# Supplementary material for: Prediction of base editor off-targets by deep learning
Source: Nat Commun. 2023 Sep 2;14:5358. doi: 10.1038/s41467-023-41004-3 (PMC10475126; doi:10.1038/s41467-023-41004-3)
Supplement: Supplementary file 3 — Supplementary Data 1 [file 41467_2023_41004_MOESM3_ESM.xlsx]

## Sheet: Sheet1
Supplementary Data 1. The efficiency dataset of mutation targets for ABE
gRNA-Target ID	gRNA Sequence	Target Sequence	Mutation Type	Full-Length Oligonucleotide	Efficiency	Off:on-target ratio
1	AGGAGCATAGGTACGAACCAC	AGGAGCATAGtTACGAACCAC	1mis	TGTGGAAAGGACGAAACACCAGGAGCATAGGTACGAACCAGTTTTGAGACGAACATTAGGATTGATAGTCCCGTCTCGCTCCGAAGTCTGGACTCTCGTACTAGGAGCATAGTTACGAACCACGGCTTGGCGTAACTAGATCT	/	/
2	GGCACAGCGAACTCTCATGGA	GGCACAGCGAACTCTtATGGA	1mis	TGTGGAAAGGACGAAACACCGGCACAGCGAACTCTCATGGGTTTTGAGACGAACATTAGGTCGATCCAAGACGTCTCGCTCCGTCGAGTACTTGGCTGTACTGGCACAGCGAACTCTTATGGAGGCTTGGCGTAACTAGATCT	0.839006	0.91639
3	ATGTGCACACACTACAGACCA	ATGTGCACACACgACAGACCA	1mis	TGTGGAAAGGACGAAACACCATGTGCACACACTACAGACCGTTTTGAGACGAACATTAGTGTGCCAATGGTCGTCTCGCTCCGCATGGTCCTCCTGTGTACTATGTGCACACACGACAGACCAGGCTTGGCGTAACTAGATCT	0.056737	0.119122
4	ACCTACAGGAGTACCTGACGC	ACCTACAGGAGTtCCTGACGC	1mis	TGTGGAAAGGACGAAACACCACCTACAGGAGTACCTGACGGTTTTGAGACGAACATTATATGGTAGGCTGACGTCTCGCTCCTTCCTTCCATATACCGTACTACCTACAGGAGTTCCTGACGCGGCTTGGCGTAACTAGATCT	1	1
5	ACTCCGTACCTGCTTTACTGG	ACTCCGTACCTGCTTTACcGG	1mis	TGTGGAAAGGACGAAACACCACTCCGTACCTGCTTTACTGGTTTTGAGACGAACATTCAGTATGATTCACCCGTCTCGCTCCGATTAACCTTCGGATGTACTACTCCGTACCTGCTTTACCGGGGCTTGGCGTAACTAGATCT	/	/
6	AAATTGTACCAGTTGTGCACG	AAATTGTACCAGTcGTGCACG	1mis	TGTGGAAAGGACGAAACACCAAATTGTACCAGTTGTGCACGTTTTGAGACGAACATTCCAGGTAAGGAATTCGTCTCGCTCCGATGAGAGATTTACTGTACTAAATTGTACCAGTCGTGCACGGGCTTGGCGTAACTAGATCT	0.12005	0.222843
7	GCTCGCACTATGTGGAAGCGC	GCTCGCACTATGTcGAAGCGC	1mis	TGTGGAAAGGACGAAACACCGCTCGCACTATGTGGAAGCGGTTTTGAGACGAACATTCTGGATGATCGTATCGTCTCGCTCCGAGCCAGGTTACGCAGTACTGCTCGCACTATGTCGAAGCGCGGCTTGGCGTAACTAGATCT	/	/
8	ATCGTCCATAATCTTCACGCG	ATCGTCaATAATCTTCACGCG	1mis	TGTGGAAAGGACGAAACACCATCGTCCATAATCTTCACGCGTTTTGAGACGAACATTCTGGTACTCATTGCCGTCTCGCTCCCGACTTAGCAATTTGGTACTATCGTCAATAATCTTCACGCGGGCTTGGCGTAACTAGATCT	0.558039	0.968959
9	GTGAGAATGTGTCACCACCAC	GTGAGAATGaGTCACCACCAC	1mis	TGTGGAAAGGACGAAACACCGTGAGAATGTGTCACCACCAGTTTTGAGACGAACATTGCATGTCCTAGCAACGTCTCGCTCCGCGGTCAACCATATCGTACTGTGAGAATGAGTCACCACCACGGCTTGGCGTAACTAGATCT	0.909961	1
10	GTGACGTAGAGACTTTCCAAG	GTGACGcAGAGACTTTCCAAG	1mis	TGTGGAAAGGACGAAACACCGTGACGTAGAGACTTTCCAAGTTTTGAGACGAACATTGCATTATGGAGATCCGTCTCGCTCCCTTCCTGCACCGATGGTACTGTGACGCAGAGACTTTCCAAGGGCTTGGCGTAACTAGATCT	0.618383	0.84632
11	GAACGCCAGAGTCTCAAGCGC	GAACGCCAGAGTCTCtAGCGC	1mis	TGTGGAAAGGACGAAACACCGAACGCCAGAGTCTCAAGCGGTTTTGAGACGAACATTGCGAGGTCTACCTTCGTCTCGCTCCCGAGTCTACGGTGGAGTACTGAACGCCAGAGTCTCTAGCGCGGCTTGGCGTAACTAGATCT	0.160839	0.323083
12	AGGTATCATTGGCTATGTCGG	AGGcATCATTGGCTATGTCGG	1mis	TGTGGAAAGGACGAAACACCAGGTATCATTGGCTATGTCGGTTTTGAGACGAACATTGCGTTATGACTTGACGTCTCGCTCCCTCGAACTTACGCGAGTACTAGGCATCATTGGCTATGTCGGGGCTTGGCGTAACTAGATCT	0.932442	1
13	GTCTTACCTAGAGATCTACCA	GTCTTACCTAGgGATCTACCA	1mis	TGTGGAAAGGACGAAACACCGTCTTACCTAGAGATCTACCGTTTTGAGACGAACATTGCTTATAGCGACCGCGTCTCGCTCCGTGGTAGATTCCTCGGTACTGTCTTACCTAGGGATCTACCAGGCTTGGCGTAACTAGATCT	0.678556	1
14	ACTACTACCAAATGGTGCCCA	ACTACTACCAAtTGGTGCCCA	1mis	TGTGGAAAGGACGAAACACCACTACTACCAAATGGTGCCCGTTTTGAGACGAACATTGTGAAGTAAGGAGTCGTCTCGCTCCGAAATAGTACCTAACGTACTACTACTACCAATTGGTGCCCAGGCTTGGCGTAACTAGATCT	/	/
15	GTCTTCTAAAGTCATCATGTA	GTCTTCTAAAGcCATCATGTA	1mis	TGTGGAAAGGACGAAACACCGTCTTCTAAAGTCATCATGTGTTTTGAGACGAACCAACAAGGCTGATGATGCGTCTCGCTCCCGCTCGTCGGACAGTGTACTGTCTTCTAAAGCCATCATGTAGGCTTGGCGTAACTAGATCT	/	/
16	GTACAAGTCAGCGAGGACTCA	GTACAAGTCgGCGAGGACTCA	1mis	TGTGGAAAGGACGAAACACCGTACAAGTCAGCGAGGACTCGTTTTGAGACGAACCAACACAATTGTGAGTGCGTCTCGCTCCTAGCCTTACCGTACTGTACTGTACAAGTCGGCGAGGACTCAGGCTTGGCGTAACTAGATCT	/	/
17	GAGTGAAGGACCTACCGTCAG	GAGTGAAGGACCaACCGTCAG	1mis	TGTGGAAAGGACGAAACACCGAGTGAAGGACCTACCGTCAGTTTTGAGACGAACCAACCGTGTTGATGGACCGTCTCGCTCCGGCAGTAAAGTGACGGTACTGAGTGAAGGACCAACCGTCAGGGCTTGGCGTAACTAGATCT	0.870721	0.958398
18	ACACACCATCCGCAACATTGT	ACACACgATCCGCAACATTGT	1mis	TGTGGAAAGGACGAAACACCACACACCATCCGCAACATTGGTTTTGAGACGAACCAACGCAGCAGGTCCGTCGTCTCGCTCCTTATGAAGCAGAATCGTACTACACACGATCCGCAACATTGTGGCTTGGCGTAACTAGATCT	0.749371	0.888531
19	ATGTGAGCATAATACTTGCGG	ATGTGAGCATAATtCTTGCGG	1mis	TGTGGAAAGGACGAAACACCATGTGAGCATAATACTTGCGGTTTTGAGACGAACCAAGAAGGCCTAGAATTCGTCTCGCTCCGGAGGTTATATGTCGGTACTATGTGAGCATAATTCTTGCGGGGCTTGGCGTAACTAGATCT	0.182197	0.247713
20	AGCCTACAGAACATGGAGGAA	AGCCTACAGAACAcGGAGGAA	1mis	TGTGGAAAGGACGAAACACCAGCCTACAGAACATGGAGGAGTTTTGAGACGAACCAAGAATTGTATCAGGACGTCTCGCTCCGGAAGACGAGTCAACGTACTAGCCTACAGAACACGGAGGAAGGCTTGGCGTAACTAGATCT	/	/
21	AACAGTTGACTGACACACACT	AACAGTTGACTGACAgACACT	1mis	TGTGGAAAGGACGAAACACCAACAGTTGACTGACACACACGTTTTGAGACGAACCAAGACACCAACTTGTACGTCTCGCTCCTTACCGTACAGCGGTGTACTAACAGTTGACTGACAGACACTGGCTTGGCGTAACTAGATCT	0.084511	0.230349
22	ATGAACAGGAAAGTGGTGATG	ATGAACAcGAAAGTGGTGATG	1mis	TGTGGAAAGGACGAAACACCATGAACAGGAAAGTGGTGATGTTTTGAGACGAACCAAGACTTGTCTCTATGCGTCTCGCTCCGCAACGTGTCAGTCTGTACTATGAACACGAAAGTGGTGATGGGCTTGGCGTAACTAGATCT	0.736624	0.925563
23	GGACAGGAGGCAGGTGTGGTT	GGtCAGGAGGCAGGTGTGGTT	1mis	TGTGGAAAGGACGAAACACCGGACAGGAGGCAGGTGTGGTGTTTTGAGACGAACCAAGCAGCCGCTATTAACGTCTCGCTCCTCTATGGAGTGCCTGGTACTGGTCAGGAGGCAGGTGTGGTTGGCTTGGCGTAACTAGATCT	0.950618	1
24	GCACAATGTGAAAAGAGCTCT	GCACAATGTGAAAAGAGCcCT	1mis	TGTGGAAAGGACGAAACACCGCACAATGTGAAAAGAGCTCGTTTTGAGACGAACCAAGCTATACCTATAGTCGTCTCGCTCCGGCCGATATGCTATCGTACTGCACAATGTGAAAAGAGCCCTGGCTTGGCGTAACTAGATCT	0.605787	0.993419
25	GTCAGATAATTGTTTGTGGTG	GTCAGAaAATTGTTTGTGGTG	1mis	TGTGGAAAGGACGAAACACCGTCAGATAATTGTTTGTGGTGTTTTGAGACGAACCAATAAGCTGCCTCAGACGTCTCGCTCCGGTCGGTAGAGGGACGTACTGTCAGAAAATTGTTTGTGGTGGGCTTGGCGTAACTAGATCT	0.363778	0.412877
26	GAGAAGATGATGACTACTGTT	GAGAAGATGATGACTAaTGTT	1mis	TGTGGAAAGGACGAAACACCGAGAAGATGATGACTACTGTGTTTTGAGACGAACCAATCAAGCCTCGATAACGTCTCGCTCCTAACTTCCATAGCCCGTACTGAGAAGATGATGACTAATGTTGGCTTGGCGTAACTAGATCT	/	/
27	GTCCAACTGACCAATAACATG	GTCCAACTGACCAATAACAaG	1mis	TGTGGAAAGGACGAAACACCGTCCAACTGACCAATAACATGTTTTGAGACGAACCAATCCGTACACCATGTCGTCTCGCTCCGGTCTCATCCATTCAGTACTGTCCAACTGACCAATAACAAGGGCTTGGCGTAACTAGATCT	0.72229	0.961936
28	AGAAGTACTTCACCCATGCAC	AGAAGTACTcCACCCATGCAC	1mis	TGTGGAAAGGACGAAACACCAGAAGTACTTCACCCATGCAGTTTTGAGACGAACCAATGGATCGGAGGTATCGTCTCGCTCCGAACCTCCGTATGCAGTACTAGAAGTACTCCACCCATGCACGGCTTGGCGTAACTAGATCT	/	/
29	AGGCAACCAGACGGACGTGGC	AGGCAAtCAGACGGACGTGGC	1mis	TGTGGAAAGGACGAAACACCAGGCAACCAGACGGACGTGGGTTTTGAGACGAACCAATTCCACATGTAGTACGTCTCGCTCCTGTATGTGGTCCCGAGTACTAGGCAATCAGACGGACGTGGCGGCTTGGCGTAACTAGATCT	0.921162	0.9712
30	ACAGATTCTGCGATAATGTGT	ACAGATTCTGCGAgAATGTGT	1mis	TGTGGAAAGGACGAAACACCACAGATTCTGCGATAATGTGGTTTTGAGACGAACCACAAGCTATGTATTCTCGTCTCGCTCCTTCCAAAGGACTCTAGTACTACAGATTCTGCGAGAATGTGTGGCTTGGCGTAACTAGATCT	0.388439	0.42034
31	AGAACTTACCTGCCTCACACA	AGAACgTACCTGCCTCACACA	1mis	TGTGGAAAGGACGAAACACCAGAACTTACCTGCCTCACACGTTTTGAGACGAACCACAAGTACTGCTCCTCCGTCTCGCTCCCTCGGTATTACCAAAGTACTAGAACGTACCTGCCTCACACAGGCTTGGCGTAACTAGATCT	/	/
32	AGACGGTACAGACAATGCCCA	AGACGGaACAGACAATGCCCA	1mis	TGTGGAAAGGACGAAACACCAGACGGTACAGACAATGCCCGTTTTGAGACGAACCACAATGAGACTCTTAACGTCTCGCTCCCGAAATGTGGGCCCAGTACTAGACGGAACAGACAATGCCCAGGCTTGGCGTAACTAGATCT	/	/
33	GCAGGTACAGACAGGATGCAG	GCAGGTACAGACAGaATGCAG	1mis	TGTGGAAAGGACGAAACACCGCAGGTACAGACAGGATGCAGTTTTGAGACGAACCACACGCCTAGTATAACCGTCTCGCTCCGACTTCTTGGTGGGTGTACTGCAGGTACAGACAGAATGCAGGGCTTGGCGTAACTAGATCT	0.789728	1
34	GTGCCCTACAGCAATTTCTGA	GTGCCCTACAGCAATTTaTGA	1mis	TGTGGAAAGGACGAAACACCGTGCCCTACAGCAATTTCTGGTTTTGAGACGAACCACACTATGTACTATCGCGTCTCGCTCCCTTGGAACTTCAGGCGTACTGTGCCCTACAGCAATTTATGAGGCTTGGCGTAACTAGATCT	0.137016	0.483586
35	GCTGCATCAGCTGCTCGCTGG	GCcGCATCAGCTGCTCGCTGG	1mis	TGTGGAAAGGACGAAACACCGCTGCATCAGCTGCTCGCTGGTTTTGAGACGAACCACACTCTTACTTCTAACGTCTCGCTCCGGGATCTTGTTGCGTGTACTGCCGCATCAGCTGCTCGCTGGGGCTTGGCGTAACTAGATCT	0.545321	0.950734
36	GGCTTGTACGGCAACTGGAGC	GGCTTGTACGGCAAtTGGAGC	1mis	TGTGGAAAGGACGAAACACCGGCTTGTACGGCAACTGGAGGTTTTGAGACGAACCACATCCGTGGCAGCGTCGTCTCGCTCCCTGATTTACAAAGCCGTACTGGCTTGTACGGCAATTGGAGCGGCTTGGCGTAACTAGATCT	/	/
37	ACGCTCATCGAGTCTCATGAG	ACtCTCATCGAGTCTCATGAG	1mis	TGTGGAAAGGACGAAACACCACGCTCATCGAGTCTCATGAGTTTTGAGACGAACCACATCTGGCTCGTGACCGTCTCGCTCCGCATTGAAAGGGCCCGTACTACTCTCATCGAGTCTCATGAGGGCTTGGCGTAACTAGATCT	0.362177	0.608084
38	GTGAACCCATCCTTCTTCAGG	GTGAACCCATCCTTCTTCAcG	1mis	TGTGGAAAGGACGAAACACCGTGAACCCATCCTTCTTCAGGTTTTGAGACGAACCACATGCAATACACTCTCGTCTCGCTCCTAGGATGCACCGATAGTACTGTGAACCCATCCTTCTTCACGGGCTTGGCGTAACTAGATCT	0.98019	1
39	GCACATACGTTGTCGACAGGA	GCAaATACGTTGTCGACAGGA	1mis	TGTGGAAAGGACGAAACACCGCACATACGTTGTCGACAGGGTTTTGAGACGAACCACATTGAGTCGTAGCTCGTCTCGCTCCGACTCACAAACAGCAGTACTGCAAATACGTTGTCGACAGGAGGCTTGGCGTAACTAGATCT	/	/
40	GGCCAGATGCTGTGTAACCTT	GGCtAGATGCTGTGTAACCTT	1mis	TGTGGAAAGGACGAAACACCGGCCAGATGCTGTGTAACCTGTTTTGAGACGAACCACCAAGGATACATGAACGTCTCGCTCCTAGACAACCATGGTGGTACTGGCTAGATGCTGTGTAACCTTGGCTTGGCGTAACTAGATCT	0.581777	0.988359
41	GTGCACTACACGTCTGCCAAC	GTGCACTACACGTCTGCgAAC	1mis	TGTGGAAAGGACGAAACACCGTGCACTACACGTCTGCCAAGTTTTGAGACGAACCACCGATTCACTTATGTCGTCTCGCTCCTCCAGGTCGGGCTCAGTACTGTGCACTACACGTCTGCGAACGGCTTGGCGTAACTAGATCT	0.461024	0.597294
42	ATTGCACTGACAATATCGCTG	gTTGCACTGACAATATCGCTG	1mis	TGTGGAAAGGACGAAACACCATTGCACTGACAATATCGCTGTTTTGAGACGAACCACCGTTACGCAATAGCCGTCTCGCTCCGTCTAATGGAGCGTAGTACTGTTGCACTGACAATATCGCTGGGCTTGGCGTAACTAGATCT	0.964237	1
43	GTGGAAGGTACGGACACTGAG	GTGGAtGGTACGGACACTGAG	1mis	TGTGGAAAGGACGAAACACCGTGGAAGGTACGGACACTGAGTTTTGAGACGAACCACGCGGTCAGCGCATACGTCTCGCTCCTAGTACGGTGTCTGCGTACTGTGGATGGTACGGACACTGAGGGCTTGGCGTAACTAGATCT	0.750481	1
44	GGCAGCTAAAACCCATCTCAC	GGgAGCTAAAACCCATCTCAC	1mis	TGTGGAAAGGACGAAACACCGGCAGCTAAAACCCATCTCAGTTTTGAGACGAACCACGTCCGAATTATCCACGTCTCGCTCCCGCCTTCATACGGAAGTACTGGGAGCTAAAACCCATCTCACGGCTTGGCGTAACTAGATCT	0.533921	0.990498
45	AGGCAACCAGACGGACGTGGC	AGGCAACCtGACGGACGTGGC	1mis	TGTGGAAAGGACGAAACACCAGGCAACCAGACGGACGTGGGTTTTGAGACGAACCACGTGCGTTCACTTCACGTCTCGCTCCTGTATGGAACGGTACGTACTAGGCAACCTGACGGACGTGGCGGCTTGGCGTAACTAGATCT	0.931605	0.98221
46	AGGACATAGTGACAATGAGCT	AGGACATAcTGACAATGAGCT	1mis	TGTGGAAAGGACGAAACACCAGGACATAGTGACAATGAGCGTTTTGAGACGAACCACTACGAAGATGGTTCCGTCTCGCTCCGTGGCGTTCCTGAGCGTACTAGGACATACTGACAATGAGCTGGCTTGGCGTAACTAGATCT	1	1
47	GAGCACCAGCACGTCCAACTT	GAGCACCAGCACGTCgAACTT	1mis	TGTGGAAAGGACGAAACACCGAGCACCAGCACGTCCAACTGTTTTGAGACGAACCACTGTTACTGTGCTCGCGTCTCGCTCCTCGCCTTACATCTAGGTACTGAGCACCAGCACGTCGAACTTGGCTTGGCGTAACTAGATCT	0.395483	0.688606
48	GTCAGATAATTGTTTGTGGTG	aTCAGATAATTGTTTGTGGTG	1mis	TGTGGAAAGGACGAAACACCGTCAGATAATTGTTTGTGGTGTTTTGAGACGAACCACTTCTACTCGGATGCCGTCTCGCTCCGTGCTCTTGGCCTACGTACTATCAGATAATTGTTTGTGGTGGGCTTGGCGTAACTAGATCT	0.844353	0.958315
49	ACAGTATTTCCCCTCAAATGT	ACAGTATTTCCaCTCAAATGT	1mis	TGTGGAAAGGACGAAACACCACAGTATTTCCCCTCAAATGGTTTTGAGACGAACCAGAAGATAATCTTACCCGTCTCGCTCCTCGTGCCGATGCGGTGTACTACAGTATTTCCACTCAAATGTGGCTTGGCGTAACTAGATCT	0.595434	0.97384
50	GGGCGAACGGCTGAACGCGGT	GGGCGAACGaCTGAACGCGGT	1mis	TGTGGAAAGGACGAAACACCGGGCGAACGGCTGAACGCGGGTTTTGAGACGAACCAGAAGATAGTTCTAACCGTCTCGCTCCGGTAGAAGATCTATTGTACTGGGCGAACGACTGAACGCGGTGGCTTGGCGTAACTAGATCT	/	/
51	ATACGCAAGATCATCTGCCAC	ATACcCAAGATCATCTGCCAC	1mis	TGTGGAAAGGACGAAACACCATACGCAAGATCATCTGCCAGTTTTGAGACGAACCAGAAGCTTGTCTCACTCGTCTCGCTCCGAATTGCCGAGGGTCGTACTATACCCAAGATCATCTGCCACGGCTTGGCGTAACTAGATCT	/	/
52	GTGCACTACACGTCTGCCAAC	GTGCACTACACGTCTGCCgAC	1mis	TGTGGAAAGGACGAAACACCGTGCACTACACGTCTGCCAAGTTTTGAGACGAACCAGAGCATGAGAACACTCGTCTCGCTCCTCCAGTAAATGCAGGGTACTGTGCACTACACGTCTGCCGACGGCTTGGCGTAACTAGATCT	0.467736	0.605989
53	ATGAACGTAGGCTCCCTGCAG	ATGAACGTAGaCTCCCTGCAG	1mis	TGTGGAAAGGACGAAACACCATGAACGTAGGCTCCCTGCAGTTTTGAGACGAACCAGAGGTTGACACGGAACGTCTCGCTCCTGTCTTCGCTGTTGAGTACTATGAACGTAGACTCCCTGCAGGGCTTGGCGTAACTAGATCT	0.506413	1
54	GAACACACTCTTTCTCCTGCT	GAACAaACTCTTTCTCCTGCT	1mis	TGTGGAAAGGACGAAACACCGAACACACTCTTTCTCCTGCGTTTTGAGACGAACCAGAGGTTGTCTTACTACGTCTCGCTCCTTTGTGGTACCTAAGGTACTGAACAAACTCTTTCTCCTGCTGGCTTGGCGTAACTAGATCT	0.607591	0.771647
55	AGGCGTTACTAGGTAGTGGTT	AGGCGTaACTAGGTAGTGGTT	1mis	TGTGGAAAGGACGAAACACCAGGCGTTACTAGGTAGTGGTGTTTTGAGACGAACCAGATGTCGTCATCAGGCGTCTCGCTCCCGACAGCATGTGAGCGTACTAGGCGTAACTAGGTAGTGGTTGGCTTGGCGTAACTAGATCT	0.733368	1
56	GCTGTAATTGTCGAACACGGT	GCTGTAgTTGTCGAACACGGT	1mis	TGTGGAAAGGACGAAACACCGCTGTAATTGTCGAACACGGGTTTTGAGACGAACCAGATGTCTCCGTTATGCGTCTCGCTCCGGGCACCCAAGACATGTACTGCTGTAGTTGTCGAACACGGTGGCTTGGCGTAACTAGATCT	/	/
57	GAGCAGGGCAGGGACAGCAAA	tAGCAGGGCAGGGACAGCAAA	1mis	TGTGGAAAGGACGAAACACCGAGCAGGGCAGGGACAGCAAGTTTTGAGACGAACCAGATTAGCAGGAACTGCGTCTCGCTCCTCTACGTGACTATTTGTACTTAGCAGGGCAGGGACAGCAAAGGCTTGGCGTAACTAGATCT	/	/
58	AAGCAGGTCTCCACTACTGTA	AAGCAGGTCTCCACaACTGTA	1mis	TGTGGAAAGGACGAAACACCAAGCAGGTCTCCACTACTGTGTTTTGAGACGAACCAGATTGTAGCGAAGGTCGTCTCGCTCCTGGATCTCGAAGTAGGTACTAAGCAGGTCTCCACAACTGTAGGCTTGGCGTAACTAGATCT	0.466733	0.969678
59	GACTACAAGACCACCATCTGC	GACTACAAGACCACCcTCTGC	1mis	TGTGGAAAGGACGAAACACCGACTACAAGACCACCATCTGGTTTTGAGACGAACCAGCAGCGTGCCACAGGCGTCTCGCTCCTAACTACGAATCGAAGTACTGACTACAAGACCACCCTCTGCGGCTTGGCGTAACTAGATCT	0.385594	0.473487
60	AAGGGCTACAAGCTGTATCGA	AAGGGCTAtAAGCTGTATCGA	1mis	TGTGGAAAGGACGAAACACCAAGGGCTACAAGCTGTATCGGTTTTGAGACGAACCAGCATTAGTCGGCCGACGTCTCGCTCCGATGCTCCGCTAACAGTACTAAGGGCTATAAGCTGTATCGAGGCTTGGCGTAACTAGATCT	/	/
61	ATCCAGCATGCCCAACAGGAT	ATCCAGCATGCCCAAgAGGAT	1mis	TGTGGAAAGGACGAAACACCATCCAGCATGCCCAACAGGAGTTTTGAGACGAACCAGCGGTTATGCTCTGCCGTCTCGCTCCTGTCTACTAGACGATGTACTATCCAGCATGCCCAAGAGGATGGCTTGGCGTAACTAGATCT	/	/
62	GGTGCATGAGCAGCCACCACA	GGTGCATGcGCAGCCACCACA	1mis	TGTGGAAAGGACGAAACACCGGTGCATGAGCAGCCACCACGTTTTGAGACGAACCAGCGTGCGCTACGAGTCGTCTCGCTCCGTGAGGACGGTTCACGTACTGGTGCATGCGCAGCCACCACAGGCTTGGCGTAACTAGATCT	/	/
63	GTGTACCTGTGCTATAAGGTG	GTGTACtTGTGCTATAAGGTG	1mis	TGTGGAAAGGACGAAACACCGTGTACCTGTGCTATAAGGTGTTTTGAGACGAACCAGCTACACTGCCGGCTCGTCTCGCTCCTCCGTAGTAGGACAAGTACTGTGTACTTGTGCTATAAGGTGGGCTTGGCGTAACTAGATCT	0.558085	0.991582
64	GTTTACTTGTCAATTGCATGT	GTTTACTTGTCAtTTGCATGT	1mis	TGTGGAAAGGACGAAACACCGTTTACTTGTCAATTGCATGGTTTTGAGACGAACCAGGATAATTGATTCGACGTCTCGCTCCTAGTTCTTAGCTATCGTACTGTTTACTTGTCATTTGCATGTGGCTTGGCGTAACTAGATCT	0.04071	0.076856
65	ATGGACTGGGCTCTTCACTGT	ATGcACTGGGCTCTTCACTGT	1mis	TGTGGAAAGGACGAAACACCATGGACTGGGCTCTTCACTGGTTTTGAGACGAACCAGGTTCTACTAAGCTCCGTCTCGCTCCTGTGAGGAGAACGTGGTACTATGCACTGGGCTCTTCACTGTGGCTTGGCGTAACTAGATCT	0.959527	1
66	AAACAGGTGTGGATTACAACT	AAACAGGTGTGGATTACAAtT	1mis	TGTGGAAAGGACGAAACACCAAACAGGTGTGGATTACAACGTTTTGAGACGAACCAGTAAGAGTGGAATAGCGTCTCGCTCCTGGACGTCGGCGAATGTACTAAACAGGTGTGGATTACAATTGGCTTGGCGTAACTAGATCT	0.135667	0.266611
67	GGGCAAGCTACCTCTCGCATG	GGGCAAGCTAgCTCTCGCATG	1mis	TGTGGAAAGGACGAAACACCGGGCAAGCTACCTCTCGCATGTTTTGAGACGAACCAGTATTACAGAAGCTTCGTCTCGCTCCTAGAGTTCGTGTGTTGTACTGGGCAAGCTAGCTCTCGCATGGGCTTGGCGTAACTAGATCT	0.725213	0.892149
68	ACAACATCGACGAGACCTGCG	ACAACAgCGACGAGACCTGCG	1mis	TGTGGAAAGGACGAAACACCACAACATCGACGAGACCTGCGTTTTGAGACGAACCATACTACGAAGGTCACCGTCTCGCTCCTATCCAGGGCTTGTGGTACTACAACAGCGACGAGACCTGCGGGCTTGGCGTAACTAGATCT	/	/
69	GGAGGGACATAATGGCGGTGG	GGAGGtACATAATGGCGGTGG	1mis	TGTGGAAAGGACGAAACACCGGAGGGACATAATGGCGGTGGTTTTGAGACGAACCATACTATCCGGCACTTCGTCTCGCTCCGAGGATTAGGATTGAGTACTGGAGGTACATAATGGCGGTGGGGCTTGGCGTAACTAGATCT	0.501019	0.978341
70	AGTAGTCTATCCACCACCTGT	AGTAGTCTATCCACCACCTcT	1mis	TGTGGAAAGGACGAAACACCAGTAGTCTATCCACCACCTGGTTTTGAGACGAACCATATCGGTCATGAAGTCGTCTCGCTCCTGATGATTGTAGGATGTACTAGTAGTCTATCCACCACCTCTGGCTTGGCGTAACTAGATCT	0.621758	0.953887
71	AGCGGCGAGAGGCTCCATTGA	AGCGGCGAGAGGCTCCtTTGA	1mis	TGTGGAAAGGACGAAACACCAGCGGCGAGAGGCTCCATTGGTTTTGAGACGAACCATCATACACAGCTATACGTCTCGCTCCCGAAGTGCCACACAGGTACTAGCGGCGAGAGGCTCCTTTGAGGCTTGGCGTAACTAGATCT	0.822866	1
72	GCCCAGCGGTCTCCATCCCGG	GCCCAGCGGTCTCCAaCCCGG	1mis	TGTGGAAAGGACGAAACACCGCCCAGCGGTCTCCATCCCGGTTTTGAGACGAACCATCCGGTGTATGAATTCGTCTCGCTCCTCCCAAACGCCGCAGGTACTGCCCAGCGGTCTCCAACCCGGGGCTTGGCGTAACTAGATCT	0.560258	1
73	ATCTACGGCACCATCAGCGAC	ATCTACGGCACCATtAGCGAC	1mis	TGTGGAAAGGACGAAACACCATCTACGGCACCATCAGCGAGTTTTGAGACGAACCATCCTACTCCTCTGTTCGTCTCGCTCCTGTCTGCTTACAGTCGTACTATCTACGGCACCATTAGCGACGGCTTGGCGTAACTAGATCT	0.302296	0.341259
74	GATCACATGTGCACCATGGAG	GATCACATGTGCACCcTGGAG	1mis	TGTGGAAAGGACGAAACACCGATCACATGTGCACCATGGAGTTTTGAGACGAACCATCCTCAGTACTCAAGCGTCTCGCTCCGCGTTGAAATCCATTGTACTGATCACATGTGCACCCTGGAGGGCTTGGCGTAACTAGATCT	0.255386	0.317031
75	GACATCACATCTGAGACCAGT	GACATgACATCTGAGACCAGT	1mis	TGTGGAAAGGACGAAACACCGACATCACATCTGAGACCAGGTTTTGAGACGAACCATCCTCTTCTCAGCCGCGTCTCGCTCCTTCCCTCTAGCACCTGTACTGACATGACATCTGAGACCAGTGGCTTGGCGTAACTAGATCT	/	/
76	GAGGAATCCTCAGAGCACACA	tAGGAATCCTCAGAGCACACA	1mis	TGTGGAAAGGACGAAACACCGAGGAATCCTCAGAGCACACGTTTTGAGACGAACCATCCTGCTCTTACATTCGTCTCGCTCCTAAGGAACTTCCTACGTACTTAGGAATCCTCAGAGCACACAGGCTTGGCGTAACTAGATCT	0.69624	0.954666
77	GTGTGGATGACTTCACAGCGA	GTGTGGATGACTTCACAGaGA	1mis	TGTGGAAAGGACGAAACACCGTGTGGATGACTTCACAGCGGTTTTGAGACGAACCATCTACTTCTTATCCACGTCTCGCTCCGATCGTGGCGTGTTTGTACTGTGTGGATGACTTCACAGAGAGGCTTGGCGTAACTAGATCT	0.717111	0.947025
78	GGGACTCACGTGGATGACAGT	GGGACTCACGTGGATGACcGT	1mis	TGTGGAAAGGACGAAACACCGGGACTCACGTGGATGACAGGTTTTGAGACGAACCATCTGTAACGAATCCACGTCTCGCTCCTGCGTGGTTCGTGGCGTACTGGGACTCACGTGGATGACCGTGGCTTGGCGTAACTAGATCT	0.128392	0.755287
79	AGCAGCTATAGCCCTACTGTG	AGCtGCTATAGCCCTACTGTG	1mis	TGTGGAAAGGACGAAACACCAGCAGCTATAGCCCTACTGTGTTTTGAGACGAACCATCTGTGTTCTAGATCCGTCTCGCTCCCTAATGATGGGAATTGTACTAGCTGCTATAGCCCTACTGTGGGCTTGGCGTAACTAGATCT	0.692755	0.944666
80	AGAGCAATTCGAGATTACCAG	AGAGCAATTCGcGATTACCAG	1mis	TGTGGAAAGGACGAAACACCAGAGCAATTCGAGATTACCAGTTTTGAGACGAACCATGAGGAGGCATTGATCGTCTCGCTCCTCTTAACCGACAGGCGTACTAGAGCAATTCGCGATTACCAGGGCTTGGCGTAACTAGATCT	0.596836	0.865269
81	GCCTGACTTGGCCGGCGACGA	GCCTGACTTGGCCtGCGACGA	1mis	TGTGGAAAGGACGAAACACCGCCTGACTTGGCCGGCGACGGTTTTGAGACGAACCATGATCTTCTGAGCTACGTCTCGCTCCGTAATCCAAACACGGGTACTGCCTGACTTGGCCTGCGACGAGGCTTGGCGTAACTAGATCT	0.583632	0.81693
82	GGTCGCTATGTCAATGTCTGA	GGTCGtTATGTCAATGTCTGA	1mis	TGTGGAAAGGACGAAACACCGGTCGCTATGTCAATGTCTGGTTTTGAGACGAACCATGCACATCCTGGTTACGTCTCGCTCCCTGCTGGTACAGAGGGTACTGGTCGTTATGTCAATGTCTGAGGCTTGGCGTAACTAGATCT	0.520783	0.968216
83	ATGTACCAGATGAGCCTCCGA	ATGTAgCAGATGAGCCTCCGA	1mis	TGTGGAAAGGACGAAACACCATGTACCAGATGAGCCTCCGGTTTTGAGACGAACCATGCAGTGACAGATTCCGTCTCGCTCCTTTGCACCCTTCATTGTACTATGTAGCAGATGAGCCTCCGAGGCTTGGCGTAACTAGATCT	/	/
84	GAGCACCAGCACGTCCAACTT	GAGCACCAGCtCGTCCAACTT	1mis	TGTGGAAAGGACGAAACACCGAGCACCAGCACGTCCAACTGTTTTGAGACGAACCATGGTGTCATCTGTGACGTCTCGCTCCTAAGACGCCTATGGAGTACTGAGCACCAGCTCGTCCAACTTGGCTTGGCGTAACTAGATCT	0.522803	0.910293
85	GTTGAAGCGTGCATACAGGTA	aTTGAAGCGTGCATACAGGTA	1mis	TGTGGAAAGGACGAAACACCGTTGAAGCGTGCATACAGGTGTTTTGAGACGAACCATGTAGGAGTTGTGAACGTCTCGCTCCGTGTTGAGACCCATCGTACTATTGAAGCGTGCATACAGGTAGGCTTGGCGTAACTAGATCT	0.611942	1
86	GCTTCATGCGGATCGTACGAC	GCTTCATGCGGATCGTACGgC	1mis	TGTGGAAAGGACGAAACACCGCTTCATGCGGATCGTACGAGTTTTGAGACGAACCATTAGCAAGATCTCGTCGTCTCGCTCCGGGCCTGGCAAGATTGTACTGCTTCATGCGGATCGTACGGCGGCTTGGCGTAACTAGATCT	0.275988	0.592454
87	GCGTGGACAAGGATGCGCAGA	GCGTGGACAAGaATGCGCAGA	1mis	TGTGGAAAGGACGAAACACCGCGTGGACAAGGATGCGCAGGTTTTGAGACGAACCATTAGGCTGAATAGTTCGTCTCGCTCCGCAGAGGAATTACCTGTACTGCGTGGACAAGAATGCGCAGAGGCTTGGCGTAACTAGATCT	0.586112	1
88	AGCCGTACTAGCAAACTGCTG	AGCCGTACTAGCAAAgTGCTG	1mis	TGTGGAAAGGACGAAACACCAGCCGTACTAGCAAACTGCTGTTTTGAGACGAACCATTCATCGAGAGTGCGCGTCTCGCTCCGAAGGAGTTAACTGAGTACTAGCCGTACTAGCAAAGTGCTGGGCTTGGCGTAACTAGATCT	/	/
89	AGTATTGAGCTCCACTGCATG	AGTATTGtGCTCCACTGCATG	1mis	TGTGGAAAGGACGAAACACCAGTATTGAGCTCCACTGCATGTTTTGAGACGAACCATTGAATCCTCCATCTCGTCTCGCTCCTTATAGTGTGCCGCGGTACTAGTATTGTGCTCCACTGCATGGGCTTGGCGTAACTAGATCT	0.450517	0.99498
90	AAACAGTGCTTACCCAAGATG	AAACAGTGCTTACCCgAGATG	1mis	TGTGGAAAGGACGAAACACCAAACAGTGCTTACCCAAGATGTTTTGAGACGAACCGAAGCTATAACAATGCCGTCTCGCTCCTGGACTTAACGCCTGGTACTAAACAGTGCTTACCCGAGATGGGCTTGGCGTAACTAGATCT	0.493614	0.645812
91	AGTACCTCGAATATGAACGCC	AGTACCTCGAATAgGAACGCC	1mis	TGTGGAAAGGACGAAACACCAGTACCTCGAATATGAACGCGTTTTGAGACGAACCGAAGTACCACATGCGACGTCTCGCTCCTTGGACAAGCATCCCGTACTAGTACCTCGAATAGGAACGCCGGCTTGGCGTAACTAGATCT	/	/
92	AGGCAAACTCCACTGTGGCGA	AGGCAAACTCCACTGcGGCGA	1mis	TGTGGAAAGGACGAAACACCAGGCAAACTCCACTGTGGCGGTTTTGAGACGAACCGAATAACTCGTCCAATCGTCTCGCTCCGAAGTTGACACCTGAGTACTAGGCAAACTCCACTGCGGCGAGGCTTGGCGTAACTAGATCT	1	1
93	AACAGTGCGCGGGTCTACAAC	AACAGTcCGCGGGTCTACAAC	1mis	TGTGGAAAGGACGAAACACCAACAGTGCGCGGGTCTACAAGTTTTGAGACGAACCGAATGTGATCACATTCCGTCTCGCTCCTTATTGGCGATCTGAGTACTAACAGTCCGCGGGTCTACAACGGCTTGGCGTAACTAGATCT	/	/
94	GAGACACCTGCACTTACCAAC	GAGAgACCTGCACTTACCAAC	1mis	TGTGGAAAGGACGAAACACCGAGACACCTGCACTTACCAAGTTTTGAGACGAACCGACAGAGCGTCGTGGTCGTCTCGCTCCGTACAGAAGTGCGGAGTACTGAGAGACCTGCACTTACCAACGGCTTGGCGTAACTAGATCT	/	/
95	GGGATGACCCTTGTGGGCTCA	GGGATGACCCTTGgGGGCTCA	1mis	TGTGGAAAGGACGAAACACCGGGATGACCCTTGTGGGCTCGTTTTGAGACGAACCGACATGTGTTACCGGCCGTCTCGCTCCGAGTAGGTAGGTAGCGTACTGGGATGACCCTTGGGGGCTCAGGCTTGGCGTAACTAGATCT	0.027835	0.048993
96	GCCCAGCGGTCTCCATCCCGG	GCCCAGCGGTCTCCATgCCGG	1mis	TGTGGAAAGGACGAAACACCGCCCAGCGGTCTCCATCCCGGTTTTGAGACGAACCGACGCTATATACCTATCGTCTCGCTCCTACCGGTAGTTGGAAGTACTGCCCAGCGGTCTCCATGCCGGGGCTTGGCGTAACTAGATCT	0.153619	0.283971
97	GTGGACTGTCGGTATTGCGGT	GTcGACTGTCGGTATTGCGGT	1mis	TGTGGAAAGGACGAAACACCGTGGACTGTCGGTATTGCGGGTTTTGAGACGAACCGACTAAGCAACACAACCGTCTCGCTCCTCCGGAACTTCAGGTGTACTGTCGACTGTCGGTATTGCGGTGGCTTGGCGTAACTAGATCT	/	/
98	AGACATATGATTTCACACACT	AGACATATcATTTCACACACT	1mis	TGTGGAAAGGACGAAACACCAGACATATGATTTCACACACGTTTTGAGACGAACCGACTAAGTGCAATGTCCGTCTCGCTCCGCCTGTTGTAGATGCGTACTAGACATATCATTTCACACACTGGCTTGGCGTAACTAGATCT	0.805008	1
99	AGCAGCAAGTACCCACAGTGC	AGCAGCAAGTACgCACAGTGC	1mis	TGTGGAAAGGACGAAACACCAGCAGCAAGTACCCACAGTGGTTTTGAGACGAACCGAGCTTATGAGCGTTGCGTCTCGCTCCTTACGGTATGTTGTGGTACTAGCAGCAAGTACGCACAGTGCGGCTTGGCGTAACTAGATCT	0.18368	0.341001
100	ACCTATGAGAAGCTGCTGTGT	ACCTATGAGAAGgTGCTGTGT	1mis	TGTGGAAAGGACGAAACACCACCTATGAGAAGCTGCTGTGGTTTTGAGACGAACCGAGTAATCTGCGCGAGCGTCTCGCTCCTGGGTATAACTCGCCGTACTACCTATGAGAAGGTGCTGTGTGGCTTGGCGTAACTAGATCT	/	/
101	ACAGGTAGTACGCCACGGTGA	ACAGGTAGTACGtCACGGTGA	1mis	TGTGGAAAGGACGAAACACCACAGGTAGTACGCCACGGTGGTTTTGAGACGAACCGAGTCCGTGTATAGTCCGTCTCGCTCCGTTTCGTGATAGTGTGTACTACAGGTAGTACGTCACGGTGAGGCTTGGCGTAACTAGATCT	/	/
102	GTGCATTGAGGAACGTTACAA	tTGCATTGAGGAACGTTACAA	1mis	TGTGGAAAGGACGAAACACCGTGCATTGAGGAACGTTACAGTTTTGAGACGAACCGATCAATCTTGCTTCACGTCTCGCTCCTCCCGTACACAGGGCGTACTTTGCATTGAGGAACGTTACAAGGCTTGGCGTAACTAGATCT	0.778516	1
103	GGCGATCACGGCCATCACAGC	GGCGATCACGGCCATCACAaC	1mis	TGTGGAAAGGACGAAACACCGGCGATCACGGCCATCACAGGTTTTGAGACGAACCGCACTACGTGCTCACGCGTCTCGCTCCTCAACTGGTTGACCGGTACTGGCGATCACGGCCATCACAACGGCTTGGCGTAACTAGATCT	0.478346	0.835682
104	AGAGGGTACTTACGTTTCTCG	AGAGGGTACTcACGTTTCTCG	1mis	TGTGGAAAGGACGAAACACCAGAGGGTACTTACGTTTCTCGTTTTGAGACGAACCGCAGAGTCCGGACGGTCGTCTCGCTCCCGAACGCGTTAGGACGTACTAGAGGGTACTCACGTTTCTCGGGCTTGGCGTAACTAGATCT	0.406872	0.97173
105	ACCATTCTGTCCTTCCACGGT	ACCATTCTGcCCTTCCACGGT	1mis	TGTGGAAAGGACGAAACACCACCATTCTGTCCTTCCACGGGTTTTGAGACGAACCGCAGCGAAGAATGGACCGTCTCGCTCCTTCCGCGTGTGGAATGTACTACCATTCTGCCCTTCCACGGTGGCTTGGCGTAACTAGATCT	0.388623	1
106	AGCACTGTACACGGCAGCAGT	AGCACTGTACACGtCAGCAGT	1mis	TGTGGAAAGGACGAAACACCAGCACTGTACACGGCAGCAGGTTTTGAGACGAACCGCAGTGCAATTCTTGACGTCTCGCTCCTTACCGACTGGGTTGGTACTAGCACTGTACACGTCAGCAGTGGCTTGGCGTAACTAGATCT	0.290831	0.630287
107	GGCAGCTAAAACCCATCTCAC	GGCAGCTAAAACtCATCTCAC	1mis	TGTGGAAAGGACGAAACACCGGCAGCTAAAACCCATCTCAGTTTTGAGACGAACCGCCAATGCGATGTCAACGTCTCGCTCCCGCCTGTTCCACTTTGTACTGGCAGCTAAAACTCATCTCACGGCTTGGCGTAACTAGATCT	0.523251	0.970704
108	GGACGACCGAGGTGATGCCGC	GGcCGACCGAGGTGATGCCGC	1mis	TGTGGAAAGGACGAAACACCGGACGACCGAGGTGATGCCGGTTTTGAGACGAACCGCCTATATTCATCATCCGTCTCGCTCCGTCAGCGATTTCTTCGTACTGGCCGACCGAGGTGATGCCGCGGCTTGGCGTAACTAGATCT	/	/
109	GAAGACGGTCTTCTCGCCGAG	GAAGACGGTCTTCTtGCCGAG	1mis	TGTGGAAAGGACGAAACACCGAAGACGGTCTTCTCGCCGAGTTTTGAGACGAACCGCCTATGTCAACGCTACGTCTCGCTCCTAACAATATACGGACGTACTGAAGACGGTCTTCTTGCCGAGGGCTTGGCGTAACTAGATCT	/	/
110	AGCACGACCGCAATGATCAGG	AGCACGACCGCAtTGATCAGG	1mis	TGTGGAAAGGACGAAACACCAGCACGACCGCAATGATCAGGTTTTGAGACGAACCGCGACTGAGATACAGGCGTCTCGCTCCGAAGAGGCAACATTAGTACTAGCACGACCGCATTGATCAGGGGCTTGGCGTAACTAGATCT	0.685464	0.783679
111	ACACATACTAGAGCTCACAGA	ACACATACTAGAGCTgACAGA	1mis	TGTGGAAAGGACGAAACACCACACATACTAGAGCTCACAGGTTTTGAGACGAACCGCGCTAATAGACGCATCGTCTCGCTCCTGGCCGTGACAATGGGTACTACACATACTAGAGCTGACAGAGGCTTGGCGTAACTAGATCT	/	/
112	ACTGCCTACCTGTCGAGCAGC	ACTGCCTACCTGTCGgGCAGC	1mis	TGTGGAAAGGACGAAACACCACTGCCTACCTGTCGAGCAGGTTTTGAGACGAACCGCTTCTTAAGACTTCCCGTCTCGCTCCGCTTTACGGATTGATGTACTACTGCCTACCTGTCGGGCAGCGGCTTGGCGTAACTAGATCT	0.426313	0.912389
113	AGGCGATGATGAACATGGCGA	AGGCGAgGATGAACATGGCGA	1mis	TGTGGAAAGGACGAAACACCAGGCGATGATGAACATGGCGGTTTTGAGACGAACCGCTTGCATAGCGATCGCGTCTCGCTCCGGACCCGAACAGTGTGTACTAGGCGAGGATGAACATGGCGAGGCTTGGCGTAACTAGATCT	0.921877	0.981814
114	GATATGGTGCACAACCACCTG	GATATGGTGCACAACCACgTG	1mis	TGTGGAAAGGACGAAACACCGATATGGTGCACAACCACCTGTTTTGAGACGAACCGGAACAGTGAAGAGTTCGTCTCGCTCCTGCGCAGTACCGACCGTACTGATATGGTGCACAACCACGTGGGCTTGGCGTAACTAGATCT	0.296587	0.571526
115	ACCTATGAGAAGCTGCTGTGT	ACCTATGAGAAGCTGCTcTGT	1mis	TGTGGAAAGGACGAAACACCACCTATGAGAAGCTGCTGTGGTTTTGAGACGAACCGGAACTCTGTGGTGCGCGTCTCGCTCCTTCGCAATTTGAGTGGTACTACCTATGAGAAGCTGCTCTGTGGCTTGGCGTAACTAGATCT	/	/
116	ACTGTGTACCTATTCCACTGG	ACTGTGaACCTATTCCACTGG	1mis	TGTGGAAAGGACGAAACACCACTGTGTACCTATTCCACTGGTTTTGAGACGAACCGGAGTGAGTCACGACCCGTCTCGCTCCGCTTTCGTTTAGTGCGTACTACTGTGAACCTATTCCACTGGGGCTTGGCGTAACTAGATCT	0.401066	0.69619
117	GCTGACGGATTCACCCTACGT	GCTGAgGGATTCACCCTACGT	1mis	TGTGGAAAGGACGAAACACCGCTGACGGATTCACCCTACGGTTTTGAGACGAACCGGTAGTTAGCCATACACGTCTCGCTCCTACTAAACGAAAGTCGTACTGCTGAGGGATTCACCCTACGTGGCTTGGCGTAACTAGATCT	0.820339	1
118	GGTAGGCAGTGTATTGCTAGC	GGTAGGCAGTcTATTGCTAGC	1mis	TGTGGAAAGGACGAAACACCGGTAGGCAGTGTATTGCTAGGTTTTGAGACGAACCGGTTAGCAATCGGATACGTCTCGCTCCTGCTTCACTATCTCTGTACTGGTAGGCAGTCTATTGCTAGCGGCTTGGCGTAACTAGATCT	0.491427	0.833106
119	ATTGCTTACTGCATAAGACCT	ATTGCTTACTGCATAAGACtT	1mis	TGTGGAAAGGACGAAACACCATTGCTTACTGCATAAGACCGTTTTGAGACGAACCGGTTGATCATGTTAATCGTCTCGCTCCCTCGAAACACACGTCGTACTATTGCTTACTGCATAAGACTTGGCTTGGCGTAACTAGATCT	0.181393	0.398266
120	GTATGATACCATCCATCGCTT	aTATGATACCATCCATCGCTT	1mis	TGTGGAAAGGACGAAACACCGTATGATACCATCCATCGCTGTTTTGAGACGAACCGTAATGGTATCGCCATCGTCTCGCTCCCGCGTATTGCGCATAGTACTATATGATACCATCCATCGCTTGGCTTGGCGTAACTAGATCT	0.861555	1
121	GCTGAGGAGCGTGCGCGAAGT	GCTaAGGAGCGTGCGCGAAGT	1mis	TGTGGAAAGGACGAAACACCGCTGAGGAGCGTGCGCGAAGGTTTTGAGACGAACCGTACCTAGAGGTACCGCGTCTCGCTCCTACTACTGCCTCCTCGTACTGCTAAGGAGCGTGCGCGAAGTGGCTTGGCGTAACTAGATCT	0.191152	1
122	ATTGTACCGTCTGTATACCGA	ATTGTACCGTCTGTATACCtA	1mis	TGTGGAAAGGACGAAACACCATTGTACCGTCTGTATACCGGTTTTGAGACGAACCGTACGATTATGCATTCCGTCTCGCTCCGGAGTCAAGAAACCGGTACTATTGTACCGTCTGTATACCTAGGCTTGGCGTAACTAGATCT	0.49121	1
123	GGCCGCACCGTAGGTCTCGGT	GGtCGCACCGTAGGTCTCGGT	1mis	TGTGGAAAGGACGAAACACCGGCCGCACCGTAGGTCTCGGGTTTTGAGACGAACCGTATAAGTTGAATCTGCGTCTCGCTCCGAGGTCATACGCTGGGTACTGGTCGCACCGTAGGTCTCGGTGGCTTGGCGTAACTAGATCT	0.782473	1
124	AGAAGGACACAGCTCAACAGT	AGAAGGACACAGCaCAACAGT	1mis	TGTGGAAAGGACGAAACACCAGAAGGACACAGCTCAACAGGTTTTGAGACGAACCGTATGATTAACTACAGCGTCTCGCTCCGCCATCACAATTTGAGTACTAGAAGGACACAGCACAACAGTGGCTTGGCGTAACTAGATCT	0.48094	0.667883
125	ATATGGACGTCCATGGACAGC	ATATGGACGTCCATaGACAGC	1mis	TGTGGAAAGGACGAAACACCATATGGACGTCCATGGACAGGTTTTGAGACGAACCGTCGAGTTCATGTATACGTCTCGCTCCGAATTGTTGAGAACTGTACTATATGGACGTCCATAGACAGCGGCTTGGCGTAACTAGATCT	0.447814	0.903457
126	GGCGCAGGGGACTACGGGAAC	GGCGCAGGGGACTAaGGGAAC	1mis	TGTGGAAAGGACGAAACACCGGCGCAGGGGACTACGGGAAGTTTTGAGACGAACCGTCTGAGAGCTCCACACGTCTCGCTCCGGTAACTGCACAGGCGTACTGGCGCAGGGGACTAAGGGAACGGCTTGGCGTAACTAGATCT	0.538333	1
127	AGCAGCATTCACCAGTGCTGG	AtCAGCATTCACCAGTGCTGG	1mis	TGTGGAAAGGACGAAACACCAGCAGCATTCACCAGTGCTGGTTTTGAGACGAACCGTGCAGCGTACATTAACGTCTCGCTCCGAAGCCTATTCTGATGTACTATCAGCATTCACCAGTGCTGGGGCTTGGCGTAACTAGATCT	/	/
128	AAAGTAAACAGGGTGCCTTGT	AAAGTAAACAGGGTGCCTTcT	1mis	TGTGGAAAGGACGAAACACCAAAGTAAACAGGGTGCCTTGGTTTTGAGACGAACCGTGGTTGCTCCGCCTCCGTCTCGCTCCTCCTTCGGGCAACGGGTACTAAAGTAAACAGGGTGCCTTCTGGCTTGGCGTAACTAGATCT	/	/
129	ATGCAGTCCAATTTCAATCCT	ATGCAGTCCAATgTCAATCCT	1mis	TGTGGAAAGGACGAAACACCATGCAGTCCAATTTCAATCCGTTTTGAGACGAACCGTGTACATAGCTATCACGTCTCGCTCCTTTCGAAGTCCCAAAGTACTATGCAGTCCAATGTCAATCCTGGCTTGGCGTAACTAGATCT	/	/
130	AGTATGATTACACCATCGATG	AGTATGAgTACACCATCGATG	1mis	TGTGGAAAGGACGAAACACCAGTATGATTACACCATCGATGTTTTGAGACGAACCGTGTCATTGAGGTCTTCGTCTCGCTCCGAATGATTGATGAGGGTACTAGTATGAGTACACCATCGATGGGCTTGGCGTAACTAGATCT	/	/
131	ACTCCGTACGTGCTTTGCTGC	ACTCCGTACGTGCTTTGCcGC	1mis	TGTGGAAAGGACGAAACACCACTCCGTACGTGCTTTGCTGGTTTTGAGACGAACCGTTAGCTGAAGGTGTTCGTCTCGCTCCGCTTGACACTGTCGAGTACTACTCCGTACGTGCTTTGCCGCGGCTTGGCGTAACTAGATCT	0.843107	1
132	AGTACCTGTAGACATCACATT	AGTACCTGTAGAgATCACATT	1mis	TGTGGAAAGGACGAAACACCAGTACCTGTAGACATCACATGTTTTGAGACGAACCGTTAGGATGTCATAGTCGTCTCGCTCCTGAGTCTAAGTGACGGTACTAGTACCTGTAGAGATCACATTGGCTTGGCGTAACTAGATCT	0.39763	0.684807
133	GCCCACTACTCACTTCCCCAC	GCCCACTACTCACaTCCCCAC	1mis	TGTGGAAAGGACGAAACACCGCCCACTACTCACTTCCCCAGTTTTGAGACGAACCGTTCATATCAGCATGGCGTCTCGCTCCCGCACTATAGTCGCAGTACTGCCCACTACTCACATCCCCACGGCTTGGCGTAACTAGATCT	1	1
134	AGCATCATACACCTGACCTGG	AtCATCATACACCTGACCTGG	1mis	TGTGGAAAGGACGAAACACCAGCATCATACACCTGACCTGGTTTTGAGACGAACCGTTCGGCTCATCAAGTCGTCTCGCTCCTTATCTGCCCGTTCCGTACTATCATCATACACCTGACCTGGGGCTTGGCGTAACTAGATCT	0.892903	1
135	AGTCTCATTAAGCACTGGTGC	AGTtTCATTAAGCACTGGTGC	1mis	TGTGGAAAGGACGAAACACCAGTCTCATTAAGCACTGGTGGTTTTGAGACGAACCGTTCTTATTCGTATTCCGTCTCGCTCCGAATGCGCCAGGTTGGTACTAGTTTCATTAAGCACTGGTGCGGCTTGGCGTAACTAGATCT	/	/
136	GTGGCAATGGATCTGACTCAG	GTGGCAATGGATgTGACTCAG	1mis	TGTGGAAAGGACGAAACACCGTGGCAATGGATCTGACTCAGTTTTGAGACGAACCTAACATGCAGATGTAACGTCTCGCTCCGATCCTAGTAAGTGGGTACTGTGGCAATGGATGTGACTCAGGGCTTGGCGTAACTAGATCT	0.198088	0.232753
137	ACAGATGCACGATTTGGCCAT	ACAGATGCAaGATTTGGCCAT	1mis	TGTGGAAAGGACGAAACACCACAGATGCACGATTTGGCCAGTTTTGAGACGAACCTAACTAGGTACGATGGCGTCTCGCTCCTTCATTGCATACTACGTACTACAGATGCAAGATTTGGCCATGGCTTGGCGTAACTAGATCT	/	/
138	GCACACTTGGCACAGCCCAGG	tCACACTTGGCACAGCCCAGG	1mis	TGTGGAAAGGACGAAACACCGCACACTTGGCACAGCCCAGGTTTTGAGACGAACCTAATTGACTGATCTAGCGTCTCGCTCCTCTATCCGTGGACGAGTACTTCACACTTGGCACAGCCCAGGGGCTTGGCGTAACTAGATCT	/	/
139	GTCAGAGACTGTGCTCACTGT	GTCAGAGACTGTaCTCACTGT	1mis	TGTGGAAAGGACGAAACACCGTCAGAGACTGTGCTCACTGGTTTTGAGACGAACCTACACGGAGTCTACATCGTCTCGCTCCGTGCTCATAGAGCAAGTACTGTCAGAGACTGTACTCACTGTGGCTTGGCGTAACTAGATCT	0.459652	0.803486
140	GAGGCAGCGAGACTCTGCAAA	GAGGCAGCGAGACaCTGCAAA	1mis	TGTGGAAAGGACGAAACACCGAGGCAGCGAGACTCTGCAAGTTTTGAGACGAACCTACAGAATCAAGTACACGTCTCGCTCCGGCACCTAATGATAGGTACTGAGGCAGCGAGACACTGCAAAGGCTTGGCGTAACTAGATCT	0.389886	0.871587
141	AGCAGCAAGTACCCACAGTGC	AGCAGCAcGTACCCACAGTGC	1mis	TGTGGAAAGGACGAAACACCAGCAGCAAGTACCCACAGTGGTTTTGAGACGAACCTACCAGCAGAATTCATCGTCTCGCTCCTTACGTATCGAAGAAGTACTAGCAGCACGTACCCACAGTGCGGCTTGGCGTAACTAGATCT	/	/
142	AGCACAGGGCGGCGACACCGT	AGCACAGtGCGGCGACACCGT	1mis	TGTGGAAAGGACGAAACACCAGCACAGGGCGGCGACACCGGTTTTGAGACGAACCTACGCTAAGGAACTTACGTCTCGCTCCTTAAAGGCGGTGGAGGTACTAGCACAGTGCGGCGACACCGTGGCTTGGCGTAACTAGATCT	0.655998	1
143	ACCATCCGTGTTGTGGCCCAG	ACCATCCGTGTTGTGGCaCAG	1mis	TGTGGAAAGGACGAAACACCACCATCCGTGTTGTGGCCCAGTTTTGAGACGAACCTACTCGAGTTAACTTCCGTCTCGCTCCTTCAACTAAGGCTACGTACTACCATCCGTGTTGTGGCACAGGGCTTGGCGTAACTAGATCT	/	/
144	AGGCAAATCTGACATAGACCT	AGGCAAATCTGACATAcACCT	1mis	TGTGGAAAGGACGAAACACCAGGCAAATCTGACATAGACCGTTTTGAGACGAACCTAGAGGTAACCGCATTCGTCTCGCTCCTGTATGAACCTTTCTGTACTAGGCAAATCTGACATACACCTGGCTTGGCGTAACTAGATCT	0.448454	0.912373
145	GTCTACACAGGACACCGACGA	GTCTACACAGGACACCcACGA	1mis	TGTGGAAAGGACGAAACACCGTCTACACAGGACACCGACGGTTTTGAGACGAACCTAGATCTCATTCAACGCGTCTCGCTCCGATAGGTGACAAGTAGTACTGTCTACACAGGACACCCACGAGGCTTGGCGTAACTAGATCT	0.743782	0.987646
146	ATGGATATTGGTCTCCTTGCA	ATGGATATTGGTCTCaTTGCA	1mis	TGTGGAAAGGACGAAACACCATGGATATTGGTCTCCTTGCGTTTTGAGACGAACCTAGCTATGATACTAGACGTCTCGCTCCTTTCTTGAGGCTGGGGTACTATGGATATTGGTCTCATTGCAGGCTTGGCGTAACTAGATCT	0.799515	1
147	GACACTTCATCACATAAGGTG	GACACTTCATCACATAAtGTG	1mis	TGTGGAAAGGACGAAACACCGACACTTCATCACATAAGGTGTTTTGAGACGAACCTAGGCATACAACTTGTCGTCTCGCTCCTGCACGGGATAACGCGTACTGACACTTCATCACATAATGTGGGCTTGGCGTAACTAGATCT	0.519646	0.918296
148	AGTACTTCACAGGTCAGAGTG	AGTACTTCACAcGTCAGAGTG	1mis	TGTGGAAAGGACGAAACACCAGTACTTCACAGGTCAGAGTGTTTTGAGACGAACCTATGATGGCGACCTAGCGTCTCGCTCCTGATATGGTATCCGTGTACTAGTACTTCACACGTCAGAGTGGGCTTGGCGTAACTAGATCT	/	/
149	GCACTATCTGAAGGTTCGGGA	GCcCTATCTGAAGGTTCGGGA	1mis	TGTGGAAAGGACGAAACACCGCACTATCTGAAGGTTCGGGGTTTTGAGACGAACCTATGTATTAGTGCGGTCGTCTCGCTCCGGCCTGAAGAATATCGTACTGCCCTATCTGAAGGTTCGGGAGGCTTGGCGTAACTAGATCT	0.728833	0.880353
150	AGCAGTCACCACCAAAGCAGG	AGCAGTCACgACCAAAGCAGG	1mis	TGTGGAAAGGACGAAACACCAGCAGTCACCACCAAAGCAGGTTTTGAGACGAACCTATTGCACTTAGCATACGTCTCGCTCCTGACTCGCTCGGTAAGTACTAGCAGTCACGACCAAAGCAGGGGCTTGGCGTAACTAGATCT	0.267026	0.453169
151	GATGGCAGGACCCTGTACGTG	GATGGCAGGACCCTGcACGTG	1mis	TGTGGAAAGGACGAAACACCGATGGCAGGACCCTGTACGTGTTTTGAGACGAACCTCAACCTTAACTGGCCCGTCTCGCTCCGACGTTTGGGCTAGGGTACTGATGGCAGGACCCTGCACGTGGGCTTGGCGTAACTAGATCT	0.119019	0.591846
152	AAGCAACTACCTGTTTCTTGG	AAGCAACTAtCTGTTTCTTGG	1mis	TGTGGAAAGGACGAAACACCAAGCAACTACCTGTTTCTTGGTTTTGAGACGAACCTCACAAGGATTCTCCTCGTCTCGCTCCTTAGCTGCCGACCGGGTACTAAGCAACTATCTGTTTCTTGGGGCTTGGCGTAACTAGATCT	0.651154	1
153	ACACATCTGCGATATGCATGT	ACACATCTcCGATATGCATGT	1mis	TGTGGAAAGGACGAAACACCACACATCTGCGATATGCATGGTTTTGAGACGAACCTCAGGAATTATGCTCACGTCTCGCTCCTGGCCTCGATCGAATGTACTACACATCTCCGATATGCATGTGGCTTGGCGTAACTAGATCT	0.766569	0.927952
154	GCAGGAGTCATAGCTCTGCTC	GCAGGAGTCATAGCTCgGCTC	1mis	TGTGGAAAGGACGAAACACCGCAGGAGTCATAGCTCTGCTGTTTTGAGACGAACCTCAGTGGACAGGTCCGCGTCTCGCTCCGGCTAACGATTCCGTGTACTGCAGGAGTCATAGCTCGGCTCGGCTTGGCGTAACTAGATCT	/	/
155	GCATTAAGCCATCCACCATGT	GCAcTAAGCCATCCACCATGT	1mis	TGTGGAAAGGACGAAACACCGCATTAAGCCATCCACCATGGTTTTGAGACGAACCTCATACCTACGACATACGTCTCGCTCCGTTCATCACGGGTGTGTACTGCACTAAGCCATCCACCATGTGGCTTGGCGTAACTAGATCT	/	/
156	GCAGGAGTCATAGCTCTGCTC	GgAGGAGTCATAGCTCTGCTC	1mis	TGTGGAAAGGACGAAACACCGCAGGAGTCATAGCTCTGCTGTTTTGAGACGAACCTCATACTCGATTCTGCCGTCTCGCTCCGGCTAATCTAGCCACGTACTGGAGGAGTCATAGCTCTGCTCGGCTTGGCGTAACTAGATCT	0.555886	1
157	ACTTGTATTCCAGTTGACCCA	ACTTGTAgTCCAGTTGACCCA	1mis	TGTGGAAAGGACGAAACACCACTTGTATTCCAGTTGACCCGTTTTGAGACGAACCTCATATAAGCCAACGTCGTCTCGCTCCGCAGGCAGCTTTAAAGTACTACTTGTAGTCCAGTTGACCCAGGCTTGGCGTAACTAGATCT	0.223646	0.480232
158	GGCACTTATGACACCTACGTC	GGCACTTAcGACACCTACGTC	1mis	TGTGGAAAGGACGAAACACCGGCACTTATGACACCTACGTGTTTTGAGACGAACCTCATCCAGGAACACTTCGTCTCGCTCCCTCTTGCAAACGCAGGTACTGGCACTTACGACACCTACGTCGGCTTGGCGTAACTAGATCT	0.469314	1
159	GAATGATATCCAAGCTTGCGT	GAATGATATCCAAaCTTGCGT	1mis	TGTGGAAAGGACGAAACACCGAATGATATCCAAGCTTGCGGTTTTGAGACGAACCTCATGATATACCGATACGTCTCGCTCCGTTGAGAATACGTTAGTACTGAATGATATCCAAACTTGCGTGGCTTGGCGTAACTAGATCT	0.298521	0.590823
160	ATCTCAGGGACCGACATGAGT	ATCTCAGGGACtGACATGAGT	1mis	TGTGGAAAGGACGAAACACCATCTCAGGGACCGACATGAGGTTTTGAGACGAACCTCCAATGTACTATCTTCGTCTCGCTCCGGAGCATAAAGCACGGTACTATCTCAGGGACTGACATGAGTGGCTTGGCGTAACTAGATCT	0.640863	1
161	GGGAAGAAGTTGGGCCATCGA	GGGAAtAAGTTGGGCCATCGA	1mis	TGTGGAAAGGACGAAACACCGGGAAGAAGTTGGGCCATCGGTTTTGAGACGAACCTCCACTAGACTTACGACGTCTCGCTCCTAGAGGTCAGAAGTAGTACTGGGAATAAGTTGGGCCATCGAGGCTTGGCGTAACTAGATCT	0.726186	1
162	ACGTTATTACAGAGCCCCTGA	ACGTTATTACAcAGCCCCTGA	1mis	TGTGGAAAGGACGAAACACCACGTTATTACAGAGCCCCTGGTTTTGAGACGAACCTCCTAACAGCTCTAACCGTCTCGCTCCTCTCACTACAACGAAGTACTACGTTATTACACAGCCCCTGAGGCTTGGCGTAACTAGATCT	/	/
163	GTGCACCAGCAGCCTATCCAG	GTGCACCAGCAGCCTATaCAG	1mis	TGTGGAAAGGACGAAACACCGTGCACCAGCAGCCTATCCAGTTTTGAGACGAACCTCCTCCACGACTGTACCGTCTCGCTCCTCCAGCCTCCTTCATGTACTGTGCACCAGCAGCCTATACAGGGCTTGGCGTAACTAGATCT	/	/
164	GTGGAGATGGCTCTTAGCAGT	GTGGAGATGGCgCTTAGCAGT	1mis	TGTGGAAAGGACGAAACACCGTGGAGATGGCTCTTAGCAGGTTTTGAGACGAACCTCGGTAATATTCGCAACGTCTCGCTCCGCGTTGAGTGCTCATGTACTGTGGAGATGGCGCTTAGCAGTGGCTTGGCGTAACTAGATCT	/	/
165	ATCTGCTACTTCCTCGACTAC	ATCTGCTACTTCCTCGACcAC	1mis	TGTGGAAAGGACGAAACACCATCTGCTACTTCCTCGACTAGTTTTGAGACGAACCTCGTTGGTGGAGCTAGCGTCTCGCTCCCGAGAACAGTGTGAGGTACTATCTGCTACTTCCTCGACCACGGCTTGGCGTAACTAGATCT	0.528085	0.680114
166	AAACAGGTGTGGATTACAACT	AAACAGGTGTGGATcACAACT	1mis	TGTGGAAAGGACGAAACACCAAACAGGTGTGGATTACAACGTTTTGAGACGAACCTGACAATCTGCGTGGCCGTCTCGCTCCTGGACGTTCTTGTCTGTACTAAACAGGTGTGGATCACAACTGGCTTGGCGTAACTAGATCT	0.08055	0.158296
167	GTGCAGCGAGCAGGACATCGA	GTGCAGCcAGCAGGACATCGA	1mis	TGTGGAAAGGACGAAACACCGTGCAGCGAGCAGGACATCGGTTTTGAGACGAACCTGATCTTGTCTTCGGCCGTCTCGCTCCTAGGTCGCAGCTCATGTACTGTGCAGCCAGCAGGACATCGAGGCTTGGCGTAACTAGATCT	/	/
168	GATACGTACTAGCTTCATGTT	GATACGTAgTAGCTTCATGTT	1mis	TGTGGAAAGGACGAAACACCGATACGTACTAGCTTCATGTGTTTTGAGACGAACCTGATGCGTTAGTTAATCGTCTCGCTCCCGATTAAGTACCACTGTACTGATACGTAGTAGCTTCATGTTGGCTTGGCGTAACTAGATCT	0.79785	0.954636
169	GATTCAGGGAGCTCAGCTGTT	GATTCAGGGtGCTCAGCTGTT	1mis	TGTGGAAAGGACGAAACACCGATTCAGGGAGCTCAGCTGTGTTTTGAGACGAACCTGATTGTCTGAGTCGTCGTCTCGCTCCGGCCATCTCGTTAAGGTACTGATTCAGGGTGCTCAGCTGTTGGCTTGGCGTAACTAGATCT	0.65787	1
170	GTTAGGAGTCGGCTTTACGTG	GTTAGGAGTCGGtTTTACGTG	1mis	TGTGGAAAGGACGAAACACCGTTAGGAGTCGGCTTTACGTGTTTTGAGACGAACCTGCTACCACCGTCCAGCGTCTCGCTCCGATCTCGGTTTCAAAGTACTGTTAGGAGTCGGTTTTACGTGGGCTTGGCGTAACTAGATCT	0.778208	1
171	GCCACACCAGTGGATCGCAAA	aCCACACCAGTGGATCGCAAA	1mis	TGTGGAAAGGACGAAACACCGCCACACCAGTGGATCGCAAGTTTTGAGACGAACCTGCTCCACCGTAACACCGTCTCGCTCCGTTCTCCGCATGTCGGTACTACCACACCAGTGGATCGCAAAGGCTTGGCGTAACTAGATCT	/	/
172	GTCTAGCTGACCTCTTTCAGA	GTCTAGCgGACCTCTTTCAGA	1mis	TGTGGAAAGGACGAAACACCGTCTAGCTGACCTCTTTCAGGTTTTGAGACGAACCTGGAGACTAGCCTCCTCGTCTCGCTCCTAGGACATGAGTTTAGTACTGTCTAGCGGACCTCTTTCAGAGGCTTGGCGTAACTAGATCT	/	/
173	GCAGGACAGGTCGTACAGCGA	GCAGGACAGGTCGTAtAGCGA	1mis	TGTGGAAAGGACGAAACACCGCAGGACAGGTCGTACAGCGGTTTTGAGACGAACCTGGCTCGACTTAACCACGTCTCGCTCCGGCGTGTTGGTCGTCGTACTGCAGGACAGGTCGTATAGCGAGGCTTGGCGTAACTAGATCT	/	/
174	AGGAACTTAGGCCTCTCCGAG	AcGAACTTAGGCCTCTCCGAG	1mis	TGTGGAAAGGACGAAACACCAGGAACTTAGGCCTCTCCGAGTTTTGAGACGAACCTGGTGTTACTAGAATGCGTCTCGCTCCTTGGCCTCTGCGTACGTACTACGAACTTAGGCCTCTCCGAGGGCTTGGCGTAACTAGATCT	/	/
175	ACACAGGCAGCACGATTCGTG	ACtCAGGCAGCACGATTCGTG	1mis	TGTGGAAAGGACGAAACACCACACAGGCAGCACGATTCGTGTTTTGAGACGAACCTGTACCACTGCTCCAACGTCTCGCTCCTTATTCGTATTGCACGTACTACTCAGGCAGCACGATTCGTGGGCTTGGCGTAACTAGATCT	0.922797	0.985148
176	AGACCTTATGTACAGTTCGAG	AGACCTTAaGTACAGTTCGAG	1mis	TGTGGAAAGGACGAAACACCAGACCTTATGTACAGTTCGAGTTTTGAGACGAACCTGTCGAAGACCACCAACGTCTCGCTCCCTAAGCAAGCATTTCGTACTAGACCTTAAGTACAGTTCGAGGGCTTGGCGTAACTAGATCT	/	/
177	GGCAGATGACCACAATCACGA	GGCAGATGACCACAATCcCGA	1mis	TGTGGAAAGGACGAAACACCGGCAGATGACCACAATCACGGTTTTGAGACGAACCTGTGATACTAAGATACCGTCTCGCTCCGTCGGAGGTGTGTCAGTACTGGCAGATGACCACAATCCCGAGGCTTGGCGTAACTAGATCT	0.368152	0.687388
178	ATGGGGATTGGACTGAACCTG	cTGGGGATTGGACTGAACCTG	1mis	TGTGGAAAGGACGAAACACCATGGGGATTGGACTGAACCTGTTTTGAGACGAACCTGTTACACTCTCTACACGTCTCGCTCCGACAGGCTAAGCAGAGTACTCTGGGGATTGGACTGAACCTGGGCTTGGCGTAACTAGATCT	/	/
179	AGAGCTTACCTCAAGGACACT	AGAGCTTACCTCAAGGACcCT	1mis	TGTGGAAAGGACGAAACACCAGAGCTTACCTCAAGGACACGTTTTGAGACGAACCTTAAGGCCTATAGAATCGTCTCGCTCCCGAACCGGTGCAAACGTACTAGAGCTTACCTCAAGGACCCTGGCTTGGCGTAACTAGATCT	0.235864	0.707593
180	GCTGCATCAGCTGCTCGCTGG	GCTGCATCAGCTaCTCGCTGG	1mis	TGTGGAAAGGACGAAACACCGCTGCATCAGCTGCTCGCTGGTTTTGAGACGAACCTTACACGCGCTCCGACCGTCTCGCTCCGTAGCGGCCACACAAGTACTGCTGCATCAGCTACTCGCTGGGGCTTGGCGTAACTAGATCT	0.539235	0.940123
181	GACGCATATAATCCACTCTGG	GACGCATATAATCCcCTCTGG	1mis	TGTGGAAAGGACGAAACACCGACGCATATAATCCACTCTGGTTTTGAGACGAACCTTAGACGCTCCTGATACGTCTCGCTCCGTAAGGGCTGAATTCGTACTGACGCATATAATCCCCTCTGGGGCTTGGCGTAACTAGATCT	0.891	0.94768
182	GAGGTACCTGCCACAGAAAGT	GAGGTACCTGCCACgGAAAGT	1mis	TGTGGAAAGGACGAAACACCGAGGTACCTGCCACAGAAAGGTTTTGAGACGAACCTTCCAGTAAGGCACCACGTCTCGCTCCGGCACTCGAATCAGGGTACTGAGGTACCTGCCACGGAAAGTGGCTTGGCGTAACTAGATCT	/	/
183	AGGGGAAACGATCCCAGTGTC	AGGGGAAACGATCtCAGTGTC	1mis	TGTGGAAAGGACGAAACACCAGGGGAAACGATCCCAGTGTGTTTTGAGACGAACCTTCGAATCTAGAGCCTCGTCTCGCTCCGGACGAGAAGTCTTTGTACTAGGGGAAACGATCTCAGTGTCGGCTTGGCGTAACTAGATCT	0.792386	0.871713
184	GGTGGAGATCTTAGGACCATT	GGTGGAGATCTTcGGACCATT	1mis	TGTGGAAAGGACGAAACACCGGTGGAGATCTTAGGACCATGTTTTGAGACGAACCTTCGGAGAACATAACACGTCTCGCTCCGGTCAATCTAATCACGTACTGGTGGAGATCTTCGGACCATTGGCTTGGCGTAACTAGATCT	0.065829	0.161563
185	ACTGACAATGGGTGGTGCTGA	ACTGACAATGGGTGGTGCTtA	1mis	TGTGGAAAGGACGAAACACCACTGACAATGGGTGGTGCTGGTTTTGAGACGAACCTTCGTAGCAACCGGAGCGTCTCGCTCCGAAATGTCAATTCAGGTACTACTGACAATGGGTGGTGCTTAGGCTTGGCGTAACTAGATCT	/	/
186	GCTTGTACGCAATGGGAATGA	aCTTGTACGCAATGGGAATGA	1mis	TGTGGAAAGGACGAAACACCGCTTGTACGCAATGGGAATGGTTTTGAGACGAACCTTCGTCATCGCTTGTTCGTCTCGCTCCGAGCGGGATGGATGCGTACTACTTGTACGCAATGGGAATGAGGCTTGGCGTAACTAGATCT	0.821498	1
187	GACATTCCGGAACGCCAAGGT	GACATTCCGtAACGCCAAGGT	1mis	TGTGGAAAGGACGAAACACCGACATTCCGGAACGCCAAGGGTTTTGAGACGAACCTTCTAATGGCCAATTCCGTCTCGCTCCTTCCGTCCTTAGGCGGTACTGACATTCCGTAACGCCAAGGTGGCTTGGCGTAACTAGATCT	/	/
188	GTCTACACAGGACACCGACGA	GTCTACACAGGACACCGACcA	1mis	TGTGGAAAGGACGAAACACCGTCTACACAGGACACCGACGGTTTTGAGACGAACCTTCTCGTTAGTGAGTACGTCTCGCTCCGATAGGTTGTTGCGAGTACTGTCTACACAGGACACCGACCAGGCTTGGCGTAACTAGATCT	/	/
189	ATCCGCAACGACATCGAGTGG	AcCCGCAACGACATCGAGTGG	1mis	TGTGGAAAGGACGAAACACCATCCGCAACGACATCGAGTGGTTTTGAGACGAACCTTCTCTCTGAGTACTGCGTCTCGCTCCCTGTCGGTCAAACTGGTACTACCCGCAACGACATCGAGTGGGGCTTGGCGTAACTAGATCT	0.694211	0.982912
190	GACTACCCTGAGATCGCCGAG	GACTACCCTGAGATgGCCGAG	1mis	TGTGGAAAGGACGAAACACCGACTACCCTGAGATCGCCGAGTTTTGAGACGAACCTTGAGAATTGACTAACCGTCTCGCTCCTAACTAGAGAAGGGTGTACTGACTACCCTGAGATGGCCGAGGGCTTGGCGTAACTAGATCT	/	/
191	ATCCGCAACGACATCGAGTGG	ATCCGCAACGACgTCGAGTGG	1mis	TGTGGAAAGGACGAAACACCATCCGCAACGACATCGAGTGGTTTTGAGACGAACCTTGAGCGGATACTTAGCGTCTCGCTCCCTGTTGCTAGAACGCGTACTATCCGCAACGACGTCGAGTGGGGCTTGGCGTAACTAGATCT	0.381482	0.540129
192	GACATCACATCTGAGACCAGT	GACATCACATCTGAGACCAaT	1mis	TGTGGAAAGGACGAAACACCGACATCACATCTGAGACCAGGTTTTGAGACGAACCTTGCAATGAAGGCAGGCGTCTCGCTCCTGCAGTCGCGCCTGAGTACTGACATCACATCTGAGACCAATGGCTTGGCGTAACTAGATCT	/	/
193	GCAGAAATGCTGCTGTAAGGT	GCtGAAATGCTGCTGTAAGGT	1mis	TGTGGAAAGGACGAAACACCGCAGAAATGCTGCTGTAAGGGTTTTGAGACGAACCTTGGATTAACTCGATTCGTCTCGCTCCGGCCTTAATCTTAGAGTACTGCTGAAATGCTGCTGTAAGGTGGCTTGGCGTAACTAGATCT	0.785474	0.911582
194	ATGGCGATGGGACTAATGTGC	AaGGCGATGGGACTAATGTGC	1mis	TGTGGAAAGGACGAAACACCATGGCGATGGGACTAATGTGGTTTTGAGACGAACCTTGGTTATTACTAGACCGTCTCGCTCCGCACTATGGATCTCGGTACTAAGGCGATGGGACTAATGTGCGGCTTGGCGTAACTAGATCT	0.977079	1
195	AGAAAGCTTACCTAGTCAGTG	AGAAAGCTTAgCTAGTCAGTG	1mis	TGTGGAAAGGACGAAACACCAGAAAGCTTACCTAGTCAGTGTTTTGAGACGAACCTTGTGAGAGGTTGTGGCGTCTCGCTCCTGGTCCGTGGAAGTGGTACTAGAAAGCTTAGCTAGTCAGTGGGCTTGGCGTAACTAGATCT	0.420886	0.490536
196	ACTACAAGTACCGGCCGCGCA	ACTACAAGTACCGGCCGCcCA	1mis	TGTGGAAAGGACGAAACACCACTACAAGTACCGGCCGCGCGTTTTGAGACGAACGAACAATCTCGAGAGATCGTCTCGCTCCTATGTGGCTGTATACGTACTACTACAAGTACCGGCCGCCCAGGCTTGGCGTAACTAGATCT	0.62124	0.94404
197	ACTCACGGGTCTTAGTGAAGA	ACTCACGGGTCTgAGTGAAGA	1mis	TGTGGAAAGGACGAAACACCACTCACGGGTCTTAGTGAAGGTTTTGAGACGAACGAACATCGCAGAGGATTCGTCTCGCTCCTGGTAAGCATCCAGAGTACTACTCACGGGTCTGAGTGAAGAGGCTTGGCGTAACTAGATCT	0.311356	0.522196
198	GAAGCTAACACCTTACACGGT	GAAGCTAACACCTTgCACGGT	1mis	TGTGGAAAGGACGAAACACCGAAGCTAACACCTTACACGGGTTTTGAGACGAACGAACCTACACATTGATACGTCTCGCTCCGCCCTCATCCAGCATGTACTGAAGCTAACACCTTGCACGGTGGCTTGGCGTAACTAGATCT	0.178483	0.771795
199	GGCTAGGCAGCCGTTCGAAGA	GGCTAtGCAGCCGTTCGAAGA	1mis	TGTGGAAAGGACGAAACACCGGCTAGGCAGCCGTTCGAAGGTTTTGAGACGAACGAACCTACGTAGTGCAGCGTCTCGCTCCTCAATACTAGTCGCAGTACTGGCTATGCAGCCGTTCGAAGAGGCTTGGCGTAACTAGATCT	/	/
200	GCTGCTTATGACATCAGGAGT	GCTGCTTATGACgTCAGGAGT	1mis	TGTGGAAAGGACGAAACACCGCTGCTTATGACATCAGGAGGTTTTGAGACGAACGAACGCATTGTAATCTTCGTCTCGCTCCCGCCAGAATCTGATCGTACTGCTGCTTATGACGTCAGGAGTGGCTTGGCGTAACTAGATCT	0.090147	0.166818
201	AGTATCATCGACCATCCATGA	AGTATtATCGACCATCCATGA	1mis	TGTGGAAAGGACGAAACACCAGTATCATCGACCATCCATGGTTTTGAGACGAACGAACTAGCTAAGCAGCCCGTCTCGCTCCTTACATCCCATCAGCGTACTAGTATTATCGACCATCCATGAGGCTTGGCGTAACTAGATCT	0.700729	1
202	GCACAAGATCATCATAGCGGT	GCACAAGATCtTCATAGCGGT	1mis	TGTGGAAAGGACGAAACACCGCACAAGATCATCATAGCGGGTTTTGAGACGAACGAACTCCTTATAGATGTCGTCTCGCTCCTCGTCGAGGGACACAGTACTGCACAAGATCTTCATAGCGGTGGCTTGGCGTAACTAGATCT	/	/
203	GCTGTACATCTGGACCAACCG	GCTGTACATCTGGACCAcCCG	1mis	TGTGGAAAGGACGAAACACCGCTGTACATCTGGACCAACCGTTTTGAGACGAACGAACTGTAACAGTTACTCGTCTCGCTCCGTATAAAGCGGCTCAGTACTGCTGTACATCTGGACCACCCGGGCTTGGCGTAACTAGATCT	0.636438	1
204	AGTATACCTACCCAATGCCCT	AGTATACCTACCCAATGtCCT	1mis	TGTGGAAAGGACGAAACACCAGTATACCTACCCAATGCCCGTTTTGAGACGAACGAACTGTGACGCTAAGACGTCTCGCTCCTTAATCCGCGAGACCGTACTAGTATACCTACCCAATGTCCTGGCTTGGCGTAACTAGATCT	0.821966	0.98636
205	AAGTACAGATGGTTGCGCCGG	AAGTACAGATGGTgGCGCCGG	1mis	TGTGGAAAGGACGAAACACCAAGTACAGATGGTTGCGCCGGTTTTGAGACGAACGAAGAAGAGATTCACAACGTCTCGCTCCGGTTCTAAATAGGCGGTACTAAGTACAGATGGTGGCGCCGGGGCTTGGCGTAACTAGATCT	0.673506	0.749904
206	GAGATGGTGCTGGAGATGATC	GAGATGGTGCgGGAGATGATC	1mis	TGTGGAAAGGACGAAACACCGAGATGGTGCTGGAGATGATGTTTTGAGACGAACGAAGAATGAAGGCTACACGTCTCGCTCCTGCCAACTGACTATAGTACTGAGATGGTGCGGGAGATGATCGGCTTGGCGTAACTAGATCT	0.248843	0.723465
207	AGGTTCATGTAGTCCGGCGTC	AGGTTCATGTAGTtCGGCGTC	1mis	TGTGGAAAGGACGAAACACCAGGTTCATGTAGTCCGGCGTGTTTTGAGACGAACGAAGAGAGTAACTTATGCGTCTCGCTCCGAATGACGCCGGAAAGTACTAGGTTCATGTAGTTCGGCGTCGGCTTGGCGTAACTAGATCT	/	/
208	GATGACATGATTATGGACAGA	GATGACATGATTcTGGACAGA	1mis	TGTGGAAAGGACGAAACACCGATGACATGATTATGGACAGGTTTTGAGACGAACGAAGATTCAGCAGATGCCGTCTCGCTCCTCCTGTCCTTGGACGGTACTGATGACATGATTCTGGACAGAGGCTTGGCGTAACTAGATCT	0.678209	0.778734
209	GAACAGCCCTACAAGATGGCT	GAACAGCCCTACAAGATGtCT	1mis	TGTGGAAAGGACGAAACACCGAACAGCCCTACAAGATGGCGTTTTGAGACGAACGAATAATAGTCAAGGTCCGTCTCGCTCCTCCTTCTGAAAGGGCGTACTGAACAGCCCTACAAGATGTCTGGCTTGGCGTAACTAGATCT	1	1
210	ACGTGGACTGTGCCTACCTGC	ACGTGGACTGTGCCaACCTGC	1mis	TGTGGAAAGGACGAAACACCACGTGGACTGTGCCTACCTGGTTTTGAGACGAACGAATCACACATTCGAATCGTCTCGCTCCGAAAGTCCAGTTATAGTACTACGTGGACTGTGCCAACCTGCGGCTTGGCGTAACTAGATCT	0.550712	0.981639
211	GATATTGTCGCTCTGCGTGGA	GATATTGTCGCTCTGCaTGGA	1mis	TGTGGAAAGGACGAAACACCGATATTGTCGCTCTGCGTGGGTTTTGAGACGAACGAATCAGTCATACCTATCGTCTCGCTCCTGCGCCGAAGACCAAGTACTGATATTGTCGCTCTGCATGGAGGCTTGGCGTAACTAGATCT	0.357036	1
212	GTAGGCATTGAGACTTCTGAG	GTAGGCATTGcGACTTCTGAG	1mis	TGTGGAAAGGACGAAACACCGTAGGCATTGAGACTTCTGAGTTTTGAGACGAACGAATCAGTTCATACCGGCGTCTCGCTCCGATACAACGCCCTTGGTACTGTAGGCATTGCGACTTCTGAGGGCTTGGCGTAACTAGATCT	0.483643	0.691635
213	AGGAGTACCTGCCCATCTGGA	tGGAGTACCTGCCCATCTGGA	1mis	TGTGGAAAGGACGAAACACCAGGAGTACCTGCCCATCTGGGTTTTGAGACGAACGAATTACACCAGGAAGCCGTCTCGCTCCGCCTTCTATCGCGTGGTACTTGGAGTACCTGCCCATCTGGAGGCTTGGCGTAACTAGATCT	0.756775	0.947459
214	AGTACTGTAGCAGCACATCAT	AGTACTGTAGtAGCACATCAT	1mis	TGTGGAAAGGACGAAACACCAGTACTGTAGCAGCACATCAGTTTTGAGACGAACGACACAACGCAGGAACCCGTCTCGCTCCTTTGCGTCGGTTCATGTACTAGTACTGTAGTAGCACATCATGGCTTGGCGTAACTAGATCT	0.45721	0.891898
215	AATTGACGCATCTCCCATCAG	AATTGACGCAaCTCCCATCAG	1mis	TGTGGAAAGGACGAAACACCAATTGACGCATCTCCCATCAGTTTTGAGACGAACGACACAGTCATCGCAAGCGTCTCGCTCCTCGCGTTCCGCTAACGTACTAATTGACGCAACTCCCATCAGGGCTTGGCGTAACTAGATCT	0.566633	0.886272
216	GCTGGTATTGTGACTAGTGAT	GCTGGTATTGTGACTAGTaAT	1mis	TGTGGAAAGGACGAAACACCGCTGGTATTGTGACTAGTGAGTTTTGAGACGAACGACACCGAACGGACTATCGTCTCGCTCCGAGCCGTCACCTTTCGTACTGCTGGTATTGTGACTAGTAATGGCTTGGCGTAACTAGATCT	0.691011	1
217	GTTAGTCACACTCTTAGCGGT	GTTAGTCAtACTCTTAGCGGT	1mis	TGTGGAAAGGACGAAACACCGTTAGTCACACTCTTAGCGGGTTTTGAGACGAACGACAGCATCAATCGTTCCGTCTCGCTCCTTACCTTCACGCTAGGTACTGTTAGTCATACTCTTAGCGGTGGCTTGGCGTAACTAGATCT	/	/
218	AGACATACCATACTTAGCAAT	AGACATACCtTACTTAGCAAT	1mis	TGTGGAAAGGACGAAACACCAGACATACCATACTTAGCAAGTTTTGAGACGAACGACCAGCGGTTACATTACGTCTCGCTCCGAACGATACACTTAAGTACTAGACATACCTTACTTAGCAATGGCTTGGCGTAACTAGATCT	0.73336	1
219	AGCAATGTGTGACAGGTACAG	AGCAATGTGTGACAGaTACAG	1mis	TGTGGAAAGGACGAAACACCAGCAATGTGTGACAGGTACAGTTTTGAGACGAACGACGCCTCTCATATGTGCGTCTCGCTCCTTGCGGGTTCATAGCGTACTAGCAATGTGTGACAGATACAGGGCTTGGCGTAACTAGATCT	/	/
220	AGGCAAACTCCACTGTGGCGA	AGGCAAAgTCCACTGTGGCGA	1mis	TGTGGAAAGGACGAAACACCAGGCAAACTCCACTGTGGCGGTTTTGAGACGAACGACGGTAGTACAAGTGTCGTCTCGCTCCGAATAAATGTTGCGTGTACTAGGCAAAGTCCACTGTGGCGAGGCTTGGCGTAACTAGATCT	0.986818	1
221	AACTCACGCAGCCTGATAGAC	AACTgACGCAGCCTGATAGAC	1mis	TGTGGAAAGGACGAAACACCAACTCACGCAGCCTGATAGAGTTTTGAGACGAACGACGTCATAGCCTCTCACGTCTCGCTCCTCGACACGGTTAAGAGTACTAACTGACGCAGCCTGATAGACGGCTTGGCGTAACTAGATCT	/	/
222	AGTGGCATATCTATCAGGACT	AGTGGCATAgCTATCAGGACT	1mis	TGTGGAAAGGACGAAACACCAGTGGCATATCTATCAGGACGTTTTGAGACGAACGACTTCCAGTTGGCCAGCGTCTCGCTCCGAATGCTAACATCTCGTACTAGTGGCATAGCTATCAGGACTGGCTTGGCGTAACTAGATCT	0.600167	1
223	GGAGGAGGATTACCGCTACGA	GGAGGAGGATTACCGCTtCGA	1mis	TGTGGAAAGGACGAAACACCGGAGGAGGATTACCGCTACGGTTTTGAGACGAACGAGACCACAGATCAAGCCGTCTCGCTCCGGGTCACTCCAACGCGTACTGGAGGAGGATTACCGCTTCGAGGCTTGGCGTAACTAGATCT	0.511485	0.797805
224	AGACCACCTACCTTCCATCGG	AGACCACCTACCTTCCATCaG	1mis	TGTGGAAAGGACGAAACACCAGACCACCTACCTTCCATCGGTTTTGAGACGAACGAGCCTACTGTCCTTCCCGTCTCGCTCCTATTGTTTGCCGGCTGTACTAGACCACCTACCTTCCATCAGGGCTTGGCGTAACTAGATCT	/	/
225	GTGCCACTCCAACTGCCGCGG	GaGCCACTCCAACTGCCGCGG	1mis	TGTGGAAAGGACGAAACACCGTGCCACTCCAACTGCCGCGGTTTTGAGACGAACGAGCGTAGGCATCAATGCGTCTCGCTCCGTGTATCCTGCGTAGGTACTGAGCCACTCCAACTGCCGCGGGGCTTGGCGTAACTAGATCT	0.748293	1
226	ATATGGACGTCCATGGACAGC	ATATGGACGTCaATGGACAGC	1mis	TGTGGAAAGGACGAAACACCATATGGACGTCCATGGACAGGTTTTGAGACGAACGAGCGTTCCAACTACAACGTCTCGCTCCGACAAACAAACTTCAGTACTATATGGACGTCAATGGACAGCGGCTTGGCGTAACTAGATCT	0.484712	0.977898
227	GGAGATCATTGACCTCGTGTT	GGAGATCATaGACCTCGTGTT	1mis	TGTGGAAAGGACGAAACACCGGAGATCATTGACCTCGTGTGTTTTGAGACGAACGAGCTCCTAGCGCACTACGTCTCGCTCCCTCTACAACTATCATGTACTGGAGATCATAGACCTCGTGTTGGCTTGGCGTAACTAGATCT	0.774953	0.961707
228	GACAGTGAAGATAGTAAGCAC	GACAGTGAAGcTAGTAAGCAC	1mis	TGTGGAAAGGACGAAACACCGACAGTGAAGATAGTAAGCAGTTTTGAGACGAACGAGGATATGCAAGTGTACGTCTCGCTCCTGCAGAAGCGCAAGAGTACTGACAGTGAAGCTAGTAAGCACGGCTTGGCGTAACTAGATCT	/	/
229	GTGCAGCAGACGGTGAAACGG	GTGCAGCAGACGGTGAcACGG	1mis	TGTGGAAAGGACGAAACACCGTGCAGCAGACGGTGAAACGGTTTTGAGACGAACGAGGTGAGTATTACGACCGTCTCGCTCCTAGGTCAAGTCACCCGTACTGTGCAGCAGACGGTGACACGGGGCTTGGCGTAACTAGATCT	0.531166	0.942988
230	GCGTAGATGAGAACATCGAGA	GCGTAGATGcGAACATCGAGA	1mis	TGTGGAAAGGACGAAACACCGCGTAGATGAGAACATCGAGGTTTTGAGACGAACGAGGTGTGCCGTTGTGCCGTCTCGCTCCGCACTTGCAGGGTGAGTACTGCGTAGATGCGAACATCGAGAGGCTTGGCGTAACTAGATCT	0.830765	1
231	ACAGGGAACTGTAGCAACTGA	ACAGGGAAaTGTAGCAACTGA	1mis	TGTGGAAAGGACGAAACACCACAGGGAACTGTAGCAACTGGTTTTGAGACGAACGAGTCCTGAGGTCTTGTCGTCTCGCTCCGCTGGGCACTTGATTGTACTACAGGGAAATGTAGCAACTGAGGCTTGGCGTAACTAGATCT	0.845495	0.928234
232	GTGCCCTACAGCAATTTCTGA	GTGCCCTACAtCAATTTCTGA	1mis	TGTGGAAAGGACGAAACACCGTGCCCTACAGCAATTTCTGGTTTTGAGACGAACGAGTCTATGCCGCTAGGCGTCTCGCTCCCGCTTCATGTTCGGCGTACTGTGCCCTACATCAATTTCTGAGGCTTGGCGTAACTAGATCT	0.177211	0.625451
233	GCACGTAGGAGAATGGGTTGG	GCAgGTAGGAGAATGGGTTGG	1mis	TGTGGAAAGGACGAAACACCGCACGTAGGAGAATGGGTTGGTTTTGAGACGAACGAGTGTCATACGGCCTACGTCTCGCTCCGCTGCGAAAGTTTCCGTACTGCAGGTAGGAGAATGGGTTGGGGCTTGGCGTAACTAGATCT	0.931007	1
234	GCTCATATTACAGTGTGCACA	GCTCgTATTACAGTGTGCACA	1mis	TGTGGAAAGGACGAAACACCGCTCATATTACAGTGTGCACGTTTTGAGACGAACGAGTTATTACTGAGAGTCGTCTCGCTCCGAGCATTTCCGGGCCGTACTGCTCGTATTACAGTGTGCACAGGCTTGGCGTAACTAGATCT	0.874136	1
235	GCCGTATCCCGAGTAGTCGTA	GCCGTATCgCGAGTAGTCGTA	1mis	TGTGGAAAGGACGAAACACCGCCGTATCCCGAGTAGTCGTGTTTTGAGACGAACGATAAGCATAGTACTCCCGTCTCGCTCCGGGAACGTCATCGGTGTACTGCCGTATCGCGAGTAGTCGTAGGCTTGGCGTAACTAGATCT	/	/
236	ACCTCAGCGAGTGTGCAGTGT	ACCTCAGCcAGTGTGCAGTGT	1mis	TGTGGAAAGGACGAAACACCACCTCAGCGAGTGTGCAGTGGTTTTGAGACGAACGATAAGTAGTGACTGCACGTCTCGCTCCTATGCGTAGAGAGGGGTACTACCTCAGCCAGTGTGCAGTGTGGCTTGGCGTAACTAGATCT	/	/
237	ATGATACCCTGCACGAGGAGT	ATGATACCCTGCACtAGGAGT	1mis	TGTGGAAAGGACGAAACACCATGATACCCTGCACGAGGAGGTTTTGAGACGAACGATAGACAATCTCAACTCGTCTCGCTCCGTCCAGTGGTTACCAGTACTATGATACCCTGCACTAGGAGTGGCTTGGCGTAACTAGATCT	0.970523	1
238	GCATGACTACGCCAACCAGTC	GCATGACTACGCCAACCgGTC	1mis	TGTGGAAAGGACGAAACACCGCATGACTACGCCAACCAGTGTTTTGAGACGAACGATAGACATAGATATCCCGTCTCGCTCCGGCTATGGTATGCCTGTACTGCATGACTACGCCAACCGGTCGGCTTGGCGTAACTAGATCT	/	/
239	GCTGCATCAGCTGCTCGCTGG	GCTGCATCAcCTGCTCGCTGG	1mis	TGTGGAAAGGACGAAACACCGCTGCATCAGCTGCTCGCTGGTTTTGAGACGAACGATAGACTAGTTCCTATCGTCTCGCTCCGTAGCGACTGTGTGGGTACTGCTGCATCACCTGCTCGCTGGGGCTTGGCGTAACTAGATCT	0.503567	0.877938
240	GCTGTACATCTGGACCAACCG	GaTGTACATCTGGACCAACCG	1mis	TGTGGAAAGGACGAAACACCGCTGTACATCTGGACCAACCGTTTTGAGACGAACGATATCGTGCTGCTATACGTCTCGCTCCGTAGTTGAAGATCGCGTACTGATGTACATCTGGACCAACCGGGCTTGGCGTAACTAGATCT	0.634587	1
241	ACTCACGGGTCTTAGTGAAGA	ACTCACGGGTCTTcGTGAAGA	1mis	TGTGGAAAGGACGAAACACCACTCACGGGTCTTAGTGAAGGTTTTGAGACGAACGATATCTACATCGTTGTCGTCTCGCTCCTTCGTCCGGCGGATGGTACTACTCACGGGTCTTCGTGAAGAGGCTTGGCGTAACTAGATCT	0.097813	0.164049
242	GATACCTGGAGGAAGAGGGCA	GATACCTGGAGaAAGAGGGCA	1mis	TGTGGAAAGGACGAAACACCGATACCTGGAGGAAGAGGGCGTTTTGAGACGAACGATCTACTTAGACGGTACGTCTCGCTCCTTGAAGTTCCATTCTGTACTGATACCTGGAGAAAGAGGGCAGGCTTGGCGTAACTAGATCT	0.447229	0.983905
243	GGACGAGGTTCCCGACGACGA	GGAgGAGGTTCCCGACGACGA	1mis	TGTGGAAAGGACGAAACACCGGACGAGGTTCCCGACGACGGTTTTGAGACGAACGATGACCTGATAGCACCCGTCTCGCTCCGTCAGCTGGCCTCGAGTACTGGAGGAGGTTCCCGACGACGAGGCTTGGCGTAACTAGATCT	/	/
244	GCTGCACGGCCATCACACTGC	GCaGCACGGCCATCACACTGC	1mis	TGTGGAAAGGACGAAACACCGCTGCACGGCCATCACACTGGTTTTGAGACGAACGATGATGCTCTTGAAGACGTCTCGCTCCGGGATATTGTGAGAAGTACTGCAGCACGGCCATCACACTGCGGCTTGGCGTAACTAGATCT	0.69655	1
245	AGACACGTCGCCGATGTGCGA	AGACACGTCGCtGATGTGCGA	1mis	TGTGGAAAGGACGAAACACCAGACACGTCGCCGATGTGCGGTTTTGAGACGAACGATGATGTCGTCTAAGACGTCTCGCTCCTTGAAACTTCGTCTTGTACTAGACACGTCGCTGATGTGCGAGGCTTGGCGTAACTAGATCT	0.581495	1
246	AGCAACGGCGACATCTACGAG	AGCAACGGCGACATaTACGAG	1mis	TGTGGAAAGGACGAAACACCAGCAACGGCGACATCTACGAGTTTTGAGACGAACGATGCATCATTCTTCCGCGTCTCGCTCCTGTACCTCAGGAATTGTACTAGCAACGGCGACATATACGAGGGCTTGGCGTAACTAGATCT	0.013318	0.059281
247	AGCAGGTACGCTGCACCTCGC	AGCAGGTACGCTGCACtTCGC	1mis	TGTGGAAAGGACGAAACACCAGCAGGTACGCTGCACCTCGGTTTTGAGACGAACGATGTCAACTCTGGCGGCGTCTCGCTCCCGAAGATCACTCTTAGTACTAGCAGGTACGCTGCACTTCGCGGCTTGGCGTAACTAGATCT	0.298623	0.588174
248	GAAGGTACAAGTAAAGCCTGT	GAAGGTACgAGTAAAGCCTGT	1mis	TGTGGAAAGGACGAAACACCGAAGGTACAAGTAAAGCCTGGTTTTGAGACGAACGATGTTCTTATTGTGAGCGTCTCGCTCCGACCGATCCAATTATGTACTGAAGGTACGAGTAAAGCCTGTGGCTTGGCGTAACTAGATCT	0.702214	0.919674
249	ACTGCATAGAGACTCACGGTC	AgTGCATAGAGACTCACGGTC	1mis	TGTGGAAAGGACGAAACACCACTGCATAGAGACTCACGGTGTTTTGAGACGAACGATTACATTATCAGGACCGTCTCGCTCCGCTTGGTAGAATATAGTACTAGTGCATAGAGACTCACGGTCGGCTTGGCGTAACTAGATCT	0.85385	1
250	GTGCCACTCCAACTGCCGCGG	GTGCCACTCCAACTGCCGtGG	1mis	TGTGGAAAGGACGAAACACCGTGCCACTCCAACTGCCGCGGTTTTGAGACGAACGATTAGCAGTTAGCACACGTCTCGCTCCGTGTAGCATATACCTGTACTGTGCCACTCCAACTGCCGTGGGGCTTGGCGTAACTAGATCT	0.435319	0.585278
251	ACCACACTTGATGACCCCCTG	ACCACACTTGATGACCCCaTG	1mis	TGTGGAAAGGACGAAACACCACCACACTTGATGACCCCCTGTTTTGAGACGAACGATTAGGACGTAACGTCCGTCTCGCTCCTATGCAAATAAGGCTGTACTACCACACTTGATGACCCCATGGGCTTGGCGTAACTAGATCT	0.296521	0.971834
252	GTGGAACCCAGTGCACGCGGC	GTGGAACCCAGTGCACGCGaC	1mis	TGTGGAAAGGACGAAACACCGTGGAACCCAGTGCACGCGGGTTTTGAGACGAACGATTAGGTCTGGTCCGCCGTCTCGCTCCTAGTACACCAGCATTGTACTGTGGAACCCAGTGCACGCGACGGCTTGGCGTAACTAGATCT	/	/
253	ACAACTACTTGACACCATCGA	ACAACTACTTGAaACCATCGA	1mis	TGTGGAAAGGACGAAACACCACAACTACTTGACACCATCGGTTTTGAGACGAACGATTATTCATCAACGGACGTCTCGCTCCGTTGAAGGTGCGCCAGTACTACAACTACTTGAAACCATCGAGGCTTGGCGTAACTAGATCT	0.541034	0.933088
254	GCACTACTGTGCGGTACGCGA	GCACTACTcTGCGGTACGCGA	1mis	TGTGGAAAGGACGAAACACCGCACTACTGTGCGGTACGCGGTTTTGAGACGAACGATTCCAATCAGTGGAACGTCTCGCTCCGGCCTCCGAAAGCTCGTACTGCACTACTCTGCGGTACGCGAGGCTTGGCGTAACTAGATCT	/	/
255	GGAGGCTACGGATATGGCTCT	GGAGGCTACGGAcATGGCTCT	1mis	TGTGGAAAGGACGAAACACCGGAGGCTACGGATATGGCTCGTTTTGAGACGAACGATTCGCACAACTTAATCGTCTCGCTCCCTCTCATTTGTCAAAGTACTGGAGGCTACGGACATGGCTCTGGCTTGGCGTAACTAGATCT	0.199985	0.989927
256	GGCGACTACACCTACCGTGAG	GGCGcCTACACCTACCGTGAG	1mis	TGTGGAAAGGACGAAACACCGGCGACTACACCTACCGTGAGTTTTGAGACGAACGATTCTCAGGTAATCAGCGTCTCGCTCCCGCGACCATCAAGGAGTACTGGCGCCTACACCTACCGTGAGGGCTTGGCGTAACTAGATCT	/	/
257	GTGTACGCTTATCCTGACTGA	GTGTACGCTTATCaTGACTGA	1mis	TGTGGAAAGGACGAAACACCGTGTACGCTTATCCTGACTGGTTTTGAGACGAACGATTGAGTGGAACACTACGTCTCGCTCCTAGTGATAGTTGCCTGTACTGTGTACGCTTATCATGACTGAGGCTTGGCGTAACTAGATCT	/	/
258	GGTCATTGACAATCTGGCACA	GcTCATTGACAATCTGGCACA	1mis	TGTGGAAAGGACGAAACACCGGTCATTGACAATCTGGCACGTTTTGAGACGAACGATTGCGAACAGTGTATCGTCTCGCTCCTAGCATCTCCACCCGGTACTGCTCATTGACAATCTGGCACAGGCTTGGCGTAACTAGATCT	/	/
259	ACAAGATATGGTCACCATCGA	ACAAGATATGGTCACaATCGA	1mis	TGTGGAAAGGACGAAACACCACAAGATATGGTCACCATCGGTTTTGAGACGAACGATTGTGGATGTCAACTCGTCTCGCTCCGATGGATTCTACCTAGTACTACAAGATATGGTCACAATCGAGGCTTGGCGTAACTAGATCT	0.620554	0.899931
260	GCGGGCTACTCCTCTCCCAGG	GCGGcCTACTCCTCTCCCAGG	1mis	TGTGGAAAGGACGAAACACCGCGGGCTACTCCTCTCCCAGGTTTTGAGACGAACGATTGTGTCAACAGTGCCGTCTCGCTCCCTCAGATCGAGTCTGGTACTGCGGCCTACTCCTCTCCCAGGGGCTTGGCGTAACTAGATCT	0.50983	1
261	GCAGTGATGATCCATTGCATG	GCAGTGATGATCCATcGCATG	1mis	TGTGGAAAGGACGAAACACCGCAGTGATGATCCATTGCATGTTTTGAGACGAACGATTGTGTTCAGAGTAGCGTCTCGCTCCGAGAAATCAGATCCCGTACTGCAGTGATGATCCATCGCATGGGCTTGGCGTAACTAGATCT	0.656105	0.787326
262	GCCTAGAGCAGACTTCTGTGA	GCCTAGAcCAGACTTCTGTGA	1mis	TGTGGAAAGGACGAAACACCGCCTAGAGCAGACTTCTGTGGTTTTGAGACGAACGCAACAGCATCATAATGCGTCTCGCTCCTCCGCCGATTAAGACGTACTGCCTAGACCAGACTTCTGTGAGGCTTGGCGTAACTAGATCT	/	/
263	ACACGGAAGGGACTTGGACGA	ACACGcAAGGGACTTGGACGA	1mis	TGTGGAAAGGACGAAACACCACACGGAAGGGACTTGGACGGTTTTGAGACGAACGCAAGCATATCAATGCACGTCTCGCTCCGGTTTCGTGTCATAAGTACTACACGCAAGGGACTTGGACGAGGCTTGGCGTAACTAGATCT	0.90377	1
264	GCTGACAAAGATCTCGGACAC	GCTGACAAAGATCTCGcACAC	1mis	TGTGGAAAGGACGAAACACCGCTGACAAAGATCTCGGACAGTTTTGAGACGAACGCAATCAGGACAATAGCCGTCTCGCTCCGAGCCCGTTTACGATGTACTGCTGACAAAGATCTCGCACACGGCTTGGCGTAACTAGATCT	0.647546	0.749978
265	ATGGGGATTGGACTGAACCTG	ATGGGGATTtGACTGAACCTG	1mis	TGTGGAAAGGACGAAACACCATGGGGATTGGACTGAACCTGTTTTGAGACGAACGCACACTGGCGTAGGAGCGTCTCGCTCCGACAGGAACATTTGCGTACTATGGGGATTTGACTGAACCTGGGCTTGGCGTAACTAGATCT	/	/
266	ACACATACTTATCTCTCAGGT	ACtCATACTTATCTCTCAGGT	1mis	TGTGGAAAGGACGAAACACCACACATACTTATCTCTCAGGGTTTTGAGACGAACGCAGACATACAATATACCGTCTCGCTCCGGTTTAATCAGACCTGTACTACTCATACTTATCTCTCAGGTGGCTTGGCGTAACTAGATCT	0.871934	0.983819
267	GGTAGTAAAGCTCGACATGGT	tGTAGTAAAGCTCGACATGGT	1mis	TGTGGAAAGGACGAAACACCGGTAGTAAAGCTCGACATGGGTTTTGAGACGAACGCAGCAAGCTGATCATACGTCTCGCTCCTGCTTGCGAATTCTCGTACTTGTAGTAAAGCTCGACATGGTGGCTTGGCGTAACTAGATCT	0.810953	0.95038
268	GTTTACTTGTCAATTGCATGT	GgTTACTTGTCAATTGCATGT	1mis	TGTGGAAAGGACGAAACACCGTTTACTTGTCAATTGCATGGTTTTGAGACGAACGCAGCGAATAGAATATCCGTCTCGCTCCTCCTGATACCGAAATGTACTGGTTACTTGTCAATTGCATGTGGCTTGGCGTAACTAGATCT	0.068236	0.128821
269	GGCCACATCTCGCTACATCGA	GGCCACATCTCGCTACgTCGA	1mis	TGTGGAAAGGACGAAACACCGGCCACATCTCGCTACATCGGTTTTGAGACGAACGCATACTGCCGGCGACTCGTCTCGCTCCTAGAAATTGCCTCCAGTACTGGCCACATCTCGCTACGTCGAGGCTTGGCGTAACTAGATCT	0.770043	0.965215
270	GGAGATACTGCCTAATGGACT	GGAGAcACTGCCTAATGGACT	1mis	TGTGGAAAGGACGAAACACCGGAGATACTGCCTAATGGACGTTTTGAGACGAACGCATTAGCCTACTTGGACGTCTCGCTCCGAGGAGTTCGCATGCGTACTGGAGACACTGCCTAATGGACTGGCTTGGCGTAACTAGATCT	0.756931	0.822022
271	GCCATTAAAGGTAAAGGTGAT	GCCATTAAAGGTAAAtGTGAT	1mis	TGTGGAAAGGACGAAACACCGCCATTAAAGGTAAAGGTGAGTTTTGAGACGAACGCCAATGAGTTCAGGTTCGTCTCGCTCCGAGACTAATGTCCGAGTACTGCCATTAAAGGTAAATGTGATGGCTTGGCGTAACTAGATCT	0.706051	0.798145
272	ATGTACCAAAATCCACGACTT	ATGTACCAAAATCCgCGACTT	1mis	TGTGGAAAGGACGAAACACCATGTACCAAAATCCACGACTGTTTTGAGACGAACGCCAGAGATATTGGTTGCGTCTCGCTCCTGTGCGGTGGATCCCGTACTATGTACCAAAATCCGCGACTTGGCTTGGCGTAACTAGATCT	0.804108	0.873336
273	AGAACACGTTGGACACAGTGG	AGAACACGTTGGgCACAGTGG	1mis	TGTGGAAAGGACGAAACACCAGAACACGTTGGACACAGTGGTTTTGAGACGAACGCCATATGAGTGTAACGCGTCTCGCTCCTCTGCCTCAGACGGGGTACTAGAACACGTTGGGCACAGTGGGGCTTGGCGTAACTAGATCT	0.58903	0.937735
274	GATGGCTAAATACCTATCGTA	GATGGCgAAATACCTATCGTA	1mis	TGTGGAAAGGACGAAACACCGATGGCTAAATACCTATCGTGTTTTGAGACGAACGCCATCGTTAAGTATAACGTCTCGCTCCCTAAGCGCCCGAATTGTACTGATGGCGAAATACCTATCGTAGGCTTGGCGTAACTAGATCT	0.633702	1
275	GCTCACCTTAGTCTCTACGGT	GCTCACCTTAGgCTCTACGGT	1mis	TGTGGAAAGGACGAAACACCGCTCACCTTAGTCTCTACGGGTTTTGAGACGAACGCCATTAAGCATATACTCGTCTCGCTCCTCGCCAGAAGGTGTGGTACTGCTCACCTTAGGCTCTACGGTGGCTTGGCGTAACTAGATCT	0.764716	0.941614
276	GTGATGACTGGCACATTACGT	GTGtTGACTGGCACATTACGT	1mis	TGTGGAAAGGACGAAACACCGTGATGACTGGCACATTACGGTTTTGAGACGAACGCCGAACATTACGCACACGTCTCGCTCCGATATGCTAGCCGTCGTACTGTGTTGACTGGCACATTACGTGGCTTGGCGTAACTAGATCT	0.537839	0.852937
277	AAGCCTACTCAACTGCTGGAG	AAGCCTACTCAAgTGCTGGAG	1mis	TGTGGAAAGGACGAAACACCAAGCCTACTCAACTGCTGGAGTTTTGAGACGAACGCCGATATTCAAGATTACGTCTCGCTCCGGTTAGTTGTATGTCGTACTAAGCCTACTCAAGTGCTGGAGGGCTTGGCGTAACTAGATCT	0.192126	0.22746
278	GTGAGGACTTCCCGGCGTTGG	GcGAGGACTTCCCGGCGTTGG	1mis	TGTGGAAAGGACGAAACACCGTGAGGACTTCCCGGCGTTGGTTTTGAGACGAACGCCGTGGAACGTGATACCGTCTCGCTCCGATATCGTTGGTCGCGTACTGCGAGGACTTCCCGGCGTTGGGGCTTGGCGTAACTAGATCT	0.670697	0.859436
279	AGCGGCGAGAGGCTCCATTGA	AGCGGCGAGcGGCTCCATTGA	1mis	TGTGGAAAGGACGAAACACCAGCGGCGAGAGGCTCCATTGGTTTTGAGACGAACGCCGTGTATCGCTGCTCCGTCTCGCTCCCTCTCCTCTCTAAATGTACTAGCGGCGAGCGGCTCCATTGAGGCTTGGCGTAACTAGATCT	0.495804	0.680841
280	GGTCAGCGGCATCAACGTAGC	GGTCAtCGGCATCAACGTAGC	1mis	TGTGGAAAGGACGAAACACCGGTCAGCGGCATCAACGTAGGTTTTGAGACGAACGCCTAACCTATTCGCTGCGTCTCGCTCCTAGCACAATTAAAGCGTACTGGTCATCGGCATCAACGTAGCGGCTTGGCGTAACTAGATCT	0.750962	1
281	GAGTGAAGGACCTACCGTCAG	GAGTGAAGGACtTACCGTCAG	1mis	TGTGGAAAGGACGAAACACCGAGTGAAGGACCTACCGTCAGTTTTGAGACGAACGCCTCGCTTCTATCAATCGTCTCGCTCCGGCAGGGTGACAGACGTACTGAGTGAAGGACTTACCGTCAGGGCTTGGCGTAACTAGATCT	0.868406	0.95585
282	AGAGCTTACCTCAAGGACACT	AGAGCTTACCTCAAGGtCACT	1mis	TGTGGAAAGGACGAAACACCAGAGCTTACCTCAAGGACACGTTTTGAGACGAACGCCTGACTTAGCTTGATCGTCTCGCTCCCGAACCTCAAAGTGAGTACTAGAGCTTACCTCAAGGTCACTGGCTTGGCGTAACTAGATCT	/	/
283	GATAGCATGGGAAGGCTGCAG	GATAaCATGGGAAGGCTGCAG	1mis	TGTGGAAAGGACGAAACACCGATAGCATGGGAAGGCTGCAGTTTTGAGACGAACGCCTGCATAGATACCTTCGTCTCGCTCCGACGGTTATGCAAGTGTACTGATAACATGGGAAGGCTGCAGGGCTTGGCGTAACTAGATCT	0.530681	1
284	GTGCCACTCCAACTGCCGCGG	GTGCgACTCCAACTGCCGCGG	1mis	TGTGGAAAGGACGAAACACCGTGCCACTCCAACTGCCGCGGTTTTGAGACGAACGCCTTCCAGTACTCAGCCGTCTCGCTCCGTGTAGTGTCGCATCGTACTGTGCGACTCCAACTGCCGCGGGGCTTGGCGTAACTAGATCT	0.630257	0.847369
285	ATTGCATCTGATGGTCTCAAG	ATTGCATCTGATGtTCTCAAG	1mis	TGTGGAAAGGACGAAACACCATTGCATCTGATGGTCTCAAGTTTTGAGACGAACGCGACTATATCTACTGACGTCTCGCTCCGGAGTACGATCACCGGTACTATTGCATCTGATGTTCTCAAGGGCTTGGCGTAACTAGATCT	/	/
286	GGCACAACACCACGTTATCGG	GGCACAACAtCACGTTATCGG	1mis	TGTGGAAAGGACGAAACACCGGCACAACACCACGTTATCGGTTTTGAGACGAACGCGATTGAATGCTTATACGTCTCGCTCCGGGTGTCTCACCTTCGTACTGGCACAACATCACGTTATCGGGGCTTGGCGTAACTAGATCT	0.615621	0.988233
287	GCTGTACTTACCACTAACCCT	aCTGTACTTACCACTAACCCT	1mis	TGTGGAAAGGACGAAACACCGCTGTACTTACCACTAACCCGTTTTGAGACGAACGCGCAAGAACGTCGAATCGTCTCGCTCCGGGCCAATCAGAAGAGTACTACTGTACTTACCACTAACCCTGGCTTGGCGTAACTAGATCT	/	/
288	GCGGTGATGCTCCGACTCCGG	GCGGTGATGCTCCcACTCCGG	1mis	TGTGGAAAGGACGAAACACCGCGGTGATGCTCCGACTCCGGTTTTGAGACGAACGCGCCGAGATGTCGATGCGTCTCGCTCCGCACTGGAACTTGTCGTACTGCGGTGATGCTCCCACTCCGGGGCTTGGCGTAACTAGATCT	0.21348	0.723234
289	GACATCCCCACAGTGAACGAG	GACATCCCCACAGaGAACGAG	1mis	TGTGGAAAGGACGAAACACCGACATCCCCACAGTGAACGAGTTTTGAGACGAACGCGCGATTCAAGTACACCGTCTCGCTCCTTCCGATGGGAGCTTGTACTGACATCCCCACAGAGAACGAGGGCTTGGCGTAACTAGATCT	0.448832	0.986188
290	GACCAGGATTGCCAATGCTAA	GACCAGGATTGCCcATGCTAA	1mis	TGTGGAAAGGACGAAACACCGACCAGGATTGCCAATGCTAGTTTTGAGACGAACGCGGAACTGATTGGTAACGTCTCGCTCCTCACGGAAAGTTAATGTACTGACCAGGATTGCCCATGCTAAGGCTTGGCGTAACTAGATCT	0.138067	0.196987
291	GTGGACACAGGCTGGTGGGCA	GTGcACACAGGCTGGTGGGCA	1mis	TGTGGAAAGGACGAAACACCGTGGACACAGGCTGGTGGGCGTTTTGAGACGAACGCGGAAGTGATCATGATCGTCTCGCTCCTCCGACAACAGCCTAGTACTGTGCACACAGGCTGGTGGGCAGGCTTGGCGTAACTAGATCT	/	/
292	AGACACATGGCAGTGCAGCGT	AGAgACATGGCAGTGCAGCGT	1mis	TGTGGAAAGGACGAAACACCAGACACATGGCAGTGCAGCGGTTTTGAGACGAACGCGGCCTCTCACTTGGCCGTCTCGCTCCTTCTGTCAGATGACAGTACTAGAGACATGGCAGTGCAGCGTGGCTTGGCGTAACTAGATCT	0.619985	0.943778
293	GACTAGACTTCGCTATGACCA	GACcAGACTTCGCTATGACCA	1mis	TGTGGAAAGGACGAAACACCGACTAGACTTCGCTATGACCGTTTTGAGACGAACGCGGTTATTGGAGATATCGTCTCGCTCCTCCCATGCACAAGACGTACTGACCAGACTTCGCTATGACCAGGCTTGGCGTAACTAGATCT	0.522895	0.940367
294	GGTCGCTACTGCCGCCTCAGC	GGgCGCTACTGCCGCCTCAGC	1mis	TGTGGAAAGGACGAAACACCGGTCGCTACTGCCGCCTCAGGTTTTGAGACGAACGCGTGATCGGCTTAATGCGTCTCGCTCCCGCGCTGTTAGAGGAGTACTGGGCGCTACTGCCGCCTCAGCGGCTTGGCGTAACTAGATCT	/	/
295	GTAATAGTCGTTCACCTCGGT	GTAtTAGTCGTTCACCTCGGT	1mis	TGTGGAAAGGACGAAACACCGTAATAGTCGTTCACCTCGGGTTTTGAGACGAACGCTAAGCGGTACAGGCACGTCTCGCTCCGGTCATTCGAAGGCGGTACTGTATTAGTCGTTCACCTCGGTGGCTTGGCGTAACTAGATCT	/	/
296	GAGCATTACAACAGCCATCGA	GAGCATTACAACgGCCATCGA	1mis	TGTGGAAAGGACGAAACACCGAGCATTACAACAGCCATCGGTTTTGAGACGAACGCTAAGTTGTGCAGATTCGTCTCGCTCCTAAGCGAAATGAGCAGTACTGAGCATTACAACGGCCATCGAGGCTTGGCGTAACTAGATCT	/	/
297	GCGCACCTATCAGTACGCCTG	GCGCACCTATCAGTgCGCCTG	1mis	TGTGGAAAGGACGAAACACCGCGCACCTATCAGTACGCCTGTTTTGAGACGAACGCTACGAATCTCTAGAGCGTCTCGCTCCTCCTAAGTGTCATAGGTACTGCGCACCTATCAGTGCGCCTGGGCTTGGCGTAACTAGATCT	0.882226	1
298	ATGGTGACGGACAGGAACGAG	ATGGTGACGaACAGGAACGAG	1mis	TGTGGAAAGGACGAAACACCATGGTGACGGACAGGAACGAGTTTTGAGACGAACGCTAGGTATTCGACGGACGTCTCGCTCCGACATATAGTCGAATGTACTATGGTGACGAACAGGAACGAGGGCTTGGCGTAACTAGATCT	0.793635	1
299	AGAGCAGAAGTGCTCCACTCC	AGAaCAGAAGTGCTCCACTCC	1mis	TGTGGAAAGGACGAAACACCAGAGCAGAAGTGCTCCACTCGTTTTGAGACGAACGCTCAATAGCCTGATGGCGTCTCGCTCCTCTTACACGACTTGCGTACTAGAACAGAAGTGCTCCACTCCGGCTTGGCGTAACTAGATCT	/	/
300	GGGCACATACCGCTCTGGAGG	GGaCACATACCGCTCTGGAGG	1mis	TGTGGAAAGGACGAAACACCGGGCACATACCGCTCTGGAGGTTTTGAGACGAACGCTCACCTGAGAGACACCGTCTCGCTCCGAGTATAGAGGCGTGGTACTGGACACATACCGCTCTGGAGGGGCTTGGCGTAACTAGATCT	0.79571	0.993737
301	GCAGAAGGTGATGACACTCAG	GCAGAAGGTGATGACACaCAG	1mis	TGTGGAAAGGACGAAACACCGCAGAAGGTGATGACACTCAGTTTTGAGACGAACGCTCCAAGGCTGGCCGACGTCTCGCTCCGGCGAGAGTTAGGATGTACTGCAGAAGGTGATGACACACAGGGCTTGGCGTAACTAGATCT	/	/
302	ATGTACAAGCAAATGGACAGT	ATGTACAAaCAAATGGACAGT	1mis	TGTGGAAAGGACGAAACACCATGTACAAGCAAATGGACAGGTTTTGAGACGAACGCTCTAGCGAGAATTAACGTCTCGCTCCTGTGCCTGAACGCGCGTACTATGTACAAACAAATGGACAGTGGCTTGGCGTAACTAGATCT	0.833017	0.990401
303	AGCCAGCCGTCATTCTGCGCA	AGCCAGCCGTCATTCTGCcCA	1mis	TGTGGAAAGGACGAAACACCAGCCAGCCGTCATTCTGCGCGTTTTGAGACGAACGCTCTCACGCGAACTCCCGTCTCGCTCCTTGCGTTAGCGTGGTGTACTAGCCAGCCGTCATTCTGCCCAGGCTTGGCGTAACTAGATCT	0.670168	0.829914
304	GCAAGATCCTGACCCAACGGC	GCAcGATCCTGACCCAACGGC	1mis	TGTGGAAAGGACGAAACACCGCAAGATCCTGACCCAACGGGTTTTGAGACGAACGCTGCAACTGACGTCTACGTCTCGCTCCGTCGTCCTGAGACATGTACTGCACGATCCTGACCCAACGGCGGCTTGGCGTAACTAGATCT	0.597967	0.732509
305	AGACACATGGTAGTGCAAGGT	AGACACATGGgAGTGCAAGGT	1mis	TGTGGAAAGGACGAAACACCAGACACATGGTAGTGCAAGGGTTTTGAGACGAACGCTGCGAAGACTGAACTCGTCTCGCTCCTTCTTGATTCCTCACGTACTAGACACATGGGAGTGCAAGGTGGCTTGGCGTAACTAGATCT	0.836509	0.894294
306	ATGCAGTCCAATTTCAATCCT	ATGCAGTCCgATTTCAATCCT	1mis	TGTGGAAAGGACGAAACACCATGCAGTCCAATTTCAATCCGTTTTGAGACGAACGCTGCTTACCGTACCAACGTCTCGCTCCTTTCCTGGCTCTCCAGTACTATGCAGTCCGATTTCAATCCTGGCTTGGCGTAACTAGATCT	0.664053	1
307	GTCCAGTACTGTAAGGACACC	GTCCAGaACTGTAAGGACACC	1mis	TGTGGAAAGGACGAAACACCGTCCAGTACTGTAAGGACACGTTTTGAGACGAACGCTGGTTCTCATACCTTCGTCTCGCTCCCTGTTATCGGAACGCGTACTGTCCAGAACTGTAAGGACACCGGCTTGGCGTAACTAGATCT	/	/
308	AGGACATAGTGACAATGAGCT	AGGACATAGTGACAAcGAGCT	1mis	TGTGGAAAGGACGAAACACCAGGACATAGTGACAATGAGCGTTTTGAGACGAACGCTGTACCTATCGTATTCGTCTCGCTCCGTGTCCTCGTGGAGCGTACTAGGACATAGTGACAACGAGCTGGCTTGGCGTAACTAGATCT	0.863615	0.935583
309	GTTAGGAGTCGGCTTTACGTG	GTTAGGAGTCGGCTcTACGTG	1mis	TGTGGAAAGGACGAAACACCGTTAGGAGTCGGCTTTACGTGTTTTGAGACGAACGCTTACCTCGACATGAGCGTCTCGCTCCGCTCAATCAATCCGGGTACTGTTAGGAGTCGGCTCTACGTGGGCTTGGCGTAACTAGATCT	0.232858	0.323056
310	GGCGGGACGAGCAAGCACAGC	GGCGGGACGAGtAAGCACAGC	1mis	TGTGGAAAGGACGAAACACCGGCGGGACGAGCAAGCACAGGTTTTGAGACGAACGCTTACGAGTCACACCACGTCTCGCTCCGAGGTCGGGTCCATAGTACTGGCGGGACGAGTAAGCACAGCGGCTTGGCGTAACTAGATCT	/	/
311	GAGGAACCGACCTGTCGATGA	GcGGAACCGACCTGTCGATGA	1mis	TGTGGAAAGGACGAAACACCGAGGAACCGACCTGTCGATGGTTTTGAGACGAACGCTTAGCCGTCGGAATGCGTCTCGCTCCGGCACACATCGTGCCGTACTGCGGAACCGACCTGTCGATGAGGCTTGGCGTAACTAGATCT	0.583552	0.985154
312	ACTGCTAGGGACTGTCAAAGC	ACTGCTAGGGACTGTCAAgGC	1mis	TGTGGAAAGGACGAAACACCACTGCTAGGGACTGTCAAAGGTTTTGAGACGAACGCTTATAACCGAAGCGTCGTCTCGCTCCGCTTAGGGAGTAGTTGTACTACTGCTAGGGACTGTCAAGGCGGCTTGGCGTAACTAGATCT	/	/
313	AGGACACGCTCTCTCCTACGG	AGGACACGCTgTCTCCTACGG	1mis	TGTGGAAAGGACGAAACACCAGGACACGCTCTCTCCTACGGTTTTGAGACGAACGCTTCACCGATCTGCCGCGTCTCGCTCCGTGACACGACTCTGTGTACTAGGACACGCTGTCTCCTACGGGGCTTGGCGTAACTAGATCT	0.499781	0.991619
314	GGCGGATGTAGGTCTGACGGA	GGtGGATGTAGGTCTGACGGA	1mis	TGTGGAAAGGACGAAACACCGGCGGATGTAGGTCTGACGGGTTTTGAGACGAACGCTTCTACTGGTATATTCGTCTCGCTCCGTCTAATAGAACACAGTACTGGTGGATGTAGGTCTGACGGAGGCTTGGCGTAACTAGATCT	0.858732	1
315	GCATAGCCGCCTCTTCGACCA	GCATAGCCGCCTCTTgGACCA	1mis	TGTGGAAAGGACGAAACACCGCATAGCCGCCTCTTCGACCGTTTTGAGACGAACGCTTCTGGACGAATTAACGTCTCGCTCCTCATCGCACTTATGCGTACTGCATAGCCGCCTCTTGGACCAGGCTTGGCGTAACTAGATCT	0.492808	0.630277
316	GGCTGTACCACACGGCGCGGT	GGCTGTACCACACGGtGCGGT	1mis	TGTGGAAAGGACGAAACACCGGCTGTACCACACGGCGCGGGTTTTGAGACGAACGGAACACGCGTTAACTCCGTCTCGCTCCGAGTAATCTCCACCGGTACTGGCTGTACCACACGGTGCGGTGGCTTGGCGTAACTAGATCT	0.67943	1
317	GGGAAGAAGTTGGGCCATCGA	GGGAAGAAGTTGGGCCATCaA	1mis	TGTGGAAAGGACGAAACACCGGGAAGAAGTTGGGCCATCGGTTTTGAGACGAACGGAAGAACTTGGACTACCGTCTCGCTCCTCACAACGCTAATTGGTACTGGGAAGAAGTTGGGCCATCAAGGCTTGGCGTAACTAGATCT	0.705907	0.986569
318	AGTCACAAGTACATGAGGGCT	AGTCACAAGTACATGAGGaCT	1mis	TGTGGAAAGGACGAAACACCAGTCACAAGTACATGAGGGCGTTTTGAGACGAACGGAATATGATCGCAATTCGTCTCGCTCCTTGTCTGGCTTTAATGTACTAGTCACAAGTACATGAGGACTGGCTTGGCGTAACTAGATCT	0.867236	1
319	GAAGAAGGCGAGCAGGGTGCG	GAgGAAGGCGAGCAGGGTGCG	1mis	TGTGGAAAGGACGAAACACCGAAGAAGGCGAGCAGGGTGCGTTTTGAGACGAACGGACGTACAAGGACCGCCGTCTCGCTCCTAAATCCGAATGGTAGTACTGAGGAAGGCGAGCAGGGTGCGGGCTTGGCGTAACTAGATCT	/	/
320	AGTATGAGTGATCCAGTGCTG	AGTATGAGTGATCCAGgGCTG	1mis	TGTGGAAAGGACGAAACACCAGTATGAGTGATCCAGTGCTGTTTTGAGACGAACGGACTCCGCTCTCAGTTCGTCTCGCTCCGCTATGATGGGCAGCGTACTAGTATGAGTGATCCAGGGCTGGGCTTGGCGTAACTAGATCT	0.478851	0.662375
321	GTGGAACCCAGTGCACGCGGC	GTGtAACCCAGTGCACGCGGC	1mis	TGTGGAAAGGACGAAACACCGTGGAACCCAGTGCACGCGGGTTTTGAGACGAACGGACTGACGTCACTCTACGTCTCGCTCCTCCCTCCTCTTAAGCGTACTGTGTAACCCAGTGCACGCGGCGGCTTGGCGTAACTAGATCT	0.758277	0.993465
322	AGATGATGTCAACCAAGGAGA	AGATGATGTCAgCCAAGGAGA	1mis	TGTGGAAAGGACGAAACACCAGATGATGTCAACCAAGGAGGTTTTGAGACGAACGGAGATCATTCTCTGAGCGTCTCGCTCCGGAAAGTGGACTAATGTACTAGATGATGTCAGCCAAGGAGAGGCTTGGCGTAACTAGATCT	/	/
323	GGAAGAAAGATGCAGAGTCGA	GGAAGAtAGATGCAGAGTCGA	1mis	TGTGGAAAGGACGAAACACCGGAAGAAAGATGCAGAGTCGGTTTTGAGACGAACGGAGGCAGCCTCTATAACGTCTCGCTCCGTCAATAAGCAGTATGTACTGGAAGATAGATGCAGAGTCGAGGCTTGGCGTAACTAGATCT	/	/
324	ACTGCTAGGGACTGTCAAAGC	ACTGCTAGGGACTGTaAAAGC	1mis	TGTGGAAAGGACGAAACACCACTGCTAGGGACTGTCAAAGGTTTTGAGACGAACGGAGGTGAAGATTGAAGCGTCTCGCTCCGAACAATACGCCCGGGTACTACTGCTAGGGACTGTAAAAGCGGCTTGGCGTAACTAGATCT	0.873032	1
325	ATGTCTACAGAGTTCATCGTC	ATGTCTACAtAGTTCATCGTC	1mis	TGTGGAAAGGACGAAACACCATGTCTACAGAGTTCATCGTGTTTTGAGACGAACGGAGTCTGCCGAATAACCGTCTCGCTCCGCATGACGGCCGAATGTACTATGTCTACATAGTTCATCGTCGGCTTGGCGTAACTAGATCT	0.548722	0.969754
326	AGACACATGGCAGTGCAGCGT	AGACACATGGCAGTGaAGCGT	1mis	TGTGGAAAGGACGAAACACCAGACACATGGCAGTGCAGCGGTTTTGAGACGAACGGAGTGTCTATCGAATTCGTCTCGCTCCTTCTTAACCCTCCATGTACTAGACACATGGCAGTGAAGCGTGGCTTGGCGTAACTAGATCT	0.59048	0.898864
327	GGACATCATACGTGTGAACGT	GGACATCtTACGTGTGAACGT	1mis	TGTGGAAAGGACGAAACACCGGACATCATACGTGTGAACGGTTTTGAGACGAACGGATAGGTCACAGGTGCCGTCTCGCTCCTACTGGAGCTCAACCGTACTGGACATCTTACGTGTGAACGTGGCTTGGCGTAACTAGATCT	0.798711	0.974001
328	ATACATATGAGTTACAGGTGC	ATtCATATGAGTTACAGGTGC	1mis	TGTGGAAAGGACGAAACACCATACATATGAGTTACAGGTGGTTTTGAGACGAACGGATATAAGGATATTGCCGTCTCGCTCCGAATTGAGACCGGAGGTACTATTCATATGAGTTACAGGTGCGGCTTGGCGTAACTAGATCT	0.705171	1
329	GGCAGCTGAGCACAGCACACC	GGCAGCaGAGCACAGCACACC	1mis	TGTGGAAAGGACGAAACACCGGCAGCTGAGCACAGCACACGTTTTGAGACGAACGGATATGTGTTCAATCGCGTCTCGCTCCTTTCGGTTATGCTATGTACTGGCAGCAGAGCACAGCACACCGGCTTGGCGTAACTAGATCT	/	/
330	ACACACTTACTGATACTGTGT	ACACACTTACTGATACTGgGT	1mis	TGTGGAAAGGACGAAACACCACACACTTACTGATACTGTGGTTTTGAGACGAACGGCACCACCTAAGTATACGTCTCGCTCCTTATGGCTGGCGTTGGTACTACACACTTACTGATACTGGGTGGCTTGGCGTAACTAGATCT	0.732797	0.905421
331	AGACGTATACAGTGTCACCGA	AcACGTATACAGTGTCACCGA	1mis	TGTGGAAAGGACGAAACACCAGACGTATACAGTGTCACCGGTTTTGAGACGAACGGCATACATTCTCACGACGTCTCGCTCCGCGGATATCGTGACGGTACTACACGTATACAGTGTCACCGAGGCTTGGCGTAACTAGATCT	/	/
332	GAGGAATCCTCAGAGCACACA	GAGGAATCCTCtGAGCACACA	1mis	TGTGGAAAGGACGAAACACCGAGGAATCCTCAGAGCACACGTTTTGAGACGAACGGCGATAAGTTCGGCAACGTCTCGCTCCTAAGGACAGCGCGAAGTACTGAGGAATCCTCTGAGCACACAGGCTTGGCGTAACTAGATCT	/	/
333	GAAGCTAACACCTTACACGGT	GAAGCTAACtCCTTACACGGT	1mis	TGTGGAAAGGACGAAACACCGAAGCTAACACCTTACACGGGTTTTGAGACGAACGGCGATCTATAGACAACCGTCTCGCTCCGACCCTATCACGGTAGTACTGAAGCTAACTCCTTACACGGTGGCTTGGCGTAACTAGATCT	0.269867	1
334	AGGATGACATTCTGTACCAGT	cGGATGACATTCTGTACCAGT	1mis	TGTGGAAAGGACGAAACACCAGGATGACATTCTGTACCAGGTTTTGAGACGAACGGCTAGCAGCTACAGAGCGTCTCGCTCCTGAGCTACCTCCGTCGTACTCGGATGACATTCTGTACCAGTGGCTTGGCGTAACTAGATCT	0.182871	0.923848
335	AGTATCATCGACCATCCATGA	cGTATCATCGACCATCCATGA	1mis	TGTGGAAAGGACGAAACACCAGTATCATCGACCATCCATGGTTTTGAGACGAACGGCTCTAACCAGATTAGCGTCTCGCTCCTTACCAGACTATCAGGTACTCGTATCATCGACCATCCATGAGGCTTGGCGTAACTAGATCT	0.661274	1
336	GGAACACCATCCACCTACGAG	GGAACACaATCCACCTACGAG	1mis	TGTGGAAAGGACGAAACACCGGAACACCATCCACCTACGAGTTTTGAGACGAACGGCTGAATTCAAGGTTACGTCTCGCTCCGGGCCTTTGTATGTGGTACTGGAACACAATCCACCTACGAGGGCTTGGCGTAACTAGATCT	0.803498	1
337	AGGCATATGAGTTGTCCCAGC	AGGCATATGAGTTGTCCaAGC	1mis	TGTGGAAAGGACGAAACACCAGGCATATGAGTTGTCCCAGGTTTTGAGACGAACGGCTGTCTTCCTCACGGCGTCTCGCTCCGAATACTGTGATAGTGTACTAGGCATATGAGTTGTCCAAGCGGCTTGGCGTAACTAGATCT	0.582118	0.914756
338	GCAGAGATGGAACTCTGTGGT	GCAGAaATGGAACTCTGTGGT	1mis	TGTGGAAAGGACGAAACACCGCAGAGATGGAACTCTGTGGGTTTTGAGACGAACGGCTTGATGCCAAGATACGTCTCGCTCCGACTGCTAAGTACGAGTACTGCAGAAATGGAACTCTGTGGTGGCTTGGCGTAACTAGATCT	0.80956	0.977884
339	GGAGGACCTTACTGAGCCCAG	GGAGGACCTcACTGAGCCCAG	1mis	TGTGGAAAGGACGAAACACCGGAGGACCTTACTGAGCCCAGTTTTGAGACGAACGGTAATCACATTCTCTTCGTCTCGCTCCGGGTATCGCGGCAATGTACTGGAGGACCTCACTGAGCCCAGGGCTTGGCGTAACTAGATCT	/	/
340	AACGGGTATGAGCTATTCCAA	AACGGGTATGAGCTATTCgAA	1mis	TGTGGAAAGGACGAAACACCAACGGGTATGAGCTATTCCAGTTTTGAGACGAACGGTATACCGTAGGAATTCGTCTCGCTCCGATGCCGTGACACCCGTACTAACGGGTATGAGCTATTCGAAGGCTTGGCGTAACTAGATCT	0.56347	0.598023
341	GACGCAGGCGCAGATTGCGTA	GACGCAGGCtCAGATTGCGTA	1mis	TGTGGAAAGGACGAAACACCGACGCAGGCGCAGATTGCGTGTTTTGAGACGAACGGTATATTGATATCGCTCGTCTCGCTCCGTTTGATTAACCCGAGTACTGACGCAGGCTCAGATTGCGTAGGCTTGGCGTAACTAGATCT	0.241803	0.475785
342	ACACTAGCAGCATACATAAGG	ACgCTAGCAGCATACATAAGG	1mis	TGTGGAAAGGACGAAACACCACACTAGCAGCATACATAAGGTTTTGAGACGAACGGTCAAGGCACGAGCTCCGTCTCGCTCCTATCGGCAGTCAAGAGTACTACGCTAGCAGCATACATAAGGGGCTTGGCGTAACTAGATCT	/	/
343	AGTAGTGACACTGTCCAGCAT	AGgAGTGACACTGTCCAGCAT	1mis	TGTGGAAAGGACGAAACACCAGTAGTGACACTGTCCAGCAGTTTTGAGACGAACGGTCCGAGCAGCAGTCCCGTCTCGCTCCTGATGCAGAAAGTCCGTACTAGGAGTGACACTGTCCAGCATGGCTTGGCGTAACTAGATCT	/	/
344	ACCACACGTGATAGGGGTCGC	ACCACACGTGATAGGGGaCGC	1mis	TGTGGAAAGGACGAAACACCACCACACGTGATAGGGGTCGGTTTTGAGACGAACGGTCTACTCTATCCTAACGTCTCGCTCCTCGTTCGCGGATAACGTACTACCACACGTGATAGGGGACGCGGCTTGGCGTAACTAGATCT	/	/
345	ACGGGTATGTGGCGCCCGGAC	ACGGGaATGTGGCGCCCGGAC	1mis	TGTGGAAAGGACGAAACACCACGGGTATGTGGCGCCCGGAGTTTTGAGACGAACGGTGACACATCTCTACCCGTCTCGCTCCGCACCAGAATCCGCCGTACTACGGGAATGTGGCGCCCGGACGGCTTGGCGTAACTAGATCT	/	/
346	GAGGTGCACTCCACACTCGTC	aAGGTGCACTCCACACTCGTC	1mis	TGTGGAAAGGACGAAACACCGAGGTGCACTCCACACTCGTGTTTTGAGACGAACGGTGGTCCTAGATTACCCGTCTCGCTCCCGATGTAAGGAATCCGTACTAAGGTGCACTCCACACTCGTCGGCTTGGCGTAACTAGATCT	/	/
347	GGATGAACCCGTGTCACTGTA	GGATGAACCCGTGTtACTGTA	1mis	TGTGGAAAGGACGAAACACCGGATGAACCCGTGTCACTGTGTTTTGAGACGAACGGTGTATCTAGAGGTCTCGTCTCGCTCCGGGTCTGTGAACTTCGTACTGGATGAACCCGTGTTACTGTAGGCTTGGCGTAACTAGATCT	0.0839	0.133112
348	GCAACATGAACGCCGGCCTGG	GCAACATGgACGCCGGCCTGG	1mis	TGTGGAAAGGACGAAACACCGCAACATGAACGCCGGCCTGGTTTTGAGACGAACGGTTAACAGCTCTTAAGCGTCTCGCTCCGGCCCATTATTCGAGGTACTGCAACATGGACGCCGGCCTGGGGCTTGGCGTAACTAGATCT	/	/
349	GGTGTTACAGACTCGCCTGGT	GGTGTTACAGACTCaCCTGGT	1mis	TGTGGAAAGGACGAAACACCGGTGTTACAGACTCGCCTGGGTTTTGAGACGAACGGTTACCATATGTTGCACGTCTCGCTCCGAGTGTAGGCTACTAGTACTGGTGTTACAGACTCACCTGGTGGCTTGGCGTAACTAGATCT	0.553872	0.906912
350	GCAGTGTACGTACTTGACGTT	GCAGTGTACGTACTTGAaGTT	1mis	TGTGGAAAGGACGAAACACCGCAGTGTACGTACTTGACGTGTTTTGAGACGAACGTAACGAATATCGAACGCGTCTCGCTCCCGCAATCGATTTGTAGTACTGCAGTGTACGTACTTGAAGTTGGCTTGGCGTAACTAGATCT	0.693487	0.867209
351	GTACAGATCAAACGTTACACG	GTACAGAcCAAACGTTACACG	1mis	TGTGGAAAGGACGAAACACCGTACAGATCAAACGTTACACGTTTTGAGACGAACGTAAGATCTCATTCCTACGTCTCGCTCCGCGACGAAACGACAAGTACTGTACAGACCAAACGTTACACGGGCTTGGCGTAACTAGATCT	0.843101	0.952392
352	AGCAGTCACCACCAAAGCAGG	AGCAGTCACCAgCAAAGCAGG	1mis	TGTGGAAAGGACGAAACACCAGCAGTCACCACCAAAGCAGGTTTTGAGACGAACGTAAGCACAATGGCTGACGTCTCGCTCCTGACTCTTTCCCTATGTACTAGCAGTCACCAGCAAAGCAGGGGCTTGGCGTAACTAGATCT	0.111362	0.188992
353	AGAGACCACCTATCACACGCT	cGAGACCACCTATCACACGCT	1mis	TGTGGAAAGGACGAAACACCAGAGACCACCTATCACACGCGTTTTGAGACGAACGTAAGCGTATCAAGATACGTCTCGCTCCTGGTTTGAGGTGCGGGTACTCGAGACCACCTATCACACGCTGGCTTGGCGTAACTAGATCT	0.516712	0.876214
354	GATATAGCATCCCCTAACGCA	GgTATAGCATCCCCTAACGCA	1mis	TGTGGAAAGGACGAAACACCGATATAGCATCCCCTAACGCGTTTTGAGACGAACGTAATACATATATCGGCCGTCTCGCTCCGGCATGTGTTATACTGTACTGGTATAGCATCCCCTAACGCAGGCTTGGCGTAACTAGATCT	/	/
355	AGACATCCTTATTCTCCCTGG	AGAtATCCTTATTCTCCCTGG	1mis	TGTGGAAAGGACGAAACACCAGACATCCTTATTCTCCCTGGTTTTGAGACGAACGTACACTGTCATTACAGCGTCTCGCTCCTGGTTCGCTCAATAAGTACTAGATATCCTTATTCTCCCTGGGGCTTGGCGTAACTAGATCT	0.928732	1
356	GGATGATGGGTCGAGCCTGTG	GGATGATGcGTCGAGCCTGTG	1mis	TGTGGAAAGGACGAAACACCGGATGATGGGTCGAGCCTGTGTTTTGAGACGAACGTACCGAATGAGGCAGTCGTCTCGCTCCGTCCTATCGTCAACTGTACTGGATGATGCGTCGAGCCTGTGGGCTTGGCGTAACTAGATCT	0.805019	1
357	GCCCAGCGGTCTCCATCCCGG	GCCCAGCGGTCTCCATCaCGG	1mis	TGTGGAAAGGACGAAACACCGCCCAGCGGTCTCCATCCCGGTTTTGAGACGAACGTACCTAGTATTGTATGCGTCTCGCTCCTACCGGTCTTCTTGAGTACTGCCCAGCGGTCTCCATCACGGGGCTTGGCGTAACTAGATCT	0.541183	1
358	AGACAGCCAGACATGTGGCAG	AGACAGCCAGACATGTGGCtG	1mis	TGTGGAAAGGACGAAACACCAGACAGCCAGACATGTGGCAGTTTTGAGACGAACGTACTCTACCTTATACACGTCTCGCTCCTGGTTAGGAGAGGACGTACTAGACAGCCAGACATGTGGCTGGGCTTGGCGTAACTAGATCT	1	1
359	GAGGAACCGACCTGTCGATGA	GAGGAACaGACCTGTCGATGA	1mis	TGTGGAAAGGACGAAACACCGAGGAACCGACCTGTCGATGGTTTTGAGACGAACGTACTGTGCCGGAGTCACGTCTCGCTCCGGCACAATCTGGCAGGTACTGAGGAACAGACCTGTCGATGAGGCTTGGCGTAACTAGATCT	0.602496	1
360	ACCAGTATCTGATTTGTCAGA	ACCAGTATCTGcTTTGTCAGA	1mis	TGTGGAAAGGACGAAACACCACCAGTATCTGATTTGTCAGGTTTTGAGACGAACGTAGGAGAGATTGATACCGTCTCGCTCCGTAAGCCTTGATACTGTACTACCAGTATCTGCTTTGTCAGAGGCTTGGCGTAACTAGATCT	0.855656	0.948259
361	GCTCGCACTATGTGGAAGCGC	GCTCGCACTAaGTGGAAGCGC	1mis	TGTGGAAAGGACGAAACACCGCTCGCACTATGTGGAAGCGGTTTTGAGACGAACGTAGGTACGTTCTGAATCGTCTCGCTCCGAGCCATATGACCCTGTACTGCTCGCACTAAGTGGAAGCGCGGCTTGGCGTAACTAGATCT	/	/
362	AGTATGGTTCTCCCAAGCACC	AGTATGGTTCTCtCAAGCACC	1mis	TGTGGAAAGGACGAAACACCAGTATGGTTCTCCCAAGCACGTTTTGAGACGAACGTAGGTCTTCCTTACTTCGTCTCGCTCCTTAGGACACTCTAACGTACTAGTATGGTTCTCTCAAGCACCGGCTTGGCGTAACTAGATCT	/	/
363	AGTCTACTGCCACTCAGAGGG	AGTCTACgGCCACTCAGAGGG	1mis	TGTGGAAAGGACGAAACACCAGTCTACTGCCACTCAGAGGGTTTTGAGACGAACGTAGTGAACGTACATGGCGTCTCGCTCCGGACTGAATGCGTCGGTACTAGTCTACGGCCACTCAGAGGGGGCTTGGCGTAACTAGATCT	0.649801	1
364	GACAGCTACTACTACGATGAT	GACcGCTACTACTACGATGAT	1mis	TGTGGAAAGGACGAAACACCGACAGCTACTACTACGATGAGTTTTGAGACGAACGTAGTGACAGCTTAGTTCGTCTCGCTCCCGATACGTCCCGTCTGTACTGACCGCTACTACTACGATGATGGCTTGGCGTAACTAGATCT	0.669177	0.846576
365	GAGGTACCTGCCACAGAAAGT	GAGGTACCTtCCACAGAAAGT	1mis	TGTGGAAAGGACGAAACACCGAGGTACCTGCCACAGAAAGGTTTTGAGACGAACGTATATCTTGACTCATGCGTCTCGCTCCGGCACTCTACCGGTGGTACTGAGGTACCTTCCACAGAAAGTGGCTTGGCGTAACTAGATCT	0.969013	1
366	AGTACTCCGCTCACTTCGCCT	AGTACTCCGCTCACTTgGCCT	1mis	TGTGGAAAGGACGAAACACCAGTACTCCGCTCACTTCGCCGTTTTGAGACGAACGTATCAGCTCTAGTGTGCGTCTCGCTCCTTTCCCGGTCTTCTGGTACTAGTACTCCGCTCACTTGGCCTGGCTTGGCGTAACTAGATCT	/	/
367	GCAGACTGCTCGCAAGTCCAC	GCAGACTGCaCGCAAGTCCAC	1mis	TGTGGAAAGGACGAAACACCGCAGACTGCTCGCAAGTCCAGTTTTGAGACGAACGTATCTGATGAAGTCTTCGTCTCGCTCCTCACTACACAACAGTGTACTGCAGACTGCACGCAAGTCCACGGCTTGGCGTAACTAGATCT	0.977511	1
368	AGAGAAACAGATACATGCGCT	AGAGAAACcGATACATGCGCT	1mis	TGTGGAAAGGACGAAACACCAGAGAAACAGATACATGCGCGTTTTGAGACGAACGTATGACTCTAAGGCTTCGTCTCGCTCCTCTGTCTCCGCAGCAGTACTAGAGAAACCGATACATGCGCTGGCTTGGCGTAACTAGATCT	0.680202	0.85252
369	GGCGTTACAGAGCCTGGTGAA	GGCGTTACAGAGCCTGGTGtA	1mis	TGTGGAAAGGACGAAACACCGGCGTTACAGAGCCTGGTGAGTTTTGAGACGAACGTATGAGAAGTTGTTGACGTCTCGCTCCGCCCTGGACATCATAGTACTGGCGTTACAGAGCCTGGTGTAGGCTTGGCGTAACTAGATCT	/	/
370	AGATGTACTACACACACCGAC	AGATaTACTACACACACCGAC	1mis	TGTGGAAAGGACGAAACACCAGATGTACTACACACACCGAGTTTTGAGACGAACGTATTGTTAGCTACATCCGTCTCGCTCCGATTTGCCTACTTCGGTACTAGATATACTACACACACCGACGGCTTGGCGTAACTAGATCT	0.559614	0.984084
371	GGACGACCGAGGTGATGCCGC	GGACGACCGAGGTGATtCCGC	1mis	TGTGGAAAGGACGAAACACCGGACGACCGAGGTGATGCCGGTTTTGAGACGAACGTCATAAGGCCTAGTAACGTCTCGCTCCGGGTACAGAGATACGGTACTGGACGACCGAGGTGATTCCGCGGCTTGGCGTAACTAGATCT	0.841223	0.942243
372	GGTAGTAAAGCTCGACATGGT	GGTAGTAAAGCTCtACATGGT	1mis	TGTGGAAAGGACGAAACACCGGTAGTAAAGCTCGACATGGGTTTTGAGACGAACGTCATCCGATTCATTGACGTCTCGCTCCTTAAGTTCGACCCGGGTACTGGTAGTAAAGCTCTACATGGTGGCTTGGCGTAACTAGATCT	0.39322	0.460826
373	ACTGCAACAGGATCGACTTGA	ACTGCAACAGGATCGACTTcA	1mis	TGTGGAAAGGACGAAACACCACTGCAACAGGATCGACTTGGTTTTGAGACGAACGTCATGGAGTACACTGGCGTCTCGCTCCTCTCGCATTGAGCCCGTACTACTGCAACAGGATCGACTTCAGGCTTGGCGTAACTAGATCT	0.43862	0.853659
374	GTCGATAGGAGTCCCTGTAGT	GTCGATAGGAaTCCCTGTAGT	1mis	TGTGGAAAGGACGAAACACCGTCGATAGGAGTCCCTGTAGGTTTTGAGACGAACGTCATTCAGGAGATCGACGTCTCGCTCCGATAGACTGTTATGAGTACTGTCGATAGGAATCCCTGTAGTGGCTTGGCGTAACTAGATCT	0.844035	1
375	GCTGCACCTGCATCGGCGTGA	GCTGCACaTGCATCGGCGTGA	1mis	TGTGGAAAGGACGAAACACCGCTGCACCTGCATCGGCGTGGTTTTGAGACGAACGTCCACTTGTCCATGTCCGTCTCGCTCCGGGATAGCCATCTTCGTACTGCTGCACATGCATCGGCGTGAGGCTTGGCGTAACTAGATCT	0.379539	0.830265
376	GGCCACCGACACACACCACGT	GGCCACCGACgCACACCACGT	1mis	TGTGGAAAGGACGAAACACCGGCCACCGACACACACCACGGTTTTGAGACGAACGTCCAGCAGAATTATCGCGTCTCGCTCCTAGAAGGAACTAGGTGTACTGGCCACCGACGCACACCACGTGGCTTGGCGTAACTAGATCT	0.465027	0.729173
377	AAGCAATCTTGTACTCAGTGC	AAGCAATCcTGTACTCAGTGC	1mis	TGTGGAAAGGACGAAACACCAAGCAATCTTGTACTCAGTGGTTTTGAGACGAACGTCCATGGCCTAGAATTCGTCTCGCTCCTCGATACGCTGCATGGTACTAAGCAATCCTGTACTCAGTGCGGCTTGGCGTAACTAGATCT	0.469722	0.962328
378	ACAACATCGACGAGACCTGCG	ACAACATCGACGAGACtTGCG	1mis	TGTGGAAAGGACGAAACACCACAACATCGACGAGACCTGCGTTTTGAGACGAACGTCCTTGGAGCAGTAACCGTCTCGCTCCTATCCAGAAGGACTGGTACTACAACATCGACGAGACTTGCGGGCTTGGCGTAACTAGATCT	/	/
379	GAAATGTACTTACGAGTCTGC	GAAATGTACTTACGAtTCTGC	1mis	TGTGGAAAGGACGAAACACCGAAATGTACTTACGAGTCTGGTTTTGAGACGAACGTCGAACAACTTCCTATCGTCTCGCTCCCGAGTAATGGGCAGAGTACTGAAATGTACTTACGATTCTGCGGCTTGGCGTAACTAGATCT	/	/
380	GTCACAGAGTTGGAGTCTCAC	GTgACAGAGTTGGAGTCTCAC	1mis	TGTGGAAAGGACGAAACACCGTCACAGAGTTGGAGTCTCAGTTTTGAGACGAACGTCGCATCGTATTGTTGCGTCTCGCTCCGGTCGACGTTAACTCGTACTGTGACAGAGTTGGAGTCTCACGGCTTGGCGTAACTAGATCT	0.308336	0.453718
381	ACAGCATCCTCACACCAACTC	ACAGtATCCTCACACCAACTC	1mis	TGTGGAAAGGACGAAACACCACAGCATCCTCACACCAACTGTTTTGAGACGAACGTCGCGGTTAGACGGTGCGTCTCGCTCCTCGTCAGTCAGACCAGTACTACAGTATCCTCACACCAACTCGGCTTGGCGTAACTAGATCT	0.621995	1
382	ACTACCCAACGTTCCTACCAC	ACTACCCAcCGTTCCTACCAC	1mis	TGTGGAAAGGACGAAACACCACTACCCAACGTTCCTACCAGTTTTGAGACGAACGTCGTACCACGCGCAGGCGTCTCGCTCCTTCTGCATAGCCCATGTACTACTACCCACCGTTCCTACCACGGCTTGGCGTAACTAGATCT	0.788191	1
383	AACAGTTACCTCTTCCACGAC	AACAGTTACCTCTTaCACGAC	1mis	TGTGGAAAGGACGAAACACCAACAGTTACCTCTTCCACGAGTTTTGAGACGAACGTCGTTGTTGATCACCTCGTCTCGCTCCTTCGGCGGAACGTAGGTACTAACAGTTACCTCTTACACGACGGCTTGGCGTAACTAGATCT	0.070446	0.086468
384	AGAGACCACCTATCACACGCT	AGAGACCACgTATCACACGCT	1mis	TGTGGAAAGGACGAAACACCAGAGACCACCTATCACACGCGTTTTGAGACGAACGTCTACTTGAGCCGAACCGTCTCGCTCCTTGATATGCATACCGGTACTAGAGACCACGTATCACACGCTGGCTTGGCGTAACTAGATCT	0.648176	1
385	GGCGATCACGGCCATCACAGC	GGCGATCAaGGCCATCACAGC	1mis	TGTGGAAAGGACGAAACACCGGCGATCACGGCCATCACAGGTTTTGAGACGAACGTCTGAAGTCAAGTAATCGTCTCGCTCCTCAAGAAATGCTTAGGTACTGGCGATCAAGGCCATCACAGCGGCTTGGCGTAACTAGATCT	/	/
386	GGACGTCACGGGTCCAGATGA	GGACGTCACGaGTCCAGATGA	1mis	TGTGGAAAGGACGAAACACCGGACGTCACGGGTCCAGATGGTTTTGAGACGAACGTCTGACGCCTTGACATCGTCTCGCTCCCGCCCTTGCGTAGGAGTACTGGACGTCACGAGTCCAGATGAGGCTTGGCGTAACTAGATCT	0.64684	1
387	GGCTACAGGTTCAAGTGCTGG	GGCTACAGGTTCgAGTGCTGG	1mis	TGTGGAAAGGACGAAACACCGGCTACAGGTTCAAGTGCTGGTTTTGAGACGAACGTCTGTGCAGTGATATTCGTCTCGCTCCTAGAGATACGGCTTGGTACTGGCTACAGGTTCGAGTGCTGGGGCTTGGCGTAACTAGATCT	/	/
388	GCGCTCACGGAGTCGCGACAA	GCGCTCACGcAGTCGCGACAA	1mis	TGTGGAAAGGACGAAACACCGCGCTCACGGAGTCGCGACAGTTTTGAGACGAACGTGACAGAGCATTCGTACGTCTCGCTCCGAGAGTAGTGGTCTTGTACTGCGCTCACGCAGTCGCGACAAGGCTTGGCGTAACTAGATCT	/	/
389	AACAGTTGACTGACACACACT	AtCAGTTGACTGACACACACT	1mis	TGTGGAAAGGACGAAACACCAACAGTTGACTGACACACACGTTTTGAGACGAACGTGACTTATGACTTCTACGTCTCGCTCCTGAAAGTGTCTGACGGTACTATCAGTTGACTGACACACACTGGCTTGGCGTAACTAGATCT	0.148305	0.40423
390	ACACATACTTATCTCTCAGGT	AaACATACTTATCTCTCAGGT	1mis	TGTGGAAAGGACGAAACACCACACATACTTATCTCTCAGGGTTTTGAGACGAACGTGAGATAGATCCAAGGCGTCTCGCTCCGGTTGTTCCCAACAGGTACTAAACATACTTATCTCTCAGGTGGCTTGGCGTAACTAGATCT	0.904236	1
391	AGGAGCATAGGTACGAACCAC	AGGAGCATAGGTACGAcCCAC	1mis	TGTGGAAAGGACGAAACACCAGGAGCATAGGTACGAACCAGTTTTGAGACGAACGTGCGAGTATATCATAACGTCTCGCTCCGCCGTAGCCCATTTCGTACTAGGAGCATAGGTACGACCCACGGCTTGGCGTAACTAGATCT	/	/
392	GATACTTGGCCAAAGGACGTG	GATACTTGGCCAAAGcACGTG	1mis	TGTGGAAAGGACGAAACACCGATACTTGGCCAAAGGACGTGTTTTGAGACGAACGTGCGCTCTGAGCATGACGTCTCGCTCCTTGAGGATTCCACTAGTACTGATACTTGGCCAAAGCACGTGGGCTTGGCGTAACTAGATCT	/	/
393	GTGCACACGATCCTCGCCGCC	GTGCACACGATCtTCGCCGCC	1mis	TGTGGAAAGGACGAAACACCGTGCACACGATCCTCGCCGCGTTTTGAGACGAACGTGCGGTTATAGTCAACCGTCTCGCTCCGCGTATTTGGGTCTGGTACTGTGCACACGATCTTCGCCGCCGGCTTGGCGTAACTAGATCT	0.73935	0.850924
394	GAGACACCTGCACTTACCAAC	GAcACACCTGCACTTACCAAC	1mis	TGTGGAAAGGACGAAACACCGAGACACCTGCACTTACCAAGTTTTGAGACGAACGTGGCCAATTCATACCTCGTCTCGCTCCGTACATACGGTGCCTGTACTGACACACCTGCACTTACCAACGGCTTGGCGTAACTAGATCT	0.696658	0.756074
395	GCTGGATTGTCCAAGCCCTGA	GCcGGATTGTCCAAGCCCTGA	1mis	TGTGGAAAGGACGAAACACCGCTGGATTGTCCAAGCCCTGGTTTTGAGACGAACGTGTACAGTAGTCCGTACGTCTCGCTCCGTAGGTCGGCTCGCTGTACTGCCGGATTGTCCAAGCCCTGAGGCTTGGCGTAACTAGATCT	/	/
396	GGCTGATAAAGTCCTCCGATG	GGCTGATAAAGTCCTaCGATG	1mis	TGTGGAAAGGACGAAACACCGGCTGATAAAGTCCTCCGATGTTTTGAGACGAACGTGTCATCGGTAGCCGTCGTCTCGCTCCCTGATCCGCGAAATCGTACTGGCTGATAAAGTCCTACGATGGGCTTGGCGTAACTAGATCT	0.695571	0.900905
397	AGGAACTTAGGCCTCTCCGAG	AGGAACTTAGGgCTCTCCGAG	1mis	TGTGGAAAGGACGAAACACCAGGAACTTAGGCCTCTCCGAGTTTTGAGACGAACGTGTGCGAGAACTCCAGCGTCTCGCTCCTGTAGTTCACGTTGAGTACTAGGAACTTAGGGCTCTCCGAGGGCTTGGCGTAACTAGATCT	/	/
398	ATGAGGACCTGACTTACAGCG	ATGAGGACCTGAtTTACAGCG	1mis	TGTGGAAAGGACGAAACACCATGAGGACCTGACTTACAGCGTTTTGAGACGAACGTTACGAGGACTACACACGTCTCGCTCCGCAAGCTAAAGGTCTGTACTATGAGGACCTGATTTACAGCGGGCTTGGCGTAACTAGATCT	0.259696	0.373182
399	AGGAAATGAGAGTTGTTGACA	AGGAAATGAGAGTTGgTGACA	1mis	TGTGGAAAGGACGAAACACCAGGAAATGAGAGTTGTTGACGTTTTGAGACGAACGTTAGAGTGCAAGGAATCGTCTCGCTCCGGAAGGTGCCTTCCCGTACTAGGAAATGAGAGTTGGTGACAGGCTTGGCGTAACTAGATCT	/	/
400	GAACAGACCACTGGCCTTGTG	aAACAGACCACTGGCCTTGTG	1mis	TGTGGAAAGGACGAAACACCGAACAGACCACTGGCCTTGTGTTTTGAGACGAACGTTAGCAAGCTACGTTCCGTCTCGCTCCTAAACTCAGCGTTCAGTACTAAACAGACCACTGGCCTTGTGGGCTTGGCGTAACTAGATCT	/	/
401	GACACCCAGCACGTCCGCACG	GACACCgAGCACGTCCGCACG	1mis	TGTGGAAAGGACGAAACACCGACACCCAGCACGTCCGCACGTTTTGAGACGAACGTTAGGAACACAAGCTGCGTCTCGCTCCTGCACAACTCATAACGTACTGACACCGAGCACGTCCGCACGGGCTTGGCGTAACTAGATCT	/	/
402	GCACATATACGTTCTCAGATG	GCACATATACGTTCTCAGcTG	1mis	TGTGGAAAGGACGAAACACCGCACATATACGTTCTCAGATGTTTTGAGACGAACGTTATATATACGCGGAACGTCTCGCTCCGACTCGCGAGTGATGGTACTGCACATATACGTTCTCAGCTGGGCTTGGCGTAACTAGATCT	0.89167	0.936464
403	GCCCACACACGATACTGATGC	GCCgACACACGATACTGATGC	1mis	TGTGGAAAGGACGAAACACCGCCCACACACGATACTGATGGTTTTGAGACGAACGTTATCACGCTCTTGAACGTCTCGCTCCTACCGGAGAGCACGTGTACTGCCGACACACGATACTGATGCGGCTTGGCGTAACTAGATCT	0.330047	0.794744
404	AACATCTGCGATGACGCCAAA	AACATCTGCaATGACGCCAAA	1mis	TGTGGAAAGGACGAAACACCAACATCTGCGATGACGCCAAGTTTTGAGACGAACGTTCAAGAACGCCTATTCGTCTCGCTCCTTAGGTAATGGCGGTGTACTAACATCTGCAATGACGCCAAAGGCTTGGCGTAACTAGATCT	/	/
405	GGCGGATGTAGGTCTGACGGA	GGCGGATGTcGGTCTGACGGA	1mis	TGTGGAAAGGACGAAACACCGGCGGATGTAGGTCTGACGGGTTTTGAGACGAACGTTGACCATCGACTACGCGTCTCGCTCCGGTAATACACCCGGGGTACTGGCGGATGTCGGTCTGACGGAGGCTTGGCGTAACTAGATCT	/	/
406	GGTAGTAAAGCTCGACATGGT	GGTAGTAAAGCTCGACATaGT	1mis	TGTGGAAAGGACGAAACACCGGTAGTAAAGCTCGACATGGGTTTTGAGACGAACGTTGAGTTCCAGTTACGCGTCTCGCTCCTGCTTTACACTTGGCGTACTGGTAGTAAAGCTCGACATAGTGGCTTGGCGTAACTAGATCT	/	/
407	AAGAGACTGTGACTCTTCCTT	AAGAGACTGTGACTaTTCCTT	1mis	TGTGGAAAGGACGAAACACCAAGAGACTGTGACTCTTCCTGTTTTGAGACGAACGTTGATTGGCAGTGCTTCGTCTCGCTCCTCGAGGATGATAAAGGTACTAAGAGACTGTGACTATTCCTTGGCTTGGCGTAACTAGATCT	0.660777	0.828234
408	GCGACATACCGCATAGTGGAT	GCGACcTACCGCATAGTGGAT	1mis	TGTGGAAAGGACGAAACACCGCGACATACCGCATAGTGGAGTTTTGAGACGAACGTTGCTTAGTCAGTGTGCGTCTCGCTCCCTATGATGCCAGCCAGTACTGCGACCTACCGCATAGTGGATGGCTTGGCGTAACTAGATCT	0.754362	0.953273
409	GACGGCTAGAGTCTAGGACGT	GACGGCTAGcGTCTAGGACGT	1mis	TGTGGAAAGGACGAAACACCGACGGCTAGAGTCTAGGACGGTTTTGAGACGAACTAACACAGCGAACTCTCCGTCTCGCTCCCTGTCAGTCCCTATAGTACTGACGGCTAGCGTCTAGGACGTGGCTTGGCGTAACTAGATCT	/	/
410	GTGGTACCCTACTGCAGACGT	cTGGTACCCTACTGCAGACGT	1mis	TGTGGAAAGGACGAAACACCGTGGTACCCTACTGCAGACGGTTTTGAGACGAACTAACATCTAGCCATACTCGTCTCGCTCCGTGTGGGCTGTTGGAGTACTCTGGTACCCTACTGCAGACGTGGCTTGGCGTAACTAGATCT	/	/
411	GGCTATGGAAGCCTGCGCTGT	GGCgATGGAAGCCTGCGCTGT	1mis	TGTGGAAAGGACGAAACACCGGCTATGGAAGCCTGCGCTGGTTTTGAGACGAACTAACATTAATGAAGCGGCGTCTCGCTCCTCAATGGGTCCAACCGTACTGGCGATGGAAGCCTGCGCTGTGGCTTGGCGTAACTAGATCT	0.863554	1
412	GGGACCTAACTCCTATGCATG	GGGACCTAACTCCTATGCAgG	1mis	TGTGGAAAGGACGAAACACCGGGACCTAACTCCTATGCATGTTTTGAGACGAACTAACCAATTGTCCTATGCGTCTCGCTCCTGCGTCCGAACATGTGTACTGGGACCTAACTCCTATGCAGGGGCTTGGCGTAACTAGATCT	0.552792	0.863218
413	GCTAACGTGCTATTATACCAA	GCTAACGcGCTATTATACCAA	1mis	TGTGGAAAGGACGAAACACCGCTAACGTGCTATTATACCAGTTTTGAGACGAACTAACTCACACGAGAATTCGTCTCGCTCCTACGCGCTTTCAGAGGTACTGCTAACGCGCTATTATACCAAGGCTTGGCGTAACTAGATCT	0.325468	0.817303
414	GCTCAACGACTCCATTGCCGA	aCTCAACGACTCCATTGCCGA	1mis	TGTGGAAAGGACGAAACACCGCTCAACGACTCCATTGCCGGTTTTGAGACGAACTAACTGCAATACTACAGCGTCTCGCTCCTCGCAACCAACGCTAGTACTACTCAACGACTCCATTGCCGAGGCTTGGCGTAACTAGATCT	0.801742	1
415	AGATACATCAGCTGCCAACCG	AGATACATCAGCTGCCAAtCG	1mis	TGTGGAAAGGACGAAACACCAGATACATCAGCTGCCAACCGTTTTGAGACGAACTAAGACTAGGAACTGAACGTCTCGCTCCTTGCAATTTCCGAGAGTACTAGATACATCAGCTGCCAATCGGGCTTGGCGTAACTAGATCT	0.601645	0.947796
416	GTTGAGATGTTGATCATGCGG	GTTGAGATGTTGATCATGgGG	1mis	TGTGGAAAGGACGAAACACCGTTGAGATGTTGATCATGCGGTTTTGAGACGAACTAAGCTATTGAGCATGACGTCTCGCTCCTAGTGGGCACTCAGGGTACTGTTGAGATGTTGATCATGGGGGGCTTGGCGTAACTAGATCT	0.088133	0.150464
417	GCGTGATAAGAGGCTGGAGTG	GgGTGATAAGAGGCTGGAGTG	1mis	TGTGGAAAGGACGAAACACCGCGTGATAAGAGGCTGGAGTGTTTTGAGACGAACTAAGCTCCGTAGAACCACGTCTCGCTCCGGGAGCATCATTGATGTACTGGGTGATAAGAGGCTGGAGTGGGCTTGGCGTAACTAGATCT	/	/
418	AGCAGGTACGCTGCACCTCGC	AGCAGGTACGgTGCACCTCGC	1mis	TGTGGAAAGGACGAAACACCAGCAGGTACGCTGCACCTCGGTTTTGAGACGAACTAAGTGCATTATTCCTCCGTCTCGCTCCCTAGCATGTGTACCGGTACTAGCAGGTACGGTGCACCTCGCGGCTTGGCGTAACTAGATCT	0.337004	0.66377
419	ACACATACTTATCTCTCAGGT	ACACATACaTATCTCTCAGGT	1mis	TGTGGAAAGGACGAAACACCACACATACTTATCTCTCAGGGTTTTGAGACGAACTAAGTTGTGATTACGCTCGTCTCGCTCCGGTTTAAAGGGTATTGTACTACACATACATATCTCTCAGGTGGCTTGGCGTAACTAGATCT	/	/
420	GGGATGACCCTTGTGGGCTCA	GGGATGACCCgTGTGGGCTCA	1mis	TGTGGAAAGGACGAAACACCGGGATGACCCTTGTGGGCTCGTTTTGAGACGAACTAATAAGCATCTGCCATCGTCTCGCTCCGAGTAGTACTAGAGAGTACTGGGATGACCCGTGTGGGCTCAGGCTTGGCGTAACTAGATCT	0.38533	0.678233
421	GAGATGGTGCTCGTCGTGCAC	GAGATGGTGCTCGaCGTGCAC	1mis	TGTGGAAAGGACGAAACACCGAGATGGTGCTCGTCGTGCAGTTTTGAGACGAACTAATCGACATACCGGAGCGTCTCGCTCCTGCCAAAGCAGTCTCGTACTGAGATGGTGCTCGACGTGCACGGCTTGGCGTAACTAGATCT	0.142245	0.339067
422	GTGGAACATCCACTTGACCTA	GTcGAACATCCACTTGACCTA	1mis	TGTGGAAAGGACGAAACACCGTGGAACATCCACTTGACCTGTTTTGAGACGAACTAATGAGCGTACCTAGGCGTCTCGCTCCCGCTTGATATGCCGAGTACTGTCGAACATCCACTTGACCTAGGCTTGGCGTAACTAGATCT	0.249211	0.389895
423	GAGCAGCGCAACCATTTGCAG	GAGCAGCGCAACCtTTTGCAG	1mis	TGTGGAAAGGACGAAACACCGAGCAGCGCAACCATTTGCAGTTTTGAGACGAACTAATGTGTTGGCATGGACGTCTCGCTCCTAAGATGTACTGATGGTACTGAGCAGCGCAACCTTTTGCAGGGCTTGGCGTAACTAGATCT	0.659901	0.985589
424	ATGGATATTGGTCTCCTTGCA	ATGcATATTGGTCTCCTTGCA	1mis	TGTGGAAAGGACGAAACACCATGGATATTGGTCTCCTTGCGTTTTGAGACGAACTAATTGCTGCCAAGGAACGTCTCGCTCCTTTGAAAGGTTCCACGTACTATGCATATTGGTCTCCTTGCAGGCTTGGCGTAACTAGATCT	0.724314	0.979647
425	ACGGCTATGTGCAATCTGCGG	ACGtCTATGTGCAATCTGCGG	1mis	TGTGGAAAGGACGAAACACCACGGCTATGTGCAATCTGCGGTTTTGAGACGAACTACAAGATTAGTCGTCGCGTCTCGCTCCGCTCAGGATTTGTGCGTACTACGTCTATGTGCAATCTGCGGGGCTTGGCGTAACTAGATCT	0.704832	1
426	GATCACTACGACCAAACAGCA	GATCACTACGACCAAACAaCA	1mis	TGTGGAAAGGACGAAACACCGATCACTACGACCAAACAGCGTTTTGAGACGAACTACAGAATGGCTGCTAACGTCTCGCTCCTAATAGACTTGGACAGTACTGATCACTACGACCAAACAACAGGCTTGGCGTAACTAGATCT	0.706307	0.986566
427	GACTACCCTGAGATCGCCGAG	GACTACCCTGAGATCGCCGgG	1mis	TGTGGAAAGGACGAAACACCGACTACCCTGAGATCGCCGAGTTTTGAGACGAACTACAGGCTATCGTGCCACGTCTCGCTCCTAACTAGGTCAACCTGTACTGACTACCCTGAGATCGCCGGGGGCTTGGCGTAACTAGATCT	/	/
428	AGGCCAAGGTGACGCCCACGG	AGGCCAAGGTGACGCCCtCGG	1mis	TGTGGAAAGGACGAAACACCAGGCCAAGGTGACGCCCACGGTTTTGAGACGAACTACCGATTAGTAGCATGCGTCTCGCTCCGGACATCACGGTGGTGTACTAGGCCAAGGTGACGCCCTCGGGGCTTGGCGTAACTAGATCT	/	/
429	ATGTGTTACTCCACTCACAGA	ATGTGTTACTCCACTCACcGA	1mis	TGTGGAAAGGACGAAACACCATGTGTTACTCCACTCACAGGTTTTGAGACGAACTACCTCCTAGAGTACTACGTCTCGCTCCCGAGGCACTGTATAAGTACTATGTGTTACTCCACTCACCGAGGCTTGGCGTAACTAGATCT	0.417699	0.683508
430	GCGCAGGTGAGCGGGCATGTG	GCaCAGGTGAGCGGGCATGTG	1mis	TGTGGAAAGGACGAAACACCGCGCAGGTGAGCGGGCATGTGTTTTGAGACGAACTACGATGCCTCTGTGAGCGTCTCGCTCCTCCTCCGGAGTCGGAGTACTGCACAGGTGAGCGGGCATGTGGGCTTGGCGTAACTAGATCT	0.580383	1
431	GACAGCTACTACTACGATGAT	GACAGCTACTACTACGATcAT	1mis	TGTGGAAAGGACGAAACACCGACAGCTACTACTACGATGAGTTTTGAGACGAACTACGCACTAAGTAGGATCGTCTCGCTCCCTGCTTAAGTGAGTTGTACTGACAGCTACTACTACGATCATGGCTTGGCGTAACTAGATCT	0.741021	0.937466
432	ATTCACATACTCACTGTCTGT	ATcCACATACTCACTGTCTGT	1mis	TGTGGAAAGGACGAAACACCATTCACATACTCACTGTCTGGTTTTGAGACGAACTACGCATTGCCACTCGTCGTCTCGCTCCGCCAAGAGACTAGAGGTACTATCCACATACTCACTGTCTGTGGCTTGGCGTAACTAGATCT	0.769789	0.960997
433	GGCCAGATGCTGTGTAACCTT	GGCCAGATGCTtTGTAACCTT	1mis	TGTGGAAAGGACGAAACACCGGCCAGATGCTGTGTAACCTGTTTTGAGACGAACTACGCCATACTCTAATCCGTCTCGCTCCTCTTAGGCCTGCCTGGTACTGGCCAGATGCTTTGTAACCTTGGCTTGGCGTAACTAGATCT	0.299347	0.50855
434	GGAGATCATTGACCTCGTGTT	GGAGATCATTGACCTCGTGcT	1mis	TGTGGAAAGGACGAAACACCGGAGATCATTGACCTCGTGTGTTTTGAGACGAACTACGGCCATCCACGTACCGTCTCGCTCCCTCTAGTTAACAGGTGTACTGGAGATCATTGACCTCGTGCTGGCTTGGCGTAACTAGATCT	0.705922	0.87604
435	GGCCAGGACCACATCCGAGTG	GGCCAaGACCACATCCGAGTG	1mis	TGTGGAAAGGACGAAACACCGGCCAGGACCACATCCGAGTGTTTTGAGACGAACTACTAACTACTACCATCCGTCTCGCTCCTCAACCTTCACGTGTGTACTGGCCAAGACCACATCCGAGTGGGCTTGGCGTAACTAGATCT	/	/
436	GAACAGCCCTACAAGATGGCT	GAACAGCCCTACAAGATGGaT	1mis	TGTGGAAAGGACGAAACACCGAACAGCCCTACAAGATGGCGTTTTGAGACGAACTACTAAGAGGTGAACTACGTCTCGCTCCTCGTATTCTACCAGCGTACTGAACAGCCCTACAAGATGGATGGCTTGGCGTAACTAGATCT	1	1
437	GGGAAGCGAGTTGTTATCTTT	GGGAAGCtAGTTGTTATCTTT	1mis	TGTGGAAAGGACGAAACACCGGGAAGCGAGTTGTTATCTTGTTTTGAGACGAACTACTACACGAATCCAGCCGTCTCGCTCCTCACACTCTTGACGTGTACTGGGAAGCTAGTTGTTATCTTTGGCTTGGCGTAACTAGATCT	0.657735	0.950736
438	GGAAGAAAGATGCAGAGTCGA	GGAAGAAAcATGCAGAGTCGA	1mis	TGTGGAAAGGACGAAACACCGGAAGAAAGATGCAGAGTCGGTTTTGAGACGAACTACTACTGTGAAGACGTCGTCTCGCTCCGGGCTCTCCTTAGGGGTACTGGAAGAAACATGCAGAGTCGAGGCTTGGCGTAACTAGATCT	/	/
439	GATAGGTACATATCAAACCAG	GATAGGTACATATCAAACCgG	1mis	TGTGGAAAGGACGAAACACCGATAGGTACATATCAAACCAGTTTTGAGACGAACTACTAGAGTCGTCATGACGTCTCGCTCCCGATTAGCAGCGCCCGTACTGATAGGTACATATCAAACCGGGGCTTGGCGTAACTAGATCT	0.654947	0.825199
440	GTGGAGATGGCTCTTAGCAGT	GTaGAGATGGCTCTTAGCAGT	1mis	TGTGGAAAGGACGAAACACCGTGGAGATGGCTCTTAGCAGGTTTTGAGACGAACTACTAGTGAACGGATATCGTCTCGCTCCGCGTTCATCATTCCAGTACTGTAGAGATGGCTCTTAGCAGTGGCTTGGCGTAACTAGATCT	/	/
441	ACCATCCGTGTTGTGGCCCAG	ACaATCCGTGTTGTGGCCCAG	1mis	TGTGGAAAGGACGAAACACCACCATCCGTGTTGTGGCCCAGTTTTGAGACGAACTACTATTCTTGCAGTACCGTCTCGCTCCTGAATCCTACCCAGGGTACTACAATCCGTGTTGTGGCCCAGGGCTTGGCGTAACTAGATCT	0.383642	0.686452
442	ACTGCAATCTTGCTAAACATG	ACTGCAATCTTGCTAAACcTG	1mis	TGTGGAAAGGACGAAACACCACTGCAATCTTGCTAAACATGTTTTGAGACGAACTACTCTAGGTTGAAGTACGTCTCGCTCCTCTCGTCTTACTTTGGTACTACTGCAATCTTGCTAAACCTGGGCTTGGCGTAACTAGATCT	0.600871	1
443	GCCACACCAGTGGATCGCAAA	GCCACACCAGTaGATCGCAAA	1mis	TGTGGAAAGGACGAAACACCGCCACACCAGTGGATCGCAAGTTTTGAGACGAACTACTGGTCACCTGTTACCGTCTCGCTCCGGCTCTCAATCCGCTGTACTGCCACACCAGTAGATCGCAAAGGCTTGGCGTAACTAGATCT	1	1
444	AGCACTATAGCCTCGTTCAGT	AGCACTATtGCCTCGTTCAGT	1mis	TGTGGAAAGGACGAAACACCAGCACTATAGCCTCGTTCAGGTTTTGAGACGAACTACTGTAATCGAGCGATCGTCTCGCTCCGAAGATCGTCACGTAGTACTAGCACTATTGCCTCGTTCAGTGGCTTGGCGTAACTAGATCT	0.601085	1
445	GTTGTGTATAACTTTGTCTGT	GTTGTGTATAACaTTGTCTGT	1mis	TGTGGAAAGGACGAAACACCGTTGTGTATAACTTTGTCTGGTTTTGAGACGAACTACTGTTGTCACCAAGACGTCTCGCTCCCGGACCATTTCTATCGTACTGTTGTGTATAACATTGTCTGTGGCTTGGCGTAACTAGATCT	0.357817	0.605377
446	ACTCACACAACACCTTCCTGG	ACTCACACAACACCTTCCTtG	1mis	TGTGGAAAGGACGAAACACCACTCACACAACACCTTCCTGGTTTTGAGACGAACTACTTAAGAGAACGGAACGTCTCGCTCCTTCGGTCCCTTCCGCGTACTACTCACACAACACCTTCCTTGGGCTTGGCGTAACTAGATCT	0.9183	1
447	AGAGAAACAGATACATGCGCT	AGAGAAACAGATtCATGCGCT	1mis	TGTGGAAAGGACGAAACACCAGAGAAACAGATACATGCGCGTTTTGAGACGAACTAGAAGTCCTTGAAGGACGTCTCGCTCCTCTGTCCTCATAGTGGTACTAGAGAAACAGATTCATGCGCTGGCTTGGCGTAACTAGATCT	0.379844	0.476071
448	AGAACACGAGACCAATGGTGT	AGAACACcAGACCAATGGTGT	1mis	TGTGGAAAGGACGAAACACCAGAACACGAGACCAATGGTGGTTTTGAGACGAACTAGACAATAGCTTAGCGCGTCTCGCTCCTCTGCAGCACTCAGAGTACTAGAACACCAGACCAATGGTGTGGCTTGGCGTAACTAGATCT	/	/
449	ACTGGACTAAGCGCCATGTGT	ACTGGACTAAGCGCCATtTGT	1mis	TGTGGAAAGGACGAAACACCACTGGACTAAGCGCCATGTGGTTTTGAGACGAACTAGACACAGGTTCCTCACGTCTCGCTCCTATTCCACAGGATACGTACTACTGGACTAAGCGCCATTTGTGGCTTGGCGTAACTAGATCT	0.783345	1
450	GCTCACGCATCCCTCTACTTG	GCTCACGCATCCCcCTACTTG	1mis	TGTGGAAAGGACGAAACACCGCTCACGCATCCCTCTACTTGTTTTGAGACGAACTAGACCAGTAATTAGCCCGTCTCGCTCCTACGGGCTTCAAGTCGTACTGCTCACGCATCCCCCTACTTGGGCTTGGCGTAACTAGATCT	0.173472	0.366474
451	GTGGTACCCTACTGCAGACGT	GTGGTACCCTACTGCAGAaGT	1mis	TGTGGAAAGGACGAAACACCGTGGTACCCTACTGCAGACGGTTTTGAGACGAACTAGACCTGGAATAGACACGTCTCGCTCCGTGTGGTCTTTCCATGTACTGTGGTACCCTACTGCAGAAGTGGCTTGGCGTAACTAGATCT	/	/
452	GAAGACTATGTGCCCTACACT	GgAGACTATGTGCCCTACACT	1mis	TGTGGAAAGGACGAAACACCGAAGACTATGTGCCCTACACGTTTTGAGACGAACTAGAGCATTCAGTGGATCGTCTCGCTCCCTGAGCCGGTCATCGGTACTGGAGACTATGTGCCCTACACTGGCTTGGCGTAACTAGATCT	/	/
453	AAAGCTACTATATCGCCACAA	AAAcCTACTATATCGCCACAA	1mis	TGTGGAAAGGACGAAACACCAAAGCTACTATATCGCCACAGTTTTGAGACGAACTAGAGGTGGTGCTGAGTCGTCTCGCTCCGGTGTTTCAGACCTGGTACTAAACCTACTATATCGCCACAAGGCTTGGCGTAACTAGATCT	/	/
454	GGCATTTAGAGCCTTCAGCAC	GGCATTTAGAGCCTTaAGCAC	1mis	TGTGGAAAGGACGAAACACCGGCATTTAGAGCCTTCAGCAGTTTTGAGACGAACTAGATTACTGACTCAGACGTCTCGCTCCCGCCTTGTTCGGACTGTACTGGCATTTAGAGCCTTAAGCACGGCTTGGCGTAACTAGATCT	0.55821	0.754546
455	GCTACCAGAGTGTCACCGCGC	GCcACCAGAGTGTCACCGCGC	1mis	TGTGGAAAGGACGAAACACCGCTACCAGAGTGTCACCGCGGTTTTGAGACGAACTAGCAATACCGTTCTAACGTCTCGCTCCTTTAATCAGCCGGATGTACTGCCACCAGAGTGTCACCGCGCGGCTTGGCGTAACTAGATCT	0.216404	0.672821
456	GTGGAACATCCACTTGACCTA	GcGGAACATCCACTTGACCTA	1mis	TGTGGAAAGGACGAAACACCGTGGAACATCCACTTGACCTGTTTTGAGACGAACTAGCACATTATACGCACCGTCTCGCTCCCGCTTGATACATTGAGTACTGCGGAACATCCACTTGACCTAGGCTTGGCGTAACTAGATCT	0.650604	1
457	GATGGCTAAATACCTATCGTA	GATGGCTAAtTACCTATCGTA	1mis	TGTGGAAAGGACGAAACACCGATGGCTAAATACCTATCGTGTTTTGAGACGAACTAGCACCAATGACTCTGCGTCTCGCTCCCTAAGATTGCTACGTGTACTGATGGCTAATTACCTATCGTAGGCTTGGCGTAACTAGATCT	0.524799	1
458	GAAGATATGGCTGCCCACGTT	GAAGATATGGCaGCCCACGTT	1mis	TGTGGAAAGGACGAAACACCGAAGATATGGCTGCCCACGTGTTTTGAGACGAACTAGCCAATCACTATTAGCGTCTCGCTCCTAACATCTCCACTTAGTACTGAAGATATGGCAGCCCACGTTGGCTTGGCGTAACTAGATCT	0.949939	1
459	GAAGCTAACACCTTACACGGT	GgAGCTAACACCTTACACGGT	1mis	TGTGGAAAGGACGAAACACCGAAGCTAACACCTTACACGGGTTTTGAGACGAACTAGCGATGCGGCGGCATCGTCTCGCTCCGCCCTACATTTCTTTGTACTGGAGCTAACACCTTACACGGTGGCTTGGCGTAACTAGATCT	0.240208	1
460	GTCTTACCTAGAGATCTACCA	GTCTcACCTAGAGATCTACCA	1mis	TGTGGAAAGGACGAAACACCGTCTTACCTAGAGATCTACCGTTTTGAGACGAACTAGCGGAATTAGAACCTCGTCTCGCTCCGGTGACGGTAACGAAGTACTGTCTCACCTAGAGATCTACCAGGCTTGGCGTAACTAGATCT	0.710562	1
461	GATAGTAGCAGGCCAACCAGT	GATAGTgGCAGGCCAACCAGT	1mis	TGTGGAAAGGACGAAACACCGATAGTAGCAGGCCAACCAGGTTTTGAGACGAACTAGCTGCTGGATGCAATCGTCTCGCTCCTGCCTCTATCACTAGGTACTGATAGTGGCAGGCCAACCAGTGGCTTGGCGTAACTAGATCT	0.983744	1
462	ACCTAGAATGAGGCCCACCAT	ACCTAGAATGAGGCCCAaCAT	1mis	TGTGGAAAGGACGAAACACCACCTAGAATGAGGCCCACCAGTTTTGAGACGAACTAGCTGTATTCTGTCTACGTCTCGCTCCTTCGAGTGTCCTCCGGTACTACCTAGAATGAGGCCCAACATGGCTTGGCGTAACTAGATCT	/	/
463	GTCAGACCATGCTATTTGGTG	GTCcGACCATGCTATTTGGTG	1mis	TGTGGAAAGGACGAAACACCGTCAGACCATGCTATTTGGTGTTTTGAGACGAACTAGCTTCGCTGATATGACGTCTCGCTCCGGTCGCGCTGAAAGTGTACTGTCCGACCATGCTATTTGGTGGGCTTGGCGTAACTAGATCT	/	/
464	GACACTCACATCATAGGCGCC	GACACTCACATaATAGGCGCC	1mis	TGTGGAAAGGACGAAACACCGACACTCACATCATAGGCGCGTTTTGAGACGAACTAGGATCCTGTAATGACCGTCTCGCTCCTTATTAGACGCGGAGGTACTGACACTCACATAATAGGCGCCGGCTTGGCGTAACTAGATCT	/	/
465	GGAAGAAAGATGCAGAGTCGA	GGAAGAAAGATGCAGAGTCaA	1mis	TGTGGAAAGGACGAAACACCGGAAGAAAGATGCAGAGTCGGTTTTGAGACGAACTAGGCGTACACTTCTTGCGTCTCGCTCCGGGCTATTGGAGATTGTACTGGAAGAAAGATGCAGAGTCAAGGCTTGGCGTAACTAGATCT	/	/
466	AACATGCTAATGAGTCCCCGT	AACATaCTAATGAGTCCCCGT	1mis	TGTGGAAAGGACGAAACACCAACATGCTAATGAGTCCCCGGTTTTGAGACGAACTAGGTAGTCGCCATCTGCGTCTCGCTCCTGAACCAGCTACTGCGTACTAACATACTAATGAGTCCCCGTGGCTTGGCGTAACTAGATCT	0.358929	1
467	AGACATATGATTTCACACACT	AGACATATGATTTCACACgCT	1mis	TGTGGAAAGGACGAAACACCAGACATATGATTTCACACACGTTTTGAGACGAACTAGGTGAGTATTCATACCGTCTCGCTCCGAACGCCAGATGGTCGTACTAGACATATGATTTCACACGCTGGCTTGGCGTAACTAGATCT	/	/
468	GCAGATCAAGGAGATGACATT	GCAGATCAgGGAGATGACATT	1mis	TGTGGAAAGGACGAAACACCGCAGATCAAGGAGATGACATGTTTTGAGACGAACTAGGTTAAGCAACTAGGCGTCTCGCTCCTACCACGCTGGTCAAGTACTGCAGATCAGGGAGATGACATTGGCTTGGCGTAACTAGATCT	/	/
469	GATGTGTACTCGTTCTCTCAC	GATGTGTACTCGTTCTCcCAC	1mis	TGTGGAAAGGACGAAACACCGATGTGTACTCGTTCTCTCAGTTTTGAGACGAACTAGGTTACAAGAGATAGCGTCTCGCTCCCGATTCGGCCCGACAGTACTGATGTGTACTCGTTCTCCCACGGCTTGGCGTAACTAGATCT	0.397726	0.703386
470	GTGACGTAGAGACTTTCCAAG	GcGACGTAGAGACTTTCCAAG	1mis	TGTGGAAAGGACGAAACACCGTGACGTAGAGACTTTCCAAGTTTTGAGACGAACTAGGTTAGGAACGTGTTCGTCTCGCTCCCGCTGAAGAATACGTGTACTGCGACGTAGAGACTTTCCAAGGGCTTGGCGTAACTAGATCT	/	/
471	GTCCATCTCCACGTTGAGCGG	GTCCATCTCCACtTTGAGCGG	1mis	TGTGGAAAGGACGAAACACCGTCCATCTCCACGTTGAGCGGTTTTGAGACGAACTAGGTTGTCGTTAACAGCGTCTCGCTCCTCATCCTTGCGTCAAGTACTGTCCATCTCCACTTTGAGCGGGGCTTGGCGTAACTAGATCT	/	/
472	GATGATATCACGCACGTTGAA	GcTGATATCACGCACGTTGAA	1mis	TGTGGAAAGGACGAAACACCGATGATATCACGCACGTTGAGTTTTGAGACGAACTAGTACCAACAGTGCGACGTCTCGCTCCTCGACTAGGCTCCGGGTACTGCTGATATCACGCACGTTGAAGGCTTGGCGTAACTAGATCT	0.346982	0.894749
473	AACAGTTACCTCTTCCACGAC	AACAGcTACCTCTTCCACGAC	1mis	TGTGGAAAGGACGAAACACCAACAGTTACCTCTTCCACGAGTTTTGAGACGAACTAGTATGGCAAGAGCTACGTCTCGCTCCTCTTTGTCGAAAGTGGTACTAACAGCTACCTCTTCCACGACGGCTTGGCGTAACTAGATCT	0.793624	0.974123
474	GCTGCATGAACTCGAAGGCGT	GCTGCATGAAtTCGAAGGCGT	1mis	TGTGGAAAGGACGAAACACCGCTGCATGAACTCGAAGGCGGTTTTGAGACGAACTAGTCCATCCTCTGGTGCGTCTCGCTCCGTAGCTGTGATCGCTGTACTGCTGCATGAATTCGAAGGCGTGGCTTGGCGTAACTAGATCT	0.746389	0.885526
475	GGAGCACGGAATCAAAGTACA	GGAGCACGGAtTCAAAGTACA	1mis	TGTGGAAAGGACGAAACACCGGAGCACGGAATCAAAGTACGTTTTGAGACGAACTAGTCGATAGAGTAACACGTCTCGCTCCGTCATATCCCTGTCAGTACTGGAGCACGGATTCAAAGTACAGGCTTGGCGTAACTAGATCT	/	/
476	ATCACGTACATAGTCAACAAA	ATCACGTACATAGTCAACAcA	1mis	TGTGGAAAGGACGAAACACCATCACGTACATAGTCAACAAGTTTTGAGACGAACTAGTCTTAGTGAAGGTTCGTCTCGCTCCCGACGCAATTGAAACGTACTATCACGTACATAGTCAACACAGGCTTGGCGTAACTAGATCT	0.190503	0.300686
477	GGAAGAAAGATGCAGAGTCGA	GGAAGAAAtATGCAGAGTCGA	1mis	TGTGGAAAGGACGAAACACCGGAAGAAAGATGCAGAGTCGGTTTTGAGACGAACTAGTGAAGGAACAGGCTCGTCTCGCTCCGGGCTCACTACACGCGTACTGGAAGAAATATGCAGAGTCGAGGCTTGGCGTAACTAGATCT	/	/
478	GTCACCAATGGCACAGTGGGC	GTCACCAAgGGCACAGTGGGC	1mis	TGTGGAAAGGACGAAACACCGTCACCAATGGCACAGTGGGGTTTTGAGACGAACTAGTGGAATAACCTCGACGTCTCGCTCCGATACTATCGGTTGTGTACTGTCACCAAGGGCACAGTGGGCGGCTTGGCGTAACTAGATCT	0.455735	0.859386
479	GCGCGCAGAAGTCCTTACTCA	GCGCaCAGAAGTCCTTACTCA	1mis	TGTGGAAAGGACGAAACACCGCGCGCAGAAGTCCTTACTCGTTTTGAGACGAACTAGTTACATCTACGGCCCGTCTCGCTCCGCACCAACGCGCCATGTACTGCGCACAGAAGTCCTTACTCAGGCTTGGCGTAACTAGATCT	0.655802	1
480	GAGCCATAAGCCGTTCCTGTA	GAGCCATAAGCCGTTCCcGTA	1mis	TGTGGAAAGGACGAAACACCGAGCCATAAGCCGTTCCTGTGTTTTGAGACGAACTAGTTGTGAAGACTGCACGTCTCGCTCCCGATCGACTCCGGGTGTACTGAGCCATAAGCCGTTCCCGTAGGCTTGGCGTAACTAGATCT	0.92477	1
481	GGTGTCATAGCGGAGTCCTGG	GGTGTCATAGCGGAcTCCTGG	1mis	TGTGGAAAGGACGAAACACCGGTGTCATAGCGGAGTCCTGGTTTTGAGACGAACTATAACGAACTGTAGGCCGTCTCGCTCCGCGAAACGATATTCGGTACTGGTGTCATAGCGGACTCCTGGGGCTTGGCGTAACTAGATCT	0.349046	0.698092
482	GTGGCATACATCATCAGACCA	GTGGgATACATCATCAGACCA	1mis	TGTGGAAAGGACGAAACACCGTGGCATACATCATCAGACCGTTTTGAGACGAACTATACTGACTTCCACGGCGTCTCGCTCCCTTTACTTATCTAGGGTACTGTGGGATACATCATCAGACCAGGCTTGGCGTAACTAGATCT	0.773268	0.899389
483	GTAAATGAAGTGCACGTCACC	GTAAATGAAGTGCtCGTCACC	1mis	TGTGGAAAGGACGAAACACCGTAAATGAAGTGCACGTCACGTTTTGAGACGAACTATATACTCCTATGGTGCGTCTCGCTCCTCAGCCAAGCCTCAAGTACTGTAAATGAAGTGCTCGTCACCGGCTTGGCGTAACTAGATCT	0.39332	0.739934
484	ACTACCCAGACGTGTATGCGC	ACTAaCCAGACGTGTATGCGC	1mis	TGTGGAAAGGACGAAACACCACTACCCAGACGTGTATGCGGTTTTGAGACGAACTATCACAGACGTTAACCCGTCTCGCTCCTTGCCACTGGAGTACGTACTACTAACCAGACGTGTATGCGCGGCTTGGCGTAACTAGATCT	/	/
485	AGACGGTACAGACAATGCCCA	AGACGtTACAGACAATGCCCA	1mis	TGTGGAAAGGACGAAACACCAGACGGTACAGACAATGCCCGTTTTGAGACGAACTATCATCCTGAGGACGCCGTCTCGCTCCCGAAATTCGTATGCTGTACTAGACGTTACAGACAATGCCCAGGCTTGGCGTAACTAGATCT	/	/
486	GCAGACTCACGAGTTCACGGT	GCAGACTCACGAGTaCACGGT	1mis	TGTGGAAAGGACGAAACACCGCAGACTCACGAGTTCACGGGTTTTGAGACGAACTATCCAGTATGTTCGTGCGTCTCGCTCCTACAGTTCGGTGGAAGTACTGCAGACTCACGAGTACACGGTGGCTTGGCGTAACTAGATCT	0.152663	0.395683
487	AGGAACAGAGAGTTTCTCGTG	AGGcACAGAGAGTTTCTCGTG	1mis	TGTGGAAAGGACGAAACACCAGGAACAGAGAGTTTCTCGTGTTTTGAGACGAACTATCGCACTCAGGCCAGCGTCTCGCTCCGAAGGGCAGGTTGATGTACTAGGCACAGAGAGTTTCTCGTGGGCTTGGCGTAACTAGATCT	0.409885	0.96037
488	GAACATCGATGTCGCCACGTG	GtACATCGATGTCGCCACGTG	1mis	TGTGGAAAGGACGAAACACCGAACATCGATGTCGCCACGTGTTTTGAGACGAACTATCGCGAACAACTTAACGTCTCGCTCCTCCCACCGGTATCCAGTACTGTACATCGATGTCGCCACGTGGGCTTGGCGTAACTAGATCT	0.827772	0.933602
489	GAGATGGTGCTGGAGATGATC	GtGATGGTGCTGGAGATGATC	1mis	TGTGGAAAGGACGAAACACCGAGATGGTGCTGGAGATGATGTTTTGAGACGAACTATCTGTTACAATGGAGCGTCTCGCTCCTGCCAAGAGGTGCGTGTACTGTGATGGTGCTGGAGATGATCGGCTTGGCGTAACTAGATCT	/	/
490	GCTATAGCTGGTCATCACTAG	GCTATAGCTGGTaATCACTAG	1mis	TGTGGAAAGGACGAAACACCGCTATAGCTGGTCATCACTAGTTTTGAGACGAACTATGAATCGTAACACGTCGTCTCGCTCCGTACTGGACCGAGGTGTACTGCTATAGCTGGTAATCACTAGGGCTTGGCGTAACTAGATCT	0.469917	0.546813
491	GGACTGTACGGGCCGAGACCC	GGACTGTACGGGCCGAGAgCC	1mis	TGTGGAAAGGACGAAACACCGGACTGTACGGGCCGAGACCGTTTTGAGACGAACTATGAGATGCCTTGATACGTCTCGCTCCCGCCGCGATATTATGGTACTGGACTGTACGGGCCGAGAGCCGGCTTGGCGTAACTAGATCT	/	/
492	GCCTACGCAACCTCCACAGGC	GCCTACGCAACCTCCACAGaC	1mis	TGTGGAAAGGACGAAACACCGCCTACGCAACCTCCACAGGGTTTTGAGACGAACTATGAGGCTTCATCATCCGTCTCGCTCCTACCTGTCCGCAATTGTACTGCCTACGCAACCTCCACAGACGGCTTGGCGTAACTAGATCT	/	/
493	AAACAGGTGTGGATTACAACT	AAACAGGTGTGGATTAtAACT	1mis	TGTGGAAAGGACGAAACACCAAACAGGTGTGGATTACAACGTTTTGAGACGAACTATGCAGTAGAGATACACGTCTCGCTCCTGGACGTATATCCATGTACTAAACAGGTGTGGATTATAACTGGCTTGGCGTAACTAGATCT	0.333359	0.655113
494	AGGAGATACTCACATGTAGGT	AGGAGgTACTCACATGTAGGT	1mis	TGTGGAAAGGACGAAACACCAGGAGATACTCACATGTAGGGTTTTGAGACGAACTATGGCACTTGTACAACCGTCTCGCTCCCTTTGAAGCAGATAAGTACTAGGAGGTACTCACATGTAGGTGGCTTGGCGTAACTAGATCT	0.886025	0.925796
495	AGCAGCTATAGCCCTACTGTG	AGCAGaTATAGCCCTACTGTG	1mis	TGTGGAAAGGACGAAACACCAGCAGCTATAGCCCTACTGTGTTTTGAGACGAACTATGTAAGTACGGTATCCGTCTCGCTCCCTAACTGAAGAAAGGGTACTAGCAGATATAGCCCTACTGTGGGCTTGGCGTAACTAGATCT	/	/
496	AACAGTGCGCGGGTCTACAAC	AACAGTGCGCGGGcCTACAAC	1mis	TGTGGAAAGGACGAAACACCAACAGTGCGCGGGTCTACAAGTTTTGAGACGAACTATGTCCAACGAGTTAGCGTCTCGCTCCTCTTTGCTCGTCGAAGTACTAACAGTGCGCGGGCCTACAACGGCTTGGCGTAACTAGATCT	0.386435	0.867043
497	AGTCGATGTCAGCTTCGGCGG	AGTCGATGTCAGCTTgGGCGG	1mis	TGTGGAAAGGACGAAACACCAGTCGATGTCAGCTTCGGCGGTTTTGAGACGAACTATTAGCAGATTGTCTGCGTCTCGCTCCGGACTAGTCTTTCGGGTACTAGTCGATGTCAGCTTGGGCGGGGCTTGGCGTAACTAGATCT	/	/
498	AGGTCCACCATGTCAAGCAGA	AGGTCCACCATGTCAAGCAcA	1mis	TGTGGAAAGGACGAAACACCAGGTCCACCATGTCAAGCAGGTTTTGAGACGAACTATTAGGCTCAGGAGTTCGTCTCGCTCCGCTACCCAGACGGCTGTACTAGGTCCACCATGTCAAGCACAGGCTTGGCGTAACTAGATCT	/	/
499	AGTACGAGGCACTGTATATGG	AGTACGAGtCACTGTATATGG	1mis	TGTGGAAAGGACGAAACACCAGTACGAGGCACTGTATATGGTTTTGAGACGAACTATTCAATACGGCATGCCGTCTCGCTCCTGAGTTGAGGGCACCGTACTAGTACGAGTCACTGTATATGGGGCTTGGCGTAACTAGATCT	0.225556	1
500	AGTGGATCAATCAGCCAGTGA	AGTGGATCAATaAGCCAGTGA	1mis	TGTGGAAAGGACGAAACACCAGTGGATCAATCAGCCAGTGGTTTTGAGACGAACTATTCGACACTGGAAGACGTCTCGCTCCGGACTTTCTGATCGGGTACTAGTGGATCAATAAGCCAGTGAGGCTTGGCGTAACTAGATCT	/	/
501	GTGGAGATGGCTCTTAGCAGT	tTGGAGATGGCTCTTAGCAGT	1mis	TGTGGAAAGGACGAAACACCGTGGAGATGGCTCTTAGCAGGTTTTGAGACGAACTATTCGTGTCAGTCCGCCGTCTCGCTCCGCGTTCTCTGAATTCGTACTTTGGAGATGGCTCTTAGCAGTGGCTTGGCGTAACTAGATCT	/	/
502	GACAGCTACTACGTGGACGTG	GACgGCTACTACGTGGACGTG	1mis	TGTGGAAAGGACGAAACACCGACAGCTACTACGTGGACGTGTTTTGAGACGAACTATTGCTTAGGTCAGAACGTCTCGCTCCCTGCTATATCTACATGTACTGACGGCTACTACGTGGACGTGGGCTTGGCGTAACTAGATCT	0.763291	0.829345
503	GCAGAAGCGAGACCTCGGCGA	tCAGAAGCGAGACCTCGGCGA	1mis	TGTGGAAAGGACGAAACACCGCAGAAGCGAGACCTCGGCGGTTTTGAGACGAACTCAATGTACACTGCACGCGTCTCGCTCCTACAGTCGGTTCACGGTACTTCAGAAGCGAGACCTCGGCGAGGCTTGGCGTAACTAGATCT	/	/
504	GAGATGGTGCTGGAGATGATC	GAGATGGTGCTGGAGATcATC	1mis	TGTGGAAAGGACGAAACACCGAGATGGTGCTGGAGATGATGTTTTGAGACGAACTCAATTAGACCTGGTCACGTCTCGCTCCTGCCAAGGAGTATGTGTACTGAGATGGTGCTGGAGATCATCGGCTTGGCGTAACTAGATCT	0.266384	0.774462
505	AGAATAGTTCCAGTTTGGCAA	AGAATAGTTtCAGTTTGGCAA	1mis	TGTGGAAAGGACGAAACACCAGAATAGTTCCAGTTTGGCAGTTTTGAGACGAACTCACAACTAGTGGCATACGTCTCGCTCCTCTGGCGTATCTCCGGTACTAGAATAGTTTCAGTTTGGCAAGGCTTGGCGTAACTAGATCT	/	/
506	GGGCGTAGTCAACGAAAGTGC	GGGCGTAGTCAtCGAAAGTGC	1mis	TGTGGAAAGGACGAAACACCGGGCGTAGTCAACGAAAGTGGTTTTGAGACGAACTCACACTAACAAGTCTTCGTCTCGCTCCGCCTAGAATTTGTGTGTACTGGGCGTAGTCATCGAAAGTGCGGCTTGGCGTAACTAGATCT	/	/
507	GTGCACTACGAGGACGCGTGC	GTGCACTACGtGGACGCGTGC	1mis	TGTGGAAAGGACGAAACACCGTGCACTACGAGGACGCGTGGTTTTGAGACGAACTCAGAAGCTTGTAATGTCGTCTCGCTCCCGCTGGAATTCGATCGTACTGTGCACTACGTGGACGCGTGCGGCTTGGCGTAACTAGATCT	/	/
508	GTGGAAGGGAGTGACCACATA	GTGGAAGGGAGTcACCACATA	1mis	TGTGGAAAGGACGAAACACCGTGGAAGGGAGTGACCACATGTTTTGAGACGAACTCAGATTGTCCTTCGGCCGTCTCGCTCCGGTGCCGATATTGCTGTACTGTGGAAGGGAGTCACCACATAGGCTTGGCGTAACTAGATCT	0.815383	1
509	GTCATAGAGCGCGGTAACGGA	GTaATAGAGCGCGGTAACGGA	1mis	TGTGGAAAGGACGAAACACCGTCATAGAGCGCGGTAACGGGTTTTGAGACGAACTCAGCCGGATTCATCCTCGTCTCGCTCCGGTCTCAAACAGACAGTACTGTAATAGAGCGCGGTAACGGAGGCTTGGCGTAACTAGATCT	0.836196	1
510	AGCACGACCGCAATGATCAGG	cGCACGACCGCAATGATCAGG	1mis	TGTGGAAAGGACGAAACACCAGCACGACCGCAATGATCAGGTTTTGAGACGAACTCAGCTATAATAAGTCGCGTCTCGCTCCGAAGAGAATGTTACGGTACTCGCACGACCGCAATGATCAGGGGCTTGGCGTAACTAGATCT	0.838753	0.958932
511	ACTCCGTACCTGCTTTACTGG	ACTCCGaACCTGCTTTACTGG	1mis	TGTGGAAAGGACGAAACACCACTCCGTACCTGCTTTACTGGTTTTGAGACGAACTCAGGAAGGTTAGATATCGTCTCGCTCCGCTTCGTCTGTACGCGTACTACTCCGAACCTGCTTTACTGGGGCTTGGCGTAACTAGATCT	/	/
512	GATATGCTGGCCACCCACAAC	GATATGCTGGCCACCCACgAC	1mis	TGTGGAAAGGACGAAACACCGATATGCTGGCCACCCACAAGTTTTGAGACGAACTCATAACCAACCAGACGCGTCTCGCTCCTGCGAGTACGATAGTGTACTGATATGCTGGCCACCCACGACGGCTTGGCGTAACTAGATCT	0.527513	0.845403
513	GCGCGCAGAAGTCCTTACTCA	GCGCGCAGAAGTCCTTACTaA	1mis	TGTGGAAAGGACGAAACACCGCGCGCAGAAGTCCTTACTCGTTTTGAGACGAACTCATGAATCTACTGTTCCGTCTCGCTCCGCACCACTGAGCAAGGTACTGCGCGCAGAAGTCCTTACTAAGGCTTGGCGTAACTAGATCT	0.43059	0.674668
514	AGGAGATACTCACATGTAGGT	AGGAGATACTCACATGTAGaT	1mis	TGTGGAAAGGACGAAACACCAGGAGATACTCACATGTAGGGTTTTGAGACGAACTCATGAGCCAGTGCACGCGTCTCGCTCCCTTGACGGCAGTTCAGTACTAGGAGATACTCACATGTAGATGGCTTGGCGTAACTAGATCT	0.884996	0.924721
515	ACGGGCTACCTGACCATCGGG	ACGGGCTACCTGACaATCGGG	1mis	TGTGGAAAGGACGAAACACCACGGGCTACCTGACCATCGGGTTTTGAGACGAACTCATGTCTCCGGTGCGACGTCTCGCTCCGATGTGTACACATTCGTACTACGGGCTACCTGACAATCGGGGGCTTGGCGTAACTAGATCT	0.752304	0.924651
516	GCATACATGACTTGCCGGAAA	GCATAtATGACTTGCCGGAAA	1mis	TGTGGAAAGGACGAAACACCGCATACATGACTTGCCGGAAGTTTTGAGACGAACTCATGTGACCGTAGGCACGTCTCGCTCCTACCAGGCACTCTTTGTACTGCATATATGACTTGCCGGAAAGGCTTGGCGTAACTAGATCT	0.56066	0.949651
517	GCACTACTGTGCGGTACGCGA	GCACTACTaTGCGGTACGCGA	1mis	TGTGGAAAGGACGAAACACCGCACTACTGTGCGGTACGCGGTTTTGAGACGAACTCCAAGTAAGTGAACATCGTCTCGCTCCGTGAAACACGGCAGAGTACTGCACTACTATGCGGTACGCGAGGCTTGGCGTAACTAGATCT	/	/
518	GTACTACCACCGAGGCCACGT	GTACTACCACCGcGGCCACGT	1mis	TGTGGAAAGGACGAAACACCGTACTACCACCGAGGCCACGGTTTTGAGACGAACTCCAATCGGACGGCACTCGTCTCGCTCCGGTCCTACTACGGTAGTACTGTACTACCACCGCGGCCACGTGGCTTGGCGTAACTAGATCT	0.100942	0.13876
519	GATATGGTGCACAACCACCTG	GATATGGTGCtCAACCACCTG	1mis	TGTGGAAAGGACGAAACACCGATATGGTGCACAACCACCTGTTTTGAGACGAACTCCACATGCTCGCTTGTCGTCTCGCTCCTTGTGAGTACTAACCGTACTGATATGGTGCTCAACCACCTGGGCTTGGCGTAACTAGATCT	0.488758	0.941841
520	AGCAGTTCCAGCGTCCGAAGC	AGCAGTTgCAGCGTCCGAAGC	1mis	TGTGGAAAGGACGAAACACCAGCAGTTCCAGCGTCCGAAGGTTTTGAGACGAACTCCACTGTAATGGTTCACGTCTCGCTCCTTATAACTGTACGCGGTACTAGCAGTTGCAGCGTCCGAAGCGGCTTGGCGTAACTAGATCT	0.22419	0.481921
521	GGAAGCAGTAGATTATCACCT	GGAAGCAGTAtATTATCACCT	1mis	TGTGGAAAGGACGAAACACCGGAAGCAGTAGATTATCACCGTTTTGAGACGAACTCCAGACCGTCAGGAACCGTCTCGCTCCGAGCTCAACGGAGCTGTACTGGAAGCAGTATATTATCACCTGGCTTGGCGTAACTAGATCT	0.501504	0.807978
522	GTATGATACCATCCATCGCTT	GTATGATACCATCCATCGCaT	1mis	TGTGGAAAGGACGAAACACCGTATGATACCATCCATCGCTGTTTTGAGACGAACTCCGATAATCGCAGATCCGTCTCGCTCCCTGGTGCTACAACTGGTACTGTATGATACCATCCATCGCATGGCTTGGCGTAACTAGATCT	0.591013	0.719643
523	GTGCAGACTGCGCCATTGGTG	GTGgAGACTGCGCCATTGGTG	1mis	TGTGGAAAGGACGAAACACCGTGCAGACTGCGCCATTGGTGTTTTGAGACGAACTCCGGTACACCGTGAACCGTCTCGCTCCGATCACTTCGTTAAGGTACTGTGGAGACTGCGCCATTGGTGGGCTTGGCGTAACTAGATCT	0.375821	0.842964
524	GTAGATACAACTGACCCTGTG	GTAGATACAACTGACCCTGcG	1mis	TGTGGAAAGGACGAAACACCGTAGATACAACTGACCCTGTGTTTTGAGACGAACTCCTATGTATGTGCCAACGTCTCGCTCCTAGCGTGACGCCCGTGTACTGTAGATACAACTGACCCTGCGGGCTTGGCGTAACTAGATCT	0.512322	0.889578
525	ACTGGTAAAGCTTGCCTGCGG	ACTGGTAAAGCTTGaCTGCGG	1mis	TGTGGAAAGGACGAAACACCACTGGTAAAGCTTGCCTGCGGTTTTGAGACGAACTCCTCAGGTCCTTCTATCGTCTCGCTCCGCAAAGTCCCGAATAGTACTACTGGTAAAGCTTGACTGCGGGGCTTGGCGTAACTAGATCT	/	/
526	GCACAATGTGAAAAGAGCTCT	GCAgAATGTGAAAAGAGCTCT	1mis	TGTGGAAAGGACGAAACACCGCACAATGTGAAAAGAGCTCGTTTTGAGACGAACTCGAACACGGATATCCACGTCTCGCTCCGTCTAGGACCCGCGTGTACTGCAGAATGTGAAAAGAGCTCTGGCTTGGCGTAACTAGATCT	0.493546	0.809357
527	ACTGCCTACCTGTCGAGCAGC	ACTGCCTACCTGgCGAGCAGC	1mis	TGTGGAAAGGACGAAACACCACTGCCTACCTGTCGAGCAGGTTTTGAGACGAACTCGACCTCATTATAGTCCGTCTCGCTCCGCTTGTGGTCAAAGAGTACTACTGCCTACCTGGCGAGCAGCGGCTTGGCGTAACTAGATCT	0.1885	0.403425
528	GTCAGATAATTGTTTGTGGTG	GTCAGATAATTtTTTGTGGTG	1mis	TGTGGAAAGGACGAAACACCGTCAGATAATTGTTTGTGGTGTTTTGAGACGAACTCGAGAACCGGCTATTGCGTCTCGCTCCGTGCTGAGTCAAGATGTACTGTCAGATAATTTTTTGTGGTGGGCTTGGCGTAACTAGATCT	0.039163	0.044449
529	GCGATGCACAGGCCTCATCGT	GCGAaGCACAGGCCTCATCGT	1mis	TGTGGAAAGGACGAAACACCGCGATGCACAGGCCTCATCGGTTTTGAGACGAACTCGATGATTAGAGTTGACGTCTCGCTCCCTCAAGTTGCTGGTGGTACTGCGAAGCACAGGCCTCATCGTGGCTTGGCGTAACTAGATCT	0.311517	0.760673
530	AGCAGTCACCACCAAAGCAGG	AGCAGTCACCAtCAAAGCAGG	1mis	TGTGGAAAGGACGAAACACCAGCAGTCACCACCAAAGCAGGTTTTGAGACGAACTCGCTCACTCTGAGGACCGTCTCGCTCCTGACTCCTCGAAAGCGTACTAGCAGTCACCATCAAAGCAGGGGCTTGGCGTAACTAGATCT	0.411633	0.698581
531	ACTCACGGGTCTTAGTGAAGA	gCTCACGGGTCTTAGTGAAGA	1mis	TGTGGAAAGGACGAAACACCACTCACGGGTCTTAGTGAAGGTTTTGAGACGAACTCGCTCCGGTAAGGTCCCGTCTCGCTCCTTCGTCGCAGCAGGCGTACTGCTCACGGGTCTTAGTGAAGAGGCTTGGCGTAACTAGATCT	0.537739	0.901877
532	GCAGTACATCGCGGTGCACGT	GCAGTACcTCGCGGTGCACGT	1mis	TGTGGAAAGGACGAAACACCGCAGTACATCGCGGTGCACGGTTTTGAGACGAACTCGCTGTTCGATGATAACGTCTCGCTCCGTTACTCCGTTTAATGTACTGCAGTACCTCGCGGTGCACGTGGCTTGGCGTAACTAGATCT	0.66413	1
533	ACACAAGACAAGGACAGGATG	ACAgAAGACAAGGACAGGATG	1mis	TGTGGAAAGGACGAAACACCACACAAGACAAGGACAGGATGTTTTGAGACGAACTCGGAGTTGTAAGAACCCGTCTCGCTCCTTATCCCAAGAGTCAGTACTACAGAAGACAAGGACAGGATGGGCTTGGCGTAACTAGATCT	/	/
534	GCGGAGCGGAAACCTCATTGT	GCGGAaCGGAAACCTCATTGT	1mis	TGTGGAAAGGACGAAACACCGCGGAGCGGAAACCTCATTGGTTTTGAGACGAACTCGGATAGCACGTGCGGCGTCTCGCTCCTCCTTGCCCTAATAGGTACTGCGGAACGGAAACCTCATTGTGGCTTGGCGTAACTAGATCT	/	/
535	AGAACTTACCTGCCTCACACA	AGAACTTACgTGCCTCACACA	1mis	TGTGGAAAGGACGAAACACCAGAACTTACCTGCCTCACACGTTTTGAGACGAACTCGGTTGTAAGTGACTCCGTCTCGCTCCCTGGTAATTGCCGACGTACTAGAACTTACGTGCCTCACACAGGCTTGGCGTAACTAGATCT	0.548665	0.947595
536	ACTACCATGTTCTCTACCGAG	cCTACCATGTTCTCTACCGAG	1mis	TGTGGAAAGGACGAAACACCACTACCATGTTCTCTACCGAGTTTTGAGACGAACTCGTCCGATTCTCTAGACGTCTCGCTCCTGACAAATCCAGACGGTACTCCTACCATGTTCTCTACCGAGGGCTTGGCGTAACTAGATCT	/	/
537	GGACGAGGTTCCCGACGACGA	GGACGAGGTTaCCGACGACGA	1mis	TGTGGAAAGGACGAAACACCGGACGAGGTTCCCGACGACGGTTTTGAGACGAACTCTAATCAACCTGTACCCGTCTCGCTCCGTCAGGTAAGCGTATGTACTGGACGAGGTTACCGACGACGAGGCTTGGCGTAACTAGATCT	0.440925	0.934411
538	GTGGCAATGGATCTGACTCAG	GTGGCAATGGATCgGACTCAG	1mis	TGTGGAAAGGACGAAACACCGTGGCAATGGATCTGACTCAGTTTTGAGACGAACTCTAATCTGGAGAGATCCGTCTCGCTCCGATCCGGTCGAATTCGTACTGTGGCAATGGATCGGACTCAGGGCTTGGCGTAACTAGATCT	0.232749	0.27348
539	GGCTGTACCAGTTGTCTACGC	GGCTGTACCAGTTGaCTACGC	1mis	TGTGGAAAGGACGAAACACCGGCTGTACCAGTTGTCTACGGTTTTGAGACGAACTCTACATAGGTTAACGGCGTCTCGCTCCGAGTACAATCATCAAGTACTGGCTGTACCAGTTGACTACGCGGCTTGGCGTAACTAGATCT	0.799237	0.844234
540	GAGATCTGCGTCATTCAGGTT	GAGATCTGCGTCATTCAaGTT	1mis	TGTGGAAAGGACGAAACACCGAGATCTGCGTCATTCAGGTGTTTTGAGACGAACTCTACATGTGATCCGAACGTCTCGCTCCTTCGATATGCTTTCAGTACTGAGATCTGCGTCATTCAAGTTGGCTTGGCGTAACTAGATCT	0.438207	1
541	GTGGACAGCAAACTCCACTGT	GTGGACAGCAAACgCCACTGT	1mis	TGTGGAAAGGACGAAACACCGTGGACAGCAAACTCCACTGGTTTTGAGACGAACTCTACTACAGAGGCGCTCGTCTCGCTCCTCCGAGGATCGGCTCGTACTGTGGACAGCAAACGCCACTGTGGCTTGGCGTAACTAGATCT	0.139295	0.254098
542	AGGCAACCAGACGGACGTGGC	AGGCAACCAGACGGACGTGaC	1mis	TGTGGAAAGGACGAAACACCAGGCAACCAGACGGACGTGGGTTTTGAGACGAACTCTAGAGTGGAAGGTACCGTCTCGCTCCTTGGGTACACCTAGCGTACTAGGCAACCAGACGGACGTGACGGCTTGGCGTAACTAGATCT	0.992618	1
543	AAGGTAGAGCATCATCACGGT	AAGGTAGAGCATCcTCACGGT	1mis	TGTGGAAAGGACGAAACACCAAGGTAGAGCATCATCACGGGTTTTGAGACGAACTCTAGCCAATAGCCATTCGTCTCGCTCCTCGCGCTTGAGAGTTGTACTAAGGTAGAGCATCCTCACGGTGGCTTGGCGTAACTAGATCT	0.744634	0.914867
544	GAAGGCATATGCATTTCACCA	GAAGGaATATGCATTTCACCA	1mis	TGTGGAAAGGACGAAACACCGAAGGCATATGCATTTCACCGTTTTGAGACGAACTCTCCACTCTGCAACAGCGTCTCGCTCCGACCCTGTAGGTAGGGTACTGAAGGAATATGCATTTCACCAGGCTTGGCGTAACTAGATCT	0.508537	1
545	GAGATCTGCGTCATTCAGGTT	GAGATCgGCGTCATTCAGGTT	1mis	TGTGGAAAGGACGAAACACCGAGATCTGCGTCATTCAGGTGTTTTGAGACGAACTCTCCATCCAGAATTAGCGTCTCGCTCCTGCATGCTAGCATTAGTACTGAGATCGGCGTCATTCAGGTTGGCTTGGCGTAACTAGATCT	0.358448	0.853297
546	GGTGCACATCTACTGTGACCC	GGTGCACATCTtCTGTGACCC	1mis	TGTGGAAAGGACGAAACACCGGTGCACATCTACTGTGACCGTTTTGAGACGAACTCTCTCTGGAATGTATGCGTCTCGCTCCGGTATCTTGAGTCCGGTACTGGTGCACATCTTCTGTGACCCGGCTTGGCGTAACTAGATCT	0.386148	0.504374
547	ATTGTACCGTCTGTATACCGA	ATTGTACCGgCTGTATACCGA	1mis	TGTGGAAAGGACGAAACACCATTGTACCGTCTGTATACCGGTTTTGAGACGAACTCTCTGTCGATGTACGTCGTCTCGCTCCGTCTGTGGGAGACCAGTACTATTGTACCGGCTGTATACCGAGGCTTGGCGTAACTAGATCT	0.493352	1
548	AAAGCTACTATATCGCCACAA	AAAGCTACTATATCGCCgCAA	1mis	TGTGGAAAGGACGAAACACCAAAGCTACTATATCGCCACAGTTTTGAGACGAACTCTGAACGAGCTATGAACGTCTCGCTCCGGTGTTGCTGATTATGTACTAAAGCTACTATATCGCCGCAAGGCTTGGCGTAACTAGATCT	/	/
549	GATCACATGTGCACCATGGAG	GATCACATGTGCACCgTGGAG	1mis	TGTGGAAAGGACGAAACACCGATCACATGTGCACCATGGAGTTTTGAGACGAACTCTGGTATAACAGCTAACGTCTCGCTCCGACGTAGCAAGAGTGGTACTGATCACATGTGCACCGTGGAGGGCTTGGCGTAACTAGATCT	0.718625	0.892086
550	GGAGACACCATTGACTCGAGA	GGAGgCACCATTGACTCGAGA	1mis	TGTGGAAAGGACGAAACACCGGAGACACCATTGACTCGAGGTTTTGAGACGAACTCTGTAGTCTTATTACCCGTCTCGCTCCGCATTGGCTAGCACTGTACTGGAGGCACCATTGACTCGAGAGGCTTGGCGTAACTAGATCT	/	/
551	AGCCGTACCTTGTAACTGGGC	AGCCGgACCTTGTAACTGGGC	1mis	TGTGGAAAGGACGAAACACCAGCCGTACCTTGTAACTGGGGTTTTGAGACGAACTCTGTGTGACGATTGCGCGTCTCGCTCCGCAGGGATCTTTATTGTACTAGCCGGACCTTGTAACTGGGCGGCTTGGCGTAACTAGATCT	/	/
552	AAAGCTACTATATCGCCACAA	AAAGCTACTATgTCGCCACAA	1mis	TGTGGAAAGGACGAAACACCAAAGCTACTATATCGCCACAGTTTTGAGACGAACTCTGTTCAATGAGCTCTCGTCTCGCTCCGGTGTTTATGGAACGGTACTAAAGCTACTATGTCGCCACAAGGCTTGGCGTAACTAGATCT	0.084027	0.195888
553	ACGTGTACAGACATCTGCGCC	ACcTGTACAGACATCTGCGCC	1mis	TGTGGAAAGGACGAAACACCACGTGTACAGACATCTGCGCGTTTTGAGACGAACTCTTAAGACCAAGGTGGCGTCTCGCTCCGCCGTTAGCTGTTGAGTACTACCTGTACAGACATCTGCGCCGGCTTGGCGTAACTAGATCT	/	/
554	GCACAACCTACTGATCCACCT	GCACAACCTACTaATCCACCT	1mis	TGTGGAAAGGACGAAACACCGCACAACCTACTGATCCACCGTTTTGAGACGAACTCTTATTCTGAGCCAGTCGTCTCGCTCCTAATTCCTACAGCCCGTACTGCACAACCTACTAATCCACCTGGCTTGGCGTAACTAGATCT	0.927874	0.985093
555	ATCTACATGGCAGCCTCCATT	ATaTACATGGCAGCCTCCATT	1mis	TGTGGAAAGGACGAAACACCATCTACATGGCAGCCTCCATGTTTTGAGACGAACTCTTCAGTAGCAGCGACCGTCTCGCTCCTGTCTGAACGTTTAGGTACTATATACATGGCAGCCTCCATTGGCTTGGCGTAACTAGATCT	0.486139	0.992232
556	AGACGCATGGTAATGCACAGT	tGACGCATGGTAATGCACAGT	1mis	TGTGGAAAGGACGAAACACCAGACGCATGGTAATGCACAGGTTTTGAGACGAACTGAACATGATGGAGTGCCGTCTCGCTCCGCGCAAGAGTGCGGAGTACTTGACGCATGGTAATGCACAGTGGCTTGGCGTAACTAGATCT	0.997735	1
557	GGTAGTAAAGCTCGACATGGT	GGTAGTAAcGCTCGACATGGT	1mis	TGTGGAAAGGACGAAACACCGGTAGTAAAGCTCGACATGGGTTTTGAGACGAACTGAACTAGTAACGAATCCGTCTCGCTCCGCCTGAGGCAACAACGTACTGGTAGTAACGCTCGACATGGTGGCTTGGCGTAACTAGATCT	0.834817	0.978347
558	AGAGTAAGGGGATGACACCGG	AGAGTAAGGGGATGgCACCGG	1mis	TGTGGAAAGGACGAAACACCAGAGTAAGGGGATGACACCGGTTTTGAGACGAACTGAAGAGACCATCTCCACGTCTCGCTCCGAACTCGTACTGGCTGTACTAGAGTAAGGGGATGGCACCGGGGCTTGGCGTAACTAGATCT	/	/
559	GATATGGTGCACAACCACCTG	GATATGGTGCACAtCCACCTG	1mis	TGTGGAAAGGACGAAACACCGATATGGTGCACAACCACCTGTTTTGAGACGAACTGAATAACCTCTGAGGTCGTCTCGCTCCTTGTGCCTTGTTGACGTACTGATATGGTGCACATCCACCTGGGCTTGGCGTAACTAGATCT	0.478183	0.921463
560	GTAGGCAGGATGATCCTTGGC	GTAGGCAGGATGATCCTTGaC	1mis	TGTGGAAAGGACGAAACACCGTAGGCAGGATGATCCTTGGGTTTTGAGACGAACTGAATTGCAATGAACAGCGTCTCGCTCCGCGCACCCATTAACAGTACTGTAGGCAGGATGATCCTTGACGGCTTGGCGTAACTAGATCT	0.410968	0.898558
561	AACATACCCTCCCAACATCGT	AACATACCCTCCCtACATCGT	1mis	TGTGGAAAGGACGAAACACCAACATACCCTCCCAACATCGGTTTTGAGACGAACTGACACGATTGATGGCACGTCTCGCTCCTCGAAAGCCAATATAGTACTAACATACCCTCCCTACATCGTGGCTTGGCGTAACTAGATCT	1	1
562	ATGAACGTAGGCTCCCTGCAG	ATGAACGcAGGCTCCCTGCAG	1mis	TGTGGAAAGGACGAAACACCATGAACGTAGGCTCCCTGCAGTTTTGAGACGAACTGACTGTAATGTCGCGACGTCTCGCTCCTTTCATATTAGGCCTGTACTATGAACGCAGGCTCCCTGCAGGGCTTGGCGTAACTAGATCT	0.503362	0.994667
563	GCGCCTATGACATCTACTCGC	GCGCCTATGACATCTACTCaC	1mis	TGTGGAAAGGACGAAACACCGCGCCTATGACATCTACTCGGTTTTGAGACGAACTGAGATAATGTTCCGACCGTCTCGCTCCGCACAGGCTACCAGAGTACTGCGCCTATGACATCTACTCACGGCTTGGCGTAACTAGATCT	0.876395	1
564	AACCACGTGCTAGACTCGGGT	AACCACGTGaTAGACTCGGGT	1mis	TGTGGAAAGGACGAAACACCAACCACGTGCTAGACTCGGGGTTTTGAGACGAACTGAGATTGTCTATGTGGCGTCTCGCTCCTTAGATCCCAAGTCAGTACTAACCACGTGATAGACTCGGGTGGCTTGGCGTAACTAGATCT	0.585269	0.82498
565	GTGGAACATCCACTTGACCTA	GTGGAACATCCcCTTGACCTA	1mis	TGTGGAAAGGACGAAACACCGTGGAACATCCACTTGACCTGTTTTGAGACGAACTGAGCAGCGGAGTACCGCGTCTCGCTCCCTTTACACAATCCGCGTACTGTGGAACATCCCCTTGACCTAGGCTTGGCGTAACTAGATCT	0.5725	0.895686
566	GCGACCCATCGGCCTGACGTG	aCGACCCATCGGCCTGACGTG	1mis	TGTGGAAAGGACGAAACACCGCGACCCATCGGCCTGACGTGTTTTGAGACGAACTGAGCTCAGACGGTCTGCGTCTCGCTCCCTATGTTGGATACACGTACTACGACCCATCGGCCTGACGTGGGCTTGGCGTAACTAGATCT	0.481787	0.997613
567	GGCAAGGAGCACGCGGCCGTA	GGCAAGGAaCACGCGGCCGTA	1mis	TGTGGAAAGGACGAAACACCGGCAAGGAGCACGCGGCCGTGTTTTGAGACGAACTGAGCTGTTATCTATTGCGTCTCGCTCCTCTGCCGTGCACCATGTACTGGCAAGGAACACGCGGCCGTAGGCTTGGCGTAACTAGATCT	/	/
568	ACTGACAATGGGTGGTGCTGA	ACTGACAATGGGTGtTGCTGA	1mis	TGTGGAAAGGACGAAACACCACTGACAATGGGTGGTGCTGGTTTTGAGACGAACTGAGGCAGTGGTTCCTCCGTCTCGCTCCGAAATGGATTCACATGTACTACTGACAATGGGTGTTGCTGAGGCTTGGCGTAACTAGATCT	/	/
569	AGGTCATCAGAACCACTTCAG	AGaTCATCAGAACCACTTCAG	1mis	TGTGGAAAGGACGAAACACCAGGTCATCAGAACCACTTCAGTTTTGAGACGAACTGAGGTATTATGAGTCTCGTCTCGCTCCGGACGATTCAGTGCGGTACTAGATCATCAGAACCACTTCAGGGCTTGGCGTAACTAGATCT	0.840501	0.952826
570	GTGCACAGGCACGGGAGCTCA	GTGCACAGGCAaGGGAGCTCA	1mis	TGTGGAAAGGACGAAACACCGTGCACAGGCACGGGAGCTCGTTTTGAGACGAACTGAGTTGATGGTTGCTGCGTCTCGCTCCTCCACGTACCATTACGTACTGTGCACAGGCAAGGGAGCTCAGGCTTGGCGTAACTAGATCT	/	/
571	ACCAAGTATAGGCAATTGCAC	ACCAAGTATAGGCAATaGCAC	1mis	TGTGGAAAGGACGAAACACCACCAAGTATAGGCAATTGCAGTTTTGAGACGAACTGATAGTCTAACCGGTGCGTCTCGCTCCGCTGGTGAGATCGACGTACTACCAAGTATAGGCAATAGCACGGCTTGGCGTAACTAGATCT	0.709104	0.95893
572	GGTGTAGTGCACAGTCGCAGG	GGTGTAGTGCACAtTCGCAGG	1mis	TGTGGAAAGGACGAAACACCGGTGTAGTGCACAGTCGCAGGTTTTGAGACGAACTGATATAGCTCACCTCACGTCTCGCTCCGGTCACGCGTGACTCGTACTGGTGTAGTGCACATTCGCAGGGGCTTGGCGTAACTAGATCT	0.775295	0.827131
573	AGCAGCATTCACCAGTGCTGG	AGCtGCATTCACCAGTGCTGG	1mis	TGTGGAAAGGACGAAACACCAGCAGCATTCACCAGTGCTGGTTTTGAGACGAACTGATATGATCCTTCTCACGTCTCGCTCCGCAGAACGCAATAGGGTACTAGCTGCATTCACCAGTGCTGGGGCTTGGCGTAACTAGATCT	0.341111	0.560163
574	GCAGTGTATTGCCATGGGAAC	GaAGTGTATTGCCATGGGAAC	1mis	TGTGGAAAGGACGAAACACCGCAGTGTATTGCCATGGGAAGTTTTGAGACGAACTGATATGGTAGTACGAACGTCTCGCTCCCGCAATTTCAGCACGGTACTGAAGTGTATTGCCATGGGAACGGCTTGGCGTAACTAGATCT	/	/
575	GTCCACACATCACCCCCCGTC	GTCCACACATCACCCCtCGTC	1mis	TGTGGAAAGGACGAAACACCGTCCACACATCACCCCCCGTGTTTTGAGACGAACTGATATTCGACTAGAGTCGTCTCGCTCCGCGCTTAGACATCCAGTACTGTCCACACATCACCCCTCGTCGGCTTGGCGTAACTAGATCT	0.668191	1
576	GATGGCTAAATACCTATCGTA	GATaGCTAAATACCTATCGTA	1mis	TGTGGAAAGGACGAAACACCGATGGCTAAATACCTATCGTGTTTTGAGACGAACTGATCCTTACTATAAGCCGTCTCGCTCCCTAAGAATGACAGAGGTACTGATAGCTAAATACCTATCGTAGGCTTGGCGTAACTAGATCT	0.732755	1
577	ATGTCTACAGAGTTCATCGTC	AaGTCTACAGAGTTCATCGTC	1mis	TGTGGAAAGGACGAAACACCATGTCTACAGAGTTCATCGTGTTTTGAGACGAACTGATCGCGTATAGTGATCGTCTCGCTCCGACATGAGTAATTCAGTACTAAGTCTACAGAGTTCATCGTCGGCTTGGCGTAACTAGATCT	0.568165	1
578	GCATAACCCGACGAGTAGCAC	GCATAACCCGACtAGTAGCAC	1mis	TGTGGAAAGGACGAAACACCGCATAACCCGACGAGTAGCAGTTTTGAGACGAACTGATGCACTCTACCAGACGTCTCGCTCCTCAGTACCTAGGAAGGTACTGCATAACCCGACTAGTAGCACGGCTTGGCGTAACTAGATCT	0.59247	0.954279
579	ATGCAGTACTTATTATGGTGA	ATGCAGTACTTATTATGtTGA	1mis	TGTGGAAAGGACGAAACACCATGCAGTACTTATTATGGTGGTTTTGAGACGAACTGATTCAGACCTGTTAGCGTCTCGCTCCTTTCCGAGAAGTTGTGTACTATGCAGTACTTATTATGTTGAGGCTTGGCGTAACTAGATCT	0.411468	1
580	GGAGCATGAGGACACAGCATA	GGAGCATGAGtACACAGCATA	1mis	TGTGGAAAGGACGAAACACCGGAGCATGAGGACACAGCATGTTTTGAGACGAACTGCAATCCGTTCTCATCCGTCTCGCTCCGTCATCCAAACGACCGTACTGGAGCATGAGTACACAGCATAGGCTTGGCGTAACTAGATCT	0.835511	0.99755
581	GATAGCATGGGAAGGCTGCAG	GATAGCATaGGAAGGCTGCAG	1mis	TGTGGAAAGGACGAAACACCGATAGCATGGGAAGGCTGCAGTTTTGAGACGAACTGCAATCGTAATAGTGACGTCTCGCTCCGACGTAAGCGACCCAGTACTGATAGCATAGGAAGGCTGCAGGGCTTGGCGTAACTAGATCT	0.466905	0.95321
582	GCACATACACCACAGACACGG	GCACATACACCgCAGACACGG	1mis	TGTGGAAAGGACGAAACACCGCACATACACCACAGACACGGTTTTGAGACGAACTGCAATTCTCCTCGTTACGTCTCGCTCCGCTCCGTACGAGGCTGTACTGCACATACACCGCAGACACGGGGCTTGGCGTAACTAGATCT	0.881365	0.938191
583	GGTACTACGCCGGCGGCCAGA	GGTACTACGCCaGCGGCCAGA	1mis	TGTGGAAAGGACGAAACACCGGTACTACGCCGGCGGCCAGGTTTTGAGACGAACTGCATACCTTCAATCAACGTCTCGCTCCTGTTGCCAATAATGCGTACTGGTACTACGCCAGCGGCCAGAGGCTTGGCGTAACTAGATCT	/	/
584	GCATCGACATGAACGCGGTGA	GCATCGACATGAACGCGGaGA	1mis	TGTGGAAAGGACGAAACACCGCATCGACATGAACGCGGTGGTTTTGAGACGAACTGCATAGGTCATCAGTTCGTCTCGCTCCGAGAACCGAGGCCAGGTACTGCATCGACATGAACGCGGAGAGGCTTGGCGTAACTAGATCT	0.27801	0.538084
585	ACAACAGGGTAGGCAAGTGTG	ACAACAGGGTAGGCgAGTGTG	1mis	TGTGGAAAGGACGAAACACCACAACAGGGTAGGCAAGTGTGTTTTGAGACGAACTGCATGCCTTGGAATCTCGTCTCGCTCCTATCCAAGACTTGCAGTACTACAACAGGGTAGGCGAGTGTGGGCTTGGCGTAACTAGATCT	/	/
586	ACCTCAATCGGATTCAGCAAA	ACCTCAATCGGAgTCAGCAAA	1mis	TGTGGAAAGGACGAAACACCACCTCAATCGGATTCAGCAAGTTTTGAGACGAACTGCATTCGAGCAGCTCACGTCTCGCTCCTATGCGGGAGTCAATGTACTACCTCAATCGGAGTCAGCAAAGGCTTGGCGTAACTAGATCT	0.360432	0.559443
587	GTGCACACGATCCTCGCCGCC	GTGCACACGATCCTCaCCGCC	1mis	TGTGGAAAGGACGAAACACCGTGCACACGATCCTCGCCGCGTTTTGAGACGAACTGCCGTACTCAGTAGAACGTCTCGCTCCGCGTATCGGGCTAGAGTACTGTGCACACGATCCTCACCGCCGGCTTGGCGTAACTAGATCT	0.801907	0.922921
588	AGAGGGTACTTACGTTTCTCG	AGAGGGTACTgACGTTTCTCG	1mis	TGTGGAAAGGACGAAACACCAGAGGGTACTTACGTTTCTCGTTTTGAGACGAACTGCCTAATGAAGCCGTCCGTCTCGCTCCCGAACGGTCCATTCAGTACTAGAGGGTACTGACGTTTCTCGGGCTTGGCGTAACTAGATCT	0.281998	0.673494
589	GCAGCTAAAGCACCAATCGGA	GCAGCTAAAGCAaCAATCGGA	1mis	TGTGGAAAGGACGAAACACCGCAGCTAAAGCACCAATCGGGTTTTGAGACGAACTGCCTTACAGCTTGTCACGTCTCGCTCCGACTTAGTAGTTCACGTACTGCAGCTAAAGCAACAATCGGAGGCTTGGCGTAACTAGATCT	0.494152	0.863487
590	GCTGAGGAGCGTGCGCGAAGT	GCTGAGGAaCGTGCGCGAAGT	1mis	TGTGGAAAGGACGAAACACCGCTGAGGAGCGTGCGCGAAGGTTTTGAGACGAACTGCCTTATGAGGATCAGCGTCTCGCTCCTACTAGGAAGCACACGTACTGCTGAGGAACGTGCGCGAAGTGGCTTGGCGTAACTAGATCT	/	/
591	GCATTAAGCCATCCACCATGT	GCATTAAGCCATgCACCATGT	1mis	TGTGGAAAGGACGAAACACCGCATTAAGCCATCCACCATGGTTTTGAGACGAACTGCGAATCAATCTGGCACGTCTCGCTCCGTTCCATCGCCGACTGTACTGCATTAAGCCATGCACCATGTGGCTTGGCGTAACTAGATCT	0.032391	0.050674
592	GCACATGGCCATTGCAACCTT	GCACATGGCCATTaCAACCTT	1mis	TGTGGAAAGGACGAAACACCGCACATGGCCATTGCAACCTGTTTTGAGACGAACTGCGGACTGTGTACTTACGTCTCGCTCCTCAAGACCACCACACGTACTGCACATGGCCATTACAACCTTGGCTTGGCGTAACTAGATCT	0.320451	0.494217
593	AGGACTTACCCGGTCCCCAGG	tGGACTTACCCGGTCCCCAGG	1mis	TGTGGAAAGGACGAAACACCAGGACTTACCCGGTCCCCAGGTTTTGAGACGAACTGCGTCCGAGTAAGGTTCGTCTCGCTCCCGAATGGACGAACAGGTACTTGGACTTACCCGGTCCCCAGGGGCTTGGCGTAACTAGATCT	0.552553	1
594	ACGTGTACAGACATCTGCGCC	ACGTGTACAaACATCTGCGCC	1mis	TGTGGAAAGGACGAAACACCACGTGTACAGACATCTGCGCGTTTTGAGACGAACTGCTACTAGTGCATGTGCGTCTCGCTCCGAAATAGCCATTCTCGTACTACGTGTACAAACATCTGCGCCGGCTTGGCGTAACTAGATCT	0.94623	1
595	GACATATGGAACGGACAACGA	GACATATGGAACGGACAACaA	1mis	TGTGGAAAGGACGAAACACCGACATATGGAACGGACAACGGTTTTGAGACGAACTGCTCTCAGAACCGTTACGTCTCGCTCCGGATGTGGATCACCGGTACTGACATATGGAACGGACAACAAGGCTTGGCGTAACTAGATCT	0.951794	1
596	GCTGCACGGCCATCACACTGC	GCcGCACGGCCATCACACTGC	1mis	TGTGGAAAGGACGAAACACCGCTGCACGGCCATCACACTGGTTTTGAGACGAACTGCTCTTGTTCAGATATCGTCTCGCTCCGGGATCATGGCGGAGGTACTGCCGCACGGCCATCACACTGCGGCTTGGCGTAACTAGATCT	0.414287	0.631065
597	AGATACCGTGTACTACAAGTT	AGATACCGTcTACTACAAGTT	1mis	TGTGGAAAGGACGAAACACCAGATACCGTGTACTACAAGTGTTTTGAGACGAACTGGAACACCGTAAGAACCGTCTCGCTCCTGTAATAACAGATGCGTACTAGATACCGTCTACTACAAGTTGGCTTGGCGTAACTAGATCT	0.878488	1
598	GGAGGTAACACAGTCTGGGAA	GGAGGTAACACAGTCTGGGgA	1mis	TGTGGAAAGGACGAAACACCGGAGGTAACACAGTCTGGGAGTTTTGAGACGAACTGGAACCGTCGTGTACACGTCTCGCTCCGAGGCATCGATTTAGGTACTGGAGGTAACACAGTCTGGGGAGGCTTGGCGTAACTAGATCT	/	/
599	GTGGGTACCCTTCATACATGT	GaGGGTACCCTTCATACATGT	1mis	TGTGGAAAGGACGAAACACCGTGGGTACCCTTCATACATGGTTTTGAGACGAACTGGAATGCGAGCTATCGCGTCTCGCTCCGCTACCTCAGGGCACGTACTGAGGGTACCCTTCATACATGTGGCTTGGCGTAACTAGATCT	0.505901	1
600	GGCCAGATGGTCCTAGTGCTG	GGCCAGAaGGTCCTAGTGCTG	1mis	TGTGGAAAGGACGAAACACCGGCCAGATGGTCCTAGTGCTGTTTTGAGACGAACTGGACCTGTAAGTGTTCCGTCTCGCTCCTAGACAGTGCCGCGAGTACTGGCCAGAAGGTCCTAGTGCTGGGCTTGGCGTAACTAGATCT	0.564605	0.915255
601	AGTAGGTCGGCAGCGTTGCTG	AGcAGGTCGGCAGCGTTGCTG	1mis	TGTGGAAAGGACGAAACACCAGTAGGTCGGCAGCGTTGCTGTTTTGAGACGAACTGGATAAGGCTATATCACGTCTCGCTCCTGATCTCAGAGCTATGTACTAGCAGGTCGGCAGCGTTGCTGGGCTTGGCGTAACTAGATCT	0.10375	0.399743
602	GACAGCCCTCAGCCGCGGCAC	GACAGCCCTCAGCCGCGtCAC	1mis	TGTGGAAAGGACGAAACACCGACAGCCCTCAGCCGCGGCAGTTTTGAGACGAACTGGATTGGAGCCGATAACGTCTCGCTCCTGCACTCTGGGAGCCGTACTGACAGCCCTCAGCCGCGTCACGGCTTGGCGTAACTAGATCT	/	/
603	GGAGGATCTCGACATTCTCCT	GGAcGATCTCGACATTCTCCT	1mis	TGTGGAAAGGACGAAACACCGGAGGATCTCGACATTCTCCGTTTTGAGACGAACTGGCCGCAGTGCATGAGCGTCTCGCTCCGTCCAGAGCAATAGTGTACTGGACGATCTCGACATTCTCCTGGCTTGGCGTAACTAGATCT	0.108787	0.321466
604	GCAAATACGTGATAACATTGT	GCAAATACGTGATAACATTtT	1mis	TGTGGAAAGGACGAAACACCGCAAATACGTGATAACATTGGTTTTGAGACGAACTGGCTTAACGTGCGCTGCGTCTCGCTCCGCTATCGACCACCAAGTACTGCAAATACGTGATAACATTTTGGCTTGGCGTAACTAGATCT	0.557378	0.788715
605	GCACGTAGGGAGAGATGCGAG	GCACGTAGGGAGAaATGCGAG	1mis	TGTGGAAAGGACGAAACACCGCACGTAGGGAGAGATGCGAGTTTTGAGACGAACTGGTAATTATCCAGCTTCGTCTCGCTCCGACTCTTATATCTGTGTACTGCACGTAGGGAGAAATGCGAGGGCTTGGCGTAACTAGATCT	0.700685	0.962227
606	AGTATGAGTGATCCAGTGCTG	AGaATGAGTGATCCAGTGCTG	1mis	TGTGGAAAGGACGAAACACCAGTATGAGTGATCCAGTGCTGTTTTGAGACGAACTGGTCCTAGCGATTGTCCGTCTCGCTCCTGATTGGACCAGTCCGTACTAGAATGAGTGATCCAGTGCTGGGCTTGGCGTAACTAGATCT	0.684022	0.94618
607	GGTCGTACTATACTGCAAGGT	GGTCGTACTATACTGaAAGGT	1mis	TGTGGAAAGGACGAAACACCGGTCGTACTATACTGCAAGGGTTTTGAGACGAACTGGTCGACACTACCATTCGTCTCGCTCCGCCTGTTAATAAACCGTACTGGTCGTACTATACTGAAAGGTGGCTTGGCGTAACTAGATCT	0.894154	1
608	ACTGCTAGGGACTGTCAAAGC	ACTGCTAtGGACTGTCAAAGC	1mis	TGTGGAAAGGACGAAACACCACTGCTAGGGACTGTCAAAGGTTTTGAGACGAACTGGTGAGTATGCATCGCCGTCTCGCTCCGCTTCGTCAGGTCTCGTACTACTGCTATGGACTGTCAAAGCGGCTTGGCGTAACTAGATCT	0.876805	1
609	AGAGCATACAGCATCATCTGA	AGAGCATACAGaATCATCTGA	1mis	TGTGGAAAGGACGAAACACCAGAGCATACAGCATCATCTGGTTTTGAGACGAACTGGTTACAATACGATGCCGTCTCGCTCCCGAACATTTAGCGCCGTACTAGAGCATACAGAATCATCTGAGGCTTGGCGTAACTAGATCT	/	/
610	AAGGATACGTGACAGCCGTGC	AAaGATACGTGACAGCCGTGC	1mis	TGTGGAAAGGACGAAACACCAAGGATACGTGACAGCCGTGGTTTTGAGACGAACTGGTTACGTGAGTTCCTCGTCTCGCTCCGGTTCAGATGCAAGTGTACTAAAGATACGTGACAGCCGTGCGGCTTGGCGTAACTAGATCT	/	/
611	GATGATATCACGCACGTTGAA	GATGATATCgCGCACGTTGAA	1mis	TGTGGAAAGGACGAAACACCGATGATATCACGCACGTTGAGTTTTGAGACGAACTGTAACATACGTTGGATCGTCTCGCTCCTAATCTCCGGTTGTCGTACTGATGATATCGCGCACGTTGAAGGCTTGGCGTAACTAGATCT	0.357149	0.920967
612	AGTGGGTACAAGACTGCTCAC	AGTGGGTACAAGACTGCTtAC	1mis	TGTGGAAAGGACGAAACACCAGTGGGTACAAGACTGCTCAGTTTTGAGACGAACTGTAACATGCTCCTTCACGTCTCGCTCCCTGACATTAGTTGTGGTACTAGTGGGTACAAGACTGCTTACGGCTTGGCGTAACTAGATCT	0.711631	0.972074
613	AGTACATGATTGGGCGTCTGA	AGTAgATGATTGGGCGTCTGA	1mis	TGTGGAAAGGACGAAACACCAGTACATGATTGGGCGTCTGGTTTTGAGACGAACTGTAAGTTCGCATAATCCGTCTCGCTCCGTGCTGAGCGCCTGTGTACTAGTAGATGATTGGGCGTCTGAGGCTTGGCGTAACTAGATCT	0.540895	0.902129
614	GTACACGCCTTCATCTTGCAG	GTACACaCCTTCATCTTGCAG	1mis	TGTGGAAAGGACGAAACACCGTACACGCCTTCATCTTGCAGTTTTGAGACGAACTGTACTAATTCTTGGCTCGTCTCGCTCCTAGCGACCGGTCTATGTACTGTACACACCTTCATCTTGCAGGGCTTGGCGTAACTAGATCT	0.614187	0.97325
615	GCAGGTACAGACAGGATGCAG	GCAGGTACAGACAGGATcCAG	1mis	TGTGGAAAGGACGAAACACCGCAGGTACAGACAGGATGCAGTTTTGAGACGAACTGTATGCACACCTTGCACGTCTCGCTCCGATTCGATACGGAACGTACTGCAGGTACAGACAGGATCCAGGGCTTGGCGTAACTAGATCT	0.784217	1
616	AGCACGACCGCAATGATCAGG	AGCACGACtGCAATGATCAGG	1mis	TGTGGAAAGGACGAAACACCAGCACGACCGCAATGATCAGGTTTTGAGACGAACTGTATTCTACACCTTCGCGTCTCGCTCCGAAGAGCACAAGACCGTACTAGCACGACTGCAATGATCAGGGGCTTGGCGTAACTAGATCT	0.858521	0.981533
617	GACATTGCCGTCTATCCCAGT	GACATTGCCGTCTATCCCAcT	1mis	TGTGGAAAGGACGAAACACCGACATTGCCGTCTATCCCAGGTTTTGAGACGAACTGTCTGCATCTGGTGTCCGTCTCGCTCCTTCCTATGGGCATGGGTACTGACATTGCCGTCTATCCCACTGGCTTGGCGTAACTAGATCT	0.184173	0.458386
618	GGGACTCACGTGGATGACAGT	GGGACTCACGTGGgTGACAGT	1mis	TGTGGAAAGGACGAAACACCGGGACTCACGTGGATGACAGGTTTTGAGACGAACTGTCTTCCAGGCATAATCGTCTCGCTCCTTTGGGTCATCGACGGTACTGGGACTCACGTGGGTGACAGTGGCTTGGCGTAACTAGATCT	/	/
619	GTCCATCTCCACGTTGAGCGG	GTCCATCTCCACGaTGAGCGG	1mis	TGTGGAAAGGACGAAACACCGTCCATCTCCACGTTGAGCGGTTTTGAGACGAACTGTGACTTCCAGTTACGCGTCTCGCTCCTCATCCACTGTAGCTGTACTGTCCATCTCCACGATGAGCGGGGCTTGGCGTAACTAGATCT	/	/
620	AGAGAAACAGATACATGCGCT	AGAGAAAaAGATACATGCGCT	1mis	TGTGGAAAGGACGAAACACCAGAGAAACAGATACATGCGCGTTTTGAGACGAACTGTGCAGCAAGTAGATGCGTCTCGCTCCTATTTGCACTCCAGCGTACTAGAGAAAAAGATACATGCGCTGGCTTGGCGTAACTAGATCT	0.717079	0.898739
621	GCATTACAGCTCGCAATGTGT	GCATTACAGCTCGCAATGTcT	1mis	TGTGGAAAGGACGAAACACCGCATTACAGCTCGCAATGTGGTTTTGAGACGAACTGTGTCTAGTACTTCTTCGTCTCGCTCCGTTCCTGGGATATGCGTACTGCATTACAGCTCGCAATGTCTGGCTTGGCGTAACTAGATCT	0.865886	0.951357
622	ACCACCTTTGCCATCCTCGGC	ACaACCTTTGCCATCCTCGGC	1mis	TGTGGAAAGGACGAAACACCACCACCTTTGCCATCCTCGGGTTTTGAGACGAACTGTGTTACGTCTGAGAGCGTCTCGCTCCTTACGCTCGGGAACTGTACTACAACCTTTGCCATCCTCGGCGGCTTGGCGTAACTAGATCT	/	/
623	GACACCCAGCACGTCCGCACG	GACACCCAGCACGTCCGCAgG	1mis	TGTGGAAAGGACGAAACACCGACACCCAGCACGTCCGCACGTTTTGAGACGAACTGTGTTGCTTACGCCGACGTCTCGCTCCTTATCAGTACGGAAAGTACTGACACCCAGCACGTCCGCAGGGGCTTGGCGTAACTAGATCT	/	/
624	GCCTACGCAACCTCCACAGGC	GCCaACGCAACCTCCACAGGC	1mis	TGTGGAAAGGACGAAACACCGCCTACGCAACCTCCACAGGGTTTTGAGACGAACTGTTGAGACATCAGTACCGTCTCGCTCCTCCGAGCTAAGCCCGGTACTGCCAACGCAACCTCCACAGGCGGCTTGGCGTAACTAGATCT	0.527825	0.817782
625	GTTTCACATCCCCGTTGACGT	GTTTCACATCCCCGTTGAtGT	1mis	TGTGGAAAGGACGAAACACCGTTTCACATCCCCGTTGACGGTTTTGAGACGAACTGTTGATAGGAATTGTCCGTCTCGCTCCGGTGTGCTAACTGTCGTACTGTTTCACATCCCCGTTGATGTGGCTTGGCGTAACTAGATCT	0.2974	0.674228
626	GGACAACCTTCAAGACACGCT	GGACAACCTTCAAtACACGCT	1mis	TGTGGAAAGGACGAAACACCGGACAACCTTCAAGACACGCGTTTTGAGACGAACTGTTGGTACCATAGGTTCGTCTCGCTCCTCTAGCAGTTTGGCGGTACTGGACAACCTTCAATACACGCTGGCTTGGCGTAACTAGATCT	0.132285	0.137783
627	AACAGTTCCGTCCTCTGAAGA	AACAGTTCCGTCgTCTGAAGA	1mis	TGTGGAAAGGACGAAACACCAACAGTTCCGTCCTCTGAAGGTTTTGAGACGAACTGTTGTGGAGTTCAATACGTCTCGCTCCTTTACGCAATCGTTTGTACTAACAGTTCCGTCGTCTGAAGAGGCTTGGCGTAACTAGATCT	0.046842	0.052542
628	AGCAGATGAGAATCATCCATG	AGCAGATGAGAATtATCCATG	1mis	TGTGGAAAGGACGAAACACCAGCAGATGAGAATCATCCATGTTTTGAGACGAACTGTTGTGTAATTCCACGCGTCTCGCTCCGTGCAGATTACCAAGGTACTAGCAGATGAGAATTATCCATGGGCTTGGCGTAACTAGATCT	/	/
629	GTAGGAATCTGTACCATCAAA	GTAGGAAcCTGTACCATCAAA	1mis	TGTGGAAAGGACGAAACACCGTAGGAATCTGTACCATCAAGTTTTGAGACGAACTTAACCGGACAATACTGCGTCTCGCTCCGGTCCTTATTGGGACGTACTGTAGGAACCTGTACCATCAAAGGCTTGGCGTAACTAGATCT	0.446722	0.83159
630	GACGGTAAGGATCATCAGCGC	GACGGTAAGGATCAgCAGCGC	1mis	TGTGGAAAGGACGAAACACCGACGGTAAGGATCATCAGCGGTTTTGAGACGAACTTAACGTTCCTTAGAGCCGTCTCGCTCCGACGAACAGGTCTCGGTACTGACGGTAAGGATCAGCAGCGCGGCTTGGCGTAACTAGATCT	/	/
631	ACTACCCAACGTTCCTACCAC	cCTACCCAACGTTCCTACCAC	1mis	TGTGGAAAGGACGAAACACCACTACCCAACGTTCCTACCAGTTTTGAGACGAACTTAACTTATGCTAACGCCGTCTCGCTCCTGACACTAGCGGGTGGTACTCCTACCCAACGTTCCTACCACGGCTTGGCGTAACTAGATCT	0.794779	1
632	AACTCACGCAGCCTGATAGAC	AACTCAtGCAGCCTGATAGAC	1mis	TGTGGAAAGGACGAAACACCAACTCACGCAGCCTGATAGAGTTTTGAGACGAACTTAAGAGCTTAGCCAACCGTCTCGCTCCTCGAATTCAGTTCGAGTACTAACTCATGCAGCCTGATAGACGGCTTGGCGTAACTAGATCT	/	/
633	GAACACGTGAGCGCAATGAAC	GAAtACGTGAGCGCAATGAAC	1mis	TGTGGAAAGGACGAAACACCGAACACGTGAGCGCAATGAAGTTTTGAGACGAACTTAAGCATCGGATTAGACGTCTCGCTCCTAAACGTAAAGGTCTGTACTGAATACGTGAGCGCAATGAACGGCTTGGCGTAACTAGATCT	/	/
634	AGATGTACTACACACACCGAC	AcATGTACTACACACACCGAC	1mis	TGTGGAAAGGACGAAACACCAGATGTACTACACACACCGAGTTTTGAGACGAACTTAATAAGGTACCACCTCGTCTCGCTCCGAAGACTGGGATCGAGTACTACATGTACTACACACACCGACGGCTTGGCGTAACTAGATCT	0.544091	0.956787
635	AGGACTACCCCAATGGCACCT	AGGACTACCCtAATGGCACCT	1mis	TGTGGAAAGGACGAAACACCAGGACTACCCCAATGGCACCGTTTTGAGACGAACTTAATCAGGATAGTACGCGTCTCGCTCCGAAGTCGAAGGATCGGTACTAGGACTACCCTAATGGCACCTGGCTTGGCGTAACTAGATCT	/	/
636	AAAGACGCAAAATTACAGGCA	AAAGACGgAAAATTACAGGCA	1mis	TGTGGAAAGGACGAAACACCAAAGACGCAAAATTACAGGCGTTTTGAGACGAACTTAATGAATTGGCGTGGCGTCTCGCTCCTTAGAAAGATCCACAGTACTAAAGACGGAAAATTACAGGCAGGCTTGGCGTAACTAGATCT	0.548325	1
637	AGTGACCATACATCCGCCTCA	AtTGACCATACATCCGCCTCA	1mis	TGTGGAAAGGACGAAACACCAGTGACCATACATCCGCCTCGTTTTGAGACGAACTTAATTGCCGGACGAAGCGTCTCGCTCCTTGTGCAGGGATTAGGTACTATTGACCATACATCCGCCTCAGGCTTGGCGTAACTAGATCT	0.448099	0.741459
638	AGCAGCACATACCTTAGCACA	AGCAGCACATACCTTAaCACA	1mis	TGTGGAAAGGACGAAACACCAGCAGCACATACCTTAGCACGTTTTGAGACGAACTTACACCTACAGACTGTCGTCTCGCTCCGAAGCAACCCAGATTGTACTAGCAGCACATACCTTAACACAGGCTTGGCGTAACTAGATCT	0.60833	0.820789
639	GAGAGAGCGAGACCCATGATG	GAGAGAGCGAGAaCCATGATG	1mis	TGTGGAAAGGACGAAACACCGAGAGAGCGAGACCCATGATGTTTTGAGACGAACTTACGTACTATAGCTGTCGTCTCGCTCCGTACGGCAACCAGACGTACTGAGAGAGCGAGAACCATGATGGGCTTGGCGTAACTAGATCT	0.70859	0.92404
640	GCACGTTATCGACTACATCCT	GCACGTTATCGACTAtATCCT	1mis	TGTGGAAAGGACGAAACACCGCACGTTATCGACTACATCCGTTTTGAGACGAACTTACTAATACTTGTGGCCGTCTCGCTCCCGCAAACGGCACTTTGTACTGCACGTTATCGACTATATCCTGGCTTGGCGTAACTAGATCT	0.701994	0.943016
641	ATCCTGTACACCCTCGTCAGC	cTCCTGTACACCCTCGTCAGC	1mis	TGTGGAAAGGACGAAACACCATCCTGTACACCCTCGTCAGGTTTTGAGACGAACTTACTCTCAATCCTCTGCGTCTCGCTCCCTTCAGTTACGCTGTGTACTCTCCTGTACACCCTCGTCAGCGGCTTGGCGTAACTAGATCT	0.690441	1
642	ATCTCAGGGACCGACATGAGT	ATCTCAGGGAaCGACATGAGT	1mis	TGTGGAAAGGACGAAACACCATCTCAGGGACCGACATGAGGTTTTGAGACGAACTTACTGTGGCTCCACTTCGTCTCGCTCCGTATCCTGTGCAGGTGTACTATCTCAGGGAACGACATGAGTGGCTTGGCGTAACTAGATCT	0.735448	1
643	ACAGAGTAGTCGTCACAGTAA	ACAGAGTAGTCGTCACAcTAA	1mis	TGTGGAAAGGACGAAACACCACAGAGTAGTCGTCACAGTAGTTTTGAGACGAACTTAGACATCTCGATACCCGTCTCGCTCCTGGCGGTGAAGTACCGTACTACAGAGTAGTCGTCACACTAAGGCTTGGCGTAACTAGATCT	0.86474	0.912782
644	GTAAATGAAGTGCACGTCACC	GTAAATGAAGTGCACGaCACC	1mis	TGTGGAAAGGACGAAACACCGTAAATGAAGTGCACGTCACGTTTTGAGACGAACTTAGATGGCGCCAGCTCCGTCTCGCTCCTCAGCCCAACAATATGTACTGTAAATGAAGTGCACGACACCGGCTTGGCGTAACTAGATCT	/	/
645	GCCACATAGGAGATGTACAGG	GCCACATAGGAGAgGTACAGG	1mis	TGTGGAAAGGACGAAACACCGCCACATAGGAGATGTACAGGTTTTGAGACGAACTTAGCCTTGAGTTCCGCCGTCTCGCTCCCTAGGAGCATGTCGGGTACTGCCACATAGGAGAGGTACAGGGGCTTGGCGTAACTAGATCT	0.934476	1
646	ACAGATGCACGATTTGGCCAT	ACAGATaCACGATTTGGCCAT	1mis	TGTGGAAAGGACGAAACACCACAGATGCACGATTTGGCCAGTTTTGAGACGAACTTAGCTGCATTCGCCGCCGTCTCGCTCCTGGCTCCGGGACCATGTACTACAGATACACGATTTGGCCATGGCTTGGCGTAACTAGATCT	/	/
647	GGACTGTACGGGCCGAGACCC	GGACTGTACGaGCCGAGACCC	1mis	TGTGGAAAGGACGAAACACCGGACTGTACGGGCCGAGACCGTTTTGAGACGAACTTAGGTGACCGGATAACCGTCTCGCTCCCTCGTGGTAGAACGGGTACTGGACTGTACGAGCCGAGACCCGGCTTGGCGTAACTAGATCT	/	/
648	GAGAACACCTGCCTGTTACGT	GAGAACACCgGCCTGTTACGT	1mis	TGTGGAAAGGACGAAACACCGAGAACACCTGCCTGTTACGGTTTTGAGACGAACTTAGTGGCAGTTAATTCCGTCTCGCTCCTAACTGCGTAGGATGGTACTGAGAACACCGGCCTGTTACGTGGCTTGGCGTAACTAGATCT	0.496105	1
649	GACGGCTAGAGTCTAGGACGT	GACGGCTAGAGTCTAGGACtT	1mis	TGTGGAAAGGACGAAACACCGACGGCTAGAGTCTAGGACGGTTTTGAGACGAACTTAGTGGCATATCTACACGTCTCGCTCCCTGTCTAATGGGTATGTACTGACGGCTAGAGTCTAGGACTTGGCTTGGCGTAACTAGATCT	/	/
650	GTCGGCCACAAACTTGTCGGA	GTCGGCCACAAACTTGaCGGA	1mis	TGTGGAAAGGACGAAACACCGTCGGCCACAAACTTGTCGGGTTTTGAGACGAACTTAGTTGACCTCACCGTCGTCTCGCTCCCGCTATGACCGGCCAGTACTGTCGGCCACAAACTTGACGGAGGCTTGGCGTAACTAGATCT	0.220895	0.369552
651	AAGTGCACGGTCACCAACAGA	AAGTGCACGGTCAaCAACAGA	1mis	TGTGGAAAGGACGAAACACCAAGTGCACGGTCACCAACAGGTTTTGAGACGAACTTATACGAGACTGACCTCGTCTCGCTCCGGTTGATCGGTACTCGTACTAAGTGCACGGTCAACAACAGAGGCTTGGCGTAACTAGATCT	/	/
652	GCGGCATCAGCTCGTCCCGTG	GCGGCATCAGCTCGaCCCGTG	1mis	TGTGGAAAGGACGAAACACCGCGGCATCAGCTCGTCCCGTGTTTTGAGACGAACTTATAGCCAGATTAAGCCGTCTCGCTCCGTACCTATCACTTCGGTACTGCGGCATCAGCTCGACCCGTGGGCTTGGCGTAACTAGATCT	0.723889	0.900676
653	GTTGGTACTGGATCACATTGT	GTTGGTACgGGATCACATTGT	1mis	TGTGGAAAGGACGAAACACCGTTGGTACTGGATCACATTGGTTTTGAGACGAACTTATCAGAGGAAGGTTCCGTCTCGCTCCGCTCATAGCACTCAGGTACTGTTGGTACGGGATCACATTGTGGCTTGGCGTAACTAGATCT	/	/
654	GGGCGACCGTCACAACACTAC	GGGCGAaCGTCACAACACTAC	1mis	TGTGGAAAGGACGAAACACCGGGCGACCGTCACAACACTAGTTTTGAGACGAACTTATCCGTCCAGTCAGACGTCTCGCTCCGGTAGCCGCCACTACGTACTGGGCGAACGTCACAACACTACGGCTTGGCGTAACTAGATCT	/	/
655	GAGCAGCGCAACCATTTGCAG	GAGCAGCGCgACCATTTGCAG	1mis	TGTGGAAAGGACGAAACACCGAGCAGCGCAACCATTTGCAGTTTTGAGACGAACTTATCGGAGGTGTCCTGCGTCTCGCTCCTAAGATCATCGGTCTGTACTGAGCAGCGCGACCATTTGCAGGGCTTGGCGTAACTAGATCT	0.67352	1
656	GCTGCTTATGACATCAGGAGT	GCTGCTcATGACATCAGGAGT	1mis	TGTGGAAAGGACGAAACACCGCTGCTTATGACATCAGGAGGTTTTGAGACGAACTTATGGCCGTTAACTGTCGTCTCGCTCCCTCCGCGAGAACACCGTACTGCTGCTCATGACATCAGGAGTGGCTTGGCGTAACTAGATCT	0.385563	0.71349
657	GCCAGTACAGTGGTAGCAGTT	GCCAGTACAGTGGTAGCgGTT	1mis	TGTGGAAAGGACGAAACACCGCCAGTACAGTGGTAGCAGTGTTTTGAGACGAACTTATGTACGCTCTATTGCGTCTCGCTCCGCAAGGCCTCAAATAGTACTGCCAGTACAGTGGTAGCGGTTGGCTTGGCGTAACTAGATCT	0.933543	1
658	GGTAAGGAGTTTAGCAATGGC	GGTAgGGAGTTTAGCAATGGC	1mis	TGTGGAAAGGACGAAACACCGGTAAGGAGTTTAGCAATGGGTTTTGAGACGAACTTATTATGCCATTCGCTCGTCTCGCTCCTTTGTTGTCAGCGTCGTACTGGTAGGGAGTTTAGCAATGGCGGCTTGGCGTAACTAGATCT	/	/
659	GCACTAATAGGCTGTCCACCC	cCACTAATAGGCTGTCCACCC	1mis	TGTGGAAAGGACGAAACACCGCACTAATAGGCTGTCCACCGTTTTGAGACGAACTTCAACTGATACGGTTACGTCTCGCTCCGTCTTAATACGCACAGTACTCCACTAATAGGCTGTCCACCCGGCTTGGCGTAACTAGATCT	0.679284	1
660	GCCAGTACACGAAGCCGTAGT	GtCAGTACACGAAGCCGTAGT	1mis	TGTGGAAAGGACGAAACACCGCCAGTACACGAAGCCGTAGGTTTTGAGACGAACTTCAGCCGGCAAGGTACCGTCTCGCTCCGAGACCATCGACGTGGTACTGTCAGTACACGAAGCCGTAGTGGCTTGGCGTAACTAGATCT	0.872472	1
661	GCCGTATCCCGAGTAGTCGTA	GCCcTATCCCGAGTAGTCGTA	1mis	TGTGGAAAGGACGAAACACCGCCGTATCCCGAGTAGTCGTGTTTTGAGACGAACTTCAGCCTGATAACACTCGTCTCGCTCCTAAACCCGCAACGGGGTACTGCCCTATCCCGAGTAGTCGTAGGCTTGGCGTAACTAGATCT	0.885172	0.952936
662	GTATGATACCATCCATCGCTT	GTATGATACCAaCCATCGCTT	1mis	TGTGGAAAGGACGAAACACCGTATGATACCATCCATCGCTGTTTTGAGACGAACTTCAGCGGTCTACTATCCGTCTCGCTCCCTGGTCTAGATCGACGTACTGTATGATACCAACCATCGCTTGGCTTGGCGTAACTAGATCT	0.685171	0.834293
663	GTACAAGTCAGCGAGGACTCA	GTACAAGTtAGCGAGGACTCA	1mis	TGTGGAAAGGACGAAACACCGTACAAGTCAGCGAGGACTCGTTTTGAGACGAACTTCATGACTTGGTGTATCGTCTCGCTCCTAGCCTCTTCTCTGCGTACTGTACAAGTTAGCGAGGACTCAGGCTTGGCGTAACTAGATCT	0.745732	0.962564
664	GATATGCTGGCCACCCACAAC	GATATGCTGGCCgCCCACAAC	1mis	TGTGGAAAGGACGAAACACCGATATGCTGGCCACCCACAAGTTTTGAGACGAACTTCCACATTATCCATGTCGTCTCGCTCCTGCGATCTCGACGTAGTACTGATATGCTGGCCGCCCACAACGGCTTGGCGTAACTAGATCT	0.663938	1
665	GTGACATTGCTGGTTAAGGGT	GTGtCATTGCTGGTTAAGGGT	1mis	TGTGGAAAGGACGAAACACCGTGACATTGCTGGTTAAGGGGTTTTGAGACGAACTTCCACTCGTAGCCAGTCGTCTCGCTCCGGTGAGGAAGAACCTGTACTGTGTCATTGCTGGTTAAGGGTGGCTTGGCGTAACTAGATCT	/	/
666	GTGGCTATGACGTGATAGAGC	GTGGCaATGACGTGATAGAGC	1mis	TGTGGAAAGGACGAAACACCGTGGCTATGACGTGATAGAGGTTTTGAGACGAACTTCCACTGAAGATTCCACGTCTCGCTCCGCTAACTACGCCGCGGTACTGTGGCAATGACGTGATAGAGCGGCTTGGCGTAACTAGATCT	0.942752	1
667	GCGTAGATGAGAACATCGAGA	GCGTAGATGAGAACATCGgGA	1mis	TGTGGAAAGGACGAAACACCGCGTAGATGAGAACATCGAGGTTTTGAGACGAACTTCCGGCAGCTCATCTCCGTCTCGCTCCGAGATTCAGCAGGCCGTACTGCGTAGATGAGAACATCGGGAGGCTTGGCGTAACTAGATCT	0.644727	0.811978
668	AGATGTACTACACACACCGAC	AGATGgACTACACACACCGAC	1mis	TGTGGAAAGGACGAAACACCAGATGTACTACACACACCGAGTTTTGAGACGAACTTCCTCTGCGACAGATACGTCTCGCTCCGAAGACGACTCAGCCGTACTAGATGGACTACACACACCGACGGCTTGGCGTAACTAGATCT	0.50278	0.884141
669	ATACATCAGTTGAACATACCA	ATACATCAGTgGAACATACCA	1mis	TGTGGAAAGGACGAAACACCATACATCAGTTGAACATACCGTTTTGAGACGAACTTCGAACTACGCATATACGTCTCGCTCCTGTCGCTAAATTGACGTACTATACATCAGTGGAACATACCAGGCTTGGCGTAACTAGATCT	0.708792	0.982029
670	GATGGCAGGACCCTGTACGTG	GATGtCAGGACCCTGTACGTG	1mis	TGTGGAAAGGACGAAACACCGATGGCAGGACCCTGTACGTGTTTTGAGACGAACTTCGACGACTTCGTGTTCGTCTCGCTCCGACGTTACAATATCCGTACTGATGTCAGGACCCTGTACGTGGGCTTGGCGTAACTAGATCT	0.161595	0.803563
671	GATAGTTCAGGCGATTACGAT	GATAGTTCAGGCGAcTACGAT	1mis	TGTGGAAAGGACGAAACACCGATAGTTCAGGCGATTACGAGTTTTGAGACGAACTTCGACTGACGGCCGAACGTCTCGCTCCTGCCTTGAGGCGACCGTACTGATAGTTCAGGCGACTACGATGGCTTGGCGTAACTAGATCT	/	/
672	GGCATTTAGAGCCTTCAGCAC	GGCATTTAtAGCCTTCAGCAC	1mis	TGTGGAAAGGACGAAACACCGGCATTTAGAGCCTTCAGCAGTTTTGAGACGAACTTCGACTGCCACATACGCGTCTCGCTCCCGCGAACTCTAAACCGTACTGGCATTTATAGCCTTCAGCACGGCTTGGCGTAACTAGATCT	/	/
673	GCCCACACACGATACTGATGC	GCCCACACACGATAaTGATGC	1mis	TGTGGAAAGGACGAAACACCGCCCACACACGATACTGATGGTTTTGAGACGAACTTCGATGATATTGTTGGCGTCTCGCTCCTCCATCACGCACTATGTACTGCCCACACACGATAATGATGCGGCTTGGCGTAACTAGATCT	0.040607	0.097781
674	AGAGCAGAAGTGCTCCACTCC	AGAGCAGAAGTGaTCCACTCC	1mis	TGTGGAAAGGACGAAACACCAGAGCAGAAGTGCTCCACTCGTTTTGAGACGAACTTCGCCGACTGCTAGTCCGTCTCGCTCCTCAAACAGTTCACGTGTACTAGAGCAGAAGTGATCCACTCCGGCTTGGCGTAACTAGATCT	0.846682	1
675	GACGATCGCCACGGATCAGGA	GACGATCGCCACGGATCtGGA	1mis	TGTGGAAAGGACGAAACACCGACGATCGCCACGGATCAGGGTTTTGAGACGAACTTCGTGCATACCATATTCGTCTCGCTCCTCAGTCTCCTACGATGTACTGACGATCGCCACGGATCTGGAGGCTTGGCGTAACTAGATCT	0.595723	1
676	GTAAATGAAGTGCACGTCACC	GTAAATcAAGTGCACGTCACC	1mis	TGTGGAAAGGACGAAACACCGTAAATGAAGTGCACGTCACGTTTTGAGACGAACTTCTAGCCTACTTAACTCGTCTCGCTCCTAGCCGCCCGCATAGGTACTGTAAATCAAGTGCACGTCACCGGCTTGGCGTAACTAGATCT	0.529234	0.995622
677	GTGATTATGGTCATTCTCGTC	cTGATTATGGTCATTCTCGTC	1mis	TGTGGAAAGGACGAAACACCGTGATTATGGTCATTCTCGTGTTTTGAGACGAACTTCTATCGCGGATCGGACGTCTCGCTCCGCGTATACTCCGAACGTACTCTGATTATGGTCATTCTCGTCGGCTTGGCGTAACTAGATCT	0.833363	0.944629
678	ACCAGTATCTGATTTGTCAGA	ACCAGTAgCTGATTTGTCAGA	1mis	TGTGGAAAGGACGAAACACCACCAGTATCTGATTTGTCAGGTTTTGAGACGAACTTCTATTACGTACTCACCGTCTCGCTCCGTAAGCCATACTTGTGTACTACCAGTAGCTGATTTGTCAGAGGCTTGGCGTAACTAGATCT	/	/
679	GAGGTATACATGGCCATGCGG	tAGGTATACATGGCCATGCGG	1mis	TGTGGAAAGGACGAAACACCGAGGTATACATGGCCATGCGGTTTTGAGACGAACTTCTCCAACCGTGTACGCGTCTCGCTCCCGATGGATGTTTAGGGTACTTAGGTATACATGGCCATGCGGGGCTTGGCGTAACTAGATCT	/	/
680	GTGGAAAGAGTACACAGGCAA	GTcGAAAGAGTACACAGGCAA	1mis	TGTGGAAAGGACGAAACACCGTGGAAAGAGTACACAGGCAGTTTTGAGACGAACTTCTCTGATGCACAATACGTCTCGCTCCGGTGCAAGAACGCGGGTACTGTCGAAAGAGTACACAGGCAAGGCTTGGCGTAACTAGATCT	0.786091	0.85002
681	GCCGTACAGAAAGTACTGGCC	GCCGTACAGAAAGTACcGGCC	1mis	TGTGGAAAGGACGAAACACCGCCGTACAGAAAGTACTGGCGTTTTGAGACGAACTTCTTCGTATGCCACGACGTCTCGCTCCTAAACACCCGGTATTGTACTGCCGTACAGAAAGTACCGGCCGGCTTGGCGTAACTAGATCT	0.939212	1
682	ACCATCTGCAGCCTTGAAGGT	ACCATgTGCAGCCTTGAAGGT	1mis	TGTGGAAAGGACGAAACACCACCATCTGCAGCCTTGAAGGGTTTTGAGACGAACTTGAAGGAGATAGATTGCGTCTCGCTCCTTCACGCACTACCGCGTACTACCATGTGCAGCCTTGAAGGTGGCTTGGCGTAACTAGATCT	0.57063	0.89333
683	AGGTGGTACAGTGCTTGGAAG	AGGTGGTACAGTGCTTcGAAG	1mis	TGTGGAAAGGACGAAACACCAGGTGGTACAGTGCTTGGAAGTTTTGAGACGAACTTGACAATGATTCCAGACGTCTCGCTCCCTCGTCGCGGTAAATGTACTAGGTGGTACAGTGCTTCGAAGGGCTTGGCGTAACTAGATCT	/	/
684	GGTACTGATTCTGGTGCGGAC	GGTACTGATTCTGGTGCcGAC	1mis	TGTGGAAAGGACGAAACACCGGTACTGATTCTGGTGCGGAGTTTTGAGACGAACTTGAGGAATTGACGTTCCGTCTCGCTCCTGTTTAGACTAGAGAGTACTGGTACTGATTCTGGTGCCGACGGCTTGGCGTAACTAGATCT	/	/
685	GAGCTGTAGCCATCTGGCAAA	GAGCTGTAGCCATCTGGCAcA	1mis	TGTGGAAAGGACGAAACACCGAGCTGTAGCCATCTGGCAAGTTTTGAGACGAACTTGATAAGAGGCTAGTTCGTCTCGCTCCCGATCTTACACGCTTGTACTGAGCTGTAGCCATCTGGCACAGGCTTGGCGTAACTAGATCT	/	/
686	GTGGAACAGCCTGGGCACGTG	GTGGAACAcCCTGGGCACGTG	1mis	TGTGGAAAGGACGAAACACCGTGGAACAGCCTGGGCACGTGTTTTGAGACGAACTTGATAGGACTATCTAGCGTCTCGCTCCTCCCGTGAGGATGTTGTACTGTGGAACACCCTGGGCACGTGGGCTTGGCGTAACTAGATCT	/	/
687	GTGGCATACATCATCAGACCA	GTGGCATACATCATCcGACCA	1mis	TGTGGAAAGGACGAAACACCGTGGCATACATCATCAGACCGTTTTGAGACGAACTTGATATTCGTGGTTCACGTCTCGCTCCCTTTCCACAAATTCAGTACTGTGGCATACATCATCCGACCAGGCTTGGCGTAACTAGATCT	0.62633	0.728486
688	ACATCAGACAATCCACAGTGG	ACATCAtACAATCCACAGTGG	1mis	TGTGGAAAGGACGAAACACCACATCAGACAATCCACAGTGGTTTTGAGACGAACTTGATGCGTCCAGACTCCGTCTCGCTCCTATGAGCGTAATGGCGTACTACATCATACAATCCACAGTGGGGCTTGGCGTAACTAGATCT	/	/
689	AAGGTAGAGCATCATCACGGT	AtGGTAGAGCATCATCACGGT	1mis	TGTGGAAAGGACGAAACACCAAGGTAGAGCATCATCACGGGTTTTGAGACGAACTTGCACTGAACACAGAGCGTCTCGCTCCTATCACGCGACGCCGGTACTATGGTAGAGCATCATCACGGTGGCTTGGCGTAACTAGATCT	/	/
690	GGAACAGAGGACGGCCGTCGC	GGAACAGAGGACGGCCGTCcC	1mis	TGTGGAAAGGACGAAACACCGGAACAGAGGACGGCCGTCGGTTTTGAGACGAACTTGCAGGATATAAGCACCGTCTCGCTCCGGGCGTACCTCCACAGTACTGGAACAGAGGACGGCCGTCCCGGCTTGGCGTAACTAGATCT	/	/
691	GCTGTAGCGACTGCATCGTGT	GCTGTAGCGAtTGCATCGTGT	1mis	TGTGGAAAGGACGAAACACCGCTGTAGCGACTGCATCGTGGTTTTGAGACGAACTTGCATGAGCGGACTCCCGTCTCGCTCCGGGCCGTACTTAACTGTACTGCTGTAGCGATTGCATCGTGTGGCTTGGCGTAACTAGATCT	0.266705	1
692	GAACCAACTGTTGACAACATT	GAACCAAgTGTTGACAACATT	1mis	TGTGGAAAGGACGAAACACCGAACCAACTGTTGACAACATGTTTTGAGACGAACTTGCCACTCCTAAGCGACGTCTCGCTCCGGATAGCGTTGAAGGGTACTGAACCAAGTGTTGACAACATTGGCTTGGCGTAACTAGATCT	/	/
693	GTGAAGCTGACGGGTCCGCGG	GTGAAGCTGACGGGTCCcCGG	1mis	TGTGGAAAGGACGAAACACCGTGAAGCTGACGGGTCCGCGGTTTTGAGACGAACTTGCTAAGTCGAGCAGGCGTCTCGCTCCTCCACAGCGCTCAAAGTACTGTGAAGCTGACGGGTCCCCGGGGCTTGGCGTAACTAGATCT	0.604043	0.991341
694	GAAGATATCAGTCTTCACTTC	GAAGATATCAGcCTTCACTTC	1mis	TGTGGAAAGGACGAAACACCGAAGATATCAGTCTTCACTTGTTTTGAGACGAACTTGCTCAAGTCCAAGAACGTCTCGCTCCGACCCATTGCTTAAAGTACTGAAGATATCAGCCTTCACTTCGGCTTGGCGTAACTAGATCT	0.999015	1
695	AGTACCAGGCCTGTAGCGGTG	AGTACCAGGCCTcTAGCGGTG	1mis	TGTGGAAAGGACGAAACACCAGTACCAGGCCTGTAGCGGTGTTTTGAGACGAACTTGGACTCTCGGTAACTCGTCTCGCTCCTGAGGGACCAAAGACGTACTAGTACCAGGCCTCTAGCGGTGGGCTTGGCGTAACTAGATCT	0.627313	0.918458
696	GTAACAGTATTGCTTCTTTGA	GTAACAGTgTTGCTTCTTTGA	1mis	TGTGGAAAGGACGAAACACCGTAACAGTATTGCTTCTTTGGTTTTGAGACGAACTTGGCATATGCATTCAGCGTCTCGCTCCGGTCAGAGGATCGGGGTACTGTAACAGTGTTGCTTCTTTGAGGCTTGGCGTAACTAGATCT	/	/
697	GGAGGTAACACAGTCTGGGAA	GGAGGTAACACAGTCTGGtAA	1mis	TGTGGAAAGGACGAAACACCGGAGGTAACACAGTCTGGGAGTTTTGAGACGAACTTGGCGTTAATAGAGCCCGTCTCGCTCCGCCAGGAGAGATTGAGTACTGGAGGTAACACAGTCTGGTAAGGCTTGGCGTAACTAGATCT	/	/
698	GAGAAGATGATGACTACTGTT	GAGAAGATaATGACTACTGTT	1mis	TGTGGAAAGGACGAAACACCGAGAAGATGATGACTACTGTGTTTTGAGACGAACTTGTAGACATACTCCTTCGTCTCGCTCCTAACTGGTCAACTACGTACTGAGAAGATAATGACTACTGTTGGCTTGGCGTAACTAGATCT	/	/
699	GATACTTGGCCAAAGGACGTG	GATACTTGGCCAAcGGACGTG	1mis	TGTGGAAAGGACGAAACACCGATACTTGGCCAAAGGACGTGTTTTGAGACGAACTTGTATGCACTGTGAAGCGTCTCGCTCCTGCCGACTGATTACGGTACTGATACTTGGCCAACGGACGTGGGCTTGGCGTAACTAGATCT	/	/
700	ATGTACCTTCTTCACTCGAAG	ATGTACCTaCTTCACTCGAAG	1mis	TGTGGAAAGGACGAAACACCATGTACCTTCTTCACTCGAAGTTTTGAGACGAACTTGTCCGGTAACACCTCCGTCTCGCTCCTTTGCGTAGTTACTTGTACTATGTACCTACTTCACTCGAAGGGCTTGGCGTAACTAGATCT	/	/
701	GTGGACGCCATCGTCAACGCC	GTGGACGCCATCGgCAACGCC	1mis	TGTGGAAAGGACGAAACACCGTGGACGCCATCGTCAACGCGTTTTGAGACGAACTTGTGAGTCTATACCATCGTCTCGCTCCTCCGCTACTAGTGCCGTACTGTGGACGCCATCGGCAACGCCGGCTTGGCGTAACTAGATCT	/	/
702	ACAGATGCACGATTTGGCCAT	ACtGATGCACGATTTGGCCAT	1mis	TGTGGAAAGGACGAAACACCACAGATGCACGATTTGGCCAGTTTTGAGACGAACTTGTGCCTAGGTGTAAGCGTCTCGCTCCTTCATTGGACCCGCCGTACTACTGATGCACGATTTGGCCATGGCTTGGCGTAACTAGATCT	/	/
703	AGAGTAAGGGGATGACACCGG	AGAGTAAGGGGATGACAgCGG	1mis	TGTGGAAAGGACGAAACACCAGAGTAAGGGGATGACACCGGTTTTGAGACGAACTTGTGTACGTGACCGTGCGTCTCGCTCCGAACTCTCAGCATCGGTACTAGAGTAAGGGGATGACAGCGGGGCTTGGCGTAACTAGATCT	/	/
704	ACAGTACCCCGTCCTCACAGC	ACAGTACCCCGTCCaCACAGC	1mis	TGTGGAAAGGACGAAACACCACAGTACCCCGTCCTCACAGGTTTTGAGACGAACTTGTTCATCGTTGTAGCCGTCTCGCTCCTATGACATCGCAACTGTACTACAGTACCCCGTCCACACAGCGGCTTGGCGTAACTAGATCT	0.872602	0.935179
705	AACACTTCACCACTGATCGTG	AACACTTCACCACTGATCtTG	1mis	TGTGGAAAGGACGAAACACCAACACTTCACCACTGATCGTGTTTTGAGACGAACTTGTTCCTGATTAGCGTCGTCTCGCTCCTTAGTTCTACCAATCGTACTAACACTTCACCACTGATCTTGGGCTTGGCGTAACTAGATCT	0.600921	1
706	GGCAACACGGTGGTGCAGTGC	GGCAACACGGgGGTGCAGTGC	1mis	TGTGGAAAGGACGAAACACCGGCAACACGGTGGTGCAGTGGTTTTGAGACGAACTTGTTGTGAATCCAGACCGTCTCGCTCCTCTGAGCCTTGTAAAGTACTGGCAACACGGGGGTGCAGTGCGGCTTGGCGTAACTAGATCT	0.249052	0.979744
707	GAGCGCAAAGCAAACGTACGC	GtGCGCAAAGCAAACGTACGC	1mis	TGTGGAAAGGACGAAACACCGAGCGCAAAGCAAACGTACGGTTTTGAGACGAAGAACAACCTGTTAGGAATCGTCTCGCTCCGACGCCGAATTCTGTGTACTGTGCGCAAAGCAAACGTACGCGGCTTGGCGTAACTAGATCT	/	/
708	AATACCTTGCTTCAGTCCAAA	AATACCTTGCTTCAtTCCAAA	1mis	TGTGGAAAGGACGAAACACCAATACCTTGCTTCAGTCCAAGTTTTGAGACGAAGAACAAGACTATATCCAGCGTCTCGCTCCTTGCACGATACACTAGTACTAATACCTTGCTTCATTCCAAAGGCTTGGCGTAACTAGATCT	/	/
709	GTGCACTACACGTCTGCCAAC	GTGCAaTACACGTCTGCCAAC	1mis	TGTGGAAAGGACGAAACACCGTGCACTACACGTCTGCCAAGTTTTGAGACGAAGAACACTACATGCTTGGACGTCTCGCTCCTAGGGACAAGTGCAGGTACTGTGCAATACACGTCTGCCAACGGCTTGGCGTAACTAGATCT	0.748753	0.97007
710	ACTCCGTACCTGCTTTACTGG	AtTCCGTACCTGCTTTACTGG	1mis	TGTGGAAAGGACGAAACACCACTCCGTACCTGCTTTACTGGTTTTGAGACGAAGAACAGGCACCTTAAGGACGTCTCGCTCCGCTTCTTTGCAACCAGTACTATTCCGTACCTGCTTTACTGGGGCTTGGCGTAACTAGATCT	/	/
711	GGCGTATGCTTTGTACACCTG	GGCGTATGaTTTGTACACCTG	1mis	TGTGGAAAGGACGAAACACCGGCGTATGCTTTGTACACCTGTTTTGAGACGAAGAACATATGCCATTGCTTCGTCTCGCTCCGTCTATTGCCCTAACGTACTGGCGTATGATTTGTACACCTGGGCTTGGCGTAACTAGATCT	0.521339	1
712	AACAGTTCCGTCCTCTGAAGA	AACAGTTCaGTCCTCTGAAGA	1mis	TGTGGAAAGGACGAAACACCAACAGTTCCGTCCTCTGAAGGTTTTGAGACGAAGAACATGATCACACCTCGCGTCTCGCTCCTGAAACCCATGCGTCGTACTAACAGTTCAGTCCTCTGAAGAGGCTTGGCGTAACTAGATCT	0.86395	0.969087
713	GTAGGTATCAAATCCTCGGCG	GTAGGTATCAAATCCTgGGCG	1mis	TGTGGAAAGGACGAAACACCGTAGGTATCAAATCCTCGGCGTTTTGAGACGAAGAACATGGACAGGATGGACGTCTCGCTCCGATACACTCGAAAGCGTACTGTAGGTATCAAATCCTGGGCGGGCTTGGCGTAACTAGATCT	/	/
714	GCAGGACAGGTCGTACAGCGA	GCAGGACcGGTCGTACAGCGA	1mis	TGTGGAAAGGACGAAACACCGCAGGACAGGTCGTACAGCGGTTTTGAGACGAAGAACATTGTAATCCGGCTCGTCTCGCTCCGGCGTTCCACTAGCGGTACTGCAGGACCGGTCGTACAGCGAGGCTTGGCGTAACTAGATCT	/	/
715	AGCCTACAGAACATGGAGGAA	AGCCTACAaAACATGGAGGAA	1mis	TGTGGAAAGGACGAAACACCAGCCTACAGAACATGGAGGAGTTTTGAGACGAAGAACCGACTGGTAGAGGACGTCTCGCTCCGGAACTGCCCTGTCGGTACTAGCCTACAAAACATGGAGGAAGGCTTGGCGTAACTAGATCT	/	/
716	ACGGCTATGTGCAATCTGCGG	ACGGaTATGTGCAATCTGCGG	1mis	TGTGGAAAGGACGAAACACCACGGCTATGTGCAATCTGCGGTTTTGAGACGAAGAACCGAGAGCGCGACATCGTCTCGCTCCGAAACTTCGGGCGGTGTACTACGGATATGTGCAATCTGCGGGGCTTGGCGTAACTAGATCT	0.694509	1
717	GCCAACTTCTACAAGGACTCC	GCtAACTTCTACAAGGACTCC	1mis	TGTGGAAAGGACGAAACACCGCCAACTTCTACAAGGACTCGTTTTGAGACGAAGAACCTCCATTATCTACCCGTCTCGCTCCTACCCTAGTTCATATGTACTGCTAACTTCTACAAGGACTCCGGCTTGGCGTAACTAGATCT	0.353411	0.646237
718	GCAGAAGGTGATGACACTCAG	GCAGAAcGTGATGACACTCAG	1mis	TGTGGAAAGGACGAAACACCGCAGAAGGTGATGACACTCAGTTTTGAGACGAAGAACCTCTGTCTAAGACTCGTCTCGCTCCGTGATTAAGGGCCATGTACTGCAGAACGTGATGACACTCAGGGCTTGGCGTAACTAGATCT	0.354109	0.754518
719	GCTACTTTGATGCTGCCGGGA	GCTACTTTaATGCTGCCGGGA	1mis	TGTGGAAAGGACGAAACACCGCTACTTTGATGCTGCCGGGGTTTTGAGACGAAGAACGAAGACGAGATGTGCGTCTCGCTCCTTTATGGGTAGCAAAGTACTGCTACTTTAATGCTGCCGGGAGGCTTGGCGTAACTAGATCT	0.259891	1
720	GGGGGCACAGAAGGCTCCACC	GGGGGCACAGAAGcCTCCACC	1mis	TGTGGAAAGGACGAAACACCGGGGGCACAGAAGGCTCCACGTTTTGAGACGAAGAACGAAGATCGTTAACTCGTCTCGCTCCGCCTCCCGATCAGAGGTACTGGGGGCACAGAAGCCTCCACCGGCTTGGCGTAACTAGATCT	/	/
721	GCGTCATCCAGACCGAGCACA	GCGTCATCCAGACCGcGCACA	1mis	TGTGGAAAGGACGAAACACCGCGTCATCCAGACCGAGCACGTTTTGAGACGAAGAACGATCGGAAGGATCACGTCTCGCTCCGGGAGACATAAAGTTGTACTGCGTCATCCAGACCGCGCACAGGCTTGGCGTAACTAGATCT	0.661306	0.700463
722	AGATACCGTGTACTACAAGTT	AGATACCGTGTACTACAAcTT	1mis	TGTGGAAAGGACGAAACACCAGATACCGTGTACTACAAGTGTTTTGAGACGAAGAACGCAACGTTGATGATCGTCTCGCTCCTTGCAGCGCCAACTAGTACTAGATACCGTGTACTACAACTTGGCTTGGCGTAACTAGATCT	0.864366	1
723	AGTCTACTGCCACTCAGAGGG	gGTCTACTGCCACTCAGAGGG	1mis	TGTGGAAAGGACGAAACACCAGTCTACTGCCACTCAGAGGGTTTTGAGACGAAGAACGCAATCACGTCCATCGTCTCGCTCCGGACTGCACTTGGCCGTACTGGTCTACTGCCACTCAGAGGGGGCTTGGCGTAACTAGATCT	0.592813	0.960163
724	AGCACTATAGCCTCGTTCAGT	AGCACTAaAGCCTCGTTCAGT	1mis	TGTGGAAAGGACGAAACACCAGCACTATAGCCTCGTTCAGGTTTTGAGACGAAGAACGCAGCGCGCATCTGCGTCTCGCTCCGAAGATGTGAGAACTGTACTAGCACTAAAGCCTCGTTCAGTGGCTTGGCGTAACTAGATCT	0.571804	1
725	AGGAAGCGTAACTCGGCACTG	AGGAAGgGTAACTCGGCACTG	1mis	TGTGGAAAGGACGAAACACCAGGAAGCGTAACTCGGCACTGTTTTGAGACGAAGAACGCTCCTAGGACATCCGTCTCGCTCCTTGGCTCGGCGACACGTACTAGGAAGGGTAACTCGGCACTGGGCTTGGCGTAACTAGATCT	/	/
726	GGATATCGAGGTTGTCGTTCA	GGATATCGAGGTTGTCGTTaA	1mis	TGTGGAAAGGACGAAACACCGGATATCGAGGTTGTCGTTCGTTTTGAGACGAAGAACGGACAGAATTCGTACGTCTCGCTCCTCTGAACGCCTCCTGGTACTGGATATCGAGGTTGTCGTTAAGGCTTGGCGTAACTAGATCT	/	/
727	ACTCCATACCTGCATCATCCT	ACTgCATACCTGCATCATCCT	1mis	TGTGGAAAGGACGAAACACCACTCCATACCTGCATCATCCGTTTTGAGACGAAGAACGGCGTGAATGGTAACGTCTCGCTCCGCTTCCTAGAGTTGGGTACTACTGCATACCTGCATCATCCTGGCTTGGCGTAACTAGATCT	0.327162	0.727673
728	GTACACGGCGAAGGCGCGGTC	GTgCACGGCGAAGGCGCGGTC	1mis	TGTGGAAAGGACGAAACACCGTACACGGCGAAGGCGCGGTGTTTTGAGACGAAGAACGTATAAGGAACCGACGTCTCGCTCCTAGCGAGGTCTGCAGGTACTGTGCACGGCGAAGGCGCGGTCGGCTTGGCGTAACTAGATCT	/	/
729	AGAACACGTTGGACACAGTGG	AGAACACGTTGGACACAtTGG	1mis	TGTGGAAAGGACGAAACACCAGAACACGTTGGACACAGTGGTTTTGAGACGAAGAACGTATTACTGAGGCGCGTCTCGCTCCTCTGCCGGGTTCGTTGTACTAGAACACGTTGGACACATTGGGGCTTGGCGTAACTAGATCT	0.444473	0.707601
730	GATCAAGAGCTCTCCATGTGA	GATCAAGAGCTCTCCATGgGA	1mis	TGTGGAAAGGACGAAACACCGATCAAGAGCTCTCCATGTGGTTTTGAGACGAAGAACGTCTACACTGCCGTCGTCTCGCTCCTAAGTGTCATGTCGTGTACTGATCAAGAGCTCTCCATGGGAGGCTTGGCGTAACTAGATCT	0.475053	0.750851
731	GAGTGGATCATAGTGCAGTGT	GAGTGGATCATAGTGCAGaGT	1mis	TGTGGAAAGGACGAAACACCGAGTGGATCATAGTGCAGTGGTTTTGAGACGAAGAACGTGTAGAGTTATTGCGTCTCGCTCCGACGGGAAGTCCACTGTACTGAGTGGATCATAGTGCAGAGTGGCTTGGCGTAACTAGATCT	/	/
732	ATTGCTTACTGCATAAGACCT	ATgGCTTACTGCATAAGACCT	1mis	TGTGGAAAGGACGAAACACCATTGCTTACTGCATAAGACCGTTTTGAGACGAAGAACTCCTAGTTATTCGCCGTCTCGCTCCCTCGAATCAAATTCGGTACTATGGCTTACTGCATAAGACCTGGCTTGGCGTAACTAGATCT	0.451987	0.992381
733	GCAAATCCTCCACGGCACCGA	GCAAATCCTCCACcGCACCGA	1mis	TGTGGAAAGGACGAAACACCGCAAATCCTCCACGGCACCGGTTTTGAGACGAAGAACTCGGCTAATGAATTCGTCTCGCTCCTAATGGGATCCACGAGTACTGCAAATCCTCCACCGCACCGAGGCTTGGCGTAACTAGATCT	/	/
734	GCGTGATAAGAGGCTGGAGTG	GCGTGATcAGAGGCTGGAGTG	1mis	TGTGGAAAGGACGAAACACCGCGTGATAAGAGGCTGGAGTGTTTTGAGACGAAGAACTCGGTCGACCTCAACGTCTCGCTCCGTACGCATCGGTCATGTACTGCGTGATCAGAGGCTGGAGTGGGCTTGGCGTAACTAGATCT	0.647418	1
735	GTGTAAAAGGATCATTGGACA	GTGTAAAAGGATCtTTGGACA	1mis	TGTGGAAAGGACGAAACACCGTGTAAAAGGATCATTGGACGTTTTGAGACGAAGAACTCGGTCGGAGCAATCGTCTCGCTCCTCCGTAAGTAATGGGGTACTGTGTAAAAGGATCTTTGGACAGGCTTGGCGTAACTAGATCT	/	/
736	GGAAGGACAAGCGTGTTCTGC	GGAAGGACAAGtGTGTTCTGC	1mis	TGTGGAAAGGACGAAACACCGGAAGGACAAGCGTGTTCTGGTTTTGAGACGAAGAACTTATGTCCGATCCTCGTCTCGCTCCGCATGTGGAGGAAGTGTACTGGAAGGACAAGTGTGTTCTGCGGCTTGGCGTAACTAGATCT	0.483219	0.760176
737	GAGCAGTACGAAATTCTCCGT	GAGCAGTACGAAATTCTgCGT	1mis	TGTGGAAAGGACGAAACACCGAGCAGTACGAAATTCTCCGGTTTTGAGACGAAGAAGAAGATAGCTTCCGGCGTCTCGCTCCCTTACCAACTGGAATGTACTGAGCAGTACGAAATTCTGCGTGGCTTGGCGTAACTAGATCT	0.232887	0.274506
738	AGGAAATGAGAGTTGTTGACA	AGGAAATGAGgGTTGTTGACA	1mis	TGTGGAAAGGACGAAACACCAGGAAATGAGAGTTGTTGACGTTTTGAGACGAAGAAGAAGGCGTTCCGATCCGTCTCGCTCCGTCGATTTAACGCCGGTACTAGGAAATGAGGGTTGTTGACAGGCTTGGCGTAACTAGATCT	/	/
739	GGTCCATGATACCACACGTGA	GGTCCAaGATACCACACGTGA	1mis	TGTGGAAAGGACGAAACACCGGTCCATGATACCACACGTGGTTTTGAGACGAAGAAGAATAATGGCTATGGCGTCTCGCTCCGGTATAAGCTCAGTGGTACTGGTCCAAGATACCACACGTGAGGCTTGGCGTAACTAGATCT	0.699832	1
740	GTGTACCTGTGCTATAAGGTG	GTGTACCTGTGCTATAAtGTG	1mis	TGTGGAAAGGACGAAACACCGTGTACCTGTGCTATAAGGTGTTTTGAGACGAAGAAGAATGCTAGACTTCTCGTCTCGCTCCTCCGTCGCTTCGTTTGTACTGTGTACCTGTGCTATAATGTGGGCTTGGCGTAACTAGATCT	0.566946	1
741	AGGTATCATTGGCTATGTCGG	AGGTATCATTGGCTATaTCGG	1mis	TGTGGAAAGGACGAAACACCAGGTATCATTGGCTATGTCGGTTTTGAGACGAAGAAGACCACCTACACTATCGTCTCGCTCCCGACCCTTCGAAGATGTACTAGGTATCATTGGCTATATCGGGGCTTGGCGTAACTAGATCT	0.970295	1
742	GTGACGTAGAGACTTTCCAAG	GTGACGTAGAGtCTTTCCAAG	1mis	TGTGGAAAGGACGAAACACCGTGACGTAGAGACTTTCCAAGTTTTGAGACGAAGAAGAGGAACAAGCACGACGTCTCGCTCCCTTCCCGCAGGCTTAGTACTGTGACGTAGAGTCTTTCCAAGGGCTTGGCGTAACTAGATCT	0.661571	0.905427
743	AGAACTTACCTGCCTCACACA	AGcACTTACCTGCCTCACACA	1mis	TGTGGAAAGGACGAAACACCAGAACTTACCTGCCTCACACGTTTTGAGACGAAGAAGATAGTCTAGTGTGTCGTCTCGCTCCCTTGGTCGACCAAACGTACTAGCACTTACCTGCCTCACACAGGCTTGGCGTAACTAGATCT	0.298851	0.516143
744	GTTTAGCGAGTCCACCTACGC	GTTTAGCGAGTgCACCTACGC	1mis	TGTGGAAAGGACGAAACACCGTTTAGCGAGTCCACCTACGGTTTTGAGACGAAGAAGATCTGGTGCGCGGCCGTCTCGCTCCTCCTGGCCTGGCATTGTACTGTTTAGCGAGTGCACCTACGCGGCTTGGCGTAACTAGATCT	/	/
745	ATGAACGTAGGCTCCCTGCAG	AcGAACGTAGGCTCCCTGCAG	1mis	TGTGGAAAGGACGAAACACCATGAACGTAGGCTCCCTGCAGTTTTGAGACGAAGAAGATTCTTACTGCAAGCGTCTCGCTCCTGTCTTTATTATCGGGTACTACGAACGTAGGCTCCCTGCAGGGCTTGGCGTAACTAGATCT	/	/
746	GCCCACTACTCACTTCCCCAC	GCCCACTACTCAtTTCCCCAC	1mis	TGTGGAAAGGACGAAACACCGCCCACTACTCACTTCCCCAGTTTTGAGACGAAGAAGATTGGCTCGTTAGGCGTCTCGCTCCCGCACTATGGCTGTAGTACTGCCCACTACTCATTTCCCCACGGCTTGGCGTAACTAGATCT	0.946605	1
747	GCCCAGCTTGATGTCGACCGC	GCCCAGCTTGATaTCGACCGC	1mis	TGTGGAAAGGACGAAACACCGCCCAGCTTGATGTCGACCGGTTTTGAGACGAAGAAGCCACGCAGCAGGTTCGTCTCGCTCCTACCGTCGCAAGATCGTACTGCCCAGCTTGATATCGACCGCGGCTTGGCGTAACTAGATCT	0.850646	1
748	ACTACCATGTTCTCTACCGAG	ACTAtCATGTTCTCTACCGAG	1mis	TGTGGAAAGGACGAAACACCACTACCATGTTCTCTACCGAGTTTTGAGACGAAGAAGCCAGGAAGTTCATGCGTCTCGCTCCTTCGTGCTCTCCGCCGTACTACTATCATGTTCTCTACCGAGGGCTTGGCGTAACTAGATCT	0.791616	1
749	GACGCATATAATCCACTCTGG	GACGCAcATAATCCACTCTGG	1mis	TGTGGAAAGGACGAAACACCGACGCATATAATCCACTCTGGTTTTGAGACGAAGAAGGACCACATGTATATCGTCTCGCTCCGGATTCGCTACACGTGTACTGACGCACATAATCCACTCTGGGGCTTGGCGTAACTAGATCT	/	/
750	GCGCCTATGACATCTACTCGC	GCGCCTATGACATCTACTgGC	1mis	TGTGGAAAGGACGAAACACCGCGCCTATGACATCTACTCGGTTTTGAGACGAAGAAGGATGACTAGAGCGCCGTCTCGCTCCGCACAGAACTTAGTGGTACTGCGCCTATGACATCTACTGGCGGCTTGGCGTAACTAGATCT	0.162673	0.187852
751	GATCCAGGAGGCAGACCTCAA	GAcCCAGGAGGCAGACCTCAA	1mis	TGTGGAAAGGACGAAACACCGATCCAGGAGGCAGACCTCAGTTTTGAGACGAAGAAGGTTCTAGCCTAACACGTCTCGCTCCGTCCATCCTCATCTCGTACTGACCCAGGAGGCAGACCTCAAGGCTTGGCGTAACTAGATCT	/	/
752	GCGCACCTATCAGTACGCCTG	GCGCACCTATaAGTACGCCTG	1mis	TGTGGAAAGGACGAAACACCGCGCACCTATCAGTACGCCTGTTTTGAGACGAAGAAGTCCTCCTCTGTGTACGTCTCGCTCCTACGAGCTCTGAATTGTACTGCGCACCTATAAGTACGCCTGGGCTTGGCGTAACTAGATCT	0.899273	1
753	GCCAGACACCACCTTTCCCGT	GCCAGACACCACCTTTCCCtT	1mis	TGTGGAAAGGACGAAACACCGCCAGACACCACCTTTCCCGGTTTTGAGACGAAGAAGTCTCTCCAACGCAGCGTCTCGCTCCGGCTGCTGAATACGGGTACTGCCAGACACCACCTTTCCCTTGGCTTGGCGTAACTAGATCT	0.68147	0.859524
754	GCAGCACCTCCACTCACGGGC	GCAGCACCTCCgCTCACGGGC	1mis	TGTGGAAAGGACGAAACACCGCAGCACCTCCACTCACGGGGTTTTGAGACGAAGAAGTGGTAGTTAGATCTCGTCTCGCTCCGTGGCAAGCAAAGTGGTACTGCAGCACCTCCGCTCACGGGCGGCTTGGCGTAACTAGATCT	/	/
755	GAGTGGATCGAACTTCCTCGG	GAGTGGATCGAAgTTCCTCGG	1mis	TGTGGAAAGGACGAAACACCGAGTGGATCGAACTTCCTCGGTTTTGAGACGAAGAAGTGTATGGATCCGACCGTCTCGCTCCGCGTCTATCGCCCTAGTACTGAGTGGATCGAAGTTCCTCGGGGCTTGGCGTAACTAGATCT	/	/
756	AGTAGCCCTGACGACGTCGTG	AGTAGCCCTGACGACGgCGTG	1mis	TGTGGAAAGGACGAAACACCAGTAGCCCTGACGACGTCGTGTTTTGAGACGAAGAAGTTATAGACAGGCGTCGTCTCGCTCCTGTTGAACCCGGCATGTACTAGTAGCCCTGACGACGGCGTGGGCTTGGCGTAACTAGATCT	/	/
757	GAGCATGCTCCCATAGATGTT	GAGCATGCTCCCAcAGATGTT	1mis	TGTGGAAAGGACGAAACACCGAGCATGCTCCCATAGATGTGTTTTGAGACGAAGAATAGCGGCTCCGTCAACGTCTCGCTCCTAAGCACTCAATGTCGTACTGAGCATGCTCCCACAGATGTTGGCTTGGCGTAACTAGATCT	0.072725	0.237725
758	ACGCGAAAGGAATTGGCCGTG	ACGCGAAAGGAATTGGCCGgG	1mis	TGTGGAAAGGACGAAACACCACGCGAAAGGAATTGGCCGTGTTTTGAGACGAAGAATAGGTCCAACTAGAACGTCTCGCTCCTATGGCCAGCTCGTAGTACTACGCGAAAGGAATTGGCCGGGGGCTTGGCGTAACTAGATCT	0.51095	0.691748
759	AAATTGTACCAGTTGTGCACG	AAATTGTACCAaTTGTGCACG	1mis	TGTGGAAAGGACGAAACACCAAATTGTACCAGTTGTGCACGTTTTGAGACGAAGAATAGTCGGATACTAGGCGTCTCGCTCCGCTCGCTGCTCCAATGTACTAAATTGTACCAATTGTGCACGGGCTTGGCGTAACTAGATCT	0.522227	0.969383
760	AGTACCAGGCCTGTAGCGGTG	AGTACCAcGCCTGTAGCGGTG	1mis	TGTGGAAAGGACGAAACACCAGTACCAGGCCTGTAGCGGTGTTTTGAGACGAAGAATATGATTGGTCGCATCGTCTCGCTCCTTGCAACCGATGCTGGTACTAGTACCACGCCTGTAGCGGTGGGCTTGGCGTAACTAGATCT	0.626718	0.917586
761	ACTCCAGTGTGTGCTTGGATT	ACTCaAGTGTGTGCTTGGATT	1mis	TGTGGAAAGGACGAAACACCACTCCAGTGTGTGCTTGGATGTTTTGAGACGAAGAATATGTGGAACCTGTGCGTCTCGCTCCTATTAATCCTCTCGAGTACTACTCAAGTGTGTGCTTGGATTGGCTTGGCGTAACTAGATCT	0.211537	0.918831
762	GGGACCTACCATTTCCGTGTC	GGGACCTACCATTTCCGTGcC	1mis	TGTGGAAAGGACGAAACACCGGGACCTACCATTTCCGTGTGTTTTGAGACGAAGAATATTCCGGACCGGACCGTCTCGCTCCCGCGCAGCCTACGATGTACTGGGACCTACCATTTCCGTGCCGGCTTGGCGTAACTAGATCT	/	/
763	GGAGGGACATAATGGCGGTGG	GGAGGcACATAATGGCGGTGG	1mis	TGTGGAAAGGACGAAACACCGGAGGGACATAATGGCGGTGGTTTTGAGACGAAGAATCAATAAGCCAGTCGCGTCTCGCTCCGCCACTGAACCGCTGGTACTGGAGGCACATAATGGCGGTGGGGCTTGGCGTAACTAGATCT	0.507089	0.990194
764	AGATGAACAGCGCACAGCCAC	AGATGAACAGCtCACAGCCAC	1mis	TGTGGAAAGGACGAAACACCAGATGAACAGCGCACAGCCAGTTTTGAGACGAAGAATCCAACGCGAGGCTACGTCTCGCTCCGTTGCGGTTACAACCGTACTAGATGAACAGCTCACAGCCACGGCTTGGCGTAACTAGATCT	/	/
765	ACACCCACACGCCCACACTCA	ACACCCACAtGCCCACACTCA	1mis	TGTGGAAAGGACGAAACACCACACCCACACGCCCACACTCGTTTTGAGACGAAGAATCCACGTTGTGTCATCGTCTCGCTCCGGTTTACTTACCTCGGTACTACACCCACATGCCCACACTCAGGCTTGGCGTAACTAGATCT	0.496185	1
766	ACGTCGATGAGCGTGTAGAGC	ACGTCGATGAGCGTGTAGcGC	1mis	TGTGGAAAGGACGAAACACCACGTCGATGAGCGTGTAGAGGTTTTGAGACGAAGAATCCATACATATCTGCCGTCTCGCTCCGCACGGCCAACCGTTGTACTACGTCGATGAGCGTGTAGCGCGGCTTGGCGTAACTAGATCT	/	/
767	AACAGTTACCTCTTCCACGAC	AACAGTTACCTCTTCCACcAC	1mis	TGTGGAAAGGACGAAACACCAACAGTTACCTCTTCCACGAGTTTTGAGACGAAGAATCCGAGAGTCTGGTTCGTCTCGCTCCTCTTTGTACCCGGCGGTACTAACAGTTACCTCTTCCACCACGGCTTGGCGTAACTAGATCT	0.734854	0.901987
768	AGTACCTGGGTCACTGCATGT	tGTACCTGGGTCACTGCATGT	1mis	TGTGGAAAGGACGAAACACCAGTACCTGGGTCACTGCATGGTTTTGAGACGAAGAATCGTCACTCGGAAGGCGTCTCGCTCCTGAGTCCACTTGCGAGTACTTGTACCTGGGTCACTGCATGTGGCTTGGCGTAACTAGATCT	0.308045	0.908339
769	ATTGCTTACTGCATAAGACCT	ATTGCTTACTGCATAAGACaT	1mis	TGTGGAAAGGACGAAACACCATTGCTTACTGCATAAGACCGTTTTGAGACGAAGAATCTCTCACTCTGTATCGTCTCGCTCCCTCCTGTAAACGTGGGTACTATTGCTTACTGCATAAGACATGGCTTGGCGTAACTAGATCT	0.232135	0.509675
770	AGGAGAGAGACCGAGCATCGG	AGGAtAGAGACCGAGCATCGG	1mis	TGTGGAAAGGACGAAACACCAGGAGAGAGACCGAGCATCGGTTTTGAGACGAAGAATCTGAGTCGCTGCAGCGTCTCGCTCCGGAATTATGCATCGGGTACTAGGATAGAGACCGAGCATCGGGGCTTGGCGTAACTAGATCT	/	/
771	ATCGAGGTCGTCTAGTGCAAA	ATCGAGGTCGTCTAGTGCAtA	1mis	TGTGGAAAGGACGAAACACCATCGAGGTCGTCTAGTGCAAGTTTTGAGACGAAGAATGAACGGCTTGACCTCGTCTCGCTCCTGTCTCCATTACTGGGTACTATCGAGGTCGTCTAGTGCATAGGCTTGGCGTAACTAGATCT	0.370927	0.851758
772	ACACACCATCCGCAACATTGT	ACACACCATgCGCAACATTGT	1mis	TGTGGAAAGGACGAAACACCACACACCATCCGCAACATTGGTTTTGAGACGAAGAATGAATGTCATAAGCGCGTCTCGCTCCTTATGCCGATGTAGTGTACTACACACCATGCGCAACATTGTGGCTTGGCGTAACTAGATCT	0.753821	0.893807
773	GGCATTTAGAGCCTTCAGCAC	GGCATTTAGAGCCTTCAGaAC	1mis	TGTGGAAAGGACGAAACACCGGCATTTAGAGCCTTCAGCAGTTTTGAGACGAAGAATGCTCCTGAGCCAATCGTCTCGCTCCCGCGAACTACTTGACGTACTGGCATTTAGAGCCTTCAGAACGGCTTGGCGTAACTAGATCT	0.444986	0.601498
774	GGACCATATGGGGAATGCTCT	GGACCATATGGGGAATGCTaT	1mis	TGTGGAAAGGACGAAACACCGGACCATATGGGGAATGCTCGTTTTGAGACGAAGAATGGAGGTTAGGTTCACGTCTCGCTCCCGCCCGACTTCACTAGTACTGGACCATATGGGGAATGCTATGGCTTGGCGTAACTAGATCT	0.836795	0.899949
775	GCGATGCACAGGCCTCATCGT	GCGATGCACAGGCCTCATaGT	1mis	TGTGGAAAGGACGAAACACCGCGATGCACAGGCCTCATCGGTTTTGAGACGAAGAATGTCCATAGCGCTGTCGTCTCGCTCCCTCAAATCGGGCTCAGTACTGCGATGCACAGGCCTCATAGTGGCTTGGCGTAACTAGATCT	0.223653	0.546124
776	GGAAATAGCTGCTCTAGACGG	GGAAtTAGCTGCTCTAGACGG	1mis	TGTGGAAAGGACGAAACACCGGAAATAGCTGCTCTAGACGGTTTTGAGACGAAGAATGTTGTTGACGCCGTCGTCTCGCTCCGCATCTGAGCGCTTAGTACTGGAATTAGCTGCTCTAGACGGGGCTTGGCGTAACTAGATCT	/	/
777	AGCAGCATTCACCAGTGCTGG	AGCAGCATTCACCcGTGCTGG	1mis	TGTGGAAAGGACGAAACACCAGCAGCATTCACCAGTGCTGGTTTTGAGACGAAGAATTCGCATAATCGCGTCGTCTCGCTCCGCACTCAGAGCGGTAGTACTAGCAGCATTCACCCGTGCTGGGGCTTGGCGTAACTAGATCT	0.043058	0.070709
778	GGAGATACCTGTGACCGTGAG	GGgGATACCTGTGACCGTGAG	1mis	TGTGGAAAGGACGAAACACCGGAGATACCTGTGACCGTGAGTTTTGAGACGAAGAATTCGGTCGTAGTGTACGTCTCGCTCCGCCAATGGGTGATATGTACTGGGGATACCTGTGACCGTGAGGGCTTGGCGTAACTAGATCT	0.502266	1
779	AGCTCTACTCTACCTCACCGG	AGCTCTACTCTACCaCACCGG	1mis	TGTGGAAAGGACGAAACACCAGCTCTACTCTACCTCACCGGTTTTGAGACGAAGAATTGACGAATACTAGCCGTCTCGCTCCGAAGGCTGCACGTTGGTACTAGCTCTACTCTACCACACCGGGGCTTGGCGTAACTAGATCT	0.828158	1
780	ACAGATTCTGCGATAATGTGT	ACAGATTCTGgGATAATGTGT	1mis	TGTGGAAAGGACGAAACACCACAGATTCTGCGATAATGTGGTTTTGAGACGAAGAATTGTGATTGGTAGAGCGTCTCGCTCCTTCCACATGCAGGGTGTACTACAGATTCTGGGATAATGTGTGGCTTGGCGTAACTAGATCT	0.926169	1
781	AGCACCTGAACGCCAAGGCTG	AGCACCTGAACGCtAAGGCTG	1mis	TGTGGAAAGGACGAAACACCAGCACCTGAACGCCAAGGCTGTTTTGAGACGAAGAATTGTGTGAGCCTATGCGTCTCGCTCCTGACGGCTTCTTATCGTACTAGCACCTGAACGCTAAGGCTGGGCTTGGCGTAACTAGATCT	/	/
782	GATACCGAAGTCACGTAGGTG	GATACCGAAGTCACGTAGtTG	1mis	TGTGGAAAGGACGAAACACCGATACCGAAGTCACGTAGGTGTTTTGAGACGAAGACAACAAGCCGGTGTGACGTCTCGCTCCTGCCCACGGTAAACTGTACTGATACCGAAGTCACGTAGTTGGGCTTGGCGTAACTAGATCT	0.397599	0.82775
783	GGTACCTCAGCGACTACGTGG	GGTACCTCAGCGACTAgGTGG	1mis	TGTGGAAAGGACGAAACACCGGTACCTCAGCGACTACGTGGTTTTGAGACGAAGACAACGCCACTGTGTTACGTCTCGCTCCTGCTCATGATGGGCTGTACTGGTACCTCAGCGACTAGGTGGGGCTTGGCGTAACTAGATCT	/	/
784	AGTACCAAGTGGCACACTGTG	AGTACCcAGTGGCACACTGTG	1mis	TGTGGAAAGGACGAAACACCAGTACCAAGTGGCACACTGTGTTTTGAGACGAAGACAACGCGGCCAAGAACCGTCTCGCTCCTGAGGCAGACGACGGGTACTAGTACCCAGTGGCACACTGTGGGCTTGGCGTAACTAGATCT	0.761389	1
785	GGCTGCATAGACCATGCAGAA	GGCcGCATAGACCATGCAGAA	1mis	TGTGGAAAGGACGAAACACCGGCTGCATAGACCATGCAGAGTTTTGAGACGAAGACAACTAGCCGATCACACGTCTCGCTCCGAGTAAACCGTAACCGTACTGGCCGCATAGACCATGCAGAAGGCTTGGCGTAACTAGATCT	0.723031	0.964848
786	AGCACCTGAACGCCAAGGCTG	AGCACtTGAACGCCAAGGCTG	1mis	TGTGGAAAGGACGAAACACCAGCACCTGAACGCCAAGGCTGTTTTGAGACGAAGACAACTTGTCAGTGCGGCGTCTCGCTCCTGACGTAATATCCACGTACTAGCACTTGAACGCCAAGGCTGGGCTTGGCGTAACTAGATCT	/	/
787	ATGTACCTTCTTCACTCGAAG	ATGTACCTTCTTCACaCGAAG	1mis	TGTGGAAAGGACGAAACACCATGTACCTTCTTCACTCGAAGTTTTGAGACGAAGACAAGCCTTCTTAGATTCGTCTCGCTCCTTTGCGCTCCCTGCCGTACTATGTACCTTCTTCACACGAAGGGCTTGGCGTAACTAGATCT	/	/
788	GTGGGTATCAACGTGACCGTG	GTGGGTATCAACGTGACCGgG	1mis	TGTGGAAAGGACGAAACACCGTGGGTATCAACGTGACCGTGTTTTGAGACGAAGACAAGTGCCTCACCAGACGTCTCGCTCCGATCGCCTCTGACGGGTACTGTGGGTATCAACGTGACCGGGGGCTTGGCGTAACTAGATCT	0.700069	0.869559
789	ATCACGTACATAGTCAACAAA	ATCACGTACATAGTCAAaAAA	1mis	TGTGGAAAGGACGAAACACCATCACGTACATAGTCAACAAGTTTTGAGACGAAGACAATCCGACTCTAGGTCGTCTCGCTCCCGACGCCTACCGTGAGTACTATCACGTACATAGTCAAAAAAGGCTTGGCGTAACTAGATCT	0.045894	0.072438
790	AGTATTGAGCTCCACTGCATG	AGTATTGAGCTCCgCTGCATG	1mis	TGTGGAAAGGACGAAACACCAGTATTGAGCTCCACTGCATGTTTTGAGACGAAGACACAGATTGAGCGCGTCGTCTCGCTCCTTAGTGTGGTTGGGAGTACTAGTATTGAGCTCCGCTGCATGGGCTTGGCGTAACTAGATCT	/	/
791	ACTTGTATTCCAGTTGACCCA	ACTTGTATTCCAGTgGACCCA	1mis	TGTGGAAAGGACGAAACACCACTTGTATTCCAGTTGACCCGTTTTGAGACGAAGACACGAACAAGGTGTGCCGTCTCGCTCCGCAGTCCTACTCTCGGTACTACTTGTATTCCAGTGGACCCAGGCTTGGCGTAACTAGATCT	0.058904	0.126484
792	AGATACATCAGCTGCCAACCG	AGATACATCtGCTGCCAACCG	1mis	TGTGGAAAGGACGAAACACCAGATACATCAGCTGCCAACCGTTTTGAGACGAAGACACTAGTATCAGTTCTCGTCTCGCTCCTGTAAGAGTACAGAGGTACTAGATACATCTGCTGCCAACCGGGCTTGGCGTAACTAGATCT	0.643278	1
793	AACAACACATCCTCTCCAGTA	AACAACACATCCaCTCCAGTA	1mis	TGTGGAAAGGACGAAACACCAACAACACATCCTCTCCAGTGTTTTGAGACGAAGACAGAGAACCTTATCACCGTCTCGCTCCTTAGAGCAATGAGCCGTACTAACAACACATCCACTCCAGTAGGCTTGGCGTAACTAGATCT	0.74928	0.901033
794	GCATATTGTCCATTGTATCTG	GCATATTGTCCATTGcATCTG	1mis	TGTGGAAAGGACGAAACACCGCATATTGTCCATTGTATCTGTTTTGAGACGAAGACAGCTGTGCGCATCAACGTCTCGCTCCTACCCGCTACCACGTGTACTGCATATTGTCCATTGCATCTGGGCTTGGCGTAACTAGATCT	0.671214	0.858986
795	GTGGAAGGGAGTGACCACATA	GTGGAAGGGAaTGACCACATA	1mis	TGTGGAAAGGACGAAACACCGTGGAAGGGAGTGACCACATGTTTTGAGACGAAGACAGGCTATCTGGACGTCGTCTCGCTCCGGTGCCTATGGAGTGGTACTGTGGAAGGGAATGACCACATAGGCTTGGCGTAACTAGATCT	/	/
796	AGATGATGTCAACCAAGGAGA	AtATGATGTCAACCAAGGAGA	1mis	TGTGGAAAGGACGAAACACCAGATGATGTCAACCAAGGAGGTTTTGAGACGAAGACAGGTAACCTTGACCACGTCTCGCTCCGGAAATCAACTAGGAGTACTATATGATGTCAACCAAGGAGAGGCTTGGCGTAACTAGATCT	0.856465	0.986973
797	AAGCGAGCACGAGAAGACAGT	AAGCGAGCAgGAGAAGACAGT	1mis	TGTGGAAAGGACGAAACACCAAGCGAGCACGAGAAGACAGGTTTTGAGACGAAGACAGTCTTGGTCTTGTGCGTCTCGCTCCTATAGGTTCATTCCTGTACTAAGCGAGCAGGAGAAGACAGTGGCTTGGCGTAACTAGATCT	0.690016	1
798	AGGACACACTGTAGCTGGGGC	AGGACgCACTGTAGCTGGGGC	1mis	TGTGGAAAGGACGAAACACCAGGACACACTGTAGCTGGGGGTTTTGAGACGAAGACAGTGCTAATGCATCCCGTCTCGCTCCCTGTGGTTCTTGAAAGTACTAGGACGCACTGTAGCTGGGGCGGCTTGGCGTAACTAGATCT	0.690435	0.819213
799	GTCACCTATTACACCAGGTGG	GTCACCTATTACACCAGGTcG	1mis	TGTGGAAAGGACGAAACACCGTCACCTATTACACCAGGTGGTTTTGAGACGAAGACATACACGGTATTCTACGTCTCGCTCCCTGTATAGGCCGGGAGTACTGTCACCTATTACACCAGGTCGGGCTTGGCGTAACTAGATCT	/	/
800	ACTATTCGTCTACCTTACTGT	ACTATTCGTgTACCTTACTGT	1mis	TGTGGAAAGGACGAAACACCACTATTCGTCTACCTTACTGGTTTTGAGACGAAGACATACCTGCCTCGTCTCGTCTCGCTCCTGACGATGCATGAACGTACTACTATTCGTGTACCTTACTGTGGCTTGGCGTAACTAGATCT	0.349502	0.63057
801	GATGAATTGTCCCCCAACACA	GATGAATTGTCgCCCAACACA	1mis	TGTGGAAAGGACGAAACACCGATGAATTGTCCCCCAACACGTTTTGAGACGAAGACATACTTCGGTACTAACGTCTCGCTCCGTCCGGCAACCGCTAGTACTGATGAATTGTCGCCCAACACAGGCTTGGCGTAACTAGATCT	/	/
802	GGACAGTCATTGACGACAGTC	GGACAGTgATTGACGACAGTC	1mis	TGTGGAAAGGACGAAACACCGGACAGTCATTGACGACAGTGTTTTGAGACGAAGACATCACGCGAAGGTTACGTCTCGCTCCTACTGCGAGAGGAGAGTACTGGACAGTGATTGACGACAGTCGGCTTGGCGTAACTAGATCT	0.77889	0.968112
803	GATAGGTACATATCAAACCAG	GATAGGTACATATCAAACCcG	1mis	TGTGGAAAGGACGAAACACCGATAGGTACATATCAAACCAGTTTTGAGACGAAGACATCTAGATTGACGTACGTCTCGCTCCTGCCTACTAGACAGCGTACTGATAGGTACATATCAAACCCGGGCTTGGCGTAACTAGATCT	0.658837	0.8301
804	AGGCGAATTGTGATCCACCGG	gGGCGAATTGTGATCCACCGG	1mis	TGTGGAAAGGACGAAACACCAGGCGAATTGTGATCCACCGGTTTTGAGACGAAGACATGGACGTATTGCCACGTCTCGCTCCGCGGAAGCCTTCGCTGTACTGGGCGAATTGTGATCCACCGGGGCTTGGCGTAACTAGATCT	0.629183	0.69937
805	GTCGGCCACAAACTTGTCGGA	GgCGGCCACAAACTTGTCGGA	1mis	TGTGGAAAGGACGAAACACCGTCGGCCACAAACTTGTCGGGTTTTGAGACGAAGACCAACAGGAGTGCTATCGTCTCGCTCCCGCTATCTACTGGCCGTACTGGCGGCCACAAACTTGTCGGAGGCTTGGCGTAACTAGATCT	0.338674	0.566593
806	ACACGGTAGAGTTCTACCGCT	ACACtGTAGAGTTCTACCGCT	1mis	TGTGGAAAGGACGAAACACCACACGGTAGAGTTCTACCGCGTTTTGAGACGAAGACCAAGATCTCTCGCATCGTCTCGCTCCGCTGGACTCCAGTGCGTACTACACTGTAGAGTTCTACCGCTGGCTTGGCGTAACTAGATCT	/	/
807	GCGGAGAGGATGAGCAGGGAC	GCGGAcAGGATGAGCAGGGAC	1mis	TGTGGAAAGGACGAAACACCGCGGAGAGGATGAGCAGGGAGTTTTGAGACGAAGACCAATCACGCAATAACCGTCTCGCTCCTCCTGCCACAGCGGAGTACTGCGGACAGGATGAGCAGGGACGGCTTGGCGTAACTAGATCT	/	/
808	GATAGGTACATATCAAACCAG	GATAGGTACATcTCAAACCAG	1mis	TGTGGAAAGGACGAAACACCGATAGGTACATATCAAACCAGTTTTGAGACGAAGACCACATGACTACGCCACGTCTCGCTCCTGCCTAATCGGCGCGGTACTGATAGGTACATCTCAAACCAGGGCTTGGCGTAACTAGATCT	0.77824	0.980541
809	GTGAGTCATCTACCTTTCTGT	GTGAGTCATCTcCCTTTCTGT	1mis	TGTGGAAAGGACGAAACACCGTGAGTCATCTACCTTTCTGGTTTTGAGACGAAGACCACCGTAATTCTTATCGTCTCGCTCCCGCTGATAACTAGGAGTACTGTGAGTCATCTCCCTTTCTGTGGCTTGGCGTAACTAGATCT	0.25024	0.721388
810	GCTGATCGTCCCCAACAGCAC	GCTGATCGTgCCCAACAGCAC	1mis	TGTGGAAAGGACGAAACACCGCTGATCGTCCCCAACAGCAGTTTTGAGACGAAGACCACGCTAAGTATCGCCGTCTCGCTCCTACTATGAATCCCGAGTACTGCTGATCGTGCCCAACAGCACGGCTTGGCGTAACTAGATCT	0.609129	1
811	GCTGTGATGTTCCCGTTCTGG	GCTGTGATGTTaCCGTTCTGG	1mis	TGTGGAAAGGACGAAACACCGCTGTGATGTTCCCGTTCTGGTTTTGAGACGAAGACCACTAATATGAACCTCGTCTCGCTCCGAGCCTGATAAGGCCGTACTGCTGTGATGTTACCGTTCTGGGGCTTGGCGTAACTAGATCT	0.317838	0.784342
812	GCTGTTATAGTTACAGGACAA	GCTGTTATAGTTACcGGACAA	1mis	TGTGGAAAGGACGAAACACCGCTGTTATAGTTACAGGACAGTTTTGAGACGAAGACCAGAGTCTACGTTATCGTCTCGCTCCGAGCGCCACCTGCATGTACTGCTGTTATAGTTACCGGACAAGGCTTGGCGTAACTAGATCT	0.814236	0.921455
813	GGGAAGCGAGTTGTTATCTTT	GGGAAGCGAGTTGTTATCaTT	1mis	TGTGGAAAGGACGAAACACCGGGAAGCGAGTTGTTATCTTGTTTTGAGACGAAGACCATTCAGTTACAACGCGTCTCGCTCCTCACAGCCTGGCTAAGTACTGGGAAGCGAGTTGTTATCATTGGCTTGGCGTAACTAGATCT	0.558976	0.807982
814	GCACATACTAAAGGACGGCAG	GCACATACTAAcGGACGGCAG	1mis	TGTGGAAAGGACGAAACACCGCACATACTAAAGGACGGCAGTTTTGAGACGAAGACCGCTTCCGTTAGTACCGTCTCGCTCCGACTCCACTTGTTCAGTACTGCACATACTAACGGACGGCAGGGCTTGGCGTAACTAGATCT	0.861329	0.935193
815	GTTGCAGCTCACGTTCACTGG	GTTGCAGCTCACGTTCAgTGG	1mis	TGTGGAAAGGACGAAACACCGTTGCAGCTCACGTTCACTGGTTTTGAGACGAAGACCTACGTCGCTGCCGCCGTCTCGCTCCGTTAAAGCAACTATGGTACTGTTGCAGCTCACGTTCAGTGGGGCTTGGCGTAACTAGATCT	0.07953	0.248426
816	GATGACATGATTATGGACAGA	GATGAgATGATTATGGACAGA	1mis	TGTGGAAAGGACGAAACACCGATGACATGATTATGGACAGGTTTTGAGACGAAGACCTCCACTGATAAGCTCGTCTCGCTCCTAATCCCATGCATTTGTACTGATGAGATGATTATGGACAGAGGCTTGGCGTAACTAGATCT	/	/
817	AAGGGCTACCAGACCTCGAGC	AAGGGCTACCAGACCcCGAGC	1mis	TGTGGAAAGGACGAAACACCAAGGGCTACCAGACCTCGAGGTTTTGAGACGAAGACCTCCGGAATATATTACGTCTCGCTCCGCTGCCCAAACGACCGTACTAAGGGCTACCAGACCCCGAGCGGCTTGGCGTAACTAGATCT	/	/
818	GAGCATGCTCCCATAGATGTT	GAGCATGCcCCCATAGATGTT	1mis	TGTGGAAAGGACGAAACACCGAGCATGCTCCCATAGATGTGTTTTGAGACGAAGACCTGATGCCATTGGAGCGTCTCGCTCCTAAGCAGCAGGCAGAGTACTGAGCATGCCCCCATAGATGTTGGCTTGGCGTAACTAGATCT	0.369243	1
819	GCACGTAGGAGAATGGGTTGG	GCACGTAGGAGAATGGGcTGG	1mis	TGTGGAAAGGACGAAACACCGCACGTAGGAGAATGGGTTGGTTTTGAGACGAAGACCTGGAGACTAACTTCCGTCTCGCTCCGCTGCAGGATAAATCGTACTGCACGTAGGAGAATGGGCTGGGGCTTGGCGTAACTAGATCT	0.966811	1
820	GCAGAACCGAGGGTACATGCT	GCAGAACCGAGGcTACATGCT	1mis	TGTGGAAAGGACGAAACACCGCAGAACCGAGGGTACATGCGTTTTGAGACGAAGACCTTGACGTCTATACCCGTCTCGCTCCGGCGAACTAAACAAAGTACTGCAGAACCGAGGCTACATGCTGGCTTGGCGTAACTAGATCT	/	/
821	ACCTTAACATCTCCAATACCA	ACCTTAACATCTCCAcTACCA	1mis	TGTGGAAAGGACGAAACACCACCTTAACATCTCCAATACCGTTTTGAGACGAAGACGAACAATCTCGTTCCCGTCTCGCTCCTCTACGACATTTGAGGTACTACCTTAACATCTCCACTACCAGGCTTGGCGTAACTAGATCT	0.119913	0.166887
822	AAGGTAGAGCATCATCACGGT	AAGGaAGAGCATCATCACGGT	1mis	TGTGGAAAGGACGAAACACCAAGGTAGAGCATCATCACGGGTTTTGAGACGAAGACGAAGTGGTGTTCATACGTCTCGCTCCTATCACTGCAGAATCGTACTAAGGAAGAGCATCATCACGGTGGCTTGGCGTAACTAGATCT	0.799283	0.982009
823	AGTAGTGGCAGTCATATTGGA	AGTAGTGcCAGTCATATTGGA	1mis	TGTGGAAAGGACGAAACACCAGTAGTGGCAGTCATATTGGGTTTTGAGACGAAGACGACTGGTCGCCGCATCGTCTCGCTCCTGATGGCAAGGCATTGTACTAGTAGTGCCAGTCATATTGGAGGCTTGGCGTAACTAGATCT	0.376881	1
824	GGACGACAGGGATCTCGTCAT	aGACGACAGGGATCTCGTCAT	1mis	TGTGGAAAGGACGAAACACCGGACGACAGGGATCTCGTCAGTTTTGAGACGAAGACGATCATTGAGGATATCGTCTCGCTCCGTCACTCTACCTGGCGTACTAGACGACAGGGATCTCGTCATGGCTTGGCGTAACTAGATCT	0.545821	0.993327
825	GTAGCCACTTACATTGTCCAC	GTAGCCACTTACATTGTtCAC	1mis	TGTGGAAAGGACGAAACACCGTAGCCACTTACATTGTCCAGTTTTGAGACGAAGACGCCGCATTGACAATTCGTCTCGCTCCGCGATTATCCCTTACGTACTGTAGCCACTTACATTGTTCACGGCTTGGCGTAACTAGATCT	/	/
826	GATAGGGGTGTACCACGCAAT	GAcAGGGGTGTACCACGCAAT	1mis	TGTGGAAAGGACGAAACACCGATAGGGGTGTACCACGCAAGTTTTGAGACGAAGACGCCGGTTAACCAATGCGTCTCGCTCCTTGCCATGGCATCTTGTACTGACAGGGGTGTACCACGCAATGGCTTGGCGTAACTAGATCT	0.155341	0.412961
827	ATGGATATTGGTCTCCTTGCA	ATGGATATTGGTCTCCgTGCA	1mis	TGTGGAAAGGACGAAACACCATGGATATTGGTCTCCTTGCGTTTTGAGACGAAGACGCTGACCACAGATCACGTCTCGCTCCTTTGAAGAGAGGAGTGTACTATGGATATTGGTCTCCGTGCAGGCTTGGCGTAACTAGATCT	0.69833	0.944504
828	GCCCGACGCTGGTCCGACCCA	GCCCGACGCTGaTCCGACCCA	1mis	TGTGGAAAGGACGAAACACCGCCCGACGCTGGTCCGACCCGTTTTGAGACGAAGACGGAACAAGTCGACGGCGTCTCGCTCCGGCTTGCTGTCTGGGGTACTGCCCGACGCTGATCCGACCCAGGCTTGGCGTAACTAGATCT	0.37485	0.839453
829	ACCCATATGGTCATCTCCTTC	ACCCATAaGGTCATCTCCTTC	1mis	TGTGGAAAGGACGAAACACCACCCATATGGTCATCTCCTTGTTTTGAGACGAAGACGGAACGATGACTTGCCGTCTCGCTCCTTCCTCGGTTTCCTGGTACTACCCATAAGGTCATCTCCTTCGGCTTGGCGTAACTAGATCT	0.772343	0.89647
830	GCGGCACTTCTCCTCGTCAGC	GCGGCACTgCTCCTCGTCAGC	1mis	TGTGGAAAGGACGAAACACCGCGGCACTTCTCCTCGTCAGGTTTTGAGACGAAGACGTACGCTGCATTGAACGTCTCGCTCCGGGACGAACTTGTATGTACTGCGGCACTGCTCCTCGTCAGCGGCTTGGCGTAACTAGATCT	0.569881	0.864513
831	GCTCGCACTATGTGGAAGCGC	GCTCGCACTATGTGGcAGCGC	1mis	TGTGGAAAGGACGAAACACCGCTCGCACTATGTGGAAGCGGTTTTGAGACGAAGACGTCTACTACCTTGCTCGTCTCGCTCCGAGCCAGCGACTGTAGTACTGCTCGCACTATGTGGCAGCGCGGCTTGGCGTAACTAGATCT	/	/
832	AAGAAGCTGTGTGTGTCGTGC	AAGAAGCTGTGTGaGTCGTGC	1mis	TGTGGAAAGGACGAAACACCAAGAAGCTGTGTGTGTCGTGGTTTTGAGACGAAGACGTGACGTAGCCTCCTCGTCTCGCTCCTGGAGGCTTTAACGAGTACTAAGAAGCTGTGTGAGTCGTGCGGCTTGGCGTAACTAGATCT	/	/
833	AGATGAACAGCGCACAGCCAC	AGATGAACAGCGgACAGCCAC	1mis	TGTGGAAAGGACGAAACACCAGATGAACAGCGCACAGCCAGTTTTGAGACGAAGACGTTGCTGTCTATTCTCGTCTCGCTCCGGAAACAGTTCAGCTGTACTAGATGAACAGCGGACAGCCACGGCTTGGCGTAACTAGATCT	/	/
834	GATGCATTTCCATCAGTCTGG	GATGCATTTCCcTCAGTCTGG	1mis	TGTGGAAAGGACGAAACACCGATGCATTTCCATCAGTCTGGTTTTGAGACGAAGACTACCGCTGATGGTACCGTCTCGCTCCGTCCTGTACAAGGTCGTACTGATGCATTTCCCTCAGTCTGGGGCTTGGCGTAACTAGATCT	0.332365	0.668991
835	ACGTGTACAGACATCTGCGCC	ACGTGaACAGACATCTGCGCC	1mis	TGTGGAAAGGACGAAACACCACGTGTACAGACATCTGCGCGTTTTGAGACGAAGACTACGCTTACCTGAATCGTCTCGCTCCGAAATAGACCTACGCGTACTACGTGAACAGACATCTGCGCCGGCTTGGCGTAACTAGATCT	/	/
836	GCAGAAATGCTGCTGTAAGGT	GCAGAAATGCTGCTtTAAGGT	1mis	TGTGGAAAGGACGAAACACCGCAGAAATGCTGCTGTAAGGGTTTTGAGACGAAGACTACTGGCACTATCTTCGTCTCGCTCCGGCCTTATTACGGCAGTACTGCAGAAATGCTGCTTTAAGGTGGCTTGGCGTAACTAGATCT	0.631816	0.733254
837	AGACAGACAGGCGGGTGACCC	AGACAGACAGGCGGGTcACCC	1mis	TGTGGAAAGGACGAAACACCAGACAGACAGGCGGGTGACCGTTTTGAGACGAAGACTACTTAACGCCGAGGCGTCTCGCTCCGCCGCGATCACGGTTGTACTAGACAGACAGGCGGGTCACCCGGCTTGGCGTAACTAGATCT	/	/
838	GCAGAGTAGAGGCCATACTGT	GCAGAGTAGAGGaCATACTGT	1mis	TGTGGAAAGGACGAAACACCGCAGAGTAGAGGCCATACTGGTTTTGAGACGAAGACTAGTGTCGTTGCGAACGTCTCGCTCCCTACTTACTCGTTTCGTACTGCAGAGTAGAGGACATACTGTGGCTTGGCGTAACTAGATCT	0.954047	1
839	GATACCTACGAAACACAGCAC	GATACCTACGAAACACcGCAC	1mis	TGTGGAAAGGACGAAACACCGATACCTACGAAACACAGCAGTTTTGAGACGAAGACTCAATCGCCTATGACCGTCTCGCTCCTTCTTTATTCGCAGAGTACTGATACCTACGAAACACCGCACGGCTTGGCGTAACTAGATCT	0.752579	1
840	AATTGACGCATCTCCCATCAG	AATTGACtCATCTCCCATCAG	1mis	TGTGGAAAGGACGAAACACCAATTGACGCATCTCCCATCAGTTTTGAGACGAAGACTCAGAGTGTGATAGTCGTCTCGCTCCTCGCGTTAGCGCGACGTACTAATTGACTCATCTCCCATCAGGGCTTGGCGTAACTAGATCT	0.574671	0.898845
841	GAGGCTACGACTCGGCAGGTG	GAtGCTACGACTCGGCAGGTG	1mis	TGTGGAAAGGACGAAACACCGAGGCTACGACTCGGCAGGTGTTTTGAGACGAAGACTCATACCGATATAGTCGTCTCGCTCCGACGGAGATATCTGTGTACTGATGCTACGACTCGGCAGGTGGGCTTGGCGTAACTAGATCT	/	/
842	GTGGGTATCAACGTGACCGTG	GTGaGTATCAACGTGACCGTG	1mis	TGTGGAAAGGACGAAACACCGTGGGTATCAACGTGACCGTGTTTTGAGACGAAGACTCCATGTTAGGAGTCCGTCTCGCTCCGCTACTCGGACGGTCGTACTGTGAGTATCAACGTGACCGTGGGCTTGGCGTAACTAGATCT	0.787559	0.978231
843	GCTGACAAAGATCTCGGACAC	GCTGACAAcGATCTCGGACAC	1mis	TGTGGAAAGGACGAAACACCGCTGACAAAGATCTCGGACAGTTTTGAGACGAAGACTCGGACCGGAACGAGCGTCTCGCTCCGAGCCCTTATATATGGTACTGCTGACAACGATCTCGGACACGGCTTGGCGTAACTAGATCT	0.571812	0.662264
844	ACGGGTATGTGGCGCCCGGAC	ACGtGTATGTGGCGCCCGGAC	1mis	TGTGGAAAGGACGAAACACCACGGGTATGTGGCGCCCGGAGTTTTGAGACGAAGACTCTACCTTCTATGGCCGTCTCGCTCCGCACAAGACGATTTGGTACTACGTGTATGTGGCGCCCGGACGGCTTGGCGTAACTAGATCT	/	/
845	ACCTTAACATCTCCAATACCA	ACCTTAACATCTCCAATAgCA	1mis	TGTGGAAAGGACGAAACACCACCTTAACATCTCCAATACCGTTTTGAGACGAAGACTGACCTTACATCCAACGTCTCGCTCCTATGCTTCTCAGTGCGTACTACCTTAACATCTCCAATAGCAGGCTTGGCGTAACTAGATCT	0.204016	0.283936
846	GTGTGTTAGAACACTTGTGTG	GTGcGTTAGAACACTTGTGTG	1mis	TGTGGAAAGGACGAAACACCGTGTGTTAGAACACTTGTGTGTTTTGAGACGAAGACTGACTGACTAAGGAGCGTCTCGCTCCCTAAGCGCGCCTAATGTACTGTGCGTTAGAACACTTGTGTGGGCTTGGCGTAACTAGATCT	/	/
847	ACCAGTATAAGCATCAGGTGA	ACCAGTATAAGCATCAcGTGA	1mis	TGTGGAAAGGACGAAACACCACCAGTATAAGCATCAGGTGGTTTTGAGACGAAGACTGCAATAGGTGTTGACGTCTCGCTCCGTAAGAGCTGGACTTGTACTACCAGTATAAGCATCACGTGAGGCTTGGCGTAACTAGATCT	/	/
848	GTACGAGGAAAAGTACGATGA	GTACGAGGAAAAGcACGATGA	1mis	TGTGGAAAGGACGAAACACCGTACGAGGAAAAGTACGATGGTTTTGAGACGAAGACTGGTCACCTTACAACCGTCTCGCTCCGTGCATGGGTTCCATGTACTGTACGAGGAAAAGCACGATGAGGCTTGGCGTAACTAGATCT	/	/
849	AAGGGAAGGATGCGAGTCAGG	AAGGGAAGGATGCGAGTCgGG	1mis	TGTGGAAAGGACGAAACACCAAGGGAAGGATGCGAGTCAGGTTTTGAGACGAAGACTGGTTCCAGAAGGTACGTCTCGCTCCTCGCCAATGTGAGAAGTACTAAGGGAAGGATGCGAGTCGGGGGCTTGGCGTAACTAGATCT	/	/
850	GCAGATTATTGACAGAGATGG	GCAGATTATTGACAGAGAaGG	1mis	TGTGGAAAGGACGAAACACCGCAGATTATTGACAGAGATGGTTTTGAGACGAAGACTGTGGAAGGTCCAACCGTCTCGCTCCCTAGACTTTCTTGCGGTACTGCAGATTATTGACAGAGAAGGGGCTTGGCGTAACTAGATCT	/	/
851	AATACCGTCTACCAGTACGGG	cATACCGTCTACCAGTACGGG	1mis	TGTGGAAAGGACGAAACACCAATACCGTCTACCAGTACGGGTTTTGAGACGAAGACTGTTAAGTATGGACCCGTCTCGCTCCTTCTCTACTGCATGGGTACTCATACCGTCTACCAGTACGGGGGCTTGGCGTAACTAGATCT	/	/
852	GAAGGTACGATTCCTTAGTGT	GcAGGTACGATTCCTTAGTGT	1mis	TGTGGAAAGGACGAAACACCGAAGGTACGATTCCTTAGTGGTTTTGAGACGAAGACTGTTGACGAACCACCCGTCTCGCTCCGCCGGTAAATAGTACGTACTGCAGGTACGATTCCTTAGTGTGGCTTGGCGTAACTAGATCT	1	1
853	GCAGAGATGGAACTCTGTGGT	GCAGAGATGGAACTCTtTGGT	1mis	TGTGGAAAGGACGAAACACCGCAGAGATGGAACTCTGTGGGTTTTGAGACGAAGACTTACAGCCAATTAGCCGTCTCGCTCCGCTGTTCGGGTGGTCGTACTGCAGAGATGGAACTCTTTGGTGGCTTGGCGTAACTAGATCT	0.622517	0.751951
854	AGTACTCCACGTTGCGTACGA	AGTACTCCACGTTGCGTACtA	1mis	TGTGGAAAGGACGAAACACCAGTACTCCACGTTGCGTACGGTTTTGAGACGAAGACTTATACTACTACCGTCGTCTCGCTCCTTTCATCGCGATAAGGTACTAGTACTCCACGTTGCGTACTAGGCTTGGCGTAACTAGATCT	0.116257	0.850727
855	ACTGCAACTGGATCCGGTCAC	AtTGCAACTGGATCCGGTCAC	1mis	TGTGGAAAGGACGAAACACCACTGCAACTGGATCCGGTCAGTTTTGAGACGAAGACTTCAAGCGGCATCTGCGTCTCGCTCCTCTCGCTATTCACAGGTACTATTGCAACTGGATCCGGTCACGGCTTGGCGTAACTAGATCT	0.577723	0.996925
856	GAACAGCATTGACCTCAGAGA	GAACgGCATTGACCTCAGAGA	1mis	TGTGGAAAGGACGAAACACCGAACAGCATTGACCTCAGAGGTTTTGAGACGAAGACTTCTTCCGAATACTCCGTCTCGCTCCCGAGTCCATGGTGAGGTACTGAACGGCATTGACCTCAGAGAGGCTTGGCGTAACTAGATCT	0.716617	0.771112
857	ATGCCGTAAGAAACTTTGAGT	ATGCCGTAAGAAAaTTTGAGT	1mis	TGTGGAAAGGACGAAACACCATGCCGTAAGAAACTTTGAGGTTTTGAGACGAAGACTTGAACGTAAGTACACGTCTCGCTCCCTATATGCTCTCTAAGTACTATGCCGTAAGAAAATTTGAGTGGCTTGGCGTAACTAGATCT	0.238098	0.319617
858	AACACCTTGCGTACTCAGTGT	AACACCTTGCGTACTCcGTGT	1mis	TGTGGAAAGGACGAAACACCAACACCTTGCGTACTCAGTGGTTTTGAGACGAAGACTTGCGCTAGACCTTCCGTCTCGCTCCTCTTGCGTTGAGTTCGTACTAACACCTTGCGTACTCCGTGTGGCTTGGCGTAACTAGATCT	/	/
859	GATTCAGGGAGCTCAGCTGTT	GATTCAGGGAGCTCAGCTtTT	1mis	TGTGGAAAGGACGAAACACCGATTCAGGGAGCTCAGCTGTGTTTTGAGACGAAGACTTGTACATCAGTTGTCGTCTCGCTCCGTCGAATGTAATTCCGTACTGATTCAGGGAGCTCAGCTTTTGGCTTGGCGTAACTAGATCT	0.606854	0.977271
860	AGACAGCCAGACATGTGGCAG	AGACAGCCAaACATGTGGCAG	1mis	TGTGGAAAGGACGAAACACCAGACAGCCAGACATGTGGCAGTTTTGAGACGAAGACTTGTAGAGACCACGTCGTCTCGCTCCTTGACGATCTAGCGCGTACTAGACAGCCAAACATGTGGCAGGGCTTGGCGTAACTAGATCT	/	/
861	ACAACAGGGTAGGCAAGTGTG	ACAACAaGGTAGGCAAGTGTG	1mis	TGTGGAAAGGACGAAACACCACAACAGGGTAGGCAAGTGTGTTTTGAGACGAAGAGAACTGGTATATCTAGCGTCTCGCTCCTCGCTCATGAACGACGTACTACAACAAGGTAGGCAAGTGTGGGCTTGGCGTAACTAGATCT	/	/
862	GCCTGACTTGGCCGGCGACGA	GCCTGACTTGGCgGGCGACGA	1mis	TGTGGAAAGGACGAAACACCGCCTGACTTGGCCGGCGACGGTTTTGAGACGAAGAGACAACAGGCATACATCGTCTCGCTCCGGGAATCATTGTGTGGTACTGCCTGACTTGGCGGGCGACGAGGCTTGGCGTAACTAGATCT	0.424263	0.593856
863	GCGTGATAAGAGGCTGGAGTG	tCGTGATAAGAGGCTGGAGTG	1mis	TGTGGAAAGGACGAAACACCGCGTGATAAGAGGCTGGAGTGTTTTGAGACGAAGAGACAACAGTTCGAATACGTCTCGCTCCGGGAGCCGACCAAAGGTACTTCGTGATAAGAGGCTGGAGTGGGCTTGGCGTAACTAGATCT	/	/
864	AGAGAAACAGATACATGCGCT	AGAGAAACAGATACATGtGCT	1mis	TGTGGAAAGGACGAAACACCAGAGAAACAGATACATGCGCGTTTTGAGACGAAGAGACCAGAGACACATAACGTCTCGCTCCTCTGTCTATCCCAGAGTACTAGAGAAACAGATACATGTGCTGGCTTGGCGTAACTAGATCT	0.652739	0.8181
865	GTGGAAGGTACGGACACTGAG	GTGGAAGGTtCGGACACTGAG	1mis	TGTGGAAAGGACGAAACACCGTGGAAGGTACGGACACTGAGTTTTGAGACGAAGAGAGCACACTCTTACTACGTCTCGCTCCTAGTACGTAGCGAACGTACTGTGGAAGGTTCGGACACTGAGGGCTTGGCGTAACTAGATCT	0.761356	1
866	GTGGAACAGCCTGGGCACGTG	GTGGAACAGCCTGGGCAaGTG	1mis	TGTGGAAAGGACGAAACACCGTGGAACAGCCTGGGCACGTGTTTTGAGACGAAGAGAGCTAATCAGAATGGCGTCTCGCTCCTAGGTTGGAGGCACCGTACTGTGGAACAGCCTGGGCAAGTGGGCTTGGCGTAACTAGATCT	/	/
867	ACTTACCAAAACTATCTCTGT	ACTcACCAAAACTATCTCTGT	1mis	TGTGGAAAGGACGAAACACCACTTACCAAAACTATCTCTGGTTTTGAGACGAAGAGAGGATCCTGACGTCTCGTCTCGCTCCTTCTCCAAATGACGAGTACTACTCACCAAAACTATCTCTGTGGCTTGGCGTAACTAGATCT	0.428566	0.96468
868	AAGGTAGAGCATCATCACGGT	AAGGTAGAGCATCATCACtGT	1mis	TGTGGAAAGGACGAAACACCAAGGTAGAGCATCATCACGGGTTTTGAGACGAAGAGAGGCTGTAGATGGAACGTCTCGCTCCTCGCCTTGAGAATCGGTACTAAGGTAGAGCATCATCACTGTGGCTTGGCGTAACTAGATCT	0.806694	0.991115
869	GAACAGACCACTGGCCTTGTG	GAACAtACCACTGGCCTTGTG	1mis	TGTGGAAAGGACGAAACACCGAACAGACCACTGGCCTTGTGTTTTGAGACGAAGAGAGGTGATGTCCGTAGCGTCTCGCTCCTAAAGAAGGAGCTGTGTACTGAACATACCACTGGCCTTGTGGGCTTGGCGTAACTAGATCT	0.819888	0.9817
870	AGTGCTTATACCTTGTCCAAG	AGTGCTTAgACCTTGTCCAAG	1mis	TGTGGAAAGGACGAAACACCAGTGCTTATACCTTGTCCAAGTTTTGAGACGAAGAGAGTCTATGACGTGCCCGTCTCGCTCCCTCTTCGTACCAATGGTACTAGTGCTTAGACCTTGTCCAAGGGCTTGGCGTAACTAGATCT	0.23398	0.439363
871	AGACACGTCGCCGATGTGCGA	AGACACGTtGCCGATGTGCGA	1mis	TGTGGAAAGGACGAAACACCAGACACGTCGCCGATGTGCGGTTTTGAGACGAAGAGAGTGGTGTTACTCATCGTCTCGCTCCTTGAACCGCGCAAGGGTACTAGACACGTTGCCGATGTGCGAGGCTTGGCGTAACTAGATCT	0.597337	1
872	AGAAAGCTTACCTAGTCAGTG	AGAAAaCTTACCTAGTCAGTG	1mis	TGTGGAAAGGACGAAACACCAGAAAGCTTACCTAGTCAGTGTTTTGAGACGAAGAGAGTTACCTTAGACAGCGTCTCGCTCCTGGTCGCCCACGTAGGTACTAGAAAACTTACCTAGTCAGTGGGCTTGGCGTAACTAGATCT	0.869493	1
873	GTGAGAATGTGTCACCACCAC	GaGAGAATGTGTCACCACCAC	1mis	TGTGGAAAGGACGAAACACCGTGAGAATGTGTCACCACCAGTTTTGAGACGAAGAGAGTTGCGAGGCGTCTCGTCTCGCTCCGCGGTCACCTCTTACGTACTGAGAGAATGTGTCACCACCACGGCTTGGCGTAACTAGATCT	0.883427	1
874	ATCACAAGGACACAGCCATGT	ATCACAAGGgCACAGCCATGT	1mis	TGTGGAAAGGACGAAACACCATCACAAGGACACAGCCATGGTTTTGAGACGAAGAGATAACTTGAATCAGCCGTCTCGCTCCGTAGGTCCGTGCTATGTACTATCACAAGGGCACAGCCATGTGGCTTGGCGTAACTAGATCT	0.38992	0.976438
875	AGACGCATGGTAATGCACAGT	AGACGCATGGTAATGgACAGT	1mis	TGTGGAAAGGACGAAACACCAGACGCATGGTAATGCACAGGTTTTGAGACGAAGAGATACAGGTTGGTCGGCGTCTCGCTCCGAACGGACAAACAGCGTACTAGACGCATGGTAATGGACAGTGGCTTGGCGTAACTAGATCT	0.662113	0.94128
876	GGAGATCATTGACCTCGTGTT	GGAGATCAgTGACCTCGTGTT	1mis	TGTGGAAAGGACGAAACACCGGAGATCATTGACCTCGTGTGTTTTGAGACGAAGAGATCTTACTTCGTGTACGTCTCGCTCCCTCTATCACAGCGGAGTACTGGAGATCAGTGACCTCGTGTTGGCTTGGCGTAACTAGATCT	0.90662	1
877	ACAGGAGGTGAATCAACTCTG	tCAGGAGGTGAATCAACTCTG	1mis	TGTGGAAAGGACGAAACACCACAGGAGGTGAATCAACTCTGTTTTGAGACGAAGAGATTGGCATGCTGATGCGTCTCGCTCCTCGTCTAAGTGGGCTGTACTTCAGGAGGTGAATCAACTCTGGGCTTGGCGTAACTAGATCT	0.812147	1
878	GTCGCAGCATGCTTCCAGTGT	GTaGCAGCATGCTTCCAGTGT	1mis	TGTGGAAAGGACGAAACACCGTCGCAGCATGCTTCCAGTGGTTTTGAGACGAAGAGCACAGATATGCAAGTCGTCTCGCTCCGTGGGATTGCCTAGGGTACTGTAGCAGCATGCTTCCAGTGTGGCTTGGCGTAACTAGATCT	0.775131	1
879	GGTAGCTGTGCACTTCACCTG	GGTAGCTGTGCACTTCACgTG	1mis	TGTGGAAAGGACGAAACACCGGTAGCTGTGCACTTCACCTGTTTTGAGACGAAGAGCACCACTACTGAGTCCGTCTCGCTCCTTAAGAGATACCCGGGTACTGGTAGCTGTGCACTTCACGTGGGCTTGGCGTAACTAGATCT	0.561322	1
880	AGGAACAGGCACCTGAGTTGG	AGGgACAGGCACCTGAGTTGG	1mis	TGTGGAAAGGACGAAACACCAGGAACAGGCACCTGAGTTGGTTTTGAGACGAAGAGCACTAACACCATTGTCGTCTCGCTCCTGTAGTGTCCGTTTCGTACTAGGGACAGGCACCTGAGTTGGGGCTTGGCGTAACTAGATCT	/	/
881	GCTGCAGAGTGTGGAATACGT	GCTGCAtAGTGTGGAATACGT	1mis	TGTGGAAAGGACGAAACACCGCTGCAGAGTGTGGAATACGGTTTTGAGACGAAGAGCATTGACGTATGGCTCGTCTCGCTCCGGGATCATTCCGCCGGTACTGCTGCATAGTGTGGAATACGTGGCTTGGCGTAACTAGATCT	0.775051	1
882	GATAGGTACATATCAAACCAG	GAgAGGTACATATCAAACCAG	1mis	TGTGGAAAGGACGAAACACCGATAGGTACATATCAAACCAGTTTTGAGACGAAGAGCCAATGGACGATCGACGTCTCGCTCCTTGCCGCGAATAGCTGTACTGAGAGGTACATATCAAACCAGGGCTTGGCGTAACTAGATCT	0.537263	0.676923
883	GCACATCTTTGATGCGACGCT	GCACATCTTTGATGCGcCGCT	1mis	TGTGGAAAGGACGAAACACCGCACATCTTTGATGCGACGCGTTTTGAGACGAAGAGCCACCTCCTCAATGCCGTCTCGCTCCTCTTAAAGGATTCCGGTACTGCACATCTTTGATGCGCCGCTGGCTTGGCGTAACTAGATCT	0.283353	0.471671
884	ACAGATCTCGAGAAGACAGCT	ACAGAgCTCGAGAAGACAGCT	1mis	TGTGGAAAGGACGAAACACCACAGATCTCGAGAAGACAGCGTTTTGAGACGAAGAGCCGGAGAATCACTTACGTCTCGCTCCTGGCTCAACAACTTAGTACTACAGAGCTCGAGAAGACAGCTGGCTTGGCGTAACTAGATCT	/	/
885	ATGCTAGACTTACCCACACAA	ATGCTAGACTTACCtACACAA	1mis	TGTGGAAAGGACGAAACACCATGCTAGACTTACCCACACAGTTTTGAGACGAAGAGCCTAACGAACGATAGCGTCTCGCTCCGTCGAATAAACGCACGTACTATGCTAGACTTACCTACACAAGGCTTGGCGTAACTAGATCT	/	/
886	GCTACTTACAGGCCATTGTGT	GCTACTTACAGGCCATTGcGT	1mis	TGTGGAAAGGACGAAACACCGCTACTTACAGGCCATTGTGGTTTTGAGACGAAGAGCCTTAATACCGTTATCGTCTCGCTCCTTTAGCGTAAGGACGGTACTGCTACTTACAGGCCATTGCGTGGCTTGGCGTAACTAGATCT	0.666682	1
887	GCCTGATCCTAACTCCCCTGT	GCCTaATCCTAACTCCCCTGT	1mis	TGTGGAAAGGACGAAACACCGCCTGATCCTAACTCCCCTGGTTTTGAGACGAAGAGCGAGTGTAGATTAATCGTCTCGCTCCGGGAATGAGCGCGACGTACTGCCTAATCCTAACTCCCCTGTGGCTTGGCGTAACTAGATCT	0.658115	0.949967
888	AAGTACAGATGGTTGCGCCGG	AAGTACAGtTGGTTGCGCCGG	1mis	TGTGGAAAGGACGAAACACCAAGTACAGATGGTTGCGCCGGTTTTGAGACGAAGAGCGCTAACCAAGATACCGTCTCGCTCCGGTTCTACAGACGGGGTACTAAGTACAGTTGGTTGCGCCGGGGCTTGGCGTAACTAGATCT	1	1
889	GATGGCTAAATACCTATCGTA	GATGGCTAAATACCTcTCGTA	1mis	TGTGGAAAGGACGAAACACCGATGGCTAAATACCTATCGTGTTTTGAGACGAAGAGCGGCAATCGAATATCCGTCTCGCTCCCGATTCATTACCAAGGTACTGATGGCTAAATACCTCTCGTAGGCTTGGCGTAACTAGATCT	0.285832	0.560878
890	AGGCGTAGTGTCCCGCCAGGT	AGGCGTAGcGTCCCGCCAGGT	1mis	TGTGGAAAGGACGAAACACCAGGCGTAGTGTCCCGCCAGGGTTTTGAGACGAAGAGCGGTGCTCTTGTTGCCGTCTCGCTCCGAATCATACGACCTTGTACTAGGCGTAGCGTCCCGCCAGGTGGCTTGGCGTAACTAGATCT	/	/
891	GGGCAGTATAGGGTGGCCGGC	GGGCAGgATAGGGTGGCCGGC	1mis	TGTGGAAAGGACGAAACACCGGGCAGTATAGGGTGGCCGGGTTTTGAGACGAAGAGCGTGTGCGAGGAGCGCGTCTCGCTCCCTGCGAAAGACTAGTGTACTGGGCAGGATAGGGTGGCCGGCGGCTTGGCGTAACTAGATCT	/	/
892	GCACACACGATATTGGTCGAT	GCACACACGATATTGGcCGAT	1mis	TGTGGAAAGGACGAAACACCGCACACACGATATTGGTCGAGTTTTGAGACGAAGAGCGTTAAGAACGAGTACGTCTCGCTCCTACAACCTGACGAAGGTACTGCACACACGATATTGGCCGATGGCTTGGCGTAACTAGATCT	0.923779	0.974971
893	ACGCGCATTGACTACGGCACA	ACGCGCATTGACTcCGGCACA	1mis	TGTGGAAAGGACGAAACACCACGCGCATTGACTACGGCACGTTTTGAGACGAAGAGCTCTCAGGATGCGATCGTCTCGCTCCGCAGTCAGGAGTTATGTACTACGCGCATTGACTCCGGCACAGGCTTGGCGTAACTAGATCT	0.849211	0.952954
894	GTCAGATAATTGTTTGTGGTG	GTCAGATAATTGTTTGTtGTG	1mis	TGTGGAAAGGACGAAACACCGTCAGATAATTGTTTGTGGTGTTTTGAGACGAAGAGCTTCTGAATCTTCTACGTCTCGCTCCGTGCTGCAGACCCTGGTACTGTCAGATAATTGTTTGTTGTGGGCTTGGCGTAACTAGATCT	0.549407	0.62356
895	ACAAGATATGGTCACCATCGA	ACAAGATATGaTCACCATCGA	1mis	TGTGGAAAGGACGAAACACCACAAGATATGGTCACCATCGGTTTTGAGACGAAGAGCTTCTTATACTCTGTCGTCTCGCTCCTCGGAGGGACTTGCAGTACTACAAGATATGATCACCATCGAGGCTTGGCGTAACTAGATCT	0.613983	0.890402
896	GACGCAGGCGCAGATTGCGTA	GACGCAGGCaCAGATTGCGTA	1mis	TGTGGAAAGGACGAAACACCGACGCAGGCGCAGATTGCGTGTTTTGAGACGAAGAGCTTGTGAAGGCGCGTCGTCTCGCTCCGGATTAGCCTTCCGAGTACTGACGCAGGCACAGATTGCGTAGGCTTGGCGTAACTAGATCT	/	/
897	AAACACAGGACATGAGGGTAA	AAACAaAGGACATGAGGGTAA	1mis	TGTGGAAAGGACGAAACACCAAACACAGGACATGAGGGTAGTTTTGAGACGAAGAGGAAGTATTAGAGCTCCGTCTCGCTCCTTACGCGAGCTAAGAGTACTAAACAAAGGACATGAGGGTAAGGCTTGGCGTAACTAGATCT	0.854117	0.965711
898	GTGACGTAGAGACTTTCCAAG	GTGACtTAGAGACTTTCCAAG	1mis	TGTGGAAAGGACGAAACACCGTGACGTAGAGACTTTCCAAGTTTTGAGACGAAGAGGAGATGCCTCATCAACGTCTCGCTCCCGCTGAAGTGGTTCTGTACTGTGACTTAGAGACTTTCCAAGGGCTTGGCGTAACTAGATCT	0.739546	1
899	ACACATACTTATCTCTCAGGT	ACACATACTTATCTCTCAGtT	1mis	TGTGGAAAGGACGAAACACCACACATACTTATCTCTCAGGGTTTTGAGACGAAGAGGAGCTCGAGGCTGTTCGTCTCGCTCCGTTGCCAGACCACTAGTACTACACATACTTATCTCTCAGTTGGCTTGGCGTAACTAGATCT	0.840058	0.947853
900	ACTATTCGTCTACCTTACTGT	ACTATTCaTCTACCTTACTGT	1mis	TGTGGAAAGGACGAAACACCACTATTCGTCTACCTTACTGGTTTTGAGACGAAGAGGAGTGCTGGTACGTGCGTCTCGCTCCTGTTCACGTAAACGTGTACTACTATTCATCTACCTTACTGTGGCTTGGCGTAACTAGATCT	0.541278	0.976571
901	GAACATCGATGTCGCCACGTG	GAACATCGATGTgGCCACGTG	1mis	TGTGGAAAGGACGAAACACCGAACATCGATGTCGCCACGTGTTTTGAGACGAAGAGGATGTTACGGTCGCACGTCTCGCTCCTCCCATTCAGAGCGAGTACTGAACATCGATGTGGCCACGTGGGCTTGGCGTAACTAGATCT	0.399156	0.450188
902	GTGCAGATGATCCAAAGCAAG	GTGCAGATGATCCAAAtCAAG	1mis	TGTGGAAAGGACGAAACACCGTGCAGATGATCCAAAGCAAGTTTTGAGACGAAGAGGCAGATAACAGCTAACGTCTCGCTCCTAGGTAGGCTCCAAAGTACTGTGCAGATGATCCAAATCAAGGGCTTGGCGTAACTAGATCT	0.695948	1
903	ACTGGTAAAGCTTGCCTGCGG	ACTGGTAAAtCTTGCCTGCGG	1mis	TGTGGAAAGGACGAAACACCACTGGTAAAGCTTGCCTGCGGTTTTGAGACGAAGAGGCCGACCTCATGTGACGTCTCGCTCCGCAACATTGATGCCCGTACTACTGGTAAATCTTGCCTGCGGGGCTTGGCGTAACTAGATCT	0.672285	1
904	ACTATACAGTGCCAGGCCTGG	cCTATACAGTGCCAGGCCTGG	1mis	TGTGGAAAGGACGAAACACCACTATACAGTGCCAGGCCTGGTTTTGAGACGAAGAGGCCTAGACGTGGCATCGTCTCGCTCCTTTCTTAGTCCCTCAGTACTCCTATACAGTGCCAGGCCTGGGGCTTGGCGTAACTAGATCT	/	/
905	GGACATCATACGTGTGAACGT	GGACATCATgCGTGTGAACGT	1mis	TGTGGAAAGGACGAAACACCGGACATCATACGTGTGAACGGTTTTGAGACGAAGAGGCCTGAGAGTCTATACGTCTCGCTCCTACTGGAGGATGCGCGTACTGGACATCATGCGTGTGAACGTGGCTTGGCGTAACTAGATCT	0.751248	0.916121
906	GGTAGCTGAGGAACTCACGCT	GGTAGCTGAGGAACTCACGaT	1mis	TGTGGAAAGGACGAAACACCGGTAGCTGAGGAACTCACGCGTTTTGAGACGAAGAGGTAGAGATGCGGCTCCGTCTCGCTCCTGCTGTCAAACTAACGTACTGGTAGCTGAGGAACTCACGATGGCTTGGCGTAACTAGATCT	/	/
907	AGGTGACCCGAATCCTGGATG	AGGTGACCCGAATCgTGGATG	1mis	TGTGGAAAGGACGAAACACCAGGTGACCCGAATCCTGGATGTTTTGAGACGAAGAGGTAGTAAGTAGTCCTCGTCTCGCTCCGGACGGACGTTGTGTGTACTAGGTGACCCGAATCGTGGATGGGCTTGGCGTAACTAGATCT	0.042652	0.057519
908	AGAACAACTGGCTTCGCACGG	AGAACAAaTGGCTTCGCACGG	1mis	TGTGGAAAGGACGAAACACCAGAACAACTGGCTTCGCACGGTTTTGAGACGAAGAGGTCAATTATCGAACTCGTCTCGCTCCTATTCTAATTCGCGTGTACTAGAACAAATGGCTTCGCACGGGGCTTGGCGTAACTAGATCT	0.803671	0.95257
909	GCTTCATGCGGATCGTACGAC	GCTTCATGCGGATCGTAgGAC	1mis	TGTGGAAAGGACGAAACACCGCTTCATGCGGATCGTACGAGTTTTGAGACGAAGAGGTCCGTCTGTCATGTCGTCTCGCTCCGTATGCATAATACCCGTACTGCTTCATGCGGATCGTAGGACGGCTTGGCGTAACTAGATCT	0.174194	0.373936
910	GTACATATGAACAGTGTTGGT	GTACATATGAACAGTcTTGGT	1mis	TGTGGAAAGGACGAAACACCGTACATATGAACAGTGTTGGGTTTTGAGACGAAGAGGTGATTCCTTCATATCGTCTCGCTCCGCGATAATTCATGAAGTACTGTACATATGAACAGTCTTGGTGGCTTGGCGTAACTAGATCT	0.923011	0.986667
911	AGCATACCTGGCCCTTCCCGA	AcCATACCTGGCCCTTCCCGA	1mis	TGTGGAAAGGACGAAACACCAGCATACCTGGCCCTTCCCGGTTTTGAGACGAAGAGGTGCGTATCACTATACGTCTCGCTCCGTGGCAAGTAGGGCGGTACTACCATACCTGGCCCTTCCCGAGGCTTGGCGTAACTAGATCT	0.355913	0.973965
912	AACTCACGCAGCCTGATAGAC	AACTCACGCAGCCTGATAaAC	1mis	TGTGGAAAGGACGAAACACCAACTCACGCAGCCTGATAGAGTTTTGAGACGAAGAGTAAGCTTAGTTCCAGCGTCTCGCTCCTATACCTTCCAGCACGTACTAACTCACGCAGCCTGATAAACGGCTTGGCGTAACTAGATCT	/	/
913	GATACCTACGAAACACAGCAC	GATACCTAtGAAACACAGCAC	1mis	TGTGGAAAGGACGAAACACCGATACCTACGAAACACAGCAGTTTTGAGACGAAGAGTACTCCGTAGCTGAACGTCTCGCTCCTTGAACTGATTGCCAGTACTGATACCTATGAAACACAGCACGGCTTGGCGTAACTAGATCT	0.850193	1
914	ACCTACAGGAGTACCTGACGC	ACCTACAGGAaTACCTGACGC	1mis	TGTGGAAAGGACGAAACACCACCTACAGGAGTACCTGACGGTTTTGAGACGAAGAGTATCGCCTCTACAACCGTCTCGCTCCTTCCTGTATCCAGCAGTACTACCTACAGGAATACCTGACGCGGCTTGGCGTAACTAGATCT	/	/
915	ACAGAGGATCCCACTCTAGTG	AgAGAGGATCCCACTCTAGTG	1mis	TGTGGAAAGGACGAAACACCACAGAGGATCCCACTCTAGTGTTTTGAGACGAAGAGTATGTCGATCATCAGCGTCTCGCTCCTTCAGCCCTAAAGGCGTACTAGAGAGGATCCCACTCTAGTGGGCTTGGCGTAACTAGATCT	/	/
916	GAACAGCATTGACCTCAGAGA	GAACAGCATgGACCTCAGAGA	1mis	TGTGGAAAGGACGAAACACCGAACAGCATTGACCTCAGAGGTTTTGAGACGAAGAGTCACACATTCGCGTCCGTCTCGCTCCTAAAGCCATACCGCCGTACTGAACAGCATGGACCTCAGAGAGGCTTGGCGTAACTAGATCT	0.851771	0.916544
917	ATGAGGACCTGACTTACAGCG	ATGAGGACCTGcCTTACAGCG	1mis	TGTGGAAAGGACGAAACACCATGAGGACCTGACTTACAGCGTTTTGAGACGAAGAGTCCACATAGTAAGGCCGTCTCGCTCCGACAATGTACCCGAAGTACTATGAGGACCTGCCTTACAGCGGGCTTGGCGTAACTAGATCT	/	/
918	GAATAACGAAGTGTATGCTGC	GAATAACGAAcTGTATGCTGC	1mis	TGTGGAAAGGACGAAACACCGAATAACGAAGTGTATGCTGGTTTTGAGACGAAGAGTCGCCTAGTTCCGTTCGTCTCGCTCCGGATGACGGCCTATGGTACTGAATAACGAACTGTATGCTGCGGCTTGGCGTAACTAGATCT	0.933636	1
919	GCCAGACACCACCTTTCCCGT	GCCAGACACCACCTTTCCgGT	1mis	TGTGGAAAGGACGAAACACCGCCAGACACCACCTTTCCCGGTTTTGAGACGAAGAGTCGTCGAGTGGCGATCGTCTCGCTCCGGCTGGAATGGAGTAGTACTGCCAGACACCACCTTTCCGGTGGCTTGGCGTAACTAGATCT	0.428628	0.540619
920	GCAGGACAGGTCGTACAGCGA	GCcGGACAGGTCGTACAGCGA	1mis	TGTGGAAAGGACGAAACACCGCAGGACAGGTCGTACAGCGGTTTTGAGACGAAGAGTCTAGACAAGCGCTTCGTCTCGCTCCGGCGTTCTGCTGACGGTACTGCCGGACAGGTCGTACAGCGAGGCTTGGCGTAACTAGATCT	/	/
921	GGCTGCATAGACCATGCAGAA	GGCTGCATAGACCATGaAGAA	1mis	TGTGGAAAGGACGAAACACCGGCTGCATAGACCATGCAGAGTTTTGAGACGAAGAGTGAGCATCTTCAGGACGTCTCGCTCCGAGTAACACCGGAGAGTACTGGCTGCATAGACCATGAAGAAGGCTTGGCGTAACTAGATCT	0.311088	0.415131
922	AGGAACAGAGAGTTTCTCGTG	AGGAACAGcGAGTTTCTCGTG	1mis	TGTGGAAAGGACGAAACACCAGGAACAGAGAGTTTCTCGTGTTTTGAGACGAAGAGTGATATCTTGTCCAGCGTCTCGCTCCGAAGGGTTTGCGCACGTACTAGGAACAGCGAGTTTCTCGTGGGCTTGGCGTAACTAGATCT	0.414061	0.970155
923	GAAGATAAAGAGGGTGATAGC	tAAGATAAAGAGGGTGATAGC	1mis	TGTGGAAAGGACGAAACACCGAAGATAAAGAGGGTGATAGGTTTTGAGACGAAGAGTGATATTACAGGAGTCGTCTCGCTCCGCCCAAATCCAGACTGTACTTAAGATAAAGAGGGTGATAGCGGCTTGGCGTAACTAGATCT	/	/
924	AGGAGACACGGGCGCCGGGAC	cGGAGACACGGGCGCCGGGAC	1mis	TGTGGAAAGGACGAAACACCAGGAGACACGGGCGCCGGGAGTTTTGAGACGAAGAGTGATGGTCATGTTCTCGTCTCGCTCCGTGTTTGCCTGAACGGTACTCGGAGACACGGGCGCCGGGACGGCTTGGCGTAACTAGATCT	/	/
925	GTCCACAGGGCATATCCACAG	GTCCACAGGGCATgTCCACAG	1mis	TGTGGAAAGGACGAAACACCGTCCACAGGGCATATCCACAGTTTTGAGACGAAGAGTGCATCGCGCCGTTGCGTCTCGCTCCTAGCGTTGGTGGGTGGTACTGTCCACAGGGCATGTCCACAGGGCTTGGCGTAACTAGATCT	0.367985	0.875123
926	AGTACCAGGCCTGTAGCGGTG	gGTACCAGGCCTGTAGCGGTG	1mis	TGTGGAAAGGACGAAACACCAGTACCAGGCCTGTAGCGGTGTTTTGAGACGAAGAGTGCTAGTTAACCATCCGTCTCGCTCCTGAGGGAATCGTGCCGTACTGGTACCAGGCCTGTAGCGGTGGGCTTGGCGTAACTAGATCT	0.657903	0.963245
927	GAGCGCAAAGCAAACGTACGC	GAGCGtAAAGCAAACGTACGC	1mis	TGTGGAAAGGACGAAACACCGAGCGCAAAGCAAACGTACGGTTTTGAGACGAAGAGTGTGAACGAGAATTACGTCTCGCTCCGCGCTCAATCCACGGGTACTGAGCGTAAAGCAAACGTACGCGGCTTGGCGTAACTAGATCT	/	/
928	GAAGGGATCTCCAGTTGTGGT	GAAGGGATCcCCAGTTGTGGT	1mis	TGTGGAAAGGACGAAACACCGAAGGGATCTCCAGTTGTGGGTTTTGAGACGAAGAGTTATGGTAGTACCTACGTCTCGCTCCGACCGAGTAGATCTAGTACTGAAGGGATCCCCAGTTGTGGTGGCTTGGCGTAACTAGATCT	/	/
929	GTCACCTATTACACCAGGTGG	GTCACCTATTACtCCAGGTGG	1mis	TGTGGAAAGGACGAAACACCGTCACCTATTACACCAGGTGGTTTTGAGACGAAGAGTTATTGTTGAGGAGTCGTCTCGCTCCCGCGTTATGGCCATAGTACTGTCACCTATTACTCCAGGTGGGGCTTGGCGTAACTAGATCT	/	/
930	ACGTAAACAGAACCACGACGT	ACcTAAACAGAACCACGACGT	1mis	TGTGGAAAGGACGAAACACCACGTAAACAGAACCACGACGGTTTTGAGACGAAGAGTTGAATGGCCGCAGGCGTCTCGCTCCTATGGTGTGTCATACGTACTACCTAAACAGAACCACGACGTGGCTTGGCGTAACTAGATCT	0.572051	0.611777
931	AACAGCACAGGACCACCAGGA	AACAGCACAGGACCACCAGaA	1mis	TGTGGAAAGGACGAAACACCAACAGCACAGGACCACCAGGGTTTTGAGACGAAGAGTTGGACTTGTGACGACGTCTCGCTCCGGTTACATGGCCATCGTACTAACAGCACAGGACCACCAGAAGGCTTGGCGTAACTAGATCT	/	/
932	ACTACCCAACGTTCCTACCAC	ACTACCCAACGTTCCTgCCAC	1mis	TGTGGAAAGGACGAAACACCACTACCCAACGTTCCTACCAGTTTTGAGACGAAGATAACATACGTGGTGTACGTCTCGCTCCTGACACCGTGAGCGAGTACTACTACCCAACGTTCCTGCCACGGCTTGGCGTAACTAGATCT	0.563485	0.723787
933	GCGCTCACGGAGTCGCGACAA	GCGCTCACGGcGTCGCGACAA	1mis	TGTGGAAAGGACGAAACACCGCGCTCACGGAGTCGCGACAGTTTTGAGACGAAGATAACATAGCCATGCGACGTCTCGCTCCGCACCGGGTGTTCGTGTACTGCGCTCACGGCGTCGCGACAAGGCTTGGCGTAACTAGATCT	/	/
934	AGGCCAAGGTGACGCCCACGG	AGGCCAAGaTGACGCCCACGG	1mis	TGTGGAAAGGACGAAACACCAGGCCAAGGTGACGCCCACGGTTTTGAGACGAAGATAAGCGTATAGCACTCCGTCTCGCTCCGGACCAAAGCTAAGGGTACTAGGCCAAGATGACGCCCACGGGGCTTGGCGTAACTAGATCT	/	/
935	AGTATGAGTGATCCAGTGCTG	AGTATGAGTGATCCAGTGCaG	1mis	TGTGGAAAGGACGAAACACCAGTATGAGTGATCCAGTGCTGTTTTGAGACGAAGATAAGGTGGACTATGGACGTCTCGCTCCTGATTGGGTCAACCCGTACTAGTATGAGTGATCCAGTGCAGGGCTTGGCGTAACTAGATCT	0.700702	0.969253
936	GTGGAAAGAGTACACAGGCAA	GTGGAAAaAGTACACAGGCAA	1mis	TGTGGAAAGGACGAAACACCGTGGAAAGAGTACACAGGCAGTTTTGAGACGAAGATAAGTGTGTCGGAGCTCGTCTCGCTCCGTGTCAGAAGAGCTTGTACTGTGGAAAAAGTACACAGGCAAGGCTTGGCGTAACTAGATCT	1	1
937	GAAGGCATATGCATTTCACCA	GAAGGCATATaCATTTCACCA	1mis	TGTGGAAAGGACGAAACACCGAAGGCATATGCATTTCACCGTTTTGAGACGAAGATAATGCTACAACTACCCGTCTCGCTCCGCCCTGGGACCCTAAGTACTGAAGGCATATACATTTCACCAGGCTTGGCGTAACTAGATCT	/	/
938	GATACAGTGGAGAGGTCGGTA	GATACAGTaGAGAGGTCGGTA	1mis	TGTGGAAAGGACGAAACACCGATACAGTGGAGAGGTCGGTGTTTTGAGACGAAGATAATTCGTTCGCGCCACGTCTCGCTCCTGCCACTAAGTCGACGTACTGATACAGTAGAGAGGTCGGTAGGCTTGGCGTAACTAGATCT	0.807494	0.938047
939	GTCCATCTCCACGTTGAGCGG	GTCCATCTCCACGTTGAGCaG	1mis	TGTGGAAAGGACGAAACACCGTCCATCTCCACGTTGAGCGGTTTTGAGACGAAGATACCAGTTCTTCACCTCGTCTCGCTCCTCATCCGCGAACAACGTACTGTCCATCTCCACGTTGAGCAGGGCTTGGCGTAACTAGATCT	/	/
940	GGAAGCAGTAGATTATCACCT	GGAAGCAGTAGATTAgCACCT	1mis	TGTGGAAAGGACGAAACACCGGAAGCAGTAGATTATCACCGTTTTGAGACGAAGATACCATCCTTGAACGGCGTCTCGCTCCGCATGGAAAGCATGGGTACTGGAAGCAGTAGATTAGCACCTGGCTTGGCGTAACTAGATCT	0.157924	0.254433
941	GCAGAACTACAACAACGAGCT	GCAGAAgTACAACAACGAGCT	1mis	TGTGGAAAGGACGAAACACCGCAGAACTACAACAACGAGCGTTTTGAGACGAAGATACCGTGTAGAACGTTCGTCTCGCTCCTACAGCGAAACCTTTGTACTGCAGAAGTACAACAACGAGCTGGCTTGGCGTAACTAGATCT	0.661835	0.941672
942	ATGGCATATTTGGCTTGACGG	cTGGCATATTTGGCTTGACGG	1mis	TGTGGAAAGGACGAAACACCATGGCATATTTGGCTTGACGGTTTTGAGACGAAGATACCGTGTCTCTTCCTCGTCTCGCTCCCGAGCAGCTCATCTAGTACTCTGGCATATTTGGCTTGACGGGGCTTGGCGTAACTAGATCT	0.950168	1
943	ATACATCAGTTGAACATACCA	ATACATCAGTTGAACATgCCA	1mis	TGTGGAAAGGACGAAACACCATACATCAGTTGAACATACCGTTTTGAGACGAAGATACGAGACCTGACTCTCGTCTCGCTCCTGTCGGAATGATCTTGTACTATACATCAGTTGAACATGCCAGGCTTGGCGTAACTAGATCT	/	/
944	AGCTGGTATTCCCTCTCGAGT	AGCTGGTATTCCCTtTCGAGT	1mis	TGTGGAAAGGACGAAACACCAGCTGGTATTCCCTCTCGAGGTTTTGAGACGAAGATACGGAACATGCGCTTCGTCTCGCTCCCGAATCGTCGAACCTGTACTAGCTGGTATTCCCTTTCGAGTGGCTTGGCGTAACTAGATCT	0.087224	0.16565
945	AGCCGTACCTTGTAACTGGGC	AGCCGTACCTTGTAACTGcGC	1mis	TGTGGAAAGGACGAAACACCAGCCGTACCTTGTAACTGGGGTTTTGAGACGAAGATAGACATACTGACCAACGTCTCGCTCCGAAGCTAATCGAAGAGTACTAGCCGTACCTTGTAACTGCGCGGCTTGGCGTAACTAGATCT	0.926141	1
946	AAAGCTACTATATCGCCACAA	AAAGCTACTtTATCGCCACAA	1mis	TGTGGAAAGGACGAAACACCAAAGCTACTATATCGCCACAGTTTTGAGACGAAGATAGATTACGCAGAAGGCGTCTCGCTCCGGTGTTTCACCGATGGTACTAAAGCTACTTTATCGCCACAAGGCTTGGCGTAACTAGATCT	0.178731	0.416667
947	GCTCATCCGAATTGATTGTCA	GCTCATCgGAATTGATTGTCA	1mis	TGTGGAAAGGACGAAACACCGCTCATCCGAATTGATTGTCGTTTTGAGACGAAGATAGCCAGTATTCAGTACGTCTCGCTCCTCGGAACGTCCCGGTGTACTGCTCATCGGAATTGATTGTCAGGCTTGGCGTAACTAGATCT	0.738509	1
948	AGCTATGGCTGTGGTCTTAGC	AGCTATGGCTaTGGTCTTAGC	1mis	TGTGGAAAGGACGAAACACCAGCTATGGCTGTGGTCTTAGGTTTTGAGACGAAGATAGCCTTGACTGAATACGTCTCGCTCCTTGGACCATTGTCAAGTACTAGCTATGGCTATGGTCTTAGCGGCTTGGCGTAACTAGATCT	0.433336	0.975007
949	GGCCACACTGGAGGATGATGT	GGgCACACTGGAGGATGATGT	1mis	TGTGGAAAGGACGAAACACCGGCCACACTGGAGGATGATGGTTTTGAGACGAAGATAGGTGTATTCTAAGGCGTCTCGCTCCGAGGGTACATTCTCCGTACTGGGCACACTGGAGGATGATGTGGCTTGGCGTAACTAGATCT	/	/
950	GACTCACAGGACTACTACGTG	GACTCACAGGACTACTcCGTG	1mis	TGTGGAAAGGACGAAACACCGACTCACAGGACTACTACGTGTTTTGAGACGAAGATAGTACACACGATACCCGTCTCGCTCCGTAATAGAAGTTGGGGTACTGACTCACAGGACTACTCCGTGGGCTTGGCGTAACTAGATCT	0.656846	0.886908
951	ACTGCACCAGCGAGTCGTCGG	ACTGCACCAGCGAaTCGTCGG	1mis	TGTGGAAAGGACGAAACACCACTGCACCAGCGAGTCGTCGGTTTTGAGACGAAGATAGTTCGTCACTTGCTCGTCTCGCTCCTATTCATGCAAGCGTGTACTACTGCACCAGCGAATCGTCGGGGCTTGGCGTAACTAGATCT	0.822539	0.93288
952	GACGGCAAAGTCATTCAGCTC	GACGGCAAAGTCATTCgGCTC	1mis	TGTGGAAAGGACGAAACACCGACGGCAAAGTCATTCAGCTGTTTTGAGACGAAGATATACGTGCGATCTGTCGTCTCGCTCCGCCTGAGGCTCGTACGTACTGACGGCAAAGTCATTCGGCTCGGCTTGGCGTAACTAGATCT	0.765969	0.862783
953	AGGACACGCTCTCTCCTACGG	AGGACACtCTCTCTCCTACGG	1mis	TGTGGAAAGGACGAAACACCAGGACACGCTCTCTCCTACGGTTTTGAGACGAAGATATAGCCGGATATCTTCGTCTCGCTCCGGAATACGTGCAGGAGTACTAGGACACTCTCTCTCCTACGGGGCTTGGCGTAACTAGATCT	0.500703	0.993448
954	GTCTACCTGGGCCGGCATGCA	GTCTACgTGGGCCGGCATGCA	1mis	TGTGGAAAGGACGAAACACCGTCTACCTGGGCCGGCATGCGTTTTGAGACGAAGATATATTGGACCGCCTCCGTCTCGCTCCTCATGTACGCAACTAGTACTGTCTACGTGGGCCGGCATGCAGGCTTGGCGTAACTAGATCT	/	/
955	AGCACTGTACACGGCAGCAGT	AGCACTGTtCACGGCAGCAGT	1mis	TGTGGAAAGGACGAAACACCAGCACTGTACACGGCAGCAGGTTTTGAGACGAAGATATGCTATCTTACCGTCGTCTCGCTCCTTACATGGCGCACCAGTACTAGCACTGTTCACGGCAGCAGTGGCTTGGCGTAACTAGATCT	/	/
956	GGCCACCGACACACACCACGT	GGaCACCGACACACACCACGT	1mis	TGTGGAAAGGACGAAACACCGGCCACCGACACACACCACGGTTTTGAGACGAAGATATGGTGCCAACGACCCGTCTCGCTCCTCTTAATTACGTCGTGTACTGGACACCGACACACACCACGTGGCTTGGCGTAACTAGATCT	0.653091	1
957	GGTGTAGTGCACAGTCGCAGG	GGTGTAGTGCAtAGTCGCAGG	1mis	TGTGGAAAGGACGAAACACCGGTGTAGTGCACAGTCGCAGGTTTTGAGACGAAGATCACGCCGGCAGATCTCGTCTCGCTCCGTGATAATTGTATGGGTACTGGTGTAGTGCATAGTCGCAGGGGCTTGGCGTAACTAGATCT	0.828966	0.884391
958	GTCGCGATAGGGTCGGCCGGT	GTaGCGATAGGGTCGGCCGGT	1mis	TGTGGAAAGGACGAAACACCGTCGCGATAGGGTCGGCCGGGTTTTGAGACGAAGATCACGGTTGTGAAGAGCGTCTCGCTCCGATAGCAGTTTATGAGTACTGTAGCGATAGGGTCGGCCGGTGGCTTGGCGTAACTAGATCT	0.241245	0.915979
959	GCAAGATCCTGACCCAACGGC	GaAAGATCCTGACCCAACGGC	1mis	TGTGGAAAGGACGAAACACCGCAAGATCCTGACCCAACGGGTTTTGAGACGAAGATCAGCGGTAATATCTTCGTCTCGCTCCGTCGGTGTGAACTTCGTACTGAAAGATCCTGACCCAACGGCGGCTTGGCGTAACTAGATCT	0.510537	0.625407
960	ACCACATGTTGGACCAAATGG	ACCACATGTTcGACCAAATGG	1mis	TGTGGAAAGGACGAAACACCACCACATGTTGGACCAAATGGTTTTGAGACGAAGATCAGTGTCTCTTCACTCGTCTCGCTCCTCTAACGTCATTAGGGTACTACCACATGTTCGACCAAATGGGGCTTGGCGTAACTAGATCT	/	/
961	GGTCAGCGGCATCAACGTAGC	GGTCAGaGGCATCAACGTAGC	1mis	TGTGGAAAGGACGAAACACCGGTCAGCGGCATCAACGTAGGTTTTGAGACGAAGATCATCAAGCAGGATGACGTCTCGCTCCTCACGTGGAGATCAAGTACTGGTCAGAGGCATCAACGTAGCGGCTTGGCGTAACTAGATCT	0.71	1
962	GGAGTACTGACTGTATTCCGA	GGAcTACTGACTGTATTCCGA	1mis	TGTGGAAAGGACGAAACACCGGAGTACTGACTGTATTCCGGTTTTGAGACGAAGATCATGGTCTCAGTCACCGTCTCGCTCCGGGTCGCTCTAGCGTGTACTGGACTACTGACTGTATTCCGAGGCTTGGCGTAACTAGATCT	/	/
963	GTGGAGATGGCTCTTAGCAGT	GTGGAGATGGCaCTTAGCAGT	1mis	TGTGGAAAGGACGAAACACCGTGGAGATGGCTCTTAGCAGGTTTTGAGACGAAGATCCAACCAGTTCTGTGCGTCTCGCTCCGATCCCGACTCTGGGGTACTGTGGAGATGGCACTTAGCAGTGGCTTGGCGTAACTAGATCT	/	/
964	GCGACCCATCGGCCTGACGTG	GCtACCCATCGGCCTGACGTG	1mis	TGTGGAAAGGACGAAACACCGCGACCCATCGGCCTGACGTGTTTTGAGACGAAGATCCAGTACTTCATCGGCGTCTCGCTCCCTATTAGGGCTACTAGTACTGCTACCCATCGGCCTGACGTGGGCTTGGCGTAACTAGATCT	0.39856	0.825279
965	GCATACATGACTTGCCGGAAA	GCATACATGACTTGCCGGAgA	1mis	TGTGGAAAGGACGAAACACCGCATACATGACTTGCCGGAAGTTTTGAGACGAAGATCCATGCCAATTGAGTCGTCTCGCTCCTACCAGGGAATATATGTACTGCATACATGACTTGCCGGAGAGGCTTGGCGTAACTAGATCT	/	/
966	ATATAGTTCTCACCTCCTCGT	AgATAGTTCTCACCTCCTCGT	1mis	TGTGGAAAGGACGAAACACCATATAGTTCTCACCTCCTCGGTTTTGAGACGAAGATCCTACTGTGTCAAGCCGTCTCGCTCCTGTCGGGATGGCCTCGTACTAGATAGTTCTCACCTCCTCGTGGCTTGGCGTAACTAGATCT	0.843637	0.887463
967	AGGGTCTACCGCAGTCTGTGA	AGGGTCTACtGCAGTCTGTGA	1mis	TGTGGAAAGGACGAAACACCAGGGTCTACCGCAGTCTGTGGTTTTGAGACGAAGATCCTCTCCAACTTCACCGTCTCGCTCCCTCCCGTAAATGTAAGTACTAGGGTCTACTGCAGTCTGTGAGGCTTGGCGTAACTAGATCT	0.600313	0.895259
968	ATCCAGCATGCCCAACAGGAT	ATCCAGCATGCCCAtCAGGAT	1mis	TGTGGAAAGGACGAAACACCATCCAGCATGCCCAACAGGAGTTTTGAGACGAAGATCCTCTTCTAACCATTCGTCTCGCTCCTTTAGCTGCTATATCGTACTATCCAGCATGCCCATCAGGATGGCTTGGCGTAACTAGATCT	0.639852	0.93007
969	AGATGCAGGAGACACCAAACA	AGATGaAGGAGACACCAAACA	1mis	TGTGGAAAGGACGAAACACCAGATGCAGGAGACACCAAACGTTTTGAGACGAAGATCGAGAAGAGATCTGACGTCTCGCTCCGAAGAAGTGCGCATGGTACTAGATGAAGGAGACACCAAACAGGCTTGGCGTAACTAGATCT	0.532618	1
970	GCGATATGGTTCATGGCTTGG	GCGATATGGTTCATGGgTTGG	1mis	TGTGGAAAGGACGAAACACCGCGATATGGTTCATGGCTTGGTTTTGAGACGAAGATCGCCTGAGCCGTGTTCGTCTCGCTCCGGGACCAGCATTTAAGTACTGCGATATGGTTCATGGGTTGGGGCTTGGCGTAACTAGATCT	0.575753	0.727477
971	AGACGTATACAGTGTCACCGA	AGACGTAaACAGTGTCACCGA	1mis	TGTGGAAAGGACGAAACACCAGACGTATACAGTGTCACCGGTTTTGAGACGAAGATCGCGGCTCTGATATTCGTCTCGCTCCGAACGTAACCATTAAGTACTAGACGTAAACAGTGTCACCGAGGCTTGGCGTAACTAGATCT	0.219467	1
972	GGCCATCCTTGCTTTGAACGT	GGCCATCCTTGCcTTGAACGT	1mis	TGTGGAAAGGACGAAACACCGGCCATCCTTGCTTTGAACGGTTTTGAGACGAAGATCGTAGAGTAGACTCTCGTCTCGCTCCTAGACGCTTAGTACTGTACTGGCCATCCTTGCCTTGAACGTGGCTTGGCGTAACTAGATCT	/	/
973	GTGCACCAGCAGCCTATCCAG	GTGCACCtGCAGCCTATCCAG	1mis	TGTGGAAAGGACGAAACACCGTGCACCAGCAGCCTATCCAGTTTTGAGACGAAGATCGTGTAGACGTTCTACGTCTCGCTCCTCCAGGAGTTAATCTGTACTGTGCACCTGCAGCCTATCCAGGGCTTGGCGTAACTAGATCT	0.846649	1
974	GAACAGCATTGACCTCAGAGA	GAAtAGCATTGACCTCAGAGA	1mis	TGTGGAAAGGACGAAACACCGAACAGCATTGACCTCAGAGGTTTTGAGACGAAGATCTTCGTTCAAGACATCGTCTCGCTCCCTCTGACCTTTACCCGTACTGAATAGCATTGACCTCAGAGAGGCTTGGCGTAACTAGATCT	0.861094	0.926576
975	GCTGCATCAGCTGCTCGCTGG	GaTGCATCAGCTGCTCGCTGG	1mis	TGTGGAAAGGACGAAACACCGCTGCATCAGCTGCTCGCTGGTTTTGAGACGAAGATCTTGTGGCCATCGGCCGTCTCGCTCCGGGATGCGACTACCAGTACTGATGCATCAGCTGCTCGCTGGGGCTTGGCGTAACTAGATCT	0.400993	0.699107
976	GTAGGAATCTGTACCATCAAA	GcAGGAATCTGTACCATCAAA	1mis	TGTGGAAAGGACGAAACACCGTAGGAATCTGTACCATCAAGTTTTGAGACGAAGATGAGAACCATAGGCCGCGTCTCGCTCCGGTCGAATCATACAGGTACTGCAGGAATCTGTACCATCAAAGGCTTGGCGTAACTAGATCT	0.521032	0.969921
977	GCCCAACTTCTGGTGCCGCGG	GCCCAACTTCTGGTGCCGtGG	1mis	TGTGGAAAGGACGAAACACCGCCCAACTTCTGGTGCCGCGGTTTTGAGACGAAGATGAGTACGCATAGATTCGTCTCGCTCCTCCACATGATTGCCTGTACTGCCCAACTTCTGGTGCCGTGGGGCTTGGCGTAACTAGATCT	/	/
978	GCAGTCACGAAAACCATCTGT	GCAGTCACGAAAACCAcCTGT	1mis	TGTGGAAAGGACGAAACACCGCAGTCACGAAAACCATCTGGTTTTGAGACGAAGATGATAAGCATGGCGCACGTCTCGCTCCGATTGCGGGAACCGTGTACTGCAGTCACGAAAACCACCTGTGGCTTGGCGTAACTAGATCT	0.432694	0.777594
979	GCAGAGCGGTCTCCACGTTGT	GCAGAGCGGTCTCaACGTTGT	1mis	TGTGGAAAGGACGAAACACCGCAGAGCGGTCTCCACGTTGGTTTTGAGACGAAGATGATCACTTGCCAATGCGTCTCGCTCCTACATGTCGTGCGCAGTACTGCAGAGCGGTCTCAACGTTGTGGCTTGGCGTAACTAGATCT	0.332577	0.54173
980	GCACCACCAAATCATCCCCGT	aCACCACCAAATCATCCCCGT	1mis	TGTGGAAAGGACGAAACACCGCACCACCAAATCATCCCCGGTTTTGAGACGAAGATGATGGTACATGACGCCGTCTCGCTCCGGCCGTTAACACAGGGTACTACACCACCAAATCATCCCCGTGGCTTGGCGTAACTAGATCT	/	/
981	GCACATCGGAGCGGGCAATGA	GCACATCGGAGCtGGCAATGA	1mis	TGTGGAAAGGACGAAACACCGCACATCGGAGCGGGCAATGGTTTTGAGACGAAGATGCACCGTTCCAGACTCGTCTCGCTCCTCTGGCACCATTAAAGTACTGCACATCGGAGCTGGCAATGAGGCTTGGCGTAACTAGATCT	0.369094	1
982	ATTCACATACTCACTGTCTGT	ATTCACATAgTCACTGTCTGT	1mis	TGTGGAAAGGACGAAACACCATTCACATACTCACTGTCTGGTTTTGAGACGAAGATGCAGAGATACTCAACCGTCTCGCTCCGACCAACTTGGCTGTGTACTATTCACATAGTCACTGTCTGTGGCTTGGCGTAACTAGATCT	/	/
983	GACAATATATGATTGATGCAG	GACAATATcTGATTGATGCAG	1mis	TGTGGAAAGGACGAAACACCGACAATATATGATTGATGCAGTTTTGAGACGAAGATGCCATACTAGATGTTCGTCTCGCTCCGACCGTTAAACATAAGTACTGACAATATCTGATTGATGCAGGGCTTGGCGTAACTAGATCT	0.852574	0.905087
984	AAGGTCACTTACCTTTCAAGT	AgGGTCACTTACCTTTCAAGT	1mis	TGTGGAAAGGACGAAACACCAAGGTCACTTACCTTTCAAGGTTTTGAGACGAAGATGCCGCGTTATTGTAACGTCTCGCTCCGTTCGGTTGCGAGGAGTACTAGGGTCACTTACCTTTCAAGTGGCTTGGCGTAACTAGATCT	/	/
985	GCTCATGCAACTTGTCCTCGG	aCTCATGCAACTTGTCCTCGG	1mis	TGTGGAAAGGACGAAACACCGCTCATGCAACTTGTCCTCGGTTTTGAGACGAAGATGCTATGCAAGATTAGCGTCTCGCTCCTCGGAGGTCAGCGTAGTACTACTCATGCAACTTGTCCTCGGGGCTTGGCGTAACTAGATCT	/	/
986	GAGGGAATGGTGTGGCTGAGC	GAGGGAATGGTGTGGCTtAGC	1mis	TGTGGAAAGGACGAAACACCGAGGGAATGGTGTGGCTGAGGTTTTGAGACGAAGATGCTTGGATCAGGTCACGTCTCGCTCCGACGGAGTCCCATTTGTACTGAGGGAATGGTGTGGCTTAGCGGCTTGGCGTAACTAGATCT	/	/
987	GTGGCATGCGACTGTGCCAGG	GTGGCATGtGACTGTGCCAGG	1mis	TGTGGAAAGGACGAAACACCGTGGCATGCGACTGTGCCAGGTTTTGAGACGAAGATGGATAACTCACTCCGCGTCTCGCTCCGTGTGCGTAGTACTCGTACTGTGGCATGTGACTGTGCCAGGGGCTTGGCGTAACTAGATCT	0.943736	1
988	GCCTAGAGCAGACTTCTGTGA	GCaTAGAGCAGACTTCTGTGA	1mis	TGTGGAAAGGACGAAACACCGCCTAGAGCAGACTTCTGTGGTTTTGAGACGAAGATGGCCATATGGAGATACGTCTCGCTCCTCCGCCTAGCAGGCAGTACTGCATAGAGCAGACTTCTGTGAGGCTTGGCGTAACTAGATCT	/	/
989	AGAGACCTGCATGCGCCACGT	AGAGACCgGCATGCGCCACGT	1mis	TGTGGAAAGGACGAAACACCAGAGACCTGCATGCGCCACGGTTTTGAGACGAAGATGGCCGTCTTACCGCGCGTCTCGCTCCTGTAACCCAGTAGAGGTACTAGAGACCGGCATGCGCCACGTGGCTTGGCGTAACTAGATCT	0.629995	0.994879
990	AGCCGTACGTACCTTCCTTGG	AGCCGTACGTACtTTCCTTGG	1mis	TGTGGAAAGGACGAAACACCAGCCGTACGTACCTTCCTTGGTTTTGAGACGAAGATGGTATGCAACAAGTCCGTCTCGCTCCGCATAGACCTAACGAGTACTAGCCGTACGTACTTTCCTTGGGGCTTGGCGTAACTAGATCT	0.966786	1
991	ACAACAGGGTAGGCAAGTGTG	tCAACAGGGTAGGCAAGTGTG	1mis	TGTGGAAAGGACGAAACACCACAACAGGGTAGGCAAGTGTGTTTTGAGACGAAGATGGTCGAGTGAATATACGTCTCGCTCCTCGCTCACTTGCTTCGTACTTCAACAGGGTAGGCAAGTGTGGGCTTGGCGTAACTAGATCT	/	/
992	GGAAGAAAGATGCAGAGTCGA	GGAAGAAcGATGCAGAGTCGA	1mis	TGTGGAAAGGACGAAACACCGGAAGAAAGATGCAGAGTCGGTTTTGAGACGAAGATGTAGGATAGTGTACGCGTCTCGCTCCGGGCTCGCCTGCAATGTACTGGAAGAACGATGCAGAGTCGAGGCTTGGCGTAACTAGATCT	/	/
993	GCACATGACAGCCATTCAGCT	GCACATGACAGgCATTCAGCT	1mis	TGTGGAAAGGACGAAACACCGCACATGACAGCCATTCAGCGTTTTGAGACGAAGATGTCATTCGAAGTAGGCGTCTCGCTCCTACACGGTTGCGCATGTACTGCACATGACAGGCATTCAGCTGGCTTGGCGTAACTAGATCT	/	/
994	GCGTCGTATTGGCTTCCGCTG	GCGTCGcATTGGCTTCCGCTG	1mis	TGTGGAAAGGACGAAACACCGCGTCGTATTGGCTTCCGCTGTTTTGAGACGAAGATGTCTCATGTTCCATTCGTCTCGCTCCCTCATTACGTATCGCGTACTGCGTCGCATTGGCTTCCGCTGGGCTTGGCGTAACTAGATCT	0.472669	0.941041
995	GCTCATATTACAGTGTGCACA	aCTCATATTACAGTGTGCACA	1mis	TGTGGAAAGGACGAAACACCGCTCATATTACAGTGTGCACGTTTTGAGACGAAGATGTGCTCCGCCGTAAGCGTCTCGCTCCGCAGGGTGATATCTAGTACTACTCATATTACAGTGTGCACAGGCTTGGCGTAACTAGATCT	0.858769	0.982502
996	ATCTACTCCCCAGTCAGCAAA	ATCcACTCCCCAGTCAGCAAA	1mis	TGTGGAAAGGACGAAACACCATCTACTCCCCAGTCAGCAAGTTTTGAGACGAAGATTACAACTTAGATCGGCGTCTCGCTCCTGTCTGTCCGCGGTTGTACTATCCACTCCCCAGTCAGCAAAGGCTTGGCGTAACTAGATCT	/	/
997	ATGATACCCTGCACGAGGAGT	gTGATACCCTGCACGAGGAGT	1mis	TGTGGAAAGGACGAAACACCATGATACCCTGCACGAGGAGGTTTTGAGACGAAGATTATCTACTGGAGTGTCGTCTCGCTCCGTCCCATCATCGACCGTACTGTGATACCCTGCACGAGGAGTGGCTTGGCGTAACTAGATCT	0.862235	0.927309
998	ATGGGTATTATCAGTCAATGT	ATGGGTATTATCAcTCAATGT	1mis	TGTGGAAAGGACGAAACACCATGGGTATTATCAGTCAATGGTTTTGAGACGAAGATTCAATACGATTGCGGCGTCTCGCTCCGCAGGGTCTTGGACAGTACTATGGGTATTATCACTCAATGTGGCTTGGCGTAACTAGATCT	/	/
999	GTGGCAATGGATCTGACTCAG	GTGGCAATGGATCTGACTtAG	1mis	TGTGGAAAGGACGAAACACCGTGGCAATGGATCTGACTCAGTTTTGAGACGAAGATTCACGGACAACGCGGCGTCTCGCTCCGCTAACCGTTGACCAGTACTGTGGCAATGGATCTGACTTAGGGCTTGGCGTAACTAGATCT	0.878769	1
1000	GACTTAATGAAGCCTTACCCA	GACTTAATGAAGCCTTACCgA	1mis	TGTGGAAAGGACGAAACACCGACTTAATGAAGCCTTACCCGTTTTGAGACGAAGATTCGAGGCGCGGCATTCGTCTCGCTCCGCGATTAAACCGAACGTACTGACTTAATGAAGCCTTACCGAGGCTTGGCGTAACTAGATCT	1	1
1001	GGCTAGGCAGCCGTTCGAAGA	GGCcAGGCAGCCGTTCGAAGA	1mis	TGTGGAAAGGACGAAACACCGGCTAGGCAGCCGTTCGAAGGTTTTGAGACGAAGATTCTGATCACACTTCACGTCTCGCTCCTCAATCATCAACCGAGTACTGGCCAGGCAGCCGTTCGAAGAGGCTTGGCGTAACTAGATCT	/	/
1002	GCAGCAGTTCGTCATCGCCGG	GCAGCAGgTCGTCATCGCCGG	1mis	TGTGGAAAGGACGAAACACCGCAGCAGTTCGTCATCGCCGGTTTTGAGACGAAGATTCTGCACTGGCCTATCGTCTCGCTCCGTGGGTTGTTGAGATGTACTGCAGCAGGTCGTCATCGCCGGGGCTTGGCGTAACTAGATCT	/	/
1003	ACAGGGAACTGTAGCAACTGA	ACAGGGAACTGTAGCAAaTGA	1mis	TGTGGAAAGGACGAAACACCACAGGGAACTGTAGCAACTGGTTTTGAGACGAAGATTGCCGGCGACATAGACGTCTCGCTCCGCTGGCCTGTGCACAGTACTACAGGGAACTGTAGCAAATGAGGCTTGGCGTAACTAGATCT	0.73637	0.80843
1004	GCCCAGTGTCCACGTTCCAGC	GCCCAcTGTCCACGTTCCAGC	1mis	TGTGGAAAGGACGAAACACCGCCCAGTGTCCACGTTCCAGGTTTTGAGACGAAGATTGGCAGTACCACGCACGTCTCGCTCCTACCTGAGACTTGCGGTACTGCCCACTGTCCACGTTCCAGCGGCTTGGCGTAACTAGATCT	/	/
1005	ACGGGCATCATTGGTTGCTGG	ACGGGCATaATTGGTTGCTGG	1mis	TGTGGAAAGGACGAAACACCACGGGCATCATTGGTTGCTGGTTTTGAGACGAAGATTGTCGAGTCGCAAGCCGTCTCGCTCCGCTTCAGTAATGCTAGTACTACGGGCATAATTGGTTGCTGGGGCTTGGCGTAACTAGATCT	0.503953	0.977231
1006	GATAGGTACATATCAAACCAG	GATAGGTACATATCAAgCCAG	1mis	TGTGGAAAGGACGAAACACCGATAGGTACATATCAAACCAGTTTTGAGACGAAGCAACGTAAGCCTTCGAACGTCTCGCTCCTTGCCTTCAATGAGAGTACTGATAGGTACATATCAAGCCAGGGCTTGGCGTAACTAGATCT	/	/
1007	GCACAGTAGAAGCCGTATTGG	GCACAGTAGAtGCCGTATTGG	1mis	TGTGGAAAGGACGAAACACCGCACAGTAGAAGCCGTATTGGTTTTGAGACGAAGCAACGTTGAATGCACTACGTCTCGCTCCTACAATTCGTACTGGGTACTGCACAGTAGATGCCGTATTGGGGCTTGGCGTAACTAGATCT	0.918227	0.955505
1008	GTATCATAGGAACATCGTCAG	GTATCATAGcAACATCGTCAG	1mis	TGTGGAAAGGACGAAACACCGTATCATAGGAACATCGTCAGTTTTGAGACGAAGCAACTACTGCATCCGAACGTCTCGCTCCCGCGTAGCGCTGATCGTACTGTATCATAGCAACATCGTCAGGGCTTGGCGTAACTAGATCT	/	/
1009	GAAACATTCACCTCAGTGCGT	GAAACATTCcCCTCAGTGCGT	1mis	TGTGGAAAGGACGAAACACCGAAACATTCACCTCAGTGCGGTTTTGAGACGAAGCAAGAACCTAAGCTCCTCGTCTCGCTCCGGAGTTGGAGGGTCGGTACTGAAACATTCCCCTCAGTGCGTGGCTTGGCGTAACTAGATCT	/	/
1010	GGCCAGAGTGTCTTCCGACGT	GGCCAGAGTGTaTTCCGACGT	1mis	TGTGGAAAGGACGAAACACCGGCCAGAGTGTCTTCCGACGGTTTTGAGACGAAGCAAGAATAGCATACCGGCGTCTCGCTCCGAGGGTGTAAGGGTTGTACTGGCCAGAGTGTATTCCGACGTGGCTTGGCGTAACTAGATCT	0.7346	0.84313
1011	GTAACAGTATTGCTTCTTTGA	cTAACAGTATTGCTTCTTTGA	1mis	TGTGGAAAGGACGAAACACCGTAACAGTATTGCTTCTTTGGTTTTGAGACGAAGCAAGACAACTAACACATCGTCTCGCTCCGTGATGCCCGGCCATGTACTCTAACAGTATTGCTTCTTTGAGGCTTGGCGTAACTAGATCT	/	/
1012	ACAAGATATGGTCACCATCGA	ACAAGATATGGaCACCATCGA	1mis	TGTGGAAAGGACGAAACACCACAAGATATGGTCACCATCGGTTTTGAGACGAAGCAAGTGGCAGGCGTCGACGTCTCGCTCCTCGGATCGCATGGGAGTACTACAAGATATGGACACCATCGAGGCTTGGCGTAACTAGATCT	0.629032	0.912226
1013	AATCATCGGACGACCAGTTGT	AATCATCGGACGACCAGcTGT	1mis	TGTGGAAAGGACGAAACACCAATCATCGGACGACCAGTTGGTTTTGAGACGAAGCAATACCTGGATAACCGCGTCTCGCTCCTGGCACACAGTAAGTGTACTAATCATCGGACGACCAGCTGTGGCTTGGCGTAACTAGATCT	0.721666	1
1014	GCTGTTATAGTTACAGGACAA	GCTGTTATAGTTACAGGACtA	1mis	TGTGGAAAGGACGAAACACCGCTGTTATAGTTACAGGACAGTTTTGAGACGAAGCAATCCATCGAGACCGGCGTCTCGCTCCGAGCGATCCGGTATGGTACTGCTGTTATAGTTACAGGACTAGGCTTGGCGTAACTAGATCT	0.960935	1
1015	GATACTTGGCCAAAGGACGTG	GATACTTGGCCAAAGGACaTG	1mis	TGTGGAAAGGACGAAACACCGATACTTGGCCAAAGGACGTGTTTTGAGACGAAGCAATCCGCTGGCGCCTGCGTCTCGCTCCTTGAGTAGGTGTCTTGTACTGATACTTGGCCAAAGGACATGGGCTTGGCGTAACTAGATCT	0.580248	1
1016	GGCTGCACTGTCCACATGCTT	GGCTGCACTGTCCAaATGCTT	1mis	TGTGGAAAGGACGAAACACCGGCTGCACTGTCCACATGCTGTTTTGAGACGAAGCAATGATACTTGACGCGCGTCTCGCTCCGAGGTTCTCTGCCCTGTACTGGCTGCACTGTCCAAATGCTTGGCTTGGCGTAACTAGATCT	0.115185	0.260373
1017	AGCGTGTACAGCGACATCGTG	AGCGTGTACAGaGACATCGTG	1mis	TGTGGAAAGGACGAAACACCAGCGTGTACAGCGACATCGTGTTTTGAGACGAAGCAATGCCTATTCTCTCTCGTCTCGCTCCCGAATATATGCCCATGTACTAGCGTGTACAGAGACATCGTGGGCTTGGCGTAACTAGATCT	/	/
1018	ACAACAGGGTAGGCAAGTGTG	ACAACAGcGTAGGCAAGTGTG	1mis	TGTGGAAAGGACGAAACACCACAACAGGGTAGGCAAGTGTGTTTTGAGACGAAGCAATGTCCGACTGTCTTCGTCTCGCTCCTATCATGACTGGCTAGTACTACAACAGCGTAGGCAAGTGTGGGCTTGGCGTAACTAGATCT	/	/
1019	ACCTACCGTTGGCCACCGAGA	ACCTACCGTTGGCCcCCGAGA	1mis	TGTGGAAAGGACGAAACACCACCTACCGTTGGCCACCGAGGTTTTGAGACGAAGCAATTGGAGCCAATTATCGTCTCGCTCCTTCGAACGACAATGGGTACTACCTACCGTTGGCCCCCGAGAGGCTTGGCGTAACTAGATCT	0.575423	1
1020	GCTGTACGAGCTGGCTCAGGC	GCTGTACGAGCTGGCcCAGGC	1mis	TGTGGAAAGGACGAAACACCGCTGTACGAGCTGGCTCAGGGTTTTGAGACGAAGCACACAGTATTACAGTGCGTCTCGCTCCGGGCATGTCAGGTCAGTACTGCTGTACGAGCTGGCCCAGGCGGCTTGGCGTAACTAGATCT	0.637243	0.955446
1021	GCTGCACCTGCATCGGCGTGA	GCTGCACtTGCATCGGCGTGA	1mis	TGTGGAAAGGACGAAACACCGCTGCACCTGCATCGGCGTGGTTTTGAGACGAAGCACACCTTCCATCGTCACGTCTCGCTCCGTAGAATCCTAGGTGGTACTGCTGCACTTGCATCGGCGTGAGGCTTGGCGTAACTAGATCT	/	/
1022	ACACAAGACAAGGACAGGATG	ACAtAAGACAAGGACAGGATG	1mis	TGTGGAAAGGACGAAACACCACACAAGACAAGGACAGGATGTTTTGAGACGAAGCACAGCACGCATATATTCGTCTCGCTCCTTATCAGGAAACGTAGTACTACATAAGACAAGGACAGGATGGGCTTGGCGTAACTAGATCT	/	/
1023	GGTACAGGTACTCGCGGCGCA	GGTACAGGTACTCGCGGCGtA	1mis	TGTGGAAAGGACGAAACACCGGTACAGGTACTCGCGGCGCGTTTTGAGACGAAGCACAGCAGTCCTTAAGTCGTCTCGCTCCGTCTTTCAGTCAGAAGTACTGGTACAGGTACTCGCGGCGTAGGCTTGGCGTAACTAGATCT	0.803324	0.932502
1024	GGGCATTGTGGCTTAAGTCAA	GGGCATTGTGtCTTAAGTCAA	1mis	TGTGGAAAGGACGAAACACCGGGCATTGTGGCTTAAGTCAGTTTTGAGACGAAGCACAGCTAACTGAATAGCGTCTCGCTCCTCACCTCGATCCGTGGTACTGGGCATTGTGTCTTAAGTCAAGGCTTGGCGTAACTAGATCT	0.754347	0.98217
1025	AACACCTTGCGTACTCAGTGT	AACACCTTGCGTACTCAGaGT	1mis	TGTGGAAAGGACGAAACACCAACACCTTGCGTACTCAGTGGTTTTGAGACGAAGCACATAATGCCGCGATTCGTCTCGCTCCTTGACTGGTGTTGCGGTACTAACACCTTGCGTACTCAGAGTGGCTTGGCGTAACTAGATCT	/	/
1026	ACAGCAATGTACACTCGTGGC	ACAGaAATGTACACTCGTGGC	1mis	TGTGGAAAGGACGAAACACCACAGCAATGTACACTCGTGGGTTTTGAGACGAAGCACCATGTATAGCATGGCGTCTCGCTCCTCGGTTCTCTGTAACGTACTACAGAAATGTACACTCGTGGCGGCTTGGCGTAACTAGATCT	0.639724	0.95878
1027	GGTAATGGTAGGCTAGACCCT	GGTAATGGTAGGCTAGtCCCT	1mis	TGTGGAAAGGACGAAACACCGGTAATGGTAGGCTAGACCCGTTTTGAGACGAAGCACCATTAGCCTATGCCCGTCTCGCTCCTGTGTCGCCGAGAGAGTACTGGTAATGGTAGGCTAGTCCCTGGCTTGGCGTAACTAGATCT	0.667151	0.842766
1028	GGTACAGGTACTCGCGGCGCA	GGTACAGGTACTtGCGGCGCA	1mis	TGTGGAAAGGACGAAACACCGGTACAGGTACTCGCGGCGCGTTTTGAGACGAAGCACCTATGCCGTCATGTCGTCTCGCTCCGGTAGGCTTATAGCAGTACTGGTACAGGTACTTGCGGCGCAGGCTTGGCGTAACTAGATCT	1	1
1029	GACTACCCTGAGATCGCCGAG	GACTACCCTGAGATCcCCGAG	1mis	TGTGGAAAGGACGAAACACCGACTACCCTGAGATCGCCGAGTTTTGAGACGAAGCACGAGTCGATAGAACACGTCTCGCTCCTCCAGCTACCATGCCGTACTGACTACCCTGAGATCCCCGAGGGCTTGGCGTAACTAGATCT	/	/
1030	AACAGTTCTTGTGTATACCGA	AgCAGTTCTTGTGTATACCGA	1mis	TGTGGAAAGGACGAAACACCAACAGTTCTTGTGTATACCGGTTTTGAGACGAAGCACGGTAGTCTCCTTACCGTCTCGCTCCTGAAACGTCCGCAAAGTACTAGCAGTTCTTGTGTATACCGAGGCTTGGCGTAACTAGATCT	0.569691	0.846008
1031	GTTAGTCACACTCTTAGCGGT	GTTAGTCACgCTCTTAGCGGT	1mis	TGTGGAAAGGACGAAACACCGTTAGTCACACTCTTAGCGGGTTTTGAGACGAAGCACGTGGACGTGCTAACCGTCTCGCTCCTGGACAGCATTACAGGTACTGTTAGTCACGCTCTTAGCGGTGGCTTGGCGTAACTAGATCT	/	/
1032	GAACACAATGATCACGCTGGT	GAACACAATGATCACGCaGGT	1mis	TGTGGAAAGGACGAAACACCGAACACAATGATCACGCTGGGTTTTGAGACGAAGCACGTGTCCGTCGCTAGCGTCTCGCTCCGCCAGACTGCCTTTCGTACTGAACACAATGATCACGCAGGTGGCTTGGCGTAACTAGATCT	0.896841	0.998261
1033	GTGGACACAGGCTGGTGGGCA	cTGGACACAGGCTGGTGGGCA	1mis	TGTGGAAAGGACGAAACACCGTGGACACAGGCTGGTGGGCGTTTTGAGACGAAGCACGTTCTCTGAATAAGCGTCTCGCTCCTCCGAACATCTTCCAGTACTCTGGACACAGGCTGGTGGGCAGGCTTGGCGTAACTAGATCT	/	/
1034	GTGGAACCCAGTGCACGCGGC	GTGGAACCCAGTGCACGCtGC	1mis	TGTGGAAAGGACGAAACACCGTGGAACCCAGTGCACGCGGGTTTTGAGACGAAGCACTACCATTGATAGGTCGTCTCGCTCCTAGTACCGTAAATAGGTACTGTGGAACCCAGTGCACGCTGCGGCTTGGCGTAACTAGATCT	0.656913	0.860662
1035	GCGCTCATGGTACACCTGCGT	GCGCTCATGGTgCACCTGCGT	1mis	TGTGGAAAGGACGAAACACCGCGCTCATGGTACACCTGCGGTTTTGAGACGAAGCACTAGTATCGCGAGAACGTCTCGCTCCGCACGAGCTTGGCAAGTACTGCGCTCATGGTGCACCTGCGTGGCTTGGCGTAACTAGATCT	0.391609	1
1036	GGGCAAGCTACCTCTCGCATG	GGGCAtGCTACCTCTCGCATG	1mis	TGTGGAAAGGACGAAACACCGGGCAAGCTACCTCTCGCATGTTTTGAGACGAAGCACTAGTTCCAATATGACGTCTCGCTCCTCACCAACTAGGTCGGTACTGGGCATGCTACCTCTCGCATGGGCTTGGCGTAACTAGATCT	0.764902	0.940974
1037	GGAGATACCTGTGACCGTGAG	GGAGATACCTaTGACCGTGAG	1mis	TGTGGAAAGGACGAAACACCGGAGATACCTGTGACCGTGAGTTTTGAGACGAAGCACTATAGAATCGTGTCCGTCTCGCTCCGCCAATATCTACAACGTACTGGAGATACCTATGACCGTGAGGGCTTGGCGTAACTAGATCT	0.468913	0.959336
1038	AGGCAACCAGACGGACGTGGC	AGGCAAgCAGACGGACGTGGC	1mis	TGTGGAAAGGACGAAACACCAGGCAACCAGACGGACGTGGGTTTTGAGACGAAGCACTATAGCGGATCCTACGTCTCGCTCCTGTATGCTTTCAGAGGTACTAGGCAAGCAGACGGACGTGGCGGCTTGGCGTAACTAGATCT	/	/
1039	GGGCAGTATAGGGTGGCCGGC	GGGCAGTATgGGGTGGCCGGC	1mis	TGTGGAAAGGACGAAACACCGGGCAGTATAGGGTGGCCGGGTTTTGAGACGAAGCACTATGCAATTGTGATCGTCTCGCTCCCGCGCGATAGACCCTGTACTGGGCAGTATGGGGTGGCCGGCGGCTTGGCGTAACTAGATCT	/	/
1040	GCGTAGATGAGAACATCGAGA	GCGTAGATGAGAACATCGAcA	1mis	TGTGGAAAGGACGAAACACCGCGTAGATGAGAACATCGAGGTTTTGAGACGAAGCACTGTGTCAGAGCCTACGTCTCGCTCCGCACTTGGAATGGTAGTACTGCGTAGATGAGAACATCGACAGGCTTGGCGTAACTAGATCT	0.771592	0.971754
1041	GACCAGGATTGCCAATGCTAA	GACCAGGATTGCCAATGCTtA	1mis	TGTGGAAAGGACGAAACACCGACCAGGATTGCCAATGCTAGTTTTGAGACGAAGCAGACAGGATACGTTCTCGTCTCGCTCCTAACGCTTTGTAGTGGTACTGACCAGGATTGCCAATGCTTAGGCTTGGCGTAACTAGATCT	0.522416	0.745358
1042	GATCCAGGAGGCAGACCTCAA	GATCCAGGAGGCtGACCTCAA	1mis	TGTGGAAAGGACGAAACACCGATCCAGGAGGCAGACCTCAGTTTTGAGACGAAGCAGACATCCATTGTTAGCGTCTCGCTCCGGCATTGACTAATCTGTACTGATCCAGGAGGCTGACCTCAAGGCTTGGCGTAACTAGATCT	0.490776	0.815413
1043	GGCAGTAACAAGCATGAGGCA	GGCAGTAACAAGCAcGAGGCA	1mis	TGTGGAAAGGACGAAACACCGGCAGTAACAAGCATGAGGCGTTTTGAGACGAAGCAGACTATCAGTTCAACCGTCTCGCTCCGCCCAAATGAAGTGTGTACTGGCAGTAACAAGCACGAGGCAGGCTTGGCGTAACTAGATCT	0.454162	0.64312
1044	ATACAGAACTCGAGAAGCCAC	ATACAtAACTCGAGAAGCCAC	1mis	TGTGGAAAGGACGAAACACCATACAGAACTCGAGAAGCCAGTTTTGAGACGAAGCAGAGAATGATGTTGCGCGTCTCGCTCCTTGTTTGTGGACAACGTACTATACATAACTCGAGAAGCCACGGCTTGGCGTAACTAGATCT	/	/
1045	GGAACATCTGAAGGTCAAGCA	aGAACATCTGAAGGTCAAGCA	1mis	TGTGGAAAGGACGAAACACCGGAACATCTGAAGGTCAAGCGTTTTGAGACGAAGCAGAGACTAATACGAACCGTCTCGCTCCGTATTTCAACCGCTCGTACTAGAACATCTGAAGGTCAAGCAGGCTTGGCGTAACTAGATCT	0.9686	1
1046	GCAACACTTACCTTTCAGTGT	GtAACACTTACCTTTCAGTGT	1mis	TGTGGAAAGGACGAAACACCGCAACACTTACCTTTCAGTGGTTTTGAGACGAAGCAGAGTTCCGATGATGTCGTCTCGCTCCGGCCATGATGCGTCCGTACTGTAACACTTACCTTTCAGTGTGGCTTGGCGTAACTAGATCT	/	/
1047	AATATACTGGCCATCCGCACT	AAcATACTGGCCATCCGCACT	1mis	TGTGGAAAGGACGAAACACCAATATACTGGCCATCCGCACGTTTTGAGACGAAGCAGCAACACAACTCGACCGTCTCGCTCCTTTCTACTGGGAGCGGTACTAACATACTGGCCATCCGCACTGGCTTGGCGTAACTAGATCT	1	1
1048	GTGAACACTGGATCCTCTGCC	GTGAACACTGGATCCTCcGCC	1mis	TGTGGAAAGGACGAAACACCGTGAACACTGGATCCTCTGCGTTTTGAGACGAAGCAGCACGGTCGGCAATTCGTCTCGCTCCGCGGTAAATCCTCTGGTACTGTGAACACTGGATCCTCCGCCGGCTTGGCGTAACTAGATCT	0.53624	0.787075
1049	GGATATCGAGGTTGTCGTTCA	GGATATCGAGGTTGTCGTcCA	1mis	TGTGGAAAGGACGAAACACCGGATATCGAGGTTGTCGTTCGTTTTGAGACGAAGCAGCACTCATATTCTCTCGTCTCGCTCCTCTCTTGTATTAGCAGTACTGGATATCGAGGTTGTCGTCCAGGCTTGGCGTAACTAGATCT	0.726357	0.840945
1050	AAGGATACGTGACAGCCGTGC	AAGGATACGTGACAGCCGgGC	1mis	TGTGGAAAGGACGAAACACCAAGGATACGTGACAGCCGTGGTTTTGAGACGAAGCAGCCTGTAACTACGTTCGTCTCGCTCCGTTCCGTCCGTGTACGTACTAAGGATACGTGACAGCCGGGCGGCTTGGCGTAACTAGATCT	0.48289	0.511296
1051	GATCCACACTCACCGGTAGTG	GATCCACACTCAaCGGTAGTG	1mis	TGTGGAAAGGACGAAACACCGATCCACACTCACCGGTAGTGTTTTGAGACGAAGCAGCGCTTATATTGCAACGTCTCGCTCCGGCATTCCGCTAACAGTACTGATCCACACTCAACGGTAGTGGGCTTGGCGTAACTAGATCT	0.523309	0.900092
1052	GTGAAGCTGACGGGTCCGCGG	GTtAAGCTGACGGGTCCGCGG	1mis	TGTGGAAAGGACGAAACACCGTGAAGCTGACGGGTCCGCGGTTTTGAGACGAAGCAGCGGTAGGTGACAGTCGTCTCGCTCCTAGGCAATCTACCTAGTACTGTTAAGCTGACGGGTCCGCGGGGCTTGGCGTAACTAGATCT	0.057334	0.094095
1053	GCGTCATCCAGACCGAGCACA	GCGTCATCCAGACCGAcCACA	1mis	TGTGGAAAGGACGAAACACCGCGTCATCCAGACCGAGCACGTTTTGAGACGAAGCAGGATAGGAAGCAACCCGTCTCGCTCCGTACGATCCCTTCGCGTACTGCGTCATCCAGACCGACCACAGGCTTGGCGTAACTAGATCT	0.888277	0.940873
1054	ACTATACAGTGCCAGGCCTGG	ACTATACgGTGCCAGGCCTGG	1mis	TGTGGAAAGGACGAAACACCACTATACAGTGCCAGGCCTGGTTTTGAGACGAAGCAGGTCATTGGATTGCACGTCTCGCTCCTGACCGCTTATGCAGGTACTACTATACGGTGCCAGGCCTGGGGCTTGGCGTAACTAGATCT	/	/
1055	GTCACAGAGTTGGAGTCTCAC	GTCACAGAcTTGGAGTCTCAC	1mis	TGTGGAAAGGACGAAACACCGTCACAGAGTTGGAGTCTCAGTTTTGAGACGAAGCAGTCGCTACTGCGGAACGTCTCGCTCCGTGCGCTGGATTGAGGTACTGTCACAGACTTGGAGTCTCACGGCTTGGCGTAACTAGATCT	0.513422	0.755502
1056	GATAGGTACATATCAAACCAG	GATAGGTACtTATCAAACCAG	1mis	TGTGGAAAGGACGAAACACCGATAGGTACATATCAAACCAGTTTTGAGACGAAGCAGTGATACATATGACTCGTCTCGCTCCTTGCGAGTGGGTTCTGTACTGATAGGTACTTATCAAACCAGGGCTTGGCGTAACTAGATCT	/	/
1057	GCAGCAACAGTGCAGAGCCGT	GCAGCAACAGTGCAtAGCCGT	1mis	TGTGGAAAGGACGAAACACCGCAGCAACAGTGCAGAGCCGGTTTTGAGACGAAGCAGTGGAACATAACGTTCGTCTCGCTCCGGCGCAAGGATATGAGTACTGCAGCAACAGTGCATAGCCGTGGCTTGGCGTAACTAGATCT	/	/
1058	GGACACTACAGTCAGTCTTGG	GGACACTACAaTCAGTCTTGG	1mis	TGTGGAAAGGACGAAACACCGGACACTACAGTCAGTCTTGGTTTTGAGACGAAGCAGTGTACTAGGTTGTGCGTCTCGCTCCCGCCATGTAGCGTCGGTACTGGACACTACAATCAGTCTTGGGGCTTGGCGTAACTAGATCT	0.956314	0.984033
1059	GCACTTACAACTGTTTGCAGA	GCACTTACAAtTGTTTGCAGA	1mis	TGTGGAAAGGACGAAACACCGCACTTACAACTGTTTGCAGGTTTTGAGACGAAGCAGTTCTGTGTAACGCGCGTCTCGCTCCGACTGAGAATAGCGGGTACTGCACTTACAATTGTTTGCAGAGGCTTGGCGTAACTAGATCT	/	/
1060	GAAGGTACGATTCCTTAGTGT	GAAGGTACGATTCCTTgGTGT	1mis	TGTGGAAAGGACGAAACACCGAAGGTACGATTCCTTAGTGGTTTTGAGACGAAGCATAAGAGGATTCTGGTCGTCTCGCTCCGACCGGAACAAAGCAGTACTGAAGGTACGATTCCTTGGTGTGGCTTGGCGTAACTAGATCT	1	1
1061	AGATGATGTCAACCAAGGAGA	AGATGATGTCAACCgAGGAGA	1mis	TGTGGAAAGGACGAAACACCAGATGATGTCAACCAAGGAGGTTTTGAGACGAAGCATACTCGTGTGAATTCCGTCTCGCTCCGGAAATCCATAACTAGTACTAGATGATGTCAACCGAGGAGAGGCTTGGCGTAACTAGATCT	0.898412	1
1062	GCAGCAAGAGAGCGAGATTGC	GCAGCAAGAaAGCGAGATTGC	1mis	TGTGGAAAGGACGAAACACCGCAGCAAGAGAGCGAGATTGGTTTTGAGACGAAGCATAGATTATCAGGAGTCGTCTCGCTCCGGCGCGGAAATATGAGTACTGCAGCAAGAAAGCGAGATTGCGGCTTGGCGTAACTAGATCT	/	/
1063	GCTGCTTATGACATCAGGAGT	tCTGCTTATGACATCAGGAGT	1mis	TGTGGAAAGGACGAAACACCGCTGCTTATGACATCAGGAGGTTTTGAGACGAAGCATAGTCCACGCTGTACCGTCTCGCTCCCTCCGTACGCGAAGCGTACTTCTGCTTATGACATCAGGAGTGGCTTGGCGTAACTAGATCT	0.549734	1
1064	GGAAGCAGTAGATTATCACCT	GGAAGCAGTAGATTATCAtCT	1mis	TGTGGAAAGGACGAAACACCGGAAGCAGTAGATTATCACCGTTTTGAGACGAAGCATAGTTCTAGTGCTGGCGTCTCGCTCCGCATGGAGTGACCTGGTACTGGAAGCAGTAGATTATCATCTGGCTTGGCGTAACTAGATCT	/	/
1065	GCACAACCTACTGATCCACCT	GCtCAACCTACTGATCCACCT	1mis	TGTGGAAAGGACGAAACACCGCACAACCTACTGATCCACCGTTTTGAGACGAAGCATATAACAACTAGTGGCGTCTCGCTCCTCGGTTCGGACTAACGTACTGCTCAACCTACTGATCCACCTGGCTTGGCGTAACTAGATCT	0.886786	0.941471
1066	GCACTTACAACTGTTTGCAGA	GCACTaACAACTGTTTGCAGA	1mis	TGTGGAAAGGACGAAACACCGCACTTACAACTGTTTGCAGGTTTTGAGACGAAGCATATAGAACAGGACTGCGTCTCGCTCCGCTGGGCATTCAACTGTACTGCACTAACAACTGTTTGCAGAGGCTTGGCGTAACTAGATCT	0.44448	1
1067	GCATGATGAGAGGACTCAAGA	GCATGAcGAGAGGACTCAAGA	1mis	TGTGGAAAGGACGAAACACCGCATGATGAGAGGACTCAAGGTTTTGAGACGAAGCATATCTGGTATATGTCCGTCTCGCTCCGGCTCACTGGGATAGGTACTGCATGACGAGAGGACTCAAGAGGCTTGGCGTAACTAGATCT	/	/
1068	GACAGTTACGAAACCCGTGCC	tACAGTTACGAAACCCGTGCC	1mis	TGTGGAAAGGACGAAACACCGACAGTTACGAAACCCGTGCGTTTTGAGACGAAGCATCATATACGAGGTTCCGTCTCGCTCCCTGTAAGGACGACGCGTACTTACAGTTACGAAACCCGTGCCGGCTTGGCGTAACTAGATCT	/	/
1069	AGGTGGTACAGTGCTTGGAAG	AGGTGGTACAtTGCTTGGAAG	1mis	TGTGGAAAGGACGAAACACCAGGTGGTACAGTGCTTGGAAGTTTTGAGACGAAGCATCCTAATTCGGTCTTCGTCTCGCTCCCTCTACGGTTGTTACGTACTAGGTGGTACATTGCTTGGAAGGGCTTGGCGTAACTAGATCT	/	/
1070	GACAGCCCTCAGCCGCGGCAC	GACAGCCCTCAGCCGaGGCAC	1mis	TGTGGAAAGGACGAAACACCGACAGCCCTCAGCCGCGGCAGTTTTGAGACGAAGCATCGCATAGACAATTCCGTCTCGCTCCTTCACCTCCATGACAGTACTGACAGCCCTCAGCCGAGGCACGGCTTGGCGTAACTAGATCT	0.283162	0.79719
1071	GTAGGCAGGATGATCCTTGGC	GTAGGCAGcATGATCCTTGGC	1mis	TGTGGAAAGGACGAAACACCGTAGGCAGGATGATCCTTGGGTTTTGAGACGAAGCATCTAGAAGGCGGTATCGTCTCGCTCCGATAAGTGTGGATAGGTACTGTAGGCAGCATGATCCTTGGCGGCTTGGCGTAACTAGATCT	/	/
1072	GAGCATACCGCAGTACCCTGG	GAGCATACCGCAGTACCCgGG	1mis	TGTGGAAAGGACGAAACACCGAGCATACCGCAGTACCCTGGTTTTGAGACGAAGCATCTCTGCTTACCTATCGTCTCGCTCCGCGCTAATCCTGCCTGTACTGAGCATACCGCAGTACCCGGGGGCTTGGCGTAACTAGATCT	0.882618	1
1073	GGAAATAGCTGCTCTAGACGG	GGAAATAGCTGtTCTAGACGG	1mis	TGTGGAAAGGACGAAACACCGGAAATAGCTGCTCTAGACGGTTTTGAGACGAAGCATGAAGTTCAGACCGCCGTCTCGCTCCTACTCGGATTGGAGAGTACTGGAAATAGCTGTTCTAGACGGGGCTTGGCGTAACTAGATCT	/	/
1074	GCAATAATGGTGGCAGTGGTG	GCAATAATGGTGGCcGTGGTG	1mis	TGTGGAAAGGACGAAACACCGCAATAATGGTGGCAGTGGTGTTTTGAGACGAAGCATGACTCTTGCTTAAGCGTCTCGCTCCGTCTAACACTACTAGGTACTGCAATAATGGTGGCCGTGGTGGGCTTGGCGTAACTAGATCT	/	/
1075	ACCAACTCTATACTAACCTGT	ACtAACTCTATACTAACCTGT	1mis	TGTGGAAAGGACGAAACACCACCAACTCTATACTAACCTGGTTTTGAGACGAAGCATGAGCTACCTCGAACCGTCTCGCTCCTGGGATAGACGACGAGTACTACTAACTCTATACTAACCTGTGGCTTGGCGTAACTAGATCT	0.575892	0.682759
1076	ACCAGTATAAGCATCAGGTGA	ACCAGTATAAGCATCAGtTGA	1mis	TGTGGAAAGGACGAAACACCACCAGTATAAGCATCAGGTGGTTTTGAGACGAAGCATGAGGCTCCTATCAACGTCTCGCTCCTAAACAGCCTGCTCGGTACTACCAGTATAAGCATCAGTTGAGGCTTGGCGTAACTAGATCT	/	/
1077	AGGAGGACTACGATCGGCTGC	AGGtGGACTACGATCGGCTGC	1mis	TGTGGAAAGGACGAAACACCAGGAGGACTACGATCGGCTGGTTTTGAGACGAAGCATGATATACAACTCTGCGTCTCGCTCCGCCTCACGACGACGTGTACTAGGTGGACTACGATCGGCTGCGGCTTGGCGTAACTAGATCT	0.751934	1
1078	GGAGGTAACACAGTCTGGGAA	GGAGGTAACACgGTCTGGGAA	1mis	TGTGGAAAGGACGAAACACCGGAGGTAACACAGTCTGGGAGTTTTGAGACGAAGCATGCTCCTCCATTGATCGTCTCGCTCCGAGGCATGCGCAGAGGTACTGGAGGTAACACGGTCTGGGAAGGCTTGGCGTAACTAGATCT	/	/
1079	ACCTACTCCAAGGCAAACCGC	ACCTACTCCAAGGCAAACaGC	1mis	TGTGGAAAGGACGAAACACCACCTACTCCAAGGCAAACCGGTTTTGAGACGAAGCATGTACAGGTACAGCCCGTCTCGCTCCTTCGAGCTTTACAGAGTACTACCTACTCCAAGGCAAACAGCGGCTTGGCGTAACTAGATCT	0.989707	1
1080	AACAGCACAGGACCACCAGGA	AACAGCACAGtACCACCAGGA	1mis	TGTGGAAAGGACGAAACACCAACAGCACAGGACCACCAGGGTTTTGAGACGAAGCATTAAGCTAGTTACGCCGTCTCGCTCCGGTTACCTCGTCGAAGTACTAACAGCACAGTACCACCAGGAGGCTTGGCGTAACTAGATCT	0.807357	1
1081	AGTGGTATAAGCCCCTAGTGT	AGTGGTATAAGCCCCTAGTaT	1mis	TGTGGAAAGGACGAAACACCAGTGGTATAAGCCCCTAGTGGTTTTGAGACGAAGCATTAGCCGCATGTATTCGTCTCGCTCCGCTGAATTTCGGTGCGTACTAGTGGTATAAGCCCCTAGTATGGCTTGGCGTAACTAGATCT	0.953183	1
1082	AGGCATTTACCAGAGACCCTG	AGGCATTTACCAGAGcCCCTG	1mis	TGTGGAAAGGACGAAACACCAGGCATTTACCAGAGACCCTGTTTTGAGACGAAGCATTCCGCTTCTAGTTACGTCTCGCTCCTGTCAGATATCTCCCGTACTAGGCATTTACCAGAGCCCCTGGGCTTGGCGTAACTAGATCT	0.662642	1
1083	ACACTAGCAGCATACATAAGG	ACAtTAGCAGCATACATAAGG	1mis	TGTGGAAAGGACGAAACACCACACTAGCAGCATACATAAGGTTTTGAGACGAAGCATTCCTATGTATTGCGCGTCTCGCTCCTATCGGCGCGCGCTAGTACTACATTAGCAGCATACATAAGGGGCTTGGCGTAACTAGATCT	1	1
1084	GCGGCAGGGTCACGATGCTGT	GCGGCAGGGTCACtATGCTGT	1mis	TGTGGAAAGGACGAAACACCGCGGCAGGGTCACGATGCTGGTTTTGAGACGAAGCATTCGCTAGGTATTGTCGTCTCGCTCCGTACCCGATGATAAGGTACTGCGGCAGGGTCACTATGCTGTGGCTTGGCGTAACTAGATCT	0.138914	0.345408
1085	GTATGATACCATCCATCGCTT	GcATGATACCATCCATCGCTT	1mis	TGTGGAAAGGACGAAACACCGTATGATACCATCCATCGCTGTTTTGAGACGAAGCATTCTCGTGTGTAGGACGTCTCGCTCCCGCGTCCAGCATAGCGTACTGCATGATACCATCCATCGCTTGGCTTGGCGTAACTAGATCT	0.877755	1
1086	GGCTGCACTCCCCGAAAGTGC	GGCTGCACTCgCCGAAAGTGC	1mis	TGTGGAAAGGACGAAACACCGGCTGCACTCCCCGAAAGTGGTTTTGAGACGAAGCCAACAACGTTCTAGTGCGTCTCGCTCCGCCGAAGTGTAGCCAGTACTGGCTGCACTCGCCGAAAGTGCGGCTTGGCGTAACTAGATCT	/	/
1087	GCAGAAGAAGCCGCTCTACGT	GCAGAgGAAGCCGCTCTACGT	1mis	TGTGGAAAGGACGAAACACCGCAGAAGAAGCCGCTCTACGGTTTTGAGACGAAGCCAATCTCTTATATGTCCGTCTCGCTCCTACAGGAGGTCATCAGTACTGCAGAGGAAGCCGCTCTACGTGGCTTGGCGTAACTAGATCT	0.252595	1
1088	GAACAGCCCTACAAGATGGCT	GAACAGCCCTACAcGATGGCT	1mis	TGTGGAAAGGACGAAACACCGAACAGCCCTACAAGATGGCGTTTTGAGACGAAGCCACAATCATGCACTAACGTCTCGCTCCTCGCAGTCCTCAGAAGTACTGAACAGCCCTACACGATGGCTGGCTTGGCGTAACTAGATCT	1	1
1089	GGCTGTACCACACGGCGCGGT	GGCTGTACCACACGGCGtGGT	1mis	TGTGGAAAGGACGAAACACCGGCTGTACCACACGGCGCGGGTTTTGAGACGAAGCCACACTATCCTGGATCCGTCTCGCTCCGAGTAAGCGGACAGTGTACTGGCTGTACCACACGGCGTGGTGGCTTGGCGTAACTAGATCT	0.656979	1
1090	GGTACAGGAGCCCTAGTGCGT	GGTACAcGAGCCCTAGTGCGT	1mis	TGTGGAAAGGACGAAACACCGGTACAGGAGCCCTAGTGCGGTTTTGAGACGAAGCCACTATGGTTGTGACGCGTCTCGCTCCTGCTATAACACTGCAGTACTGGTACACGAGCCCTAGTGCGTGGCTTGGCGTAACTAGATCT	/	/
1091	GCCTTACCTTGCAATCGTTGC	GCCTTACCTTGCAcTCGTTGC	1mis	TGTGGAAAGGACGAAACACCGCCTTACCTTGCAATCGTTGGTTTTGAGACGAAGCCACTTCTAATATCTGACGTCTCGCTCCGGGACACAGGGCGTAGTACTGCCTTACCTTGCACTCGTTGCGGCTTGGCGTAACTAGATCT	0.352236	0.507154
1092	AATACCTTGCTTCAGTCCAAA	AATACCTcGCTTCAGTCCAAA	1mis	TGTGGAAAGGACGAAACACCAATACCTTGCTTCAGTCCAAGTTTTGAGACGAAGCCAGACGCGCTTGGTCGCGTCTCGCTCCTTGCTACGACGTCTTGTACTAATACCTCGCTTCAGTCCAAAGGCTTGGCGTAACTAGATCT	/	/
1093	GCGCTCACGGAGTCGCGACAA	GCGCTCACcGAGTCGCGACAA	1mis	TGTGGAAAGGACGAAACACCGCGCTCACGGAGTCGCGACAGTTTTGAGACGAAGCCAGATTCGTACCTTATCGTCTCGCTCCGAGAGTGGATGTGACGTACTGCGCTCACCGAGTCGCGACAAGGCTTGGCGTAACTAGATCT	0.641839	1
1094	AGAACTTACCTGCCTCACACA	AGAACTTACCTGCCTCAaACA	1mis	TGTGGAAAGGACGAAACACCAGAACTTACCTGCCTCACACGTTTTGAGACGAAGCCAGCAGCGCGTACGAACGTCTCGCTCCGATTCAGAAGACACCGTACTAGAACTTACCTGCCTCAAACAGGCTTGGCGTAACTAGATCT	0.354775	0.612729
1095	ATGCTAGACTTACCCACACAA	ATGCTAGcCTTACCCACACAA	1mis	TGTGGAAAGGACGAAACACCATGCTAGACTTACCCACACAGTTTTGAGACGAAGCCAGGTTAACGAAGCAACGTCTCGCTCCGTCGATCACTGGCTAGTACTATGCTAGCCTTACCCACACAAGGCTTGGCGTAACTAGATCT	0.552679	0.937562
1096	GCACGTAGGGAGAGATGCGAG	GCACGTAaGGAGAGATGCGAG	1mis	TGTGGAAAGGACGAAACACCGCACGTAGGGAGAGATGCGAGTTTTGAGACGAAGCCAGTACATTAACTGAGCGTCTCGCTCCGCTGGAATAGTTGTGGTACTGCACGTAAGGAGAGATGCGAGGGCTTGGCGTAACTAGATCT	0.750761	1
1097	ATCACAAGGACACAGCCATGT	ATCgCAAGGACACAGCCATGT	1mis	TGTGGAAAGGACGAAACACCATCACAAGGACACAGCCATGGTTTTGAGACGAAGCCAGTAGGAACATATGCCGTCTCGCTCCGTAGTCAACCACGTCGTACTATCGCAAGGACACAGCCATGTGGCTTGGCGTAACTAGATCT	0.32322	0.809408
1098	GCGAGTACTTGAGCCACATGG	GCtAGTACTTGAGCCACATGG	1mis	TGTGGAAAGGACGAAACACCGCGAGTACTTGAGCCACATGGTTTTGAGACGAAGCCAGTGAGTCGCGTATTCGTCTCGCTCCGCACACTCGAGTTCAGTACTGCTAGTACTTGAGCCACATGGGGCTTGGCGTAACTAGATCT	0.347629	1
1099	GCCCAGGTACTCATGAACACG	GCCCAGGTACcCATGAACACG	1mis	TGTGGAAAGGACGAAACACCGCCCAGGTACTCATGAACACGTTTTGAGACGAAGCCATGCACAGAATTAGCCGTCTCGCTCCTACCTATCCACGATCGTACTGCCCAGGTACCCATGAACACGGGCTTGGCGTAACTAGATCT	0.661449	0.984506
1100	GACTACAAGACCACCATCTGC	GACTACAAGACCACCATCTaC	1mis	TGTGGAAAGGACGAAACACCGACTACAAGACCACCATCTGGTTTTGAGACGAAGCCGAACACCAGAAGTTACGTCTCGCTCCTAACGTGTGCGTCACGTACTGACTACAAGACCACCATCTACGGCTTGGCGTAACTAGATCT	0.757529	0.930201
1101	ACCAGTATAAGCATCAGGTGA	ACCAGTATAAGCATCAGGTcA	1mis	TGTGGAAAGGACGAAACACCACCAGTATAAGCATCAGGTGGTTTTGAGACGAAGCCGACGTTAGCTCGTGGCGTCTCGCTCCGTAAGAGAGCCATCTGTACTACCAGTATAAGCATCAGGTCAGGCTTGGCGTAACTAGATCT	/	/
1102	GAACCACCAGTGCTTCGTGGA	GAACCACCAGTGCTTCaTGGA	1mis	TGTGGAAAGGACGAAACACCGAACCACCAGTGCTTCGTGGGTTTTGAGACGAAGCCGCAAGCACGCTCGCACGTCTCGCTCCGGATAGCTCGACACGGTACTGAACCACCAGTGCTTCATGGAGGCTTGGCGTAACTAGATCT	/	/
1103	GCGGTGATGCTCCGACTCCGG	GCGGTGATGCTCgGACTCCGG	1mis	TGTGGAAAGGACGAAACACCGCGGTGATGCTCCGACTCCGGTTTTGAGACGAAGCCGCCTACACTACCAATCGTCTCGCTCCGCACTGCGATGGATGGTACTGCGGTGATGCTCGGACTCCGGGGCTTGGCGTAACTAGATCT	0.027031	0.091576
1104	ACAGCATACATCACGCAGAGG	ACAGCATACATCACGCAGAaG	1mis	TGTGGAAAGGACGAAACACCACAGCATACATCACGCAGAGGTTTTGAGACGAAGCCGGATACTGAGACTCTCGTCTCGCTCCTCGTAGGTAGGCTCTGTACTACAGCATACATCACGCAGAAGGGCTTGGCGTAACTAGATCT	/	/
1105	GCAAATCCTCCACGGCACCGA	GCAAATCCTCCACGGCACaGA	1mis	TGTGGAAAGGACGAAACACCGCAAATCCTCCACGGCACCGGTTTTGAGACGAAGCCGGATATCGTTAACTGCGTCTCGCTCCTAATGGATACTTAGGGTACTGCAAATCCTCCACGGCACAGAGGCTTGGCGTAACTAGATCT	/	/
1106	ATGTACTCGTCCTTCAACACC	ATGTACTCGTCCTTCAtCACC	1mis	TGTGGAAAGGACGAAACACCATGTACTCGTCCTTCAACACGTTTTGAGACGAAGCCGTATCTGAGGCGATCCGTCTCGCTCCTTTGGGAGGAGAAGCGTACTATGTACTCGTCCTTCATCACCGGCTTGGCGTAACTAGATCT	/	/
1107	GGAACAGAGGACGGCCGTCGC	GGAACAGAGGAtGGCCGTCGC	1mis	TGTGGAAAGGACGAAACACCGGAACAGAGGACGGCCGTCGGTTTTGAGACGAAGCCGTATTCGGCAAGAAGCGTCTCGCTCCGTATTCGAACACCCGGTACTGGAACAGAGGATGGCCGTCGCGGCTTGGCGTAACTAGATCT	0.807993	0.984781
1108	ATTGTGTATGTGATCGACTGT	ATTGTcTATGTGATCGACTGT	1mis	TGTGGAAAGGACGAAACACCATTGTGTATGTGATCGACTGGTTTTGAGACGAAGCCGTCAGGATACCAATACGTCTCGCTCCCTCGGGTTCCACAGGGTACTATTGTCTATGTGATCGACTGTGGCTTGGCGTAACTAGATCT	0.224637	0.809503
1109	GGCACAGCGAACTCTCATGGA	GGCACAGCaAACTCTCATGGA	1mis	TGTGGAAAGGACGAAACACCGGCACAGCGAACTCTCATGGGTTTTGAGACGAAGCCTACAGGCCTAGAACGCGTCTCGCTCCGGGTTAGATGTGCCGGTACTGGCACAGCAAACTCTCATGGAGGCTTGGCGTAACTAGATCT	0.838454	0.915787
1110	ACACCACCATGGTTACACCCA	ACACCACCATGGTTACAaCCA	1mis	TGTGGAAAGGACGAAACACCACACCACCATGGTTACACCCGTTTTGAGACGAAGCCTACATTAACACATAGCGTCTCGCTCCTCGGCGTGAGATTGGGTACTACACCACCATGGTTACAACCAGGCTTGGCGTAACTAGATCT	0.637293	0.955354
1111	AATATCAACGACGACAACTGT	AATATCAACGACGAaAACTGT	1mis	TGTGGAAAGGACGAAACACCAATATCAACGACGACAACTGGTTTTGAGACGAAGCCTAGAGTTGTTGCCAACGTCTCGCTCCTGAAGCTTTCTGGGCGTACTAATATCAACGACGAAAACTGTGGCTTGGCGTAACTAGATCT	0.030837	0.113271
1112	GCCAGGATGACGGTTCACAGC	GCCAGGATGAgGGTTCACAGC	1mis	TGTGGAAAGGACGAAACACCGCCAGGATGACGGTTCACAGGTTTTGAGACGAAGCCTATAGTCATGAGATTCGTCTCGCTCCGAGAATTTAATTGCGGTACTGCCAGGATGAGGGTTCACAGCGGCTTGGCGTAACTAGATCT	0.751103	1
1113	GTTCCCTATGATGGGCATCGT	GTTCCCTATGAaGGGCATCGT	1mis	TGTGGAAAGGACGAAACACCGTTCCCTATGATGGGCATCGGTTTTGAGACGAAGCCTCCACAGTATACGTCCGTCTCGCTCCCGGAATGATAGAGCGGTACTGTTCCCTATGAAGGGCATCGTGGCTTGGCGTAACTAGATCT	0.355651	0.929858
1114	GGGACCTAACTCCTATGCATG	GGGACCTAACTCCaATGCATG	1mis	TGTGGAAAGGACGAAACACCGGGACCTAACTCCTATGCATGTTTTGAGACGAAGCCTCTACAAGTGACCAGCGTCTCGCTCCTGCGTCGTTAGGGAGGTACTGGGACCTAACTCCAATGCATGGGCTTGGCGTAACTAGATCT	/	/
1115	GGTAATGGTAGGCTAGACCCT	GGTAATGGaAGGCTAGACCCT	1mis	TGTGGAAAGGACGAAACACCGGTAATGGTAGGCTAGACCCGTTTTGAGACGAAGCCTGCGTATGTTCTGTACGTCTCGCTCCTGCTACAGATTCCGGGTACTGGTAATGGAAGGCTAGACCCTGGCTTGGCGTAACTAGATCT	0.649202	0.820092
1116	GAGTGGATCATAGTGCAGTGT	GAGTGGATCATgGTGCAGTGT	1mis	TGTGGAAAGGACGAAACACCGAGTGGATCATAGTGCAGTGGTTTTGAGACGAAGCCTGGATCAGGAGGTGGCGTCTCGCTCCGCGTCAGCGTATTACGTACTGAGTGGATCATGGTGCAGTGTGGCTTGGCGTAACTAGATCT	0.271913	0.67304
1117	AAATGCATCGTCCTCAATCAC	AAATGCATCGTCtTCAATCAC	1mis	TGTGGAAAGGACGAAACACCAAATGCATCGTCCTCAATCAGTTTTGAGACGAAGCCTGGTAAGAGATATCTCGTCTCGCTCCGTTATCAAAGGCGCAGTACTAAATGCATCGTCTTCAATCACGGCTTGGCGTAACTAGATCT	/	/
1118	GACTACCCTGAGATCGCCGAG	GACTACCCTGAGATCtCCGAG	1mis	TGTGGAAAGGACGAAACACCGACTACCCTGAGATCGCCGAGTTTTGAGACGAAGCCTTAACGCCTACACGTCGTCTCGCTCCTCCAGGCTCGTACGGGTACTGACTACCCTGAGATCTCCGAGGGCTTGGCGTAACTAGATCT	/	/
1119	ATACGATAGTGTTAGCGGGGA	ATACGATAGcGTTAGCGGGGA	1mis	TGTGGAAAGGACGAAACACCATACGATAGTGTTAGCGGGGGTTTTGAGACGAAGCCTTAGCAAGACCTACACGTCTCGCTCCGTAGAGGATCGCTGCGTACTATACGATAGCGTTAGCGGGGAGGCTTGGCGTAACTAGATCT	0.655526	1
1120	GGGTAGCGCTCCCGGGTCAGC	GGcTAGCGCTCCCGGGTCAGC	1mis	TGTGGAAAGGACGAAACACCGGGTAGCGCTCCCGGGTCAGGTTTTGAGACGAAGCCTTATAACTATGCGTTCGTCTCGCTCCTCACGGCACGTCGTGGTACTGGCTAGCGCTCCCGGGTCAGCGGCTTGGCGTAACTAGATCT	/	/
1121	GGTAAGGAGTTTAGCAATGGC	GGTgAGGAGTTTAGCAATGGC	1mis	TGTGGAAAGGACGAAACACCGGTAAGGAGTTTAGCAATGGGTTTTGAGACGAAGCCTTATACTGCGTGCGGCGTCTCGCTCCTCACGTAATATACCGGTACTGGTGAGGAGTTTAGCAATGGCGGCTTGGCGTAACTAGATCT	/	/
1122	GATAGTTCAGGCGATTACGAT	GATAaTTCAGGCGATTACGAT	1mis	TGTGGAAAGGACGAAACACCGATAGTTCAGGCGATTACGAGTTTTGAGACGAAGCCTTATAGATCTGGAGTCGTCTCGCTCCTTGGCACCCAGGGAAGTACTGATAATTCAGGCGATTACGATGGCTTGGCGTAACTAGATCT	0.354448	1
1123	AGGTGGTACAGTGCTTGGAAG	AGGTGGTACAGTGCTTGGgAG	1mis	TGTGGAAAGGACGAAACACCAGGTGGTACAGTGCTTGGAAGTTTTGAGACGAAGCCTTCACGTATAGATGTCGTCTCGCTCCCTCGGGATTAATCGCGTACTAGGTGGTACAGTGCTTGGGAGGGCTTGGCGTAACTAGATCT	/	/
1124	AGACATACCATACTTAGCAAT	AGACATAaCATACTTAGCAAT	1mis	TGTGGAAAGGACGAAACACCAGACATACCATACTTAGCAAGTTTTGAGACGAAGCCTTGGTCAGACGCCATCGTCTCGCTCCGAACGACGTGCCTAGGTACTAGACATAACATACTTAGCAATGGCTTGGCGTAACTAGATCT	0.632794	0.904801
1125	GACGGCTAGAGTCTAGGACGT	GACGGCTAGAGTCTAGGAtGT	1mis	TGTGGAAAGGACGAAACACCGACGGCTAGAGTCTAGGACGGTTTTGAGACGAAGCGAACGCGATGTAGATCCGTCTCGCTCCCGATCAAACCGGTTCGTACTGACGGCTAGAGTCTAGGATGTGGCTTGGCGTAACTAGATCT	/	/
1126	GGCGTATGCTTTGTACACCTG	GGCGTAcGCTTTGTACACCTG	1mis	TGTGGAAAGGACGAAACACCGGCGTATGCTTTGTACACCTGTTTTGAGACGAAGCGAAGAAGGCGACATCCCGTCTCGCTCCGTCTATGATTGAGGGGTACTGGCGTACGCTTTGTACACCTGGGCTTGGCGTAACTAGATCT	0.502722	1
1127	GTGTAAAAGGATCATTGGACA	GTGTAAAAGGgTCATTGGACA	1mis	TGTGGAAAGGACGAAACACCGTGTAAAAGGATCATTGGACGTTTTGAGACGAAGCGAAGCCTGACAGAATTCGTCTCGCTCCTCCGGTGTTTAACGGGTACTGTGTAAAAGGGTCATTGGACAGGCTTGGCGTAACTAGATCT	0.730584	0.996075
1128	GCAACATGAACGCCGGCCTGG	GCAACATaAACGCCGGCCTGG	1mis	TGTGGAAAGGACGAAACACCGCAACATGAACGCCGGCCTGGTTTTGAGACGAAGCGACAGTCTCTTCGAGTCGTCTCGCTCCGGCCCAGCCAGATCTGTACTGCAACATAAACGCCGGCCTGGGGCTTGGCGTAACTAGATCT	/	/
1129	GTAACAGTATTGCTTCTTTGA	GTAACAGTcTTGCTTCTTTGA	1mis	TGTGGAAAGGACGAAACACCGTAACAGTATTGCTTCTTTGGTTTTGAGACGAAGCGACCTATTATGCGAATCGTCTCGCTCCGTGATGATGAATTCAGTACTGTAACAGTCTTGCTTCTTTGAGGCTTGGCGTAACTAGATCT	/	/
1130	AGTATCATCGACCATCCATGA	AGTATCATCGACCATCCATcA	1mis	TGTGGAAAGGACGAAACACCAGTATCATCGACCATCCATGGTTTTGAGACGAAGCGACCTTAAGCCACTAGCGTCTCGCTCCTGATTAACCGGCTGCGTACTAGTATCATCGACCATCCATCAGGCTTGGCGTAACTAGATCT	0.608082	0.926048
1131	AGGCGTTACTAGGTAGTGGTT	AGGCGTTACTAtGTAGTGGTT	1mis	TGTGGAAAGGACGAAACACCAGGCGTTACTAGGTAGTGGTGTTTTGAGACGAAGCGACGAAGCGTTATATGCGTCTCGCTCCCGACAGCTGGCCTACGTACTAGGCGTTACTATGTAGTGGTTGGCTTGGCGTAACTAGATCT	0.572196	0.938402
1132	GTCCACACATCACCCCCCGTC	GTCCACACATCAgCCCCCGTC	1mis	TGTGGAAAGGACGAAACACCGTCCACACATCACCCCCCGTGTTTTGAGACGAAGCGACTAACACATCGTATCGTCTCGCTCCGATACTCGGACCGAGGTACTGTCCACACATCAGCCCCCGTCGGCTTGGCGTAACTAGATCT	0.498727	0.757734
1133	GAACGGATGGTTCTTGCCGTG	GAACGGATGGcTCTTGCCGTG	1mis	TGTGGAAAGGACGAAACACCGAACGGATGGTTCTTGCCGTGTTTTGAGACGAAGCGAGATGAGGTGACTCTCGTCTCGCTCCGCCAGTACGAGTTCTGTACTGAACGGATGGCTCTTGCCGTGGGCTTGGCGTAACTAGATCT	/	/
1134	GTTGCAGTGGAATTTACCAGT	GTTGCAGcGGAATTTACCAGT	1mis	TGTGGAAAGGACGAAACACCGTTGCAGTGGAATTTACCAGGTTTTGAGACGAAGCGAGCCATATACCTCCACGTCTCGCTCCGGTGGTTTAATCTGTGTACTGTTGCAGCGGAATTTACCAGTGGCTTGGCGTAACTAGATCT	0.744709	0.93757
1135	GGCAACACGGTGGTGCAGTGC	GGCAACACGGTGGgGCAGTGC	1mis	TGTGGAAAGGACGAAACACCGGCAACACGGTGGTGCAGTGGTTTTGAGACGAAGCGAGCCGTTGAAGATTACGTCTCGCTCCTCTGATACACTTTCAGTACTGGCAACACGGTGGGGCAGTGCGGCTTGGCGTAACTAGATCT	0.17213	0.677141
1136	AGCTGATGGGGATTGTGACTT	AGCTGATGaGGATTGTGACTT	1mis	TGTGGAAAGGACGAAACACCAGCTGATGGGGATTGTGACTGTTTTGAGACGAAGCGAGCTGCAATCATAAGCGTCTCGCTCCGGAAGGGCATGCACGGTACTAGCTGATGAGGATTGTGACTTGGCTTGGCGTAACTAGATCT	0.890813	1
1137	AGTATGCTACCACCCTTCTGT	AGTATGCTACCACCCTaCTGT	1mis	TGTGGAAAGGACGAAACACCAGTATGCTACCACCCTTCTGGTTTTGAGACGAAGCGAGCTGTGATCAAGCACGTCTCGCTCCTTAGCCGCGATGCTAGTACTAGTATGCTACCACCCTACTGTGGCTTGGCGTAACTAGATCT	0.558363	0.961466
1138	GTCAGAGACTGTGCTCACTGT	GTCAGAGACTGTGCTCACcGT	1mis	TGTGGAAAGGACGAAACACCGTCAGAGACTGTGCTCACTGGTTTTGAGACGAAGCGATAATGCCTCTCCGTCGTCTCGCTCCGGTCGCTAAATGTAGGTACTGTCAGAGACTGTGCTCACCGTGGCTTGGCGTAACTAGATCT	0.362195	0.633128
1139	AGACACGTCGCCGATGTGCGA	AGACACGTCGCCcATGTGCGA	1mis	TGTGGAAAGGACGAAACACCAGACACGTCGCCGATGTGCGGTTTTGAGACGAAGCGATACTGAGATCAATTCGTCTCGCTCCTGGTGCGGATTCATCGTACTAGACACGTCGCCCATGTGCGAGGCTTGGCGTAACTAGATCT	0.549973	0.975162
1140	AGTCACAAGTACATGAGGGCT	AGTCAgAAGTACATGAGGGCT	1mis	TGTGGAAAGGACGAAACACCAGTCACAAGTACATGAGGGCGTTTTGAGACGAAGCGATAGCAACTCCACTTCGTCTCGCTCCTGTCCACCGGGTAGCGTACTAGTCAGAAGTACATGAGGGCTGGCTTGGCGTAACTAGATCT	0.756197	0.942271
1141	GATGAGCGAGCGGTGCATGGT	GATGAGCGAGCGGTaCATGGT	1mis	TGTGGAAAGGACGAAACACCGATGAGCGAGCGGTGCATGGGTTTTGAGACGAAGCGATAGTGAGAGATATGCGTCTCGCTCCTCGACCCAATAACATGTACTGATGAGCGAGCGGTACATGGTGGCTTGGCGTAACTAGATCT	0.940702	1
1142	AGGACATACAGGTACTTGAAA	AGGACATACAGGTgCTTGAAA	1mis	TGTGGAAAGGACGAAACACCAGGACATACAGGTACTTGAAGTTTTGAGACGAAGCGATCAGCAGAGAACGCCGTCTCGCTCCGGAATATGTCATCGGGTACTAGGACATACAGGTGCTTGAAAGGCTTGGCGTAACTAGATCT	0.851819	0.982389
1143	AGCAGTACCTGGATGACTGTG	AGCAGTACCTGGATGAaTGTG	1mis	TGTGGAAAGGACGAAACACCAGCAGTACCTGGATGACTGTGTTTTGAGACGAAGCGATGTTGCGAGATGCGCGTCTCGCTCCGAAGCGATCTGAGCCGTACTAGCAGTACCTGGATGAATGTGGGCTTGGCGTAACTAGATCT	0.849446	0.893142
1144	GGTGACTCCTGCACCTGCGCC	GcTGACTCCTGCACCTGCGCC	1mis	TGTGGAAAGGACGAAACACCGGTGACTCCTGCACCTGCGCGTTTTGAGACGAAGCGCAAGATCTGGCTTGACGTCTCGCTCCTAGCCAGCGGTGTTTGTACTGCTGACTCCTGCACCTGCGCCGGCTTGGCGTAACTAGATCT	/	/
1145	ATGTACCTTGAGGCAGCGATT	ATtTACCTTGAGGCAGCGATT	1mis	TGTGGAAAGGACGAAACACCATGTACCTTGAGGCAGCGATGTTTTGAGACGAAGCGCAAGGTGGACTATGGCGTCTCGCTCCTGTGGCAACAAGTGTGTACTATTTACCTTGAGGCAGCGATTGGCTTGGCGTAACTAGATCT	0.121679	0.132873
1146	GTACATATGAACAGTGTTGGT	GTAtATATGAACAGTGTTGGT	1mis	TGTGGAAAGGACGAAACACCGTACATATGAACAGTGTTGGGTTTTGAGACGAAGCGCAAGTTATATGGTCCCGTCTCGCTCCGCGATAATGGATTTAGTACTGTATATATGAACAGTGTTGGTGGCTTGGCGTAACTAGATCT	1	1
1147	AACTCACCAGCAGTACGTGTC	AACTCACCcGCAGTACGTGTC	1mis	TGTGGAAAGGACGAAACACCAACTCACCAGCAGTACGTGTGTTTTGAGACGAAGCGCAGTTCAGCGGAAGCCGTCTCGCTCCTCGAATGGGCACTTCGTACTAACTCACCCGCAGTACGTGTCGGCTTGGCGTAACTAGATCT	0.501325	0.916377
1148	AGGCAAGGTACAACTGACCAG	AGGCAAtGTACAACTGACCAG	1mis	TGTGGAAAGGACGAAACACCAGGCAAGGTACAACTGACCAGTTTTGAGACGAAGCGCCAGTCCGTGGTAATCGTCTCGCTCCGGACAGGTAAGCGATGTACTAGGCAATGTACAACTGACCAGGGCTTGGCGTAACTAGATCT	0.80807	0.970496
1149	GATAGCTCTGACCTTCGACGA	GATAGCTCTGAtCTTCGACGA	1mis	TGTGGAAAGGACGAAACACCGATAGCTCTGACCTTCGACGGTTTTGAGACGAAGCGCCGTGAAGTTCCTGTCGTCTCGCTCCTGCCGCATGTATACGGTACTGATAGCTCTGATCTTCGACGAGGCTTGGCGTAACTAGATCT	/	/
1150	AGTACGAGGCACTGTATATGG	AGTACGAGGCACTaTATATGG	1mis	TGTGGAAAGGACGAAACACCAGTACGAGGCACTGTATATGGTTTTGAGACGAAGCGCCTAATACGTATAATCGTCTCGCTCCTTTAGGCCGAGTTCGGTACTAGTACGAGGCACTATATATGGGGCTTGGCGTAACTAGATCT	/	/
1151	AGGCAAACTCCACTGTGGCGA	AGGCAAACTCCcCTGTGGCGA	1mis	TGTGGAAAGGACGAAACACCAGGCAAACTCCACTGTGGCGGTTTTGAGACGAAGCGCCTCAGACCTGACGCCGTCTCGCTCCGAAGTTGCCAATATAGTACTAGGCAAACTCCCCTGTGGCGAGGCTTGGCGTAACTAGATCT	/	/
1152	GGAGACACCATTGACTCGAGA	GGAGACACCATTGACTCcAGA	1mis	TGTGGAAAGGACGAAACACCGGAGACACCATTGACTCGAGGTTTTGAGACGAAGCGCCTTAGTATATCTCGCGTCTCGCTCCTACTGTTAACGGCGCGTACTGGAGACACCATTGACTCCAGAGGCTTGGCGTAACTAGATCT	/	/
1153	AGGACATAGTGACAATGAGCT	AGGACATAGTGACAAaGAGCT	1mis	TGTGGAAAGGACGAAACACCAGGACATAGTGACAATGAGCGTTTTGAGACGAAGCGCGATCGCACACATGTCGTCTCGCTCCGGAATCTCTGCGATCGTACTAGGACATAGTGACAAAGAGCTGGCTTGGCGTAACTAGATCT	/	/
1154	GCGTCGTATTGGCTTCCGCTG	GCGTCGTATTcGCTTCCGCTG	1mis	TGTGGAAAGGACGAAACACCGCGTCGTATTGGCTTCCGCTGTTTTGAGACGAAGCGCTACAGAGCGTTACCCGTCTCGCTCCCTCATCTAAGCCTCAGTACTGCGTCGTATTCGCTTCCGCTGGGCTTGGCGTAACTAGATCT	0.426867	0.849854
1155	GTGCACTACACGTCTGCCAAC	GTGCACTgCACGTCTGCCAAC	1mis	TGTGGAAAGGACGAAACACCGTGCACTACACGTCTGCCAAGTTTTGAGACGAAGCGCTAGCTAATCGATCTCGTCTCGCTCCTAGGGAAACATACTTGTACTGTGCACTGCACGTCTGCCAACGGCTTGGCGTAACTAGATCT	0.345573	0.447718
1156	ACATCAGACAATCCACAGTGG	ACATCAGACAATCCACAGcGG	1mis	TGTGGAAAGGACGAAACACCACATCAGACAATCCACAGTGGTTTTGAGACGAAGCGCTCACATTGTTAGCACGTCTCGCTCCTATGAGGCACAGAAAGTACTACATCAGACAATCCACAGCGGGGCTTGGCGTAACTAGATCT	0.620372	0.863126
1157	GCGAATTGAGAAGGACACCGA	GCGAAaTGAGAAGGACACCGA	1mis	TGTGGAAAGGACGAAACACCGCGAATTGAGAAGGACACCGGTTTTGAGACGAAGCGCTGCCAGTCATTCGACGTCTCGCTCCTACGAAGCAGCCCGAGTACTGCGAAATGAGAAGGACACCGAGGCTTGGCGTAACTAGATCT	0.843008	0.912967
1158	GAAGCAGAAGCTCTTCACCGA	GAAGCAGAAGCTCgTCACCGA	1mis	TGTGGAAAGGACGAAACACCGAAGCAGAAGCTCTTCACCGGTTTTGAGACGAAGCGGATAAGTCTTACGACCGTCTCGCTCCCGAGTTTACAGCGGGGTACTGAAGCAGAAGCTCGTCACCGAGGCTTGGCGTAACTAGATCT	0.414059	0.480028
1159	GTCCACGAGCAGCATCAGGAG	GaCCACGAGCAGCATCAGGAG	1mis	TGTGGAAAGGACGAAACACCGTCCACGAGCAGCATCAGGAGTTTTGAGACGAAGCGGCATGCAATTGCTTGCGTCTCGCTCCTAGCTACGGCAGCAGGTACTGACCACGAGCAGCATCAGGAGGGCTTGGCGTAACTAGATCT	0.412095	1
1160	GCCAAGCGAGCCGCTAGGGGA	GCCAAGCGAGtCGCTAGGGGA	1mis	TGTGGAAAGGACGAAACACCGCCAAGCGAGCCGCTAGGGGGTTTTGAGACGAAGCGGCTTGTCTGTTAGGACGTCTCGCTCCTCCAATTCAACTATCGTACTGCCAAGCGAGTCGCTAGGGGAGGCTTGGCGTAACTAGATCT	/	/
1161	AGCATCATACACCTGACCTGG	tGCATCATACACCTGACCTGG	1mis	TGTGGAAAGGACGAAACACCAGCATCATACACCTGACCTGGTTTTGAGACGAAGCGGTACCGTTGCAGCATCGTCTCGCTCCTTATCAGAGCTGCTAGTACTTGCATCATACACCTGACCTGGGGCTTGGCGTAACTAGATCT	/	/
1162	GAAACACTGCTCCACTTAGTC	GAAACACTGCTCCACTTAcTC	1mis	TGTGGAAAGGACGAAACACCGAAACACTGCTCCACTTAGTGTTTTGAGACGAAGCGGTATAACGAGAATGGCGTCTCGCTCCGTGAGCGACAAATAAGTACTGAAACACTGCTCCACTTACTCGGCTTGGCGTAACTAGATCT	0.750584	0.823368
1163	ATGGCATATTTGGCTTGACGG	ATGGCATATTTGGCaTGACGG	1mis	TGTGGAAAGGACGAAACACCATGGCATATTTGGCTTGACGGTTTTGAGACGAAGCGGTATCTAAGTCGAGTCGTCTCGCTCCCTATGAGCGCTAGTCGTACTATGGCATATTTGGCATGACGGGGCTTGGCGTAACTAGATCT	0.347758	0.399838
1164	AAGGCATTGGACACACGACTG	AAGGCATTGGACACACcACTG	1mis	TGTGGAAAGGACGAAACACCAAGGCATTGGACACACGACTGTTTTGAGACGAAGCGGTCTAATGCGAGAGGCGTCTCGCTCCTCGCATGGGAGTCGAGTACTAAGGCATTGGACACACCACTGGGCTTGGCGTAACTAGATCT	/	/
1165	GTCCATACCAGAGTTGATACA	GTCCgTACCAGAGTTGATACA	1mis	TGTGGAAAGGACGAAACACCGTCCATACCAGAGTTGATACGTTTTGAGACGAAGCGGTGGCAATCAATCGGCGTCTCGCTCCGCGGAAGACTATCATGTACTGTCCGTACCAGAGTTGATACAGGCTTGGCGTAACTAGATCT	0.858406	1
1166	AGTAGTCTATCCACCACCTGT	gGTAGTCTATCCACCACCTGT	1mis	TGTGGAAAGGACGAAACACCAGTAGTCTATCCACCACCTGGTTTTGAGACGAAGCGTAACAGTAATCCACCCGTCTCGCTCCTTAACAGAAGCACATGTACTGGTAGTCTATCCACCACCTGTGGCTTGGCGTAACTAGATCT	/	/
1167	ATGCTAGACTTACCCACACAA	ATGCTAGACTaACCCACACAA	1mis	TGTGGAAAGGACGAAACACCATGCTAGACTTACCCACACAGTTTTGAGACGAAGCGTACGAAGAGTGGAATCGTCTCGCTCCGTCGAGCTTGCCAGCGTACTATGCTAGACTAACCCACACAAGGCTTGGCGTAACTAGATCT	0.563991	0.956752
1168	AGTACCCTGAAGGACAACTTG	AGTACCCTGAAGcACAACTTG	1mis	TGTGGAAAGGACGAAACACCAGTACCCTGAAGGACAACTTGTTTTGAGACGAAGCGTATATTAAGTGGCGTCGTCTCGCTCCTTGCCTGTAAATAGCGTACTAGTACCCTGAAGCACAACTTGGGCTTGGCGTAACTAGATCT	0.488821	0.994997
1169	ATACAGCAGGTTGGATACGGT	ATAgAGCAGGTTGGATACGGT	1mis	TGTGGAAAGGACGAAACACCATACAGCAGGTTGGATACGGGTTTTGAGACGAAGCGTCATAGTGACCTAAGCGTCTCGCTCCTTTAACGCCACCGGAGTACTATAGAGCAGGTTGGATACGGTGGCTTGGCGTAACTAGATCT	0.423761	0.922754
1170	GTGGAAGGGAGTGACCACATA	GTGGAAGGGAGTGAtCACATA	1mis	TGTGGAAAGGACGAAACACCGTGGAAGGGAGTGACCACATGTTTTGAGACGAAGCGTCCGGATGGTCGATACGTCTCGCTCCGTGTCGGTAGTAGGCGTACTGTGGAAGGGAGTGATCACATAGGCTTGGCGTAACTAGATCT	/	/
1171	ACCTCAGCGAGTGTGCAGTGT	ACCTCAGaGAGTGTGCAGTGT	1mis	TGTGGAAAGGACGAAACACCACCTCAGCGAGTGTGCAGTGGTTTTGAGACGAAGCGTGGATTATGCGACTCCGTCTCGCTCCTCTACAGTTCAAACGGTACTACCTCAGAGAGTGTGCAGTGTGGCTTGGCGTAACTAGATCT	/	/
1172	ACTAGTCCCAACGTCTACCGT	cCTAGTCCCAACGTCTACCGT	1mis	TGTGGAAAGGACGAAACACCACTAGTCCCAACGTCTACCGGTTTTGAGACGAAGCGTGGCTGTTCATGTGTCGTCTCGCTCCTTGTCTCACCGGGAAGTACTCCTAGTCCCAACGTCTACCGTGGCTTGGCGTAACTAGATCT	0.502445	0.823023
1173	AAACACAGGACATGAGGGTAA	AAACACAGGgCATGAGGGTAA	1mis	TGTGGAAAGGACGAAACACCAAACACAGGACATGAGGGTAGTTTTGAGACGAAGCGTGGTCCGATTGAGTCCGTCTCGCTCCTGGACCCGCAATAGGGTACTAAACACAGGGCATGAGGGTAAGGCTTGGCGTAACTAGATCT	/	/
1174	GGTGCACATCTACTGTGACCC	GGTGCAaATCTACTGTGACCC	1mis	TGTGGAAAGGACGAAACACCGGTGCACATCTACTGTGACCGTTTTGAGACGAAGCGTTATTAGGCTGTGTACGTCTCGCTCCGGTATGCTTGGAGATGTACTGGTGCAAATCTACTGTGACCCGGCTTGGCGTAACTAGATCT	0.731977	0.956084
1175	GGCATTTAGAGCCTTCAGCAC	GGCATTgAGAGCCTTCAGCAC	1mis	TGTGGAAAGGACGAAACACCGGCATTTAGAGCCTTCAGCAGTTTTGAGACGAAGCGTTGGTAGACGTGGTTCGTCTCGCTCCCGCCTTTCCCTTATGGTACTGGCATTGAGAGCCTTCAGCACGGCTTGGCGTAACTAGATCT	0.620149	0.83827
1176	AGGACACGCTCTCTCCTACGG	AGGACACGCTCTCgCCTACGG	1mis	TGTGGAAAGGACGAAACACCAGGACACGCTCTCTCCTACGGTTTTGAGACGAAGCTAAGAACAGAGGATGTCGTCTCGCTCCGTGAAGTGTAATGGAGTACTAGGACACGCTCTCGCCTACGGGGCTTGGCGTAACTAGATCT	0.032018	0.063527
1177	GGCTTGTACGGCAACTGGAGC	GGCgTGTACGGCAACTGGAGC	1mis	TGTGGAAAGGACGAAACACCGGCTTGTACGGCAACTGGAGGTTTTGAGACGAAGCTAATTCCGAAGGCACGCGTCTCGCTCCCTGATTGAAGGAGGGGTACTGGCGTGTACGGCAACTGGAGCGGCTTGGCGTAACTAGATCT	0.703929	1
1178	GCGTCTTATAGGGAGTGTAGT	GCGTCcTATAGGGAGTGTAGT	1mis	TGTGGAAAGGACGAAACACCGCGTCTTATAGGGAGTGTAGGTTTTGAGACGAAGCTAATTCGCTCAAGAAGCGTCTCGCTCCCTCATTCTGTTGCGAGTACTGCGTCCTATAGGGAGTGTAGTGGCTTGGCGTAACTAGATCT	0.411761	0.953879
1179	GGAGCATGAGGACACAGCATA	GGAGCATGAcGACACAGCATA	1mis	TGTGGAAAGGACGAAACACCGGAGCATGAGGACACAGCATGTTTTGAGACGAAGCTAGACAATATTGCAGTCGTCTCGCTCCGGGTATAATGCAAGAGTACTGGAGCATGACGACACAGCATAGGCTTGGCGTAACTAGATCT	/	/
1180	GTGCACACGATCCTCGCCGCC	aTGCACACGATCCTCGCCGCC	1mis	TGTGGAAAGGACGAAACACCGTGCACACGATCCTCGCCGCGTTTTGAGACGAAGCTAGAGCATGCAATGTTCGTCTCGCTCCGATCAAACTCATAAGGTACTATGCACACGATCCTCGCCGCCGGCTTGGCGTAACTAGATCT	/	/
1181	GGACCGTACAGATACAGCATG	GGACCGTAtAGATACAGCATG	1mis	TGTGGAAAGGACGAAACACCGGACCGTACAGATACAGCATGTTTTGAGACGAAGCTAGATACTCTTAACGACGTCTCGCTCCCTCGCTCTACTACAAGTACTGGACCGTATAGATACAGCATGGGCTTGGCGTAACTAGATCT	0.438364	1
1182	AGACACATGGCAGTGCAGCGT	AcACACATGGCAGTGCAGCGT	1mis	TGTGGAAAGGACGAAACACCAGACACATGGCAGTGCAGCGGTTTTGAGACGAAGCTAGATCATCTGGCTACCGTCTCGCTCCTTCTGTCGAGCGACAGTACTACACACATGGCAGTGCAGCGTGGCTTGGCGTAACTAGATCT	0.606546	0.923321
1183	ACACAAGACAAGGACAGGATG	ACACAAGACAAGcACAGGATG	1mis	TGTGGAAAGGACGAAACACCACACAAGACAAGGACAGGATGTTTTGAGACGAAGCTAGTAACGAGTGCAGCCGTCTCGCTCCTGGCACCCGTCATGGGTACTACACAAGACAAGCACAGGATGGGCTTGGCGTAACTAGATCT	/	/
1184	GGATGAGGACAATCATGCCAA	GGtTGAGGACAATCATGCCAA	1mis	TGTGGAAAGGACGAAACACCGGATGAGGACAATCATGCCAGTTTTGAGACGAAGCTAGTAGATAAGTGGAACGTCTCGCTCCGTCCGTCCTATAACTGTACTGGTTGAGGACAATCATGCCAAGGCTTGGCGTAACTAGATCT	/	/
1185	GTCCAGCCTCTTCCCTACTGT	GTCCAGCCTCTTCCCTACaGT	1mis	TGTGGAAAGGACGAAACACCGTCCAGCCTCTTCCCTACTGGTTTTGAGACGAAGCTATAATCACAGACCTGCGTCTCGCTCCTAGCTCACCCGACGGGTACTGTCCAGCCTCTTCCCTACAGTGGCTTGGCGTAACTAGATCT	/	/
1186	ACACGGAAGGGACTTGGACGA	ACACGGAcGGGACTTGGACGA	1mis	TGTGGAAAGGACGAAACACCACACGGAAGGGACTTGGACGGTTTTGAGACGAAGCTATAATGGAGGCCTAACGTCTCGCTCCGTTGGGCTTACTAGCGTACTACACGGACGGGACTTGGACGAGGCTTGGCGTAACTAGATCT	0.895666	1
1187	GACATTGCCGTCTATCCCAGT	GACATTGCCGTCTAaCCCAGT	1mis	TGTGGAAAGGACGAAACACCGACATTGCCGTCTATCCCAGGTTTTGAGACGAAGCTATACGCTAGGCTGGCCGTCTCGCTCCTTCCTCCAACCTTATGTACTGACATTGCCGTCTAACCCAGTGGCTTGGCGTAACTAGATCT	/	/
1188	AGCACGTAGGCTGACAGCAAG	AcCACGTAGGCTGACAGCAAG	1mis	TGTGGAAAGGACGAAACACCAGCACGTAGGCTGACAGCAAGTTTTGAGACGAAGCTATATGCTTCCACGCCCGTCTCGCTCCCTTAGGAGTATTACCGTACTACCACGTAGGCTGACAGCAAGGGCTTGGCGTAACTAGATCT	0.277454	0.859699
1189	ACTGACAATGGGTGGTGCTGA	ACTGACAcTGGGTGGTGCTGA	1mis	TGTGGAAAGGACGAAACACCACTGACAATGGGTGGTGCTGGTTTTGAGACGAAGCTATCATCGGTCAATACCGTCTCGCTCCGAAATGCGACTGTCAGTACTACTGACACTGGGTGGTGCTGAGGCTTGGCGTAACTAGATCT	/	/
1190	GGTCTACTATGTCGTCCTCGA	GGTCTACTcTGTCGTCCTCGA	1mis	TGTGGAAAGGACGAAACACCGGTCTACTATGTCGTCCTCGGTTTTGAGACGAAGCTATCGACTGAGGTACTCGTCTCGCTCCGGTATATCCTCTTATGTACTGGTCTACTCTGTCGTCCTCGAGGCTTGGCGTAACTAGATCT	0.824284	0.957864
1191	GGACGTCACGGGTCCAGATGA	cGACGTCACGGGTCCAGATGA	1mis	TGTGGAAAGGACGAAACACCGGACGTCACGGGTCCAGATGGTTTTGAGACGAAGCTATCTAGGATGATCCACGTCTCGCTCCCGCCCTTGGAACATAGTACTCGACGTCACGGGTCCAGATGAGGCTTGGCGTAACTAGATCT	0.662819	1
1192	ATGTACCTTCTTCACTCGAAG	ATGTACCTTCgTCACTCGAAG	1mis	TGTGGAAAGGACGAAACACCATGTACCTTCTTCACTCGAAGTTTTGAGACGAAGCTCACACTAAGTGCACACGTCTCGCTCCTTTGCGGCTATCCTAGTACTATGTACCTTCGTCACTCGAAGGGCTTGGCGTAACTAGATCT	/	/
1193	ATGGATATTGGTCTCCTTGCA	ATcGATATTGGTCTCCTTGCA	1mis	TGTGGAAAGGACGAAACACCATGGATATTGGTCTCCTTGCGTTTTGAGACGAAGCTCACCTGATAGGTATACGTCTCGCTCCGCACGTCTGTTGGCGGTACTATCGATATTGGTCTCCTTGCAGGCTTGGCGTAACTAGATCT	0.733899	0.992611
1194	GAACATCAAACGTCCTCCAGG	GAACATCAAACGTtCTCCAGG	1mis	TGTGGAAAGGACGAAACACCGAACATCAAACGTCCTCCAGGTTTTGAGACGAAGCTCATGATAGCGTGGCCCGTCTCGCTCCTCTCTCTTGCGTACCGTACTGAACATCAAACGTTCTCCAGGGGCTTGGCGTAACTAGATCT	0.94426	0.99022
1195	GTGAGACCGTACTCAGAGTGA	GTGAGACCGTACTCAGAGgGA	1mis	TGTGGAAAGGACGAAACACCGTGAGACCGTACTCAGAGTGGTTTTGAGACGAAGCTCCAAGCAATTAACCACGTCTCGCTCCGTGTAAGGAATGTGAGTACTGTGAGACCGTACTCAGAGGGAGGCTTGGCGTAACTAGATCT	/	/
1196	ACCATCCGTGTTGTGGCCCAG	ACtATCCGTGTTGTGGCCCAG	1mis	TGTGGAAAGGACGAAACACCACCATCCGTGTTGTGGCCCAGTTTTGAGACGAAGCTCCACTCTCACACCTACGTCTCGCTCCTGAATCGACGTAAGCGTACTACTATCCGTGTTGTGGCCCAGGGCTTGGCGTAACTAGATCT	0.591855	1
1197	GATACCTACGAAACACAGCAC	GATACCTACGAtACACAGCAC	1mis	TGTGGAAAGGACGAAACACCGATACCTACGAAACACAGCAGTTTTGAGACGAAGCTCCATACCGTATGTTACGTCTCGCTCCTTGAACCCTCCCGTGGTACTGATACCTACGATACACAGCACGGCTTGGCGTAACTAGATCT	0.6444	0.859803
1198	GAAGGGATCTCCAGTTGTGGT	aAAGGGATCTCCAGTTGTGGT	1mis	TGTGGAAAGGACGAAACACCGAAGGGATCTCCAGTTGTGGGTTTTGAGACGAAGCTCCTACATGGTCATAACGTCTCGCTCCGACCGAGGATAACGAGTACTAAAGGGATCTCCAGTTGTGGTGGCTTGGCGTAACTAGATCT	/	/
1199	ATGGAGACATCCTCAGGTGTG	cTGGAGACATCCTCAGGTGTG	1mis	TGTGGAAAGGACGAAACACCATGGAGACATCCTCAGGTGTGTTTTGAGACGAAGCTCCTTGCAATCAGCCACGTCTCGCTCCTTTCTCCGTACCGTCGTACTCTGGAGACATCCTCAGGTGTGGGCTTGGCGTAACTAGATCT	0.562849	1
1200	GGCAGCTAAAACCCATCTCAC	GGCAGCTAAAACCgATCTCAC	1mis	TGTGGAAAGGACGAAACACCGGCAGCTAAAACCCATCTCAGTTTTGAGACGAAGCTCGACGTTAATTCGAACGTCTCGCTCCCGCCTGTCTCATCTTGTACTGGCAGCTAAAACCGATCTCACGGCTTGGCGTAACTAGATCT	0.037635	0.069818
1201	GGCAGATGACCACAATCACGA	GGCAGATGACCACAATgACGA	1mis	TGTGGAAAGGACGAAACACCGGCAGATGACCACAATCACGGTTTTGAGACGAAGCTCGATTCTCGCATACACGTCTCGCTCCGTCGGATTCTAATGTGTACTGGCAGATGACCACAATGACGAGGCTTGGCGTAACTAGATCT	0.127409	0.237889
1202	ATGATGTACTACTATTGGGAA	ATGATGTACgACTATTGGGAA	1mis	TGTGGAAAGGACGAAACACCATGATGTACTACTATTGGGAGTTTTGAGACGAAGCTCGCACAAGATATAACCGTCTCGCTCCCTAGGAGAGGGATTGGTACTATGATGTACGACTATTGGGAAGGCTTGGCGTAACTAGATCT	0.386305	1
1203	AACGACTATGGCTGTTACTGC	AACGACTATGGCTtTTACTGC	1mis	TGTGGAAAGGACGAAACACCAACGACTATGGCTGTTACTGGTTTTGAGACGAAGCTCGCTAATCTCACTGACGTCTCGCTCCGATGCATGAGGTCGCGTACTAACGACTATGGCTTTTACTGCGGCTTGGCGTAACTAGATCT	0.682472	0.74497
1204	ACCACCTTTGCCATCCTCGGC	AaCACCTTTGCCATCCTCGGC	1mis	TGTGGAAAGGACGAAACACCACCACCTTTGCCATCCTCGGGTTTTGAGACGAAGCTCGTACAGAGGAGGTTCGTCTCGCTCCTTACGTGTCTCCTAGGTACTAACACCTTTGCCATCCTCGGCGGCTTGGCGTAACTAGATCT	/	/
1205	ACCTTAACATCTCCAATACCA	ACCTTAACATCTaCAATACCA	1mis	TGTGGAAAGGACGAAACACCACCTTAACATCTCCAATACCGTTTTGAGACGAAGCTCGTTATCGAGATAGTCGTCTCGCTCCTATGGACATAGTGGCGTACTACCTTAACATCTACAATACCAGGCTTGGCGTAACTAGATCT	/	/
1206	GGACAGGAGGCAGGTGTGGTT	GGACAGGAcGCAGGTGTGGTT	1mis	TGTGGAAAGGACGAAACACCGGACAGGAGGCAGGTGTGGTGTTTTGAGACGAAGCTCTCGCAACTTGTCTTCGTCTCGCTCCTACTGCAGTGTCACGGTACTGGACAGGACGCAGGTGTGGTTGGCTTGGCGTAACTAGATCT	/	/
1207	GTCCAGTACGACCTCCAGTGG	GTCCAGTACGACCTCCAGTcG	1mis	TGTGGAAAGGACGAAACACCGTCCAGTACGACCTCCAGTGGTTTTGAGACGAAGCTCTGTCGACAACCAAGCGTCTCGCTCCCGCTAATCATGACCGGTACTGTCCAGTACGACCTCCAGTCGGGCTTGGCGTAACTAGATCT	0.517995	0.91638
1208	GTGGAACCCAGTGCACGCGGC	GTGGAACCCAGTGaACGCGGC	1mis	TGTGGAAAGGACGAAACACCGTGGAACCCAGTGCACGCGGGTTTTGAGACGAAGCTCTTGATGCTCGTAGCCGTCTCGCTCCTCCCTCGTGTTGGCAGTACTGTGGAACCCAGTGAACGCGGCGGCTTGGCGTAACTAGATCT	0.25111	0.328995
1209	GTGTACCTGTGCTATAAGGTG	GTGTACCTGTtCTATAAGGTG	1mis	TGTGGAAAGGACGAAACACCGTGTACCTGTGCTATAAGGTGTTTTGAGACGAAGCTGAAGCCTGTGTTAGGCGTCTCGCTCCTAGTCTTGCCGCACCGTACTGTGTACCTGTTCTATAAGGTGGGCTTGGCGTAACTAGATCT	0.595161	1
1210	GAAGCAGAAGCTCTTCACCGA	tAAGCAGAAGCTCTTCACCGA	1mis	TGTGGAAAGGACGAAACACCGAAGCAGAAGCTCTTCACCGGTTTTGAGACGAAGCTGACTATTAGACATTGCGTCTCGCTCCCGATAAAGACACTCGGTACTTAAGCAGAAGCTCTTCACCGAGGCTTGGCGTAACTAGATCT	0.870298	1
1211	GCATAACCCGACGAGTAGCAC	GCATAACCCtACGAGTAGCAC	1mis	TGTGGAAAGGACGAAACACCGCATAACCCGACGAGTAGCAGTTTTGAGACGAAGCTGATATATGACTGCAACGTCTCGCTCCTACCACTAGGCCGATGTACTGCATAACCCTACGAGTAGCACGGCTTGGCGTAACTAGATCT	0.62903	1
1212	AGACACATGGCAGTGCAGCGT	AGACACATGGCAGTGCAGCtT	1mis	TGTGGAAAGGACGAAACACCAGACACATGGCAGTGCAGCGGTTTTGAGACGAAGCTGCACATGCCTGGACACGTCTCGCTCCTGGTCTTCCTCTCGTGTACTAGACACATGGCAGTGCAGCTTGGCTTGGCGTAACTAGATCT	0.574274	0.874194
1213	AACCTGACGAGCACGTTCCAT	AACCTGACGAGCgCGTTCCAT	1mis	TGTGGAAAGGACGAAACACCAACCTGACGAGCACGTTCCAGTTTTGAGACGAAGCTGCAGAGGTTCTGAGCCGTCTCGCTCCGGTTAGCCATGTATTGTACTAACCTGACGAGCGCGTTCCATGGCTTGGCGTAACTAGATCT	0.120889	0.245947
1214	GGCGTACCCTTGAGCACATGG	GGgGTACCCTTGAGCACATGG	1mis	TGTGGAAAGGACGAAACACCGGCGTACCCTTGAGCACATGGTTTTGAGACGAAGCTGCAGTTAGAATGCCACGTCTCGCTCCGGTAATGGATATCTAGTACTGGGGTACCCTTGAGCACATGGGGCTTGGCGTAACTAGATCT	/	/
1215	AGACACTCAGGAACAAGATGG	AGACACTCAGGAAgAAGATGG	1mis	TGTGGAAAGGACGAAACACCAGACACTCAGGAACAAGATGGTTTTGAGACGAAGCTGCGACAAGTGATAGCCGTCTCGCTCCTGGTGGCGAAGTGTCGTACTAGACACTCAGGAAGAAGATGGGGCTTGGCGTAACTAGATCT	/	/
1216	ACGTCTACTTCGACTCTGTGC	ACGTCTACaTCGACTCTGTGC	1mis	TGTGGAAAGGACGAAACACCACGTCTACTTCGACTCTGTGGTTTTGAGACGAAGCTGCTAGCTCGACACTCCGTCTCGCTCCGCATTTGTAAAGCGGGTACTACGTCTACATCGACTCTGTGCGGCTTGGCGTAACTAGATCT	0.526277	1
1217	GACGCATATAATCCACTCTGG	GACGCATATAATCCgCTCTGG	1mis	TGTGGAAAGGACGAAACACCGACGCATATAATCCACTCTGGTTTTGAGACGAAGCTGGACAATTATGACCACGTCTCGCTCCCGATATTCCCGCCCAGTACTGACGCATATAATCCGCTCTGGGGCTTGGCGTAACTAGATCT	0.858282	0.91288
1218	ACAGACACGGGCGAGCATCTC	ACAGACACGGGCGAGCATCcC	1mis	TGTGGAAAGGACGAAACACCACAGACACGGGCGAGCATCTGTTTTGAGACGAAGCTGGATGTCGCAGACGTCGTCTCGCTCCGTTGTGGGCAGATATGTACTACAGACACGGGCGAGCATCCCGGCTTGGCGTAACTAGATCT	/	/
1219	AGTTGTACCTGTCGTCGCACA	AGTTGTACCcGTCGTCGCACA	1mis	TGTGGAAAGGACGAAACACCAGTTGTACCTGTCGTCGCACGTTTTGAGACGAAGCTGGCGGACGATGTGCACGTCTCGCTCCGAATTACGGTACAATGTACTAGTTGTACCCGTCGTCGCACAGGCTTGGCGTAACTAGATCT	0.913261	0.997904
1220	ACAGCATACATCACGCAGAGG	ACAGCATACATCACcCAGAGG	1mis	TGTGGAAAGGACGAAACACCACAGCATACATCACGCAGAGGTTTTGAGACGAAGCTGGTTACTTCCTCAAGCGTCTCGCTCCTCGTAGCGGAGAGAAGTACTACAGCATACATCACCCAGAGGGGCTTGGCGTAACTAGATCT	/	/
1221	GCGTAGATGAGAACATCGAGA	GCGTAcATGAGAACATCGAGA	1mis	TGTGGAAAGGACGAAACACCGCGTAGATGAGAACATCGAGGTTTTGAGACGAAGCTGGTTCTAGGTGGCAACGTCTCGCTCCGCACTTTGCTACTGTGTACTGCGTACATGAGAACATCGAGAGGCTTGGCGTAACTAGATCT	0.833497	1
1222	GGTGTCATAGCGGAGTCCTGG	GGTGTCATAGtGGAGTCCTGG	1mis	TGTGGAAAGGACGAAACACCGGTGTCATAGCGGAGTCCTGGTTTTGAGACGAAGCTGTACTGGAGATTCGCCGTCTCGCTCCGAGTGCGCGTGGAGAGTACTGGTGTCATAGTGGAGTCCTGGGGCTTGGCGTAACTAGATCT	/	/
1223	GATACCTGGAGGAAGAGGGCA	GAcACCTGGAGGAAGAGGGCA	1mis	TGTGGAAAGGACGAAACACCGATACCTGGAGGAAGAGGGCGTTTTGAGACGAAGCTGTCCAGATTGAATTACGTCTCGCTCCTTGAATCGCTGTTGAGTACTGACACCTGGAGGAAGAGGGCAGGCTTGGCGTAACTAGATCT	0.269981	0.593959
1224	ACATACCTAACTGAGGACGCT	ACATACCTAACTGAGGgCGCT	1mis	TGTGGAAAGGACGAAACACCACATACCTAACTGAGGACGCGTTTTGAGACGAAGCTGTGATCATCTCGCTCCGTCTCGCTCCTGGCTTTATCGTATTGTACTACATACCTAACTGAGGGCGCTGGCTTGGCGTAACTAGATCT	/	/
1225	GGTCTAGTCAATAAGATGATT	GGTCTAGTCAATAAGATaATT	1mis	TGTGGAAAGGACGAAACACCGGTCTAGTCAATAAGATGATGTTTTGAGACGAAGCTGTGCTACAACACTAGCGTCTCGCTCCGTGACCATCAGGAATGTACTGGTCTAGTCAATAAGATAATTGGCTTGGCGTAACTAGATCT	0.407187	1
1226	GATGGCTAAATACCTATCGTA	GATGGCTAAATgCCTATCGTA	1mis	TGTGGAAAGGACGAAACACCGATGGCTAAATACCTATCGTGTTTTGAGACGAAGCTTAACTGGAATCGCACCGTCTCGCTCCCGATTATTGGGTCTAGTACTGATGGCTAAATGCCTATCGTAGGCTTGGCGTAACTAGATCT	0.533539	1
1227	AGTACCTGGAACAGCAGGAGG	AGTACCTGGAACAaCAGGAGG	1mis	TGTGGAAAGGACGAAACACCAGTACCTGGAACAGCAGGAGGTTTTGAGACGAAGCTTAATACTTCTGCGCGCGTCTCGCTCCTTGGCAGGTGGTTCTGTACTAGTACCTGGAACAACAGGAGGGGCTTGGCGTAACTAGATCT	0.793893	1
1228	GCATACTGACTATTTGCCAGG	GCATACTGACTtTTTGCCAGG	1mis	TGTGGAAAGGACGAAACACCGCATACTGACTATTTGCCAGGTTTTGAGACGAAGCTTAATCAAGTCATGTCCGTCTCGCTCCTCATAGCGTGTCGTGGTACTGCATACTGACTTTTTGCCAGGGGCTTGGCGTAACTAGATCT	0.060609	0.130342
1229	GTGCTTCATGCAAATCAGCTG	GTGCTTCATGCAAcTCAGCTG	1mis	TGTGGAAAGGACGAAACACCGTGCTTCATGCAAATCAGCTGTTTTGAGACGAAGCTTACCAAGTTAGCCATCGTCTCGCTCCCTTGTGCACGCGGACGTACTGTGCTTCATGCAACTCAGCTGGGCTTGGCGTAACTAGATCT	0.061095	0.15825
1230	AATTGACGCATCTCCCATCAG	AATTGACGCATCTCCCAaCAG	1mis	TGTGGAAAGGACGAAACACCAATTGACGCATCTCCCATCAGTTTTGAGACGAAGCTTACTGTTATCGCAACCGTCTCGCTCCTATCAGGATCCAATCGTACTAATTGACGCATCTCCCAACAGGGCTTGGCGTAACTAGATCT	/	/
1231	GGTACAAGGGTTGGGAGACAG	GGTAgAAGGGTTGGGAGACAG	1mis	TGTGGAAAGGACGAAACACCGGTACAAGGGTTGGGAGACAGTTTTGAGACGAAGCTTATGATGTTCCTAGACGTCTCGCTCCTGCTAGAACCTAATCGTACTGGTAGAAGGGTTGGGAGACAGGGCTTGGCGTAACTAGATCT	/	/
1232	ATGGCGATGGGACTAATGTGC	ATGGCGATGGaACTAATGTGC	1mis	TGTGGAAAGGACGAAACACCATGGCGATGGGACTAATGTGGTTTTGAGACGAAGCTTCAAGGATTACGAGTCGTCTCGCTCCGCACTGTTTATGGTAGTACTATGGCGATGGAACTAATGTGCGGCTTGGCGTAACTAGATCT	0.675857	1
1233	AGCACCTGAACGCCAAGGCTG	AGCACCTGAACGCCtAGGCTG	1mis	TGTGGAAAGGACGAAACACCAGCACCTGAACGCCAAGGCTGTTTTGAGACGAAGCTTCATCTGCTTGTGTACGTCTCGCTCCTGACGTAGCCGGAACGTACTAGCACCTGAACGCCTAGGCTGGGCTTGGCGTAACTAGATCT	/	/
1234	ACTGGTAAAGCTTGCCTGCGG	ACTGGTAAAGCTTGCCTtCGG	1mis	TGTGGAAAGGACGAAACACCACTGGTAAAGCTTGCCTGCGGTTTTGAGACGAAGCTTCCTAGGCTAATGATCGTCTCGCTCCGAACAATCTTCATCGGTACTACTGGTAAAGCTTGCCTTCGGGGCTTGGCGTAACTAGATCT	0.486129	0.732972
1235	AAAGCAGGTCACGATAGCGCT	AAAGCAGGTCACGATtGCGCT	1mis	TGTGGAAAGGACGAAACACCAAAGCAGGTCACGATAGCGCGTTTTGAGACGAAGCTTCGAATCGATTACTTCGTCTCGCTCCTCCTTACGGTACGGAGTACTAAAGCAGGTCACGATTGCGCTGGCTTGGCGTAACTAGATCT	0.019561	0.070745
1236	GTTTGTAGCTACCTCCATCGT	GTTTGTAGCTACCTCCATgGT	1mis	TGTGGAAAGGACGAAACACCGTTTGTAGCTACCTCCATCGGTTTTGAGACGAAGCTTCTCGTAGACGGATGCGTCTCGCTCCGCTCCGAACGCCATGGTACTGTTTGTAGCTACCTCCATGGTGGCTTGGCGTAACTAGATCT	0.249637	0.347422
1237	GACAATATATGATTGATGCAG	GAgAATATATGATTGATGCAG	1mis	TGTGGAAAGGACGAAACACCGACAATATATGATTGATGCAGTTTTGAGACGAAGCTTCTGTCACCTGGCTGCGTCTCGCTCCGCCTACTTCCGTTTCGTACTGAGAATATATGATTGATGCAGGGCTTGGCGTAACTAGATCT	0.904466	0.960175
1238	GAATAACGAAGTGTATGCTGC	GAATAACGAAGTGTATGtTGC	1mis	TGTGGAAAGGACGAAACACCGAATAACGAAGTGTATGCTGGTTTTGAGACGAAGCTTGACAGCTGTTCATCCGTCTCGCTCCGGATGAGGAACCCTCGTACTGAATAACGAAGTGTATGTTGCGGCTTGGCGTAACTAGATCT	0.966651	1
1239	GTTTAGCGAGTCCACCTACGC	tTTTAGCGAGTCCACCTACGC	1mis	TGTGGAAAGGACGAAACACCGTTTAGCGAGTCCACCTACGGTTTTGAGACGAAGCTTGATGATACAGACTTCGTCTCGCTCCTAGTTGGCATGCACCGTACTTTTTAGCGAGTCCACCTACGCGGCTTGGCGTAACTAGATCT	0.698808	1
1240	GGTAGTAAAGCTCGACATGGT	GGTAGgAAAGCTCGACATGGT	1mis	TGTGGAAAGGACGAAACACCGGTAGTAAAGCTCGACATGGGTTTTGAGACGAAGCTTGCAGGTTCAAGTGGCGTCTCGCTCCGCCTGACAACCGCTGGTACTGGTAGGAAAGCTCGACATGGTGGCTTGGCGTAACTAGATCT	/	/
1241	AGTACCTCGAATATGAACGCC	AGTACCgCGAATATGAACGCC	1mis	TGTGGAAAGGACGAAACACCAGTACCTCGAATATGAACGCGTTTTGAGACGAAGCTTGGTTGAGGTTCGTCCGTCTCGCTCCTTGCTGTCATCCAGTGTACTAGTACCGCGAATATGAACGCCGGCTTGGCGTAACTAGATCT	/	/
1242	GCGTGATAAGAGGCTGGAGTG	GCGTGATAAGAGGCTGaAGTG	1mis	TGTGGAAAGGACGAAACACCGCGTGATAAGAGGCTGGAGTGTTTTGAGACGAAGCTTGTGTAGGCCTTGTGCGTCTCGCTCCGTACGGAATAGTTCGGTACTGCGTGATAAGAGGCTGAAGTGGGCTTGGCGTAACTAGATCT	0.650218	1
1243	AAGCAGGTCTCCACTACTGTA	AAGCAGGTCTCCACTACgGTA	1mis	TGTGGAAAGGACGAAACACCAAGCAGGTCTCCACTACTGTGTTTTGAGACGAAGGAACATCACACAATAGACGTCTCGCTCCTGGATCCGACGTCTAGTACTAAGCAGGTCTCCACTACGGTAGGCTTGGCGTAACTAGATCT	0.440866	0.915937
1244	GTGGAAGGTACGGACACTGAG	GTGGAAGGTACGGACACaGAG	1mis	TGTGGAAAGGACGAAACACCGTGGAAGGTACGGACACTGAGTTTTGAGACGAAGGAACCAGATCCAGCTGGCGTCTCGCTCCTCCCTTCAACTCCGTGTACTGTGGAAGGTACGGACACAGAGGGCTTGGCGTAACTAGATCT	0.714924	1
1245	GATATACCAGCATAACTAGGT	GATAaACCAGCATAACTAGGT	1mis	TGTGGAAAGGACGAAACACCGATATACCAGCATAACTAGGGTTTTGAGACGAAGGAACCGCACGAAGTGTCCGTCTCGCTCCTGCCTTGTATTCAGCGTACTGATAAACCAGCATAACTAGGTGGCTTGGCGTAACTAGATCT	0.495458	1
1246	GCTCGCACTATGTGGAAGCGC	GCTCGCACTATGTtGAAGCGC	1mis	TGTGGAAAGGACGAAACACCGCTCGCACTATGTGGAAGCGGTTTTGAGACGAAGGAAGACACTGGTAGACGCGTCTCGCTCCGCAGTCACGTAGCTTGTACTGCTCGCACTATGTTGAAGCGCGGCTTGGCGTAACTAGATCT	/	/
1247	ACAGGAAATGCATTCTACTGA	ACAGGAtATGCATTCTACTGA	1mis	TGTGGAAAGGACGAAACACCACAGGAAATGCATTCTACTGGTTTTGAGACGAAGGAAGATATTCTAGGTTGCGTCTCGCTCCTCGTCCGATCTCGGTGTACTACAGGATATGCATTCTACTGAGGCTTGGCGTAACTAGATCT	/	/
1248	AGGATGGTGTGTGGGAACGAA	gGGATGGTGTGTGGGAACGAA	1mis	TGTGGAAAGGACGAAACACCAGGATGGTGTGTGGGAACGAGTTTTGAGACGAAGGAAGATGAACAACAATCCGTCTCGCTCCTGAGCTGACCGTTGTGTACTGGGATGGTGTGTGGGAACGAAGGCTTGGCGTAACTAGATCT	/	/
1249	GAAGACTATGTGCCCTACACT	GcAGACTATGTGCCCTACACT	1mis	TGTGGAAAGGACGAAACACCGAAGACTATGTGCCCTACACGTTTTGAGACGAAGGAAGCTGTACTGCGGTGCGTCTCGCTCCCGAGTGTCCCTACCTGTACTGCAGACTATGTGCCCTACACTGGCTTGGCGTAACTAGATCT	/	/
1250	GTTTGTAGCTACCTCCATCGT	GTTTGTAGCTACCTgCATCGT	1mis	TGTGGAAAGGACGAAACACCGTTTGTAGCTACCTCCATCGGTTTTGAGACGAAGGAAGTAGTCTCATCTAGCGTCTCGCTCCGATGAAGCGGTGAGTGTACTGTTTGTAGCTACCTGCATCGTGGCTTGGCGTAACTAGATCT	0.117748	0.163871
1251	GAAAACAGTGGCCAAATGTCA	GAAAACAGTGGCCAAATGgCA	1mis	TGTGGAAAGGACGAAACACCGAAAACAGTGGCCAAATGTCGTTTTGAGACGAAGGAAGTGAAGTGTCAGCGCGTCTCGCTCCGACCACATGTGACCTGTACTGAAAACAGTGGCCAAATGGCAGGCTTGGCGTAACTAGATCT	/	/
1252	GACAGCTACTACTACGATGAT	GACAGCTACcACTACGATGAT	1mis	TGTGGAAAGGACGAAACACCGACAGCTACTACTACGATGAGTTTTGAGACGAAGGAATAACTATTCACTCGCGTCTCGCTCCCGATAGCGTACGGGTGTACTGACAGCTACCACTACGATGATGGCTTGGCGTAACTAGATCT	0.838641	1
1253	AGTATGTGTCACACTCGTCGC	AGTATGTGTCACtCTCGTCGC	1mis	TGTGGAAAGGACGAAACACCAGTATGTGTCACACTCGTCGGTTTTGAGACGAAGGAATCACAATCCACAGACGTCTCGCTCCTGCAAGCATTCATGTGTACTAGTATGTGTCACTCTCGTCGCGGCTTGGCGTAACTAGATCT	/	/
1254	GGCGCAATCGGCAGCTAGAGA	GGCGCAATtGGCAGCTAGAGA	1mis	TGTGGAAAGGACGAAACACCGGCGCAATCGGCAGCTAGAGGTTTTGAGACGAAGGAATGCTTCTAATCAGACGTCTCGCTCCGTCGTCCTATCTAGTGTACTGGCGCAATTGGCAGCTAGAGAGGCTTGGCGTAACTAGATCT	0.6796	0.872153
1255	GACATCCCCACAGTGAACGAG	GACATCCCCACAGTGAAgGAG	1mis	TGTGGAAAGGACGAAACACCGACATCCCCACAGTGAACGAGTTTTGAGACGAAGGACACGTGGTTGTTAGTCGTCTCGCTCCTGCATAACGGGTCCTGTACTGACATCCCCACAGTGAAGGAGGGCTTGGCGTAACTAGATCT	0.277309	0.609312
1256	GGTACAGGAGCCATCTACTGG	GGTACAGGtGCCATCTACTGG	1mis	TGTGGAAAGGACGAAACACCGGTACAGGAGCCATCTACTGGTTTTGAGACGAAGGACAGGATTATTGCCAGCGTCTCGCTCCTGCTAGTGCCACATGGTACTGGTACAGGTGCCATCTACTGGGGCTTGGCGTAACTAGATCT	/	/
1257	ATGGACTGGGCTCTTCACTGT	ATGGACTGGGCTCTTCACTcT	1mis	TGTGGAAAGGACGAAACACCATGGACTGGGCTCTTCACTGGTTTTGAGACGAAGGACATACAACTTCACTACGTCTCGCTCCTTTCGTGGTTATTGTGTACTATGGACTGGGCTCTTCACTCTGGCTTGGCGTAACTAGATCT	0.866033	1
1258	ATGAGGACCTGACTTACAGCG	ATGAGGACCTGACTgACAGCG	1mis	TGTGGAAAGGACGAAACACCATGAGGACCTGACTTACAGCGTTTTGAGACGAAGGACATGTACTAACTACGCGTCTCGCTCCGCAAGGATGATTTGCGTACTATGAGGACCTGACTGACAGCGGGCTTGGCGTAACTAGATCT	0.113698	0.163384
1259	GTCAGAGACTGTGCTCACTGT	GTCAGAGACTGTGCaCACTGT	1mis	TGTGGAAAGGACGAAACACCGTCAGAGACTGTGCTCACTGGTTTTGAGACGAAGGACCAAGTTGTGAGCGTCGTCTCGCTCCGGTCGGACTACGCAAGTACTGTCAGAGACTGTGCACACTGTGGCTTGGCGTAACTAGATCT	0.071139	0.124353
1260	ATGTCTACAGAGTTCATCGTC	ATGTCTACAGAGTTCtTCGTC	1mis	TGTGGAAAGGACGAAACACCATGTCTACAGAGTTCATCGTGTTTTGAGACGAAGGACCACTACCTCTTGCACGTCTCGCTCCGCATCGCTGAGTAGGGTACTATGTCTACAGAGTTCTTCGTCGGCTTGGCGTAACTAGATCT	0.268748	0.474957
1261	GCTACTTACAGGCCATTGTGT	tCTACTTACAGGCCATTGTGT	1mis	TGTGGAAAGGACGAAACACCGCTACTTACAGGCCATTGTGGTTTTGAGACGAAGGACCATTACAAGTGTGACGTCTCGCTCCTTTATAGCCATCCCGGTACTTCTACTTACAGGCCATTGTGTGGCTTGGCGTAACTAGATCT	0.635644	0.953466
1262	AGACAGCCAGACATGTGGCAG	AGACAGCCAGACcTGTGGCAG	1mis	TGTGGAAAGGACGAAACACCAGACAGCCAGACATGTGGCAGTTTTGAGACGAAGGACCTTCGAGCACCTCACGTCTCGCTCCTGGTTAAGAGGAGATGTACTAGACAGCCAGACCTGTGGCAGGGCTTGGCGTAACTAGATCT	/	/
1263	AGAGCAGAAGTGCTCCACTCC	AGAGCAGAAGTGCTCaACTCC	1mis	TGTGGAAAGGACGAAACACCAGAGCAGAAGTGCTCCACTCGTTTTGAGACGAAGGACGAACCTTAGATCCGCGTCTCGCTCCTCTTACCATGACGAAGTACTAGAGCAGAAGTGCTCAACTCCGGCTTGGCGTAACTAGATCT	0.7419	0.961588
1264	AGTGGGTACAAGACTGCTCAC	AGTGGGTACAAGcCTGCTCAC	1mis	TGTGGAAAGGACGAAACACCAGTGGGTACAAGACTGCTCAGTTTTGAGACGAAGGACGACACACGAGTCTACGTCTCGCTCCCTGAGTGACAGTGATGTACTAGTGGGTACAAGCCTGCTCACGGCTTGGCGTAACTAGATCT	0.568927	0.777143
1265	GATGCATTTCCATCAGTCTGG	GATGCATTTgCATCAGTCTGG	1mis	TGTGGAAAGGACGAAACACCGATGCATTTCCATCAGTCTGGTTTTGAGACGAAGGACGAGTAATCTACTGACGTCTCGCTCCGGCCAGAAGACCGGAGTACTGATGCATTTGCATCAGTCTGGGGCTTGGCGTAACTAGATCT	0.354312	0.713167
1266	ACTGCTAGGGACTGTCAAAGC	ACTGCTAGGGACTGTtAAAGC	1mis	TGTGGAAAGGACGAAACACCACTGCTAGGGACTGTCAAAGGTTTTGAGACGAAGGACGCTCGGCCAGATTACGTCTCGCTCCGAACAAAGGTGGGTCGTACTACTGCTAGGGACTGTTAAAGCGGCTTGGCGTAACTAGATCT	/	/
1267	ACACATACTTATCTCTCAGGT	ACACATACTaATCTCTCAGGT	1mis	TGTGGAAAGGACGAAACACCACACATACTTATCTCTCAGGGTTTTGAGACGAAGGACGGAACTAACTTCTACGTCTCGCTCCGGTTGTGGCGCGCTTGTACTACACATACTAATCTCTCAGGTGGCTTGGCGTAACTAGATCT	0.970537	1
1268	GTGGAACCCAGTGCACGCGGC	GTGGAACCCAGTGCgCGCGGC	1mis	TGTGGAAAGGACGAAACACCGTGGAACCCAGTGCACGCGGGTTTTGAGACGAAGGACGTTCCAACATACATCGTCTCGCTCCTAGTACACTTCATCTGTACTGTGGAACCCAGTGCGCGCGGCGGCTTGGCGTAACTAGATCT	0.609365	0.798366
1269	AAAGCAGGTCACGATAGCGCT	cAAGCAGGTCACGATAGCGCT	1mis	TGTGGAAAGGACGAAACACCAAAGCAGGTCACGATAGCGCGTTTTGAGACGAAGGACTACAGTCACAACACCGTCTCGCTCCTCCTGTAGACCGCCTGTACTCAAGCAGGTCACGATAGCGCTGGCTTGGCGTAACTAGATCT	0.301202	1
1270	GTGGATCACGGTGGACGTCGG	GTGGATCACGGTGGACGTCaG	1mis	TGTGGAAAGGACGAAACACCGTGGATCACGGTGGACGTCGGTTTTGAGACGAAGGACTACCGAAGAAGTACCGTCTCGCTCCTAGTCGGCATACATTGTACTGTGGATCACGGTGGACGTCAGGGCTTGGCGTAACTAGATCT	0.667543	1
1271	GGACTACACTGTCTAGGTAAG	GGACTACACTaTCTAGGTAAG	1mis	TGTGGAAAGGACGAAACACCGGACTACACTGTCTAGGTAAGTTTTGAGACGAAGGACTACTAGCTTCCAATCGTCTCGCTCCCTCGTAGTTCAGGCAGTACTGGACTACACTATCTAGGTAAGGGCTTGGCGTAACTAGATCT	0.78894	0.901264
1272	GATAGGGGTGTACCACGCAAT	GATAGaGGTGTACCACGCAAT	1mis	TGTGGAAAGGACGAAACACCGATAGGGGTGTACCACGCAAGTTTTGAGACGAAGGACTAGCCTTAATGACTCGTCTCGCTCCTGCCGTTCAAACTTCGTACTGATAGAGGTGTACCACGCAATGGCTTGGCGTAACTAGATCT	0.377956	1
1273	AGACACTCAGGAACAAGATGG	AGACACTCAGGAACAAGATcG	1mis	TGTGGAAAGGACGAAACACCAGACACTCAGGAACAAGATGGTTTTGAGACGAAGGACTGAACTCAACGTAGCGTCTCGCTCCTTGAAGCGGTAAACCGTACTAGACACTCAGGAACAAGATCGGGCTTGGCGTAACTAGATCT	/	/
1274	GTGATGACTGGCACATTACGT	GTGATGACTGGCACgTTACGT	1mis	TGTGGAAAGGACGAAACACCGTGATGACTGGCACATTACGGTTTTGAGACGAAGGACTGCGTTGCACCTCCCGTCTCGCTCCGCGGTTTCCTGATGAGTACTGTGATGACTGGCACGTTACGTGGCTTGGCGTAACTAGATCT	0.369757	0.586383
1275	ATGACACAATTGGTACTGCCT	gTGACACAATTGGTACTGCCT	1mis	TGTGGAAAGGACGAAACACCATGACACAATTGGTACTGCCGTTTTGAGACGAAGGACTTCGAGGTCTTAGGCGTCTCGCTCCGGAGCTCAGACTCCCGTACTGTGACACAATTGGTACTGCCTGGCTTGGCGTAACTAGATCT	0.460784	0.808041
1276	ACACATACTTATCTCTCAGGT	ACACATACTTATCTCTgAGGT	1mis	TGTGGAAAGGACGAAACACCACACATACTTATCTCTCAGGGTTTTGAGACGAAGGAGACCTTGCTTCAGCCCGTCTCGCTCCGGTTTAACAACCTGTGTACTACACATACTTATCTCTGAGGTGGCTTGGCGTAACTAGATCT	0.735734	0.830142
1277	ATCGAGTACCTGTACCGCCGC	ATCGAGTACCTGTgCCGCCGC	1mis	TGTGGAAAGGACGAAACACCATCGAGTACCTGTACCGCCGGTTTTGAGACGAAGGAGACTATCTACAAGTCCGTCTCGCTCCCTTGAGTCGAACTCGGTACTATCGAGTACCTGTGCCGCCGCGGCTTGGCGTAACTAGATCT	0.27258	0.480536
1278	GACATTTCATTCGACCACAGC	GACATTTCATTCGACtACAGC	1mis	TGTGGAAAGGACGAAACACCGACATTTCATTCGACCACAGGTTTTGAGACGAAGGAGATAAGTCCTCAACACGTCTCGCTCCTTCGAGCACAAAGCAGTACTGACATTTCATTCGACTACAGCGGCTTGGCGTAACTAGATCT	/	/
1279	GTGCCACTCCAACTGCCGCGG	GTGCCACTCCAACTcCCGCGG	1mis	TGTGGAAAGGACGAAACACCGTGCCACTCCAACTGCCGCGGTTTTGAGACGAAGGAGATCGTTAAGCCAAGCGTCTCGCTCCGTGTATAATGCCACTGTACTGTGCCACTCCAACTCCCGCGGGGCTTGGCGTAACTAGATCT	/	/
1280	GGGACACGTAATCGCCCCTGT	GGGACACGcAATCGCCCCTGT	1mis	TGTGGAAAGGACGAAACACCGGGACACGTAATCGCCCCTGGTTTTGAGACGAAGGAGATGTCACAACTTGACGTCTCGCTCCGGTACGAAAGCGCGGGTACTGGGACACGCAATCGCCCCTGTGGCTTGGCGTAACTAGATCT	/	/
1281	GATACAGTGGAGAGGTCGGTA	GATACAGTGGAGAGGTCGGaA	1mis	TGTGGAAAGGACGAAACACCGATACAGTGGAGAGGTCGGTGTTTTGAGACGAAGGAGCAGGTATGCTCTGCCGTCTCGCTCCTGCCACTACTCTTCCGTACTGATACAGTGGAGAGGTCGGAAGGCTTGGCGTAACTAGATCT	0.734164	0.852861
1282	GCGACATACCGCATAGTGGAT	GCGACATACtGCATAGTGGAT	1mis	TGTGGAAAGGACGAAACACCGCGACATACCGCATAGTGGAGTTTTGAGACGAAGGAGCCAAGCTGCTACAGCGTCTCGCTCCCGCAGCGTGAACAGTGTACTGCGACATACTGCATAGTGGATGGCTTGGCGTAACTAGATCT	0.788537	0.996459
1283	GTACAAGTCAGCGAGGACTCA	GTACAAGTCAGCGAGGAtTCA	1mis	TGTGGAAAGGACGAAACACCGTACAAGTCAGCGAGGACTCGTTTTGAGACGAAGGAGCTACTGCGGTGTTACGTCTCGCTCCTAGCCTAGTTCGGTGGTACTGTACAAGTCAGCGAGGATTCAGGCTTGGCGTAACTAGATCT	/	/
1284	AGACCTTATGTACAGTTCGAG	AGACCTTATGTACAGTTCaAG	1mis	TGTGGAAAGGACGAAACACCAGACCTTATGTACAGTTCGAGTTTTGAGACGAAGGAGCTCAAGCATTCTTACGTCTCGCTCCCTTTCTCCACGCATCGTACTAGACCTTATGTACAGTTCAAGGGCTTGGCGTAACTAGATCT	/	/
1285	ATGGTGTATTGTCGAAACACG	ATGtTGTATTGTCGAAACACG	1mis	TGTGGAAAGGACGAAACACCATGGTGTATTGTCGAAACACGTTTTGAGACGAAGGAGCTTAACGCTGACATCGTCTCGCTCCCGAGGATTTCAATGGGTACTATGTTGTATTGTCGAAACACGGGCTTGGCGTAACTAGATCT	0.546127	0.756725
1286	AGATACCGTGTACTACAAGTT	AGATACCGTGTAaTACAAGTT	1mis	TGTGGAAAGGACGAAACACCAGATACCGTGTACTACAAGTGTTTTGAGACGAAGGAGGAGATTGTAGAAGACGTCTCGCTCCTTGCAGCTCAATCAAGTACTAGATACCGTGTAATACAAGTTGGCTTGGCGTAACTAGATCT	0.771348	0.937207
1287	GAGTGACAGCGAATGTCAGCT	GAGTGACAGaGAATGTCAGCT	1mis	TGTGGAAAGGACGAAACACCGAGTGACAGCGAATGTCAGCGTTTTGAGACGAAGGAGGTACTCTCGACCTTCGTCTCGCTCCGGCAGTAGCAGTAAGGTACTGAGTGACAGAGAATGTCAGCTGGCTTGGCGTAACTAGATCT	0.252172	0.793156
1288	GTTGCAGTGGAATTTACCAGT	GTTGCAGTGGAATTTgCCAGT	1mis	TGTGGAAAGGACGAAACACCGTTGCAGTGGAATTTACCAGGTTTTGAGACGAAGGAGGTACTTGATCGAGCCGTCTCGCTCCGTTAAGGCGTGGCCAGTACTGTTGCAGTGGAATTTGCCAGTGGCTTGGCGTAACTAGATCT	/	/
1289	GAAGATATCAGTCTTCACTTC	GAAtATATCAGTCTTCACTTC	1mis	TGTGGAAAGGACGAAACACCGAAGATATCAGTCTTCACTTGTTTTGAGACGAAGGAGGTTCAAGTGATAATCGTCTCGCTCCGACCCGCGCTTGTGAGTACTGAATATATCAGTCTTCACTTCGGCTTGGCGTAACTAGATCT	/	/
1290	GCACATATACGTTCTCAGATG	GCACATATACGTTCTCAGAaG	1mis	TGTGGAAAGGACGAAACACCGCACATATACGTTCTCAGATGTTTTGAGACGAAGGAGTAAGCCTGCTGAACCGTCTCGCTCCGCTGAATACCTGACCGTACTGCACATATACGTTCTCAGAAGGGCTTGGCGTAACTAGATCT	0.872997	0.916853
1291	AAGGTCACTTACCTTTCAAGT	AAGcTCACTTACCTTTCAAGT	1mis	TGTGGAAAGGACGAAACACCAAGGTCACTTACCTTTCAAGGTTTTGAGACGAAGGAGTAGTTCTATCCATCCGTCTCGCTCCGTTCGGTGATTGTTAGTACTAAGCTCACTTACCTTTCAAGTGGCTTGGCGTAACTAGATCT	0.350706	0.893799
1292	GCAGTAATCCAGCTTTCTGTG	GCAGTcATCCAGCTTTCTGTG	1mis	TGTGGAAAGGACGAAACACCGCAGTAATCCAGCTTTCTGTGTTTTGAGACGAAGGAGTATATCGACCTCCTCGTCTCGCTCCGACTTGCTCTGGGTAGTACTGCAGTCATCCAGCTTTCTGTGGGCTTGGCGTAACTAGATCT	1	1
1293	GTGATGACTGGCACATTACGT	aTGATGACTGGCACATTACGT	1mis	TGTGGAAAGGACGAAACACCGTGATGACTGGCACATTACGGTTTTGAGACGAAGGAGTATTATCCGAGCAGCGTCTCGCTCCGCGTAATATTACGTCGTACTATGATGACTGGCACATTACGTGGCTTGGCGTAACTAGATCT	0.707104	1
1294	ACTGACCACAGACTCATGGTG	ACTGACCACgGACTCATGGTG	1mis	TGTGGAAAGGACGAAACACCACTGACCACAGACTCATGGTGTTTTGAGACGAAGGAGTGATGAAGCACGCTCGTCTCGCTCCTGGTAGTATTGTTGCGTACTACTGACCACGGACTCATGGTGGGCTTGGCGTAACTAGATCT	0.877736	1
1295	AAGGCATTGGACACACGACTG	AAGGCATTGGACACACaACTG	1mis	TGTGGAAAGGACGAAACACCAAGGCATTGGACACACGACTGTTTTGAGACGAAGGAGTGCATGGTCCGTAACGTCTCGCTCCTATATGCGAGGAAGAGTACTAAGGCATTGGACACACAACTGGGCTTGGCGTAACTAGATCT	/	/
1296	GAAACATTCACCTCAGTGCGT	GAAACATTCACgTCAGTGCGT	1mis	TGTGGAAAGGACGAAACACCGAAACATTCACCTCAGTGCGGTTTTGAGACGAAGGAGTTAGACTTCGATCGCGTCTCGCTCCGGAGTTGCATGTTAGGTACTGAAACATTCACGTCAGTGCGTGGCTTGGCGTAACTAGATCT	/	/
1297	GTGCAGACTGCGCCATTGGTG	GTGCAGACTGCGCCAaTGGTG	1mis	TGTGGAAAGGACGAAACACCGTGCAGACTGCGCCATTGGTGTTTTGAGACGAAGGAGTTCAGATTATAGAGCGTCTCGCTCCGATCAGTATCGGTCCGTACTGTGCAGACTGCGCCAATGGTGGGCTTGGCGTAACTAGATCT	0.441191	0.989588
1298	GGTCAGCTGAGCATGCCCTCA	GGTCAGCTGAGCATcCCCTCA	1mis	TGTGGAAAGGACGAAACACCGGTCAGCTGAGCATGCCCTCGTTTTGAGACGAAGGAGTTGATAGGTGTACACGTCTCGCTCCTCACTCCCATGTTAGGTACTGGTCAGCTGAGCATCCCCTCAGGCTTGGCGTAACTAGATCT	0.628218	0.942327
1299	ACGTGTACAGACATCTGCGCC	ACGTGTACAGACATCTGCtCC	1mis	TGTGGAAAGGACGAAACACCACGTGTACAGACATCTGCGCGTTTTGAGACGAAGGATAGTCAGATGCGTACCGTCTCGCTCCGAAATACATTGCCGGGTACTACGTGTACAGACATCTGCTCCGGCTTGGCGTAACTAGATCT	0.867256	0.918593
1300	GCGTACCTTCTCGATGAAGTT	GCGTACCTTtTCGATGAAGTT	1mis	TGTGGAAAGGACGAAACACCGCGTACCTTCTCGATGAAGTGTTTTGAGACGAAGGATATAATGCTACAGCTCGTCTCGCTCCTACGCCTCAGAAACCGTACTGCGTACCTTTTCGATGAAGTTGGCTTGGCGTAACTAGATCT	0.832981	0.937965
1301	GTTTGTAGGAATGGTCTCAGT	GTTTGgAGGAATGGTCTCAGT	1mis	TGTGGAAAGGACGAAACACCGTTTGTAGGAATGGTCTCAGGTTTTGAGACGAAGGATATAGGCTAAGTGTGCGTCTCGCTCCGATGAAGTAACGAGTGTACTGTTTGGAGGAATGGTCTCAGTGGCTTGGCGTAACTAGATCT	/	/
1302	AATCATCGGACGACCAGTTGT	AATtATCGGACGACCAGTTGT	1mis	TGTGGAAAGGACGAAACACCAATCATCGGACGACCAGTTGGTTTTGAGACGAAGGATATAGGCTTCCTGGTCGTCTCGCTCCTGGCAAGTTGTCTCGGTACTAATTATCGGACGACCAGTTGTGGCTTGGCGTAACTAGATCT	0.69921	0.993447
1303	ATGTACCTTCTTCACTCGAAG	ATGTACCcTCTTCACTCGAAG	1mis	TGTGGAAAGGACGAAACACCATGTACCTTCTTCACTCGAAGTTTTGAGACGAAGGATATATACTGTGCCACCGTCTCGCTCCTGTGGAGTGACTTAGGTACTATGTACCCTCTTCACTCGAAGGGCTTGGCGTAACTAGATCT	/	/
1304	GCAGTCACGAAAACCATCTGT	GCAGTCACtAAAACCATCTGT	1mis	TGTGGAAAGGACGAAACACCGCAGTCACGAAAACCATCTGGTTTTGAGACGAAGGATATTGTGCATAGTTGCGTCTCGCTCCGATTGACTCAGTCGCGTACTGCAGTCACTAAAACCATCTGTGGCTTGGCGTAACTAGATCT	0.640784	1
1305	GGAAGCAGCGACCACAGTCAG	GcAAGCAGCGACCACAGTCAG	1mis	TGTGGAAAGGACGAAACACCGGAAGCAGCGACCACAGTCAGTTTTGAGACGAAGGATCAAGTATGACAGTTCGTCTCGCTCCGAGCTAAGAAGCTAAGTACTGCAAGCAGCGACCACAGTCAGGGCTTGGCGTAACTAGATCT	/	/
1306	ACTCAACAAGCCCAGTGTTGG	ACTCAACAtGCCCAGTGTTGG	1mis	TGTGGAAAGGACGAAACACCACTCAACAAGCCCAGTGTTGGTTTTGAGACGAAGGATCACTGGCTAAGGCCCGTCTCGCTCCTGGGTTAACCGCCGCGTACTACTCAACATGCCCAGTGTTGGGGCTTGGCGTAACTAGATCT	0.322876	0.913855
1307	GGCTGCATAGACCATGCAGAA	GGCTGCATAGACCATGCAcAA	1mis	TGTGGAAAGGACGAAACACCGGCTGCATAGACCATGCAGAGTTTTGAGACGAAGGATCAGTTAATGACTGCCGTCTCGCTCCGAGTAACATTGGGAAGTACTGGCTGCATAGACCATGCACAAGGCTTGGCGTAACTAGATCT	0.217533	0.290287
1308	GAGGCAGCGAGACTCTGCAAA	GAGGCAGgGAGACTCTGCAAA	1mis	TGTGGAAAGGACGAAACACCGAGGCAGCGAGACTCTGCAAGTTTTGAGACGAAGGATCCAACGCTTGGATGCGTCTCGCTCCGTAGTAAGCCCTCTGGTACTGAGGCAGGGAGACTCTGCAAAGGCTTGGCGTAACTAGATCT	0.517859	1
1309	GGTGTTACAGACTCGCCTGGT	GGTGTTACAGAtTCGCCTGGT	1mis	TGTGGAAAGGACGAAACACCGGTGTTACAGACTCGCCTGGGTTTTGAGACGAAGGATCCTCAGCGCAGCAGCGTCTCGCTCCGCGAAATAACGTTTAGTACTGGTGTTACAGATTCGCCTGGTGGCTTGGCGTAACTAGATCT	0.579109	0.948235
1310	GCACTCCACAGACCTCATCGT	GCACTgCACAGACCTCATCGT	1mis	TGTGGAAAGGACGAAACACCGCACTCCACAGACCTCATCGGTTTTGAGACGAAGGATCGTGGACCTGTCATCGTCTCGCTCCCTACGGTTGCGCGCAGTACTGCACTGCACAGACCTCATCGTGGCTTGGCGTAACTAGATCT	0.503227	0.940784
1311	AGTATGATTACACCATCGATG	AGTAcGATTACACCATCGATG	1mis	TGTGGAAAGGACGAAACACCAGTATGATTACACCATCGATGTTTTGAGACGAAGGATCTGGTCATGAACAACGTCTCGCTCCTGATTTACAGGAATGGTACTAGTACGATTACACCATCGATGGGCTTGGCGTAACTAGATCT	/	/
1312	GGTAAGCAGGTCGTTCCTCGG	GGTAAGCAGGTCGTTCgTCGG	1mis	TGTGGAAAGGACGAAACACCGGTAAGCAGGTCGTTCCTCGGTTTTGAGACGAAGGATGAAGCACGCGGTGCCGTCTCGCTCCTTTGTCCGCCTTGAAGTACTGGTAAGCAGGTCGTTCGTCGGGGCTTGGCGTAACTAGATCT	/	/
1313	GGAAGCAGCGACCACAGTCAG	GGAAGCAGaGACCACAGTCAG	1mis	TGTGGAAAGGACGAAACACCGGAAGCAGCGACCACAGTCAGTTTTGAGACGAAGGATGAGCATCTTAGAGGCGTCTCGCTCCGCATCTTACCACCATGTACTGGAAGCAGAGACCACAGTCAGGGCTTGGCGTAACTAGATCT	/	/
1314	GCCTGATCCTAACTCCCCTGT	GCCTGATCCTAAgTCCCCTGT	1mis	TGTGGAAAGGACGAAACACCGCCTGATCCTAACTCCCCTGGTTTTGAGACGAAGGATGCAGAGAATATCATCGTCTCGCTCCGGGACAAAGGCGACCGTACTGCCTGATCCTAAGTCCCCTGTGGCTTGGCGTAACTAGATCT	0.401275	0.579227
1315	GGCCAGAGTGTCTTCCGACGT	GGCCAGAGTGTCTTCCtACGT	1mis	TGTGGAAAGGACGAAACACCGGCCAGAGTGTCTTCCGACGGTTTTGAGACGAAGGATGCGTGAATTACTATCGTCTCGCTCCGCCCGACGAAGCATAGTACTGGCCAGAGTGTCTTCCTACGTGGCTTGGCGTAACTAGATCT	0.832805	0.955844
1316	ACAACAGGGTAGGCAAGTGTG	ACAACAGGGTtGGCAAGTGTG	1mis	TGTGGAAAGGACGAAACACCACAACAGGGTAGGCAAGTGTGTTTTGAGACGAAGGATGCTCATGGCCACGCCGTCTCGCTCCTATCATCTTATGTGCGTACTACAACAGGGTTGGCAAGTGTGGGCTTGGCGTAACTAGATCT	/	/
1317	GACGGCAAAGTCATTCAGCTC	GACGGCAAAGTCATTCAcCTC	1mis	TGTGGAAAGGACGAAACACCGACGGCAAAGTCATTCAGCTGTTTTGAGACGAAGGATGGTCGGCTTACGTGCGTCTCGCTCCGCCTGTCAAGTTTCTGTACTGACGGCAAAGTCATTCACCTCGGCTTGGCGTAACTAGATCT	/	/
1318	GCTGTGATTGGCATGACCGCA	GCTGTGATTGGCAcGACCGCA	1mis	TGTGGAAAGGACGAAACACCGCTGTGATTGGCATGACCGCGTTTTGAGACGAAGGATGTGCTACTAGCTATCGTCTCGCTCCGAGCGACCGTGTCAAGTACTGCTGTGATTGGCACGACCGCAGGCTTGGCGTAACTAGATCT	0.780331	1
1319	GAGGTGCACTCCACACTCGTC	GAGGTGCACTCCACAtTCGTC	1mis	TGTGGAAAGGACGAAACACCGAGGTGCACTCCACACTCGTGTTTTGAGACGAAGGATTAGGTATCGTGATTCGTCTCGCTCCCGATGGCGTTATCACGTACTGAGGTGCACTCCACATTCGTCGGCTTGGCGTAACTAGATCT	/	/
1320	ACAAGACGGCCGTGGTTGTGG	ACAAGACGGCCtTGGTTGTGG	1mis	TGTGGAAAGGACGAAACACCACAAGACGGCCGTGGTTGTGGTTTTGAGACGAAGGATTCAATTGGAACAGGCGTCTCGCTCCTCGGACGTCACTTCCGTACTACAAGACGGCCTTGGTTGTGGGGCTTGGCGTAACTAGATCT	0.342757	0.670525
1321	AGAGACCTGCATGCGCCACGT	AGAGACCTGCATGCGCCACtT	1mis	TGTGGAAAGGACGAAACACCAGAGACCTGCATGCGCCACGGTTTTGAGACGAAGGATTGAACCTAGCTGCCCGTCTCGCTCCTGTAACCAGGGACCGGTACTAGAGACCTGCATGCGCCACTTGGCTTGGCGTAACTAGATCT	/	/
1322	GATCACGGCGGACACCACGGC	GAcCACGGCGGACACCACGGC	1mis	TGTGGAAAGGACGAAACACCGATCACGGCGGACACCACGGGTTTTGAGACGAAGGATTGAGCACCTCACACCGTCTCGCTCCTCCCGAGGATAGACGGTACTGACCACGGCGGACACCACGGCGGCTTGGCGTAACTAGATCT	0.422221	1
1323	GTGGACGCCATCGTCAACGCC	GTGGACGCCATCGTCAtCGCC	1mis	TGTGGAAAGGACGAAACACCGTGGACGCCATCGTCAACGCGTTTTGAGACGAAGGATTGTCCATTCTATACCGTCTCGCTCCTAGTCCCGCATACCCGTACTGTGGACGCCATCGTCATCGCCGGCTTGGCGTAACTAGATCT	/	/
1324	AGACATGAAAGGAGTCACATG	AGACATGAAAGGAGgCACATG	1mis	TGTGGAAAGGACGAAACACCAGACATGAAAGGAGTCACATGTTTTGAGACGAAGGCAAGATACATTGTTCACGTCTCGCTCCTTGAGTCAGAACGTGGTACTAGACATGAAAGGAGGCACATGGGCTTGGCGTAACTAGATCT	0.408352	0.734062
1325	GACACTTCATCACATAAGGTG	GACACTTCATCACATAAcGTG	1mis	TGTGGAAAGGACGAAACACCGACACTTCATCACATAAGGTGTTTTGAGACGAAGGCAATCGATGTCGGCAACGTCTCGCTCCTTATTGCTCACTTCCGTACTGACACTTCATCACATAACGTGGGCTTGGCGTAACTAGATCT	0.626729	1
1326	GCACATACACCACAGACACGG	GCACATACACCACAGACcCGG	1mis	TGTGGAAAGGACGAAACACCGCACATACACCACAGACACGGTTTTGAGACGAAGGCAATGAATGTGACTTCCGTCTCGCTCCGCTCGAGTAAGGCACGTACTGCACATACACCACAGACCCGGGGCTTGGCGTAACTAGATCT	/	/
1327	AGCGATAGAAGTCTGTCTTGC	AGCGATAGAAGTCaGTCTTGC	1mis	TGTGGAAAGGACGAAACACCAGCGATAGAAGTCTGTCTTGGTTTTGAGACGAAGGCACAACCAGACCTTCACGTCTCGCTCCTTGCTTGTTGCGGTTGTACTAGCGATAGAAGTCAGTCTTGCGGCTTGGCGTAACTAGATCT	0.885691	0.979663
1328	AGCAGCATTCACCAGTGCTGG	AGCAGCATTCAgCAGTGCTGG	1mis	TGTGGAAAGGACGAAACACCAGCAGCATTCACCAGTGCTGGTTTTGAGACGAAGGCACATTGGATGTTCCTCGTCTCGCTCCGAAGCGAAGTACTTCGTACTAGCAGCATTCAGCAGTGCTGGGGCTTGGCGTAACTAGATCT	0.195899	0.3217
1329	GATGACATGATTATGGACAGA	GATGACATGATTATGGtCAGA	1mis	TGTGGAAAGGACGAAACACCGATGACATGATTATGGACAGGTTTTGAGACGAAGGCACGATACAAGAAGTGCGTCTCGCTCCTAATCCCGACTAAGTGTACTGATGACATGATTATGGTCAGAGGCTTGGCGTAACTAGATCT	0.842711	0.967619
1330	AGTACTCCACGTTGCGTACGA	AGTACTCCACGTTGCGTACcA	1mis	TGTGGAAAGGACGAAACACCAGTACTCCACGTTGCGTACGGTTTTGAGACGAAGGCACGTAAGTCCGTGTGCGTCTCGCTCCTGATAACAGAGCATTGTACTAGTACTCCACGTTGCGTACCAGGCTTGGCGTAACTAGATCT	0.083676	0.612311
1331	AGGAGTTACGCTCAGAGCCAA	AGGAGTTACGCTCAGcGCCAA	1mis	TGTGGAAAGGACGAAACACCAGGAGTTACGCTCAGAGCCAGTTTTGAGACGAAGGCACTTAAGCATCCTATCGTCTCGCTCCTGAGATTGGCTTCATGTACTAGGAGTTACGCTCAGCGCCAAGGCTTGGCGTAACTAGATCT	/	/
1332	GTACACGCCTTCATCTTGCAG	GTACACGCCTTCATCTTGaAG	1mis	TGTGGAAAGGACGAAACACCGTACACGCCTTCATCTTGCAGTTTTGAGACGAAGGCAGATTCTCTCGTCGACGTCTCGCTCCTCAGGCACAGGACGTGTACTGTACACGCCTTCATCTTGAAGGGCTTGGCGTAACTAGATCT	/	/
1333	AATATGCTACACTGCAGTGGT	AATATGCTACACTGCAaTGGT	1mis	TGTGGAAAGGACGAAACACCAATATGCTACACTGCAGTGGGTTTTGAGACGAAGGCAGGAGTACGAGGCAACGTCTCGCTCCTTAACAAGCAGTCTCGTACTAATATGCTACACTGCAATGGTGGCTTGGCGTAACTAGATCT	0.741068	0.837729
1334	GATCAGCGCAGCACCAGTCAC	GATCAGCGCAGCACCtGTCAC	1mis	TGTGGAAAGGACGAAACACCGATCAGCGCAGCACCAGTCAGTTTTGAGACGAAGGCAGGATCATTGTACCGCGTCTCGCTCCTAATATGTCGGCATCGTACTGATCAGCGCAGCACCTGTCACGGCTTGGCGTAACTAGATCT	/	/
1335	ACCACCAAGCCAGCTCAGCGG	ACCACCAAGtCAGCTCAGCGG	1mis	TGTGGAAAGGACGAAACACCACCACCAAGCCAGCTCAGCGGTTTTGAGACGAAGGCATAGGTGTCAGAATACGTCTCGCTCCTGAAGTAATAGAGCGGTACTACCACCAAGTCAGCTCAGCGGGGCTTGGCGTAACTAGATCT	/	/
1336	GCACTCCACAGACCTCATCGT	GCACTCCACAGtCCTCATCGT	1mis	TGTGGAAAGGACGAAACACCGCACTCCACAGACCTCATCGGTTTTGAGACGAAGGCATATACTTCAACCTGCGTCTCGCTCCCGCAACGACAGACACGTACTGCACTCCACAGTCCTCATCGTGGCTTGGCGTAACTAGATCT	0.464512	0.868406
1337	GCGCGCAGAAGTCCTTACTCA	GCtCGCAGAAGTCCTTACTCA	1mis	TGTGGAAAGGACGAAACACCGCGCGCAGAAGTCCTTACTCGTTTTGAGACGAAGGCATCACTCTTATAACACGTCTCGCTCCGCACCAGTCGGTACCGTACTGCTCGCAGAAGTCCTTACTCAGGCTTGGCGTAACTAGATCT	0.412599	0.646479
1338	GCGGGTACGGTAGTCAGCGAT	GCGtGTACGGTAGTCAGCGAT	1mis	TGTGGAAAGGACGAAACACCGCGGGTACGGTAGTCAGCGAGTTTTGAGACGAAGGCATCCTCTCGAGTATACGTCTCGCTCCGAGATGGAACGCCTCGTACTGCGTGTACGGTAGTCAGCGATGGCTTGGCGTAACTAGATCT	1	1
1339	ACTATGGCAACTACCGGCGTC	ACTAgGGCAACTACCGGCGTC	1mis	TGTGGAAAGGACGAAACACCACTATGGCAACTACCGGCGTGTTTTGAGACGAAGGCATCGCCGCTTCGTACCGTCTCGCTCCTGACGACGAAGCATTGTACTACTAGGGCAACTACCGGCGTCGGCTTGGCGTAACTAGATCT	0.183099	0.474118
1340	GCCATGTATAGTCCTTTGCGG	GCCtTGTATAGTCCTTTGCGG	1mis	TGTGGAAAGGACGAAACACCGCCATGTATAGTCCTTTGCGGTTTTGAGACGAAGGCATGCTGATAGGCCAACGTCTCGCTCCCTAGTTTGCAAGATCGTACTGCCTTGTATAGTCCTTTGCGGGGCTTGGCGTAACTAGATCT	0.877999	1
1341	GCCACACCAGTGGATCGCAAA	GCCAtACCAGTGGATCGCAAA	1mis	TGTGGAAAGGACGAAACACCGCCACACCAGTGGATCGCAAGTTTTGAGACGAAGGCATGGAATCTATGCCGCGTCTCGCTCCGGCTCTACATTACAAGTACTGCCATACCAGTGGATCGCAAAGGCTTGGCGTAACTAGATCT	0.880383	0.945724
1342	AGCTATGGCTGTGGTCTTAGC	AGCTATGGCTGcGGTCTTAGC	1mis	TGTGGAAAGGACGAAACACCAGCTATGGCTGTGGTCTTAGGTTTTGAGACGAAGGCATTCGATTGAGTGTTCGTCTCGCTCCTTGGACTGGAGCACGGTACTAGCTATGGCTGCGGTCTTAGCGGCTTGGCGTAACTAGATCT	0.44348	0.997831
1343	GCAACACTTACCTTTCAGTGT	GCAcCACTTACCTTTCAGTGT	1mis	TGTGGAAAGGACGAAACACCGCAACACTTACCTTTCAGTGGTTTTGAGACGAAGGCCACAGAGTTATACCACGTCTCGCTCCGTCGCGCGTCAGAAAGTACTGCACCACTTACCTTTCAGTGTGGCTTGGCGTAACTAGATCT	/	/
1344	GAAGGGATCTCCAGTTGTGGT	GAAtGGATCTCCAGTTGTGGT	1mis	TGTGGAAAGGACGAAACACCGAAGGGATCTCCAGTTGTGGGTTTTGAGACGAAGGCCATACTCGTTCAAGACGTCTCGCTCCGCCGCGATGTCGCATGTACTGAATGGATCTCCAGTTGTGGTGGCTTGGCGTAACTAGATCT	/	/
1345	ACTACAGGCGCACGGTACAGC	ACTACAGtCGCACGGTACAGC	1mis	TGTGGAAAGGACGAAACACCACTACAGGCGCACGGTACAGGTTTTGAGACGAAGGCCATGTTCATGAATTACGTCTCGCTCCTGAATTCGGGCAGTAGTACTACTACAGTCGCACGGTACAGCGGCTTGGCGTAACTAGATCT	0.918841	1
1346	ATACAGCAGGTTGGATACGGT	ATACAGCAGGTTGGgTACGGT	1mis	TGTGGAAAGGACGAAACACCATACAGCAGGTTGGATACGGGTTTTGAGACGAAGGCCGGCTTCAGGTATGACGTCTCGCTCCTTTAAGCGGCGACAAGTACTATACAGCAGGTTGGGTACGGTGGCTTGGCGTAACTAGATCT	0.450739	0.9815
1347	GTACATATGAACAGTGTTGGT	GTACATATcAACAGTGTTGGT	1mis	TGTGGAAAGGACGAAACACCGTACATATGAACAGTGTTGGGTTTTGAGACGAAGGCCTCAGCGCCACTACTCGTCTCGCTCCGCGAGTTGGCTTGTTGTACTGTACATATCAACAGTGTTGGTGGCTTGGCGTAACTAGATCT	/	/
1348	GGTAGCACACACAGTCCCGTG	GGTAGCACAtACAGTCCCGTG	1mis	TGTGGAAAGGACGAAACACCGGTAGCACACACAGTCCCGTGTTTTGAGACGAAGGCCTGAATGCTCGGCAACGTCTCGCTCCTGCTGCGGACCCTAGGTACTGGTAGCACATACAGTCCCGTGGGCTTGGCGTAACTAGATCT	0.454742	0.923109
1349	GCTGGATTGTCCAAGCCCTGA	GCTcGATTGTCCAAGCCCTGA	1mis	TGTGGAAAGGACGAAACACCGCTGGATTGTCCAAGCCCTGGTTTTGAGACGAAGGCCTTATAATCATCTCCCGTCTCGCTCCGTAGGTCTCTCGCCTGTACTGCTCGATTGTCCAAGCCCTGAGGCTTGGCGTAACTAGATCT	/	/
1350	GACGTCTACGGCCTCACGCGG	GACGTCTACGGCgTCACGCGG	1mis	TGTGGAAAGGACGAAACACCGACGTCTACGGCCTCACGCGGTTTTGAGACGAAGGCCTTCTCAACGACGCGCGTCTCGCTCCCGATCCATACCTCTAGTACTGACGTCTACGGCGTCACGCGGGGCTTGGCGTAACTAGATCT	0.066933	0.093242
1351	AACAGTTGACTGACACACACT	AACAtTTGACTGACACACACT	1mis	TGTGGAAAGGACGAAACACCAACAGTTGACTGACACACACGTTTTGAGACGAAGGCCTTGGACGACTTCTACGTCTCGCTCCTGAAAGGGTTACATTGTACTAACATTTGACTGACACACACTGGCTTGGCGTAACTAGATCT	0.069608	0.189728
1352	GATCACGAAGTGTAACCATGT	GATCACGAAGTGgAACCATGT	1mis	TGTGGAAAGGACGAAACACCGATCACGAAGTGTAACCATGGTTTTGAGACGAAGGCGAACCTGTTGTTATTCGTCTCGCTCCTCCCAGGCGCCATAGGTACTGATCACGAAGTGGAACCATGTGGCTTGGCGTAACTAGATCT	0.26545	0.344689
1353	ACCGTGACTCGAAGCTGACGC	ACCGTGACTtGAAGCTGACGC	1mis	TGTGGAAAGGACGAAACACCACCGTGACTCGAAGCTGACGGTTTTGAGACGAAGGCGAGCGATCAGTAAGCCGTCTCGCTCCGCCTCGGATTGGCCAGTACTACCGTGACTTGAAGCTGACGCGGCTTGGCGTAACTAGATCT	/	/
1354	AGAAGATGCTCCAGTACCGGC	AGAAGATGCTCCtGTACCGGC	1mis	TGTGGAAAGGACGAAACACCAGAAGATGCTCCAGTACCGGGTTTTGAGACGAAGGCGAGCGTTCTCAATAACGTCTCGCTCCTATTGGATACTCCTTGTACTAGAAGATGCTCCTGTACCGGCGGCTTGGCGTAACTAGATCT	/	/
1355	GTGTAGTAAGGTCTGTGGATC	GTGTAGTAAGGTCcGTGGATC	1mis	TGTGGAAAGGACGAAACACCGTGTAGTAAGGTCTGTGGATGTTTTGAGACGAAGGCGATTCACTAAGGAAGCGTCTCGCTCCTCCTACTGAACAACAGTACTGTGTAGTAAGGTCCGTGGATCGGCTTGGCGTAACTAGATCT	0.97612	1
1356	GCTGTGATTGGCATGACCGCA	GCTGTGATTGGCATGACaGCA	1mis	TGTGGAAAGGACGAAACACCGCTGTGATTGGCATGACCGCGTTTTGAGACGAAGGCGCGAGGCGCAACGAACGTCTCGCTCCGAGCGAACATTGTACGTACTGCTGTGATTGGCATGACAGCAGGCTTGGCGTAACTAGATCT	0.513191	0.742813
1357	GCTGTACATCTGGACCAACCG	GCaGTACATCTGGACCAACCG	1mis	TGTGGAAAGGACGAAACACCGCTGTACATCTGGACCAACCGTTTTGAGACGAAGGCGGATGGAGCATGGCTCGTCTCGCTCCGTAGTTCACAACCCGGTACTGCAGTACATCTGGACCAACCGGGCTTGGCGTAACTAGATCT	0.63868	1
1358	GTGTAGTAAGGTCTGTGGATC	GTGTAGTAAGGTCTtTGGATC	1mis	TGTGGAAAGGACGAAACACCGTGTAGTAAGGTCTGTGGATGTTTTGAGACGAAGGCGGCCTCTTGAGTTATCGTCTCGCTCCTCCTAGCCGGCGAACGTACTGTGTAGTAAGGTCTTTGGATCGGCTTGGCGTAACTAGATCT	0.849111	0.923075
1359	GGATGAGGACAATCATGCCAA	GGATGAGGACAATCATGCCcA	1mis	TGTGGAAAGGACGAAACACCGGATGAGGACAATCATGCCAGTTTTGAGACGAAGGCGGTGAGTTCCGATCACGTCTCGCTCCGGGTGAGTTACAACTGTACTGGATGAGGACAATCATGCCCAGGCTTGGCGTAACTAGATCT	/	/
1360	GCGGCAGGGTCACGATGCTGT	GCGGCAGGGTCACGATGCaGT	1mis	TGTGGAAAGGACGAAACACCGCGGCAGGGTCACGATGCTGGTTTTGAGACGAAGGCGGTTATCGCCAGTAACGTCTCGCTCCGTACCACTTACGATAGTACTGCGGCAGGGTCACGATGCAGTGGCTTGGCGTAACTAGATCT	0.255056	0.634193
1361	AGATCTACTTCTTCCGAGGCA	AaATCTACTTCTTCCGAGGCA	1mis	TGTGGAAAGGACGAAACACCAGATCTACTTCTTCCGAGGCGTTTTGAGACGAAGGCGTCGTTCTCTATGCACGTCTCGCTCCGAACTTCTGATGCCGGTACTAAATCTACTTCTTCCGAGGCAGGCTTGGCGTAACTAGATCT	/	/
1362	ATCACTACAGTCCCGCGCCGT	ATCACTACAGTCCCtCGCCGT	1mis	TGTGGAAAGGACGAAACACCATCACTACAGTCCCGCGCCGGTTTTGAGACGAAGGCGTGCGGCTCTGTGTTCGTCTCGCTCCGACAAATCGGGTGAGGTACTATCACTACAGTCCCTCGCCGTGGCTTGGCGTAACTAGATCT	/	/
1363	GAACATCGATGTCGCCACGTG	GAACATCGgTGTCGCCACGTG	1mis	TGTGGAAAGGACGAAACACCGAACATCGATGTCGCCACGTGTTTTGAGACGAAGGCGTTATTAGTCTATTCCGTCTCGCTCCTCAGCTAGGAGAAGGGTACTGAACATCGGTGTCGCCACGTGGGCTTGGCGTAACTAGATCT	0.825524	0.931067
1364	AGGCATACTGTTCATACCCGC	AGGCATACTGTTCATACtCGC	1mis	TGTGGAAAGGACGAAACACCAGGCATACTGTTCATACCCGGTTTTGAGACGAAGGCGTTATTGCTTCTAGGCGTCTCGCTCCTGTCAACAGGGTCGGGTACTAGGCATACTGTTCATACTCGCGGCTTGGCGTAACTAGATCT	/	/
1365	GCGAGGTACAGACCGTTCCAG	GCGAGGTACAGACCGTcCCAG	1mis	TGTGGAAAGGACGAAACACCGCGAGGTACAGACCGTTCCAGTTTTGAGACGAAGGCTAATATGGTTCCGAACGTCTCGCTCCCTATTCTGTGTTTAGGTACTGCGAGGTACAGACCGTCCCAGGGCTTGGCGTAACTAGATCT	0.68681	1
1366	GAACACGTGAGCGCAATGAAC	GAACACGTtAGCGCAATGAAC	1mis	TGTGGAAAGGACGAAACACCGAACACGTGAGCGCAATGAAGTTTTGAGACGAAGGCTACCACACAGAATGCCGTCTCGCTCCTTTGTTTCTGCAACAGTACTGAACACGTTAGCGCAATGAACGGCTTGGCGTAACTAGATCT	0.937724	1
1367	GAAGAACAGTGCATCATACAA	GAAGAACAGTGCATCtTACAA	1mis	TGTGGAAAGGACGAAACACCGAAGAACAGTGCATCATACAGTTTTGAGACGAAGGCTACTATATCATACGCCGTCTCGCTCCGGATCAAGAAGCTAAGTACTGAAGAACAGTGCATCTTACAAGGCTTGGCGTAACTAGATCT	/	/
1368	ACACGGTAGAGTTCTACCGCT	ACACGGgAGAGTTCTACCGCT	1mis	TGTGGAAAGGACGAAACACCACACGGTAGAGTTCTACCGCGTTTTGAGACGAAGGCTACTGTCGCCAGTATCGTCTCGCTCCGATGGCCATCGTTACGTACTACACGGGAGAGTTCTACCGCTGGCTTGGCGTAACTAGATCT	0.322757	0.729469
1369	GGCCACACTGCCCGTGCGCGG	GGCCACACTtCCCGTGCGCGG	1mis	TGTGGAAAGGACGAAACACCGGCCACACTGCCCGTGCGCGGTTTTGAGACGAAGGCTAGACTAATCGTTGGCGTCTCGCTCCGCCCAGAGTAGTAGCGTACTGGCCACACTTCCCGTGCGCGGGGCTTGGCGTAACTAGATCT	0.673622	0.953249
1370	ACAACATCGACGAGACCTGCG	ACAAtATCGACGAGACCTGCG	1mis	TGTGGAAAGGACGAAACACCACAACATCGACGAGACCTGCGTTTTGAGACGAAGGCTAGCACTACAACTCACGTCTCGCTCCTCGCTGTCCTAGACCGTACTACAATATCGACGAGACCTGCGGGCTTGGCGTAACTAGATCT	/	/
1371	GTACCGATAATAGCTGCCCAG	aTACCGATAATAGCTGCCCAG	1mis	TGTGGAAAGGACGAAACACCGTACCGATAATAGCTGCCCAGTTTTGAGACGAAGGCTAGGATTGATCATTACGTCTCGCTCCGCGATATGTTGACCCGTACTATACCGATAATAGCTGCCCAGGGCTTGGCGTAACTAGATCT	0.488519	1
1372	GAAGCAGAAGCTCTTCACCGA	GAAGCAGAAGtTCTTCACCGA	1mis	TGTGGAAAGGACGAAACACCGAAGCAGAAGCTCTTCACCGGTTTTGAGACGAAGGCTATACGATGACTAGTCGTCTCGCTCCCGATAACACGCGAGCGTACTGAAGCAGAAGTTCTTCACCGAGGCTTGGCGTAACTAGATCT	0.967599	1
1373	AGGAGATACTCACATGTAGGT	AGGAGATACTCcCATGTAGGT	1mis	TGTGGAAAGGACGAAACACCAGGAGATACTCACATGTAGGGTTTTGAGACGAAGGCTATATTAGGTCTCTCCGTCTCGCTCCCTTGCTCTCCGTTTGGTACTAGGAGATACTCCCATGTAGGTGGCTTGGCGTAACTAGATCT	0.838073	0.875692
1374	AGGCATTTACCAGAGACCCTG	AGGCAgTTACCAGAGACCCTG	1mis	TGTGGAAAGGACGAAACACCAGGCATTTACCAGAGACCCTGTTTTGAGACGAAGGCTATTAATACCAGTGACGTCTCGCTCCTTGTAGCCGTACACGGTACTAGGCAGTTACCAGAGACCCTGGGCTTGGCGTAACTAGATCT	0.582653	1
1375	GCAGGAGTCATAGCTCTGCTC	GCAGGAGTCATtGCTCTGCTC	1mis	TGTGGAAAGGACGAAACACCGCAGGAGTCATAGCTCTGCTGTTTTGAGACGAAGGCTCTAATCTGAGAGTTCGTCTCGCTCCGGCTAACTCAACTATGTACTGCAGGAGTCATTGCTCTGCTCGGCTTGGCGTAACTAGATCT	0.312265	0.605391
1376	AGGCGGACTCCGAGTGCCCGC	AGGCGGACTCCGAGTGtCCGC	1mis	TGTGGAAAGGACGAAACACCAGGCGGACTCCGAGTGCCCGGTTTTGAGACGAAGGCTCTATCGCCGGCGTCCGTCTCGCTCCGAATATTCGAGATACGTACTAGGCGGACTCCGAGTGTCCGCGGCTTGGCGTAACTAGATCT	/	/
1377	ACCTACAGGAGTACCTGACGC	ACCTACAcGAGTACCTGACGC	1mis	TGTGGAAAGGACGAAACACCACCTACAGGAGTACCTGACGGTTTTGAGACGAAGGCTCTGACATATCTGTTCGTCTCGCTCCTTCCTGCGGTACGGGGTACTACCTACACGAGTACCTGACGCGGCTTGGCGTAACTAGATCT	/	/
1378	GAACGTATGGTGCTCAACACA	GAACGTATGGTGCTCAtCACA	1mis	TGTGGAAAGGACGAAACACCGAACGTATGGTGCTCAACACGTTTTGAGACGAAGGCTGAACGGTAGAAGCCCGTCTCGCTCCGACCATGATCGCGTTGTACTGAACGTATGGTGCTCATCACAGGCTTGGCGTAACTAGATCT	0.870823	0.92545
1379	GGGATGACCCTTGTGGGCTCA	GGGATGACCCTTtTGGGCTCA	1mis	TGTGGAAAGGACGAAACACCGGGATGACCCTTGTGGGCTCGTTTTGAGACGAAGGCTGCCTATAACATGTTCGTCTCGCTCCGCCGTCCTGTTTAGCGTACTGGGATGACCCTTTTGGGCTCAGGCTTGGCGTAACTAGATCT	0.106856	0.188081
1380	GGAGCATGAGGACACAGCATA	GGAGCATGAGGACcCAGCATA	1mis	TGTGGAAAGGACGAAACACCGGAGCATGAGGACACAGCATGTTTTGAGACGAAGGCTGTGGTTAGATCCTTCGTCTCGCTCCGTCATATTCGACGTAGTACTGGAGCATGAGGACCCAGCATAGGCTTGGCGTAACTAGATCT	0.995004	1
1381	GGCAGACCTACTCACTGCAGA	GGCAGACCTACTCACTGCcGA	1mis	TGTGGAAAGGACGAAACACCGGCAGACCTACTCACTGCAGGTTTTGAGACGAAGGCTGTGTCGCACAGGACCGTCTCGCTCCGTCGCCATATGAGGGGTACTGGCAGACCTACTCACTGCCGAGGCTTGGCGTAACTAGATCT	0.783554	0.957136
1382	GAGAAGATGATGACTACTGTT	GAGAAGATGATGgCTACTGTT	1mis	TGTGGAAAGGACGAAACACCGAGAAGATGATGACTACTGTGTTTTGAGACGAAGGCTGTTGCTTGCAACGCCGTCTCGCTCCTAACTTAACCCGATGGTACTGAGAAGATGATGGCTACTGTTGGCTTGGCGTAACTAGATCT	/	/
1383	GTCTGGTACGACATGTTCCGA	GTCTGGTACGACATtTTCCGA	1mis	TGTGGAAAGGACGAAACACCGTCTGGTACGACATGTTCCGGTTTTGAGACGAAGGCTTCCAAGGCCGAGTACGTCTCGCTCCCGCTCCTACCGTTGAGTACTGTCTGGTACGACATTTTCCGAGGCTTGGCGTAACTAGATCT	0.423463	0.603599
1384	GATCAGCGCAGCACCAGTCAC	GATCAGCGCAcCACCAGTCAC	1mis	TGTGGAAAGGACGAAACACCGATCAGCGCAGCACCAGTCAGTTTTGAGACGAAGGCTTCTACGTGTACCTGCGTCTCGCTCCTAATATTGGTGAGCAGTACTGATCAGCGCACCACCAGTCACGGCTTGGCGTAACTAGATCT	/	/
1385	GGGCGAACGGCTGAACGCGGT	GGGCGAACGtCTGAACGCGGT	1mis	TGTGGAAAGGACGAAACACCGGGCGAACGGCTGAACGCGGGTTTTGAGACGAAGGCTTCTGCCTACCAGGACGTCTCGCTCCGTCTGTGCGTATTAAGTACTGGGCGAACGTCTGAACGCGGTGGCTTGGCGTAACTAGATCT	0.669952	1
1386	GCTACTAATGCCACCAGTGGA	GCTACTAATGaCACCAGTGGA	1mis	TGTGGAAAGGACGAAACACCGCTACTAATGCCACCAGTGGGTTTTGAGACGAAGGCTTGAATGTAACTTCTCGTCTCGCTCCGAGCAGACCCATTTCGTACTGCTACTAATGACACCAGTGGAGGCTTGGCGTAACTAGATCT	0.643512	0.991747
1387	GAGGAGAAGAAGCCAATTCCA	GAGGAtAAGAAGCCAATTCCA	1mis	TGTGGAAAGGACGAAACACCGAGGAGAAGAAGCCAATTCCGTTTTGAGACGAAGGCTTGTCTACCAAGCGACGTCTCGCTCCTCAGACGAGATAGCTGTACTGAGGATAAGAAGCCAATTCCAGGCTTGGCGTAACTAGATCT	1	1
1388	GATGGTACAGGCTCACTCGCA	GATGGTACAGGCTCcCTCGCA	1mis	TGTGGAAAGGACGAAACACCGATGGTACAGGCTCACTCGCGTTTTGAGACGAAGGTAACCGAACGGTCTGGCGTCTCGCTCCGACTAAGATAGGGTAGTACTGATGGTACAGGCTCCCTCGCAGGCTTGGCGTAACTAGATCT	/	/
1389	AGTAGCAGAACCAGGCCACGC	AGTAtCAGAACCAGGCCACGC	1mis	TGTGGAAAGGACGAAACACCAGTAGCAGAACCAGGCCACGGTTTTGAGACGAAGGTAACGGCTTGGTAGAACGTCTCGCTCCTGTTATGCGGTATCAGTACTAGTATCAGAACCAGGCCACGCGGCTTGGCGTAACTAGATCT	0.825841	1
1390	GAGCACGAGCAACACAGTCAC	GAGCACGgGCAACACAGTCAC	1mis	TGTGGAAAGGACGAAACACCGAGCACGAGCAACACAGTCAGTTTTGAGACGAAGGTAACTGCTCGATGTACCGTCTCGCTCCTCGCTTGTCACAATCGTACTGAGCACGGGCAACACAGTCACGGCTTGGCGTAACTAGATCT	/	/
1391	GCACATGACAGCCATTCAGCT	GCACATcACAGCCATTCAGCT	1mis	TGTGGAAAGGACGAAACACCGCACATGACAGCCATTCAGCGTTTTGAGACGAAGGTAAGCGGCTATTGCCACGTCTCGCTCCTCTTATTCCTAGGTAGTACTGCACATCACAGCCATTCAGCTGGCTTGGCGTAACTAGATCT	/	/
1392	ACTGCACCAGCGAGTCGTCGG	ACgGCACCAGCGAGTCGTCGG	1mis	TGTGGAAAGGACGAAACACCACTGCACCAGCGAGTCGTCGGTTTTGAGACGAAGGTAAGCTGACCAGCGACCGTCTCGCTCCTATTCATAAGCCCTTGTACTACGGCACCAGCGAGTCGTCGGGGCTTGGCGTAACTAGATCT	/	/
1393	AGAGACAGTGGTGGTTGCCGC	AGAGACAGTGGTGGTTaCCGC	1mis	TGTGGAAAGGACGAAACACCAGAGACAGTGGTGGTTGCCGGTTTTGAGACGAAGGTAATTCCGAATGCAATCGTCTCGCTCCGCGTATGTAGTGTTTGTACTAGAGACAGTGGTGGTTACCGCGGCTTGGCGTAACTAGATCT	0.585472	0.983621
1394	GTTGGTACTGGATCACATTGT	tTTGGTACTGGATCACATTGT	1mis	TGTGGAAAGGACGAAACACCGTTGGTACTGGATCACATTGGTTTTGAGACGAAGGTACACTAGTCGTGTTACGTCTCGCTCCGCTCATTAAATCCTTGTACTTTTGGTACTGGATCACATTGTGGCTTGGCGTAACTAGATCT	0.875252	1
1395	GGATGAACCCGTGTCACTGTA	GGATGAACCCGTGaCACTGTA	1mis	TGTGGAAAGGACGAAACACCGGATGAACCCGTGTCACTGTGTTTTGAGACGAAGGTACCAGGTTATTATGTCGTCTCGCTCCGTCCGGCCTAGGCTAGTACTGGATGAACCCGTGACACTGTAGGCTTGGCGTAACTAGATCT	0.199777	0.316957
1396	AGATCAATGGAGTAGCAGATC	AGATCAATGGgGTAGCAGATC	1mis	TGTGGAAAGGACGAAACACCAGATCAATGGAGTAGCAGATGTTTTGAGACGAAGGTACTTATCGGTTATCGCGTCTCGCTCCTCTTGATCTGGTACCGTACTAGATCAATGGGGTAGCAGATCGGCTTGGCGTAACTAGATCT	/	/
1397	GATCAAGAGCTCTCCATGTGA	GATCAAGAGCTCTaCATGTGA	1mis	TGTGGAAAGGACGAAACACCGATCAAGAGCTCTCCATGTGGTTTTGAGACGAAGGTACTTGCAGAAGTTGCCGTCTCGCTCCTCCATAGAGATAGCGGTACTGATCAAGAGCTCTACATGTGAGGCTTGGCGTAACTAGATCT	0.204826	0.32374
1398	GATACAGTGGAGAGGTCGGTA	GATACAGcGGAGAGGTCGGTA	1mis	TGTGGAAAGGACGAAACACCGATACAGTGGAGAGGTCGGTGTTTTGAGACGAAGGTAGAACTAACATTCCTCGTCTCGCTCCTGCCAGCATCATACGGTACTGATACAGCGGAGAGGTCGGTAGGCTTGGCGTAACTAGATCT	/	/
1399	AGTGAGCACTGTAGTGACAGG	AGTGAGCACTGTAGTtACAGG	1mis	TGTGGAAAGGACGAAACACCAGTGAGCACTGTAGTGACAGGTTTTGAGACGAAGGTAGAGCCTGGTTAGTTCGTCTCGCTCCTTGTGTCCACTTCTTGTACTAGTGAGCACTGTAGTTACAGGGGCTTGGCGTAACTAGATCT	0.524135	0.614309
1400	GAGTGAAGGACCTACCGTCAG	GAGcGAAGGACCTACCGTCAG	1mis	TGTGGAAAGGACGAAACACCGAGTGAAGGACCTACCGTCAGTTTTGAGACGAAGGTAGATAGAACTCAGTTCGTCTCGCTCCGGCAGGCCAAATGGGGTACTGAGCGAAGGACCTACCGTCAGGGCTTGGCGTAACTAGATCT	/	/
1401	AACTCACCAGCAGTACGTGTC	AACTtACCAGCAGTACGTGTC	1mis	TGTGGAAAGGACGAAACACCAACTCACCAGCAGTACGTGTGTTTTGAGACGAAGGTAGCAATCAACACCTCCGTCTCGCTCCTCGAAGTCGCCACGCGTACTAACTTACCAGCAGTACGTGTCGGCTTGGCGTAACTAGATCT	0.575315	1
1402	GCTCATCCGAATTGATTGTCA	GCTgATCCGAATTGATTGTCA	1mis	TGTGGAAAGGACGAAACACCGCTCATCCGAATTGATTGTCGTTTTGAGACGAAGGTAGGTGGACTAGTGTGCGTCTCGCTCCTACGTATTCCTGGAAGTACTGCTGATCCGAATTGATTGTCAGGCTTGGCGTAACTAGATCT	0.420391	0.59203
1403	GCTATTCCAGCTCATCCCAGA	GtTATTCCAGCTCATCCCAGA	1mis	TGTGGAAAGGACGAAACACCGCTATTCCAGCTCATCCCAGGTTTTGAGACGAAGGTATAATCAGAGCTAGACGTCTCGCTCCTGCGGCCTAGCGAAAGTACTGTTATTCCAGCTCATCCCAGAGGCTTGGCGTAACTAGATCT	/	/
1404	AGCACCAAGCAGGTCATAGGT	AGCACCAAGCAGGTCATAGcT	1mis	TGTGGAAAGGACGAAACACCAGCACCAAGCAGGTCATAGGGTTTTGAGACGAAGGTATATCCTTGAATGGCCGTCTCGCTCCTTAAGAATTGGTGCAGTACTAGCACCAAGCAGGTCATAGCTGGCTTGGCGTAACTAGATCT	/	/
1405	AGGAGTTACACGCCACCATGT	cGGAGTTACACGCCACCATGT	1mis	TGTGGAAAGGACGAAACACCAGGAGTTACACGCCACCATGGTTTTGAGACGAAGGTATGAGCAGTAGGTCGCGTCTCGCTCCCTACCTCTGACAGAGGTACTCGGAGTTACACGCCACCATGTGGCTTGGCGTAACTAGATCT	/	/
1406	GTGGAAGGTACGGACACTGAG	GTGGAAGGTACGGACcCTGAG	1mis	TGTGGAAAGGACGAAACACCGTGGAAGGTACGGACACTGAGTTTTGAGACGAAGGTATTACAGCTGTCCGTCGTCTCGCTCCTCCCTTACGAATTTAGTACTGTGGAAGGTACGGACCCTGAGGGCTTGGCGTAACTAGATCT	0.58563	0.827273
1407	ATGGTGACGGACAGGAACGAG	ATGGcGACGGACAGGAACGAG	1mis	TGTGGAAAGGACGAAACACCATGGTGACGGACAGGAACGAGTTTTGAGACGAAGGTATTAGTGTGATCACACGTCTCGCTCCGCATACTCGGGTTTGGTACTATGGCGACGGACAGGAACGAGGGCTTGGCGTAACTAGATCT	0.913563	1
1408	GCTGTGATTGGCATGACCGCA	GCTGTGATTGGCAaGACCGCA	1mis	TGTGGAAAGGACGAAACACCGCTGTGATTGGCATGACCGCGTTTTGAGACGAAGGTCAAGTACTGCTAATTCGTCTCGCTCCGAGCGAAACGAACACGTACTGCTGTGATTGGCAAGACCGCAGGCTTGGCGTAACTAGATCT	0.401837	0.581635
1409	GGACGTCACGGGTCCAGATGA	GGACGTCACGGGTCCAGAaGA	1mis	TGTGGAAAGGACGAAACACCGGACGTCACGGGTCCAGATGGTTTTGAGACGAAGGTCATTGCGTCTATGCACGTCTCGCTCCCTCGGAAGTATCGCTGTACTGGACGTCACGGGTCCAGAAGAGGCTTGGCGTAACTAGATCT	0.534084	1
1410	GCTATTCCAGCTCATCCCAGA	GCTATTCCAGCTCATCCgAGA	1mis	TGTGGAAAGGACGAAACACCGCTATTCCAGCTCATCCCAGGTTTTGAGACGAAGGTCCAATACTGTTACCGCGTCTCGCTCCTGCGGCACACTATACGTACTGCTATTCCAGCTCATCCGAGAGGCTTGGCGTAACTAGATCT	/	/
1411	GCTGAATAGGTGCATTCGCTG	GCTGAcTAGGTGCATTCGCTG	1mis	TGTGGAAAGGACGAAACACCGCTGAATAGGTGCATTCGCTGTTTTGAGACGAAGGTCCTATTCTCGCGACTCGTCTCGCTCCTCGGGAATCCTGCCGGTACTGCTGACTAGGTGCATTCGCTGGGCTTGGCGTAACTAGATCT	0.827106	0.997623
1412	AGAATAGTTCCAGTTTGGCAA	AGAATAGTTCCAGTgTGGCAA	1mis	TGTGGAAAGGACGAAACACCAGAATAGTTCCAGTTTGGCAGTTTTGAGACGAAGGTCGAAGCGTCGATTCCCGTCTCGCTCCTCTGGCTTATGGTTCGTACTAGAATAGTTCCAGTGTGGCAAGGCTTGGCGTAACTAGATCT	/	/
1413	GAGCACGTCTACAGTCACACT	GAGCACGTCTACAGTCACAgT	1mis	TGTGGAAAGGACGAAACACCGAGCACGTCTACAGTCACACGTTTTGAGACGAAGGTCGAGATTACGTTCAACGTCTCGCTCCTAAGAGGCAGTTATTGTACTGAGCACGTCTACAGTCACAGTGGCTTGGCGTAACTAGATCT	0.670406	0.831597
1414	AGTAGTGACACTGTCCAGCAT	AGTAGTGACACTGTCCAtCAT	1mis	TGTGGAAAGGACGAAACACCAGTAGTGACACTGTCCAGCAGTTTTGAGACGAAGGTCGATCACCACGGAAGCGTCTCGCTCCTGATGCAGTACTTACGTACTAGTAGTGACACTGTCCATCATGGCTTGGCGTAACTAGATCT	/	/
1415	ACTGCACCAGCGAGTCGTCGG	ACTGaACCAGCGAGTCGTCGG	1mis	TGTGGAAAGGACGAAACACCACTGCACCAGCGAGTCGTCGGTTTTGAGACGAAGGTCGGATATCCATTAGGCGTCTCGCTCCTATTCATGCGGATGTGTACTACTGAACCAGCGAGTCGTCGGGGCTTGGCGTAACTAGATCT	0.89992	1
1416	AGCATTTGACCTCTTCGACGT	AGCATTTGACCTCTcCGACGT	1mis	TGTGGAAAGGACGAAACACCAGCATTTGACCTCTTCGACGGTTTTGAGACGAAGGTCTCCTAGTACATCTACGTCTCGCTCCTGAGAAGTCTCTCATGTACTAGCATTTGACCTCTCCGACGTGGCTTGGCGTAACTAGATCT	/	/
1417	ACACCCACACGCCCACACTCA	ACACCCACACGCCCcCACTCA	1mis	TGTGGAAAGGACGAAACACCACACCCACACGCCCACACTCGTTTTGAGACGAAGGTCTGGACGTTAGCCTTCGTCTCGCTCCGTTGCGCGTACTCGGGTACTACACCCACACGCCCCCACTCAGGCTTGGCGTAACTAGATCT	0.230509	0.481062
1418	GCTGTGATGTTCCCGTTCTGG	GCTGTGATGTTCCCGTTgTGG	1mis	TGTGGAAAGGACGAAACACCGCTGTGATGTTCCCGTTCTGGTTTTGAGACGAAGGTCTTCAGATATGGATTCGTCTCGCTCCGAGCCTCCAGTGTCGGTACTGCTGTGATGTTCCCGTTGTGGGGCTTGGCGTAACTAGATCT	0.146596	0.361761
1419	AGTACCTCGAATATGAACGCC	AGTAgCTCGAATATGAACGCC	1mis	TGTGGAAAGGACGAAACACCAGTACCTCGAATATGAACGCGTTTTGAGACGAAGGTGAAGCATTACGCGTACGTCTCGCTCCTTGGAAGGCACCTAAGTACTAGTAGCTCGAATATGAACGCCGGCTTGGCGTAACTAGATCT	/	/
1420	GATACTGATCTGCTTCGCCGT	GATACTGATgTGCTTCGCCGT	1mis	TGTGGAAAGGACGAAACACCGATACTGATCTGCTTCGCCGGTTTTGAGACGAAGGTGAAGGTTCTGCTCTTCGTCTCGCTCCTTGACTAACTAGCCAGTACTGATACTGATGTGCTTCGCCGTGGCTTGGCGTAACTAGATCT	0.422189	0.855687
1421	GGGCACATACCGCTCTGGAGG	GGGCACAaACCGCTCTGGAGG	1mis	TGTGGAAAGGACGAAACACCGGGCACATACCGCTCTGGAGGTTTTGAGACGAAGGTGATAGATGCCATGGCCGTCTCGCTCCGCCGTGCCATATCAAGTACTGGGCACAAACCGCTCTGGAGGGGCTTGGCGTAACTAGATCT	0.754373	0.942112
1422	GCAACGTACCGCCGCTACCAG	GCAACGTACCGCCGCTAtCAG	1mis	TGTGGAAAGGACGAAACACCGCAACGTACCGCCGCTACCAGTTTTGAGACGAAGGTGATATCGTAAGTACGCGTCTCGCTCCCTACAATCTTCGAGAGTACTGCAACGTACCGCCGCTATCAGGGCTTGGCGTAACTAGATCT	0.619384	0.907314
1423	ATGTGCACACACTACAGACCA	ATGTGCACACACTACAGACgA	1mis	TGTGGAAAGGACGAAACACCATGTGCACACACTACAGACCGTTTTGAGACGAAGGTGCGTCTACACCGTATCGTCTCGCTCCGCATGGTAATTAGATGTACTATGTGCACACACTACAGACGAGGCTTGGCGTAACTAGATCT	0.246249	0.517012
1424	GCCGTACAGAAAGTACTGGCC	GCCGgACAGAAAGTACTGGCC	1mis	TGTGGAAAGGACGAAACACCGCCGTACAGAAAGTACTGGCGTTTTGAGACGAAGGTGCTACTTACTGTGCTCGTCTCGCTCCGGGAACAGTAATCTCGTACTGCCGGACAGAAAGTACTGGCCGGCTTGGCGTAACTAGATCT	/	/
1425	GATCCAGGAGTGCGATGCAAA	GATCCAGGAGTGCGATGCgAA	1mis	TGTGGAAAGGACGAAACACCGATCCAGGAGTGCGATGCAAGTTTTGAGACGAAGGTGCTTCTTCTTGCTCTCGTCTCGCTCCGTCCCTGTATCCCTTGTACTGATCCAGGAGTGCGATGCGAAGGCTTGGCGTAACTAGATCT	0.396384	0.679882
1426	GTTGAAGCGTGCATACAGGTA	GTTGAAGCGTGCAgACAGGTA	1mis	TGTGGAAAGGACGAAACACCGTTGAAGCGTGCATACAGGTGTTTTGAGACGAAGGTGGAGACTCTTGAGCACGTCTCGCTCCGGTGGCTCGACTTGCGTACTGTTGAAGCGTGCAGACAGGTAGGCTTGGCGTAACTAGATCT	0.199618	0.3416
1427	AGAGGAAGGAGACTGCCTGGC	AGAcGAAGGAGACTGCCTGGC	1mis	TGTGGAAAGGACGAAACACCAGAGGAAGGAGACTGCCTGGGTTTTGAGACGAAGGTGGCAATTCTGCGGTCCGTCTCGCTCCTCTTCGTCTTGACGAGTACTAGACGAAGGAGACTGCCTGGCGGCTTGGCGTAACTAGATCT	0.724897	1
1428	ACAACAGGGTAGGCAAGTGTG	ACAACAGGGTAGGCAcGTGTG	1mis	TGTGGAAAGGACGAAACACCACAACAGGGTAGGCAAGTGTGTTTTGAGACGAAGGTGGTAAGTTATTGCTTCGTCTCGCTCCTATCCAAACCAGAAAGTACTACAACAGGGTAGGCACGTGTGGGCTTGGCGTAACTAGATCT	/	/
1429	GCAGCTAAAGCACCAATCGGA	GCAGCTAcAGCACCAATCGGA	1mis	TGTGGAAAGGACGAAACACCGCAGCTAAAGCACCAATCGGGTTTTGAGACGAAGGTGGTAAGTTGATTGAACGTCTCGCTCCGCTTTCGCTCAATACGTACTGCAGCTACAGCACCAATCGGAGGCTTGGCGTAACTAGATCT	0.613996	1
1430	GTAATAGTCGTTCACCTCGGT	GTAATAGTCGgTCACCTCGGT	1mis	TGTGGAAAGGACGAAACACCGTAATAGTCGTTCACCTCGGGTTTTGAGACGAAGGTGGTAGTGCGACCGAGCGTCTCGCTCCGTGCAACGGAGTTATGTACTGTAATAGTCGGTCACCTCGGTGGCTTGGCGTAACTAGATCT	/	/
1431	ATGGGTACATAAGACCCCTCC	ATGGGTACATAgGACCCCTCC	1mis	TGTGGAAAGGACGAAACACCATGGGTACATAAGACCCCTCGTTTTGAGACGAAGGTGTATGTATAGTTCTGCGTCTCGCTCCGACAGTACTACCTTAGTACTATGGGTACATAGGACCCCTCCGGCTTGGCGTAACTAGATCT	0.922504	1
1432	GGCACTTATGACACCTACGTC	GGCACTTATGACACCTgCGTC	1mis	TGTGGAAAGGACGAAACACCGGCACTTATGACACCTACGTGTTTTGAGACGAAGGTGTCGTACCTGTTCAACGTCTCGCTCCCTCTTTATCACGCAGGTACTGGCACTTATGACACCTGCGTCGGCTTGGCGTAACTAGATCT	0.469097	1
1433	GTACTACCACCGAGGCCACGT	GTACTACCACCGAGGCaACGT	1mis	TGTGGAAAGGACGAAACACCGTACTACCACCGAGGCCACGGTTTTGAGACGAAGGTGTGTCACAATATAGACGTCTCGCTCCGGTCCTATGGGCGAAGTACTGTACTACCACCGAGGCAACGTGGCTTGGCGTAACTAGATCT	/	/
1434	GCACATACACCACAGACACGG	GCgCATACACCACAGACACGG	1mis	TGTGGAAAGGACGAAACACCGCACATACACCACAGACACGGTTTTGAGACGAAGGTGTTCAGCAGATGTAGCGTCTCGCTCCGACTCAAGCCATTGCGTACTGCGCATACACCACAGACACGGGGCTTGGCGTAACTAGATCT	/	/
1435	GATAGGCGCAGCTATGAGGTA	GATAGGCGCAGCgATGAGGTA	1mis	TGTGGAAAGGACGAAACACCGATAGGCGCAGCTATGAGGTGTTTTGAGACGAAGGTGTTCCGAATGTCACGCGTCTCGCTCCTTGCACCGGGCATGCGTACTGATAGGCGCAGCGATGAGGTAGGCTTGGCGTAACTAGATCT	0.16567	0.286397
1436	GCTGATCGTCCCCAACAGCAC	GCTGATCGTCCCCAACAtCAC	1mis	TGTGGAAAGGACGAAACACCGCTGATCGTCCCCAACAGCAGTTTTGAGACGAAGGTGTTGATTGGTAGTAACGTCTCGCTCCTACTAGGCTTAGTACGTACTGCTGATCGTCCCCAACATCACGGCTTGGCGTAACTAGATCT	0.497838	0.898197
1437	ACGCCGACTAGCTGCTTTAGA	ACcCCGACTAGCTGCTTTAGA	1mis	TGTGGAAAGGACGAAACACCACGCCGACTAGCTGCTTTAGGTTTTGAGACGAAGGTGTTGCTTGTAGGATTCGTCTCGCTCCGCTGAGTACGACTCTGTACTACCCCGACTAGCTGCTTTAGAGGCTTGGCGTAACTAGATCT	0.266421	0.482735
1438	GTCGCAGCATGCTTCCAGTGT	GTCGCAGCATGCTTCaAGTGT	1mis	TGTGGAAAGGACGAAACACCGTCGCAGCATGCTTCCAGTGGTTTTGAGACGAAGGTTAAGCTTCGTCTTGACGTCTCGCTCCGTGGGCATGAACAGAGTACTGTCGCAGCATGCTTCAAGTGTGGCTTGGCGTAACTAGATCT	0.770371	1
1439	GTGAAGCTGACGGGTCCGCGG	GTGAAGCTaACGGGTCCGCGG	1mis	TGTGGAAAGGACGAAACACCGTGAAGCTGACGGGTCCGCGGTTTTGAGACGAAGGTTACACCATATCTAGGCGTCTCGCTCCTCCACAACCGCTCTGGTACTGTGAAGCTAACGGGTCCGCGGGGCTTGGCGTAACTAGATCT	/	/
1440	ACAAGGACAACATCTGACCCA	ACAAGGACAcCATCTGACCCA	1mis	TGTGGAAAGGACGAAACACCACAAGGACAACATCTGACCCGTTTTGAGACGAAGGTTACCAGGAGGAGTATCGTCTCGCTCCGTTGACTGTTGGTCGGTACTACAAGGACACCATCTGACCCAGGCTTGGCGTAACTAGATCT	0.669116	0.948678
1441	AGGAGTTTGTCCCTCACAGGT	AGGAGTTTGTCCCgCACAGGT	1mis	TGTGGAAAGGACGAAACACCAGGAGTTTGTCCCTCACAGGGTTTTGAGACGAAGGTTACGTGAATAACGACCGTCTCGCTCCTGAGCCGATCGCCACGTACTAGGAGTTTGTCCCGCACAGGTGGCTTGGCGTAACTAGATCT	0.022717	0.068292
1442	GCAGCACCAAGTCCGGATGCA	GCAGCACCAAGTCCGGtTGCA	1mis	TGTGGAAAGGACGAAACACCGCAGCACCAAGTCCGGATGCGTTTTGAGACGAAGGTTACTTCTCGCTATACCGTCTCGCTCCGGCGGAGTGGTAAGCGTACTGCAGCACCAAGTCCGGTTGCAGGCTTGGCGTAACTAGATCT	0.758299	0.827621
1443	GTAGGTATCAAATCCTCGGCG	GTAGGTATCAAATCCTCaGCG	1mis	TGTGGAAAGGACGAAACACCGTAGGTATCAAATCCTCGGCGTTTTGAGACGAAGGTTAGATCACACCATGACGTCTCGCTCCGCGCCGACATACTATGTACTGTAGGTATCAAATCCTCAGCGGGCTTGGCGTAACTAGATCT	/	/
1444	AGACACATGGCAGTGCAGCGT	AGgCACATGGCAGTGCAGCGT	1mis	TGTGGAAAGGACGAAACACCAGACACATGGCAGTGCAGCGGTTTTGAGACGAAGGTTATGTAAGCAGCCGCCGTCTCGCTCCTTCTGTGATGCGAATGTACTAGGCACATGGCAGTGCAGCGTGGCTTGGCGTAACTAGATCT	0.577995	0.879859
1445	GATATCAGCTCAGTAGGCACC	GATATCAGCTCAGTAGcCACC	1mis	TGTGGAAAGGACGAAACACCGATATCAGCTCAGTAGGCACGTTTTGAGACGAAGGTTCACGGCGAACTAGGCGTCTCGCTCCTGCGACGGACGAATCGTACTGATATCAGCTCAGTAGCCACCGGCTTGGCGTAACTAGATCT	/	/
1446	GAGATGGCGTTCTTGAGCAGA	GAGATGGCGTTCTTGAGCAtA	1mis	TGTGGAAAGGACGAAACACCGAGATGGCGTTCTTGAGCAGGTTTTGAGACGAAGGTTCAGTTCGTCACATTCGTCTCGCTCCTGCATGTTACATGTGGTACTGAGATGGCGTTCTTGAGCATAGGCTTGGCGTAACTAGATCT	/	/
1447	GCTGTACATCTGGACCAACCG	GCTGTACATCTGGACgAACCG	1mis	TGTGGAAAGGACGAAACACCGCTGTACATCTGGACCAACCGTTTTGAGACGAAGGTTCATAGGATTCATCTCGTCTCGCTCCGGGCATAAACTGCCGGTACTGCTGTACATCTGGACGAACCGGGCTTGGCGTAACTAGATCT	0.597693	0.984108
1448	GCTGTAACACCATCGTGCGGC	GCTGTAgCACCATCGTGCGGC	1mis	TGTGGAAAGGACGAAACACCGCTGTAACACCATCGTGCGGGTTTTGAGACGAAGGTTCGACCAATACCACGCGTCTCGCTCCGTAGTCATCGAGGGCGTACTGCTGTAGCACCATCGTGCGGCGGCTTGGCGTAACTAGATCT	0.684053	1
1449	GGTAGTCTGTGCCCTCTGTAT	GGTAGTCTGTcCCCTCTGTAT	1mis	TGTGGAAAGGACGAAACACCGGTAGTCTGTGCCCTCTGTAGTTTTGAGACGAAGGTTCGTTGCATTACAACCGTCTCGCTCCTGGAAGAATATGCTTGTACTGGTAGTCTGTCCCCTCTGTATGGCTTGGCGTAACTAGATCT	0.823724	0.966448
1450	GGCCAGGACCACATCCGAGTG	GGCCAGGACCACATCCGAGgG	1mis	TGTGGAAAGGACGAAACACCGGCCAGGACCACATCCGAGTGTTTTGAGACGAAGGTTCTCATGTGTGAGTCCGTCTCGCTCCTAGACCGACCGTCATGTACTGGCCAGGACCACATCCGAGGGGGCTTGGCGTAACTAGATCT	0.225667	0.68225
1451	GCACAATCTCCCTAACCCCGT	GCACAATCTCCCTAAgCCCGT	1mis	TGTGGAAAGGACGAAACACCGCACAATCTCCCTAACCCCGGTTTTGAGACGAAGGTTCTCTCGATGGTTGTCGTCTCGCTCCTCGTTCGGCTTCGACGTACTGCACAATCTCCCTAAGCCCGTGGCTTGGCGTAACTAGATCT	/	/
1452	GTGTAAAAGGATCATTGGACA	GTGTAAAAGGATCcTTGGACA	1mis	TGTGGAAAGGACGAAACACCGTGTAAAAGGATCATTGGACGTTTTGAGACGAAGGTTGACCTTGCACCTGCCGTCTCGCTCCTAGTCTGGCGACTTGGTACTGTGTAAAAGGATCCTTGGACAGGCTTGGCGTAACTAGATCT	0.698536	0.952381
1453	GGTCATTGACAATCTGGCACA	GGTaATTGACAATCTGGCACA	1mis	TGTGGAAAGGACGAAACACCGGTCATTGACAATCTGGCACGTTTTGAGACGAAGGTTGGTGTCGAGATTAGCGTCTCGCTCCTCACTTTGTCAGAAGGTACTGGTAATTGACAATCTGGCACAGGCTTGGCGTAACTAGATCT	/	/
1454	AGTATAGTTGTATCTGCACTC	AGTATAGTTGTcTCTGCACTC	1mis	TGTGGAAAGGACGAAACACCAGTATAGTTGTATCTGCACTGTTTTGAGACGAAGGTTGTCAGAACATAGTGCGTCTCGCTCCGGACGTTAGTATTCTGTACTAGTATAGTTGTCTCTGCACTCGGCTTGGCGTAACTAGATCT	0.551679	0.76966
1455	ATGTACCAGATGAGCCTCCGA	ATGTACgAGATGAGCCTCCGA	1mis	TGTGGAAAGGACGAAACACCATGTACCAGATGAGCCTCCGGTTTTGAGACGAAGGTTGTGAGTCGATTATTCGTCTCGCTCCTGTGCTCCAAGGGCCGTACTATGTACGAGATGAGCCTCCGAGGCTTGGCGTAACTAGATCT	0.590765	1
1456	GGGCGTAGTCAACGAAAGTGC	GGGCGTAGTCAACGcAAGTGC	1mis	TGTGGAAAGGACGAAACACCGGGCGTAGTCAACGAAAGTGGTTTTGAGACGAAGTAACAGAACACTCCTTGCGTCTCGCTCCGAGTCACTCTGATATGTACTGGGCGTAGTCAACGCAAGTGCGGCTTGGCGTAACTAGATCT	/	/
1457	ACCGGTCAAAGGCCATAGTGA	ACCGGTgAAAGGCCATAGTGA	1mis	TGTGGAAAGGACGAAACACCACCGGTCAAAGGCCATAGTGGTTTTGAGACGAAGTAACAGAACTCTGCGATCGTCTCGCTCCGATGTAGACAGCTCAGTACTACCGGTGAAAGGCCATAGTGAGGCTTGGCGTAACTAGATCT	0.776157	1
1458	GTGGAAAGAGTACACAGGCAA	GTGGAAAGcGTACACAGGCAA	1mis	TGTGGAAAGGACGAAACACCGTGGAAAGAGTACACAGGCAGTTTTGAGACGAAGTAACCGGCATTGCGATACGTCTCGCTCCGGTGCAATCCGGTAGGTACTGTGGAAAGCGTACACAGGCAAGGCTTGGCGTAACTAGATCT	0.994805	1
1459	GCGGCAGGGTCACGATGCTGT	tCGGCAGGGTCACGATGCTGT	1mis	TGTGGAAAGGACGAAACACCGCGGCAGGGTCACGATGCTGGTTTTGAGACGAAGTAACCTTGTGGTGGTCTCGTCTCGCTCCGGGACGTATGCGAAAGTACTTCGGCAGGGTCACGATGCTGTGGCTTGGCGTAACTAGATCT	0.456816	1
1460	ACTTATGCTTAGGTAACTTGC	ACTTATGaTTAGGTAACTTGC	1mis	TGTGGAAAGGACGAAACACCACTTATGCTTAGGTAACTTGGTTTTGAGACGAAGTAACGGTTGTGCAAGATCGTCTCGCTCCTTCTCGAGTGTACCTGTACTACTTATGATTAGGTAACTTGCGGCTTGGCGTAACTAGATCT	/	/
1461	GAATAACCCTTACACATGCAC	GAATAACCCTgACACATGCAC	1mis	TGTGGAAAGGACGAAACACCGAATAACCCTTACACATGCAGTTTTGAGACGAAGTAACGTATCGGATAGCCCGTCTCGCTCCGGATCTTAGAAGAAGGTACTGAATAACCCTGACACATGCACGGCTTGGCGTAACTAGATCT	/	/
1462	AGTCACAAGTACATGAGGGCT	AGTCACAAGTACATtAGGGCT	1mis	TGTGGAAAGGACGAAACACCAGTCACAAGTACATGAGGGCGTTTTGAGACGAAGTAAGAAGACCGAGGTAACGTCTCGCTCCTGTCCAACCGGCGTGGTACTAGTCACAAGTACATTAGGGCTGGCTTGGCGTAACTAGATCT	0.705914	0.879615
1463	GACCAGCACGCACGACAAGTC	GACCAGCgCGCACGACAAGTC	1mis	TGTGGAAAGGACGAAACACCGACCAGCACGCACGACAAGTGTTTTGAGACGAAGTAAGAAGTTGGCCTCGTCGTCTCGCTCCTCTTCAACCAGAGGCGTACTGACCAGCGCGCACGACAAGTCGGCTTGGCGTAACTAGATCT	0.695312	0.991593
1464	AACAGCTACTTGTTGGTAGGA	AACAGCTACTTGTTGGTAcGA	1mis	TGTGGAAAGGACGAAACACCAACAGCTACTTGTTGGTAGGGTTTTGAGACGAAGTAAGATCTGCTTACGTCCGTCTCGCTCCGATGATCGAGGCACCGTACTAACAGCTACTTGTTGGTACGAGGCTTGGCGTAACTAGATCT	/	/
1465	AGCCATGGGAAACATCGCACT	AGCaATGGGAAACATCGCACT	1mis	TGTGGAAAGGACGAAACACCAGCCATGGGAAACATCGCACGTTTTGAGACGAAGTAAGCCGTAGGTCTGAACGTCTCGCTCCTGTAGCAGCAAATGCGTACTAGCAATGGGAAACATCGCACTGGCTTGGCGTAACTAGATCT	0.615746	1
1466	ACTATGCTAAGCGGAAAGGTT	ACTATGCTAAGCGGAAAGtTT	1mis	TGTGGAAAGGACGAAACACCACTATGCTAAGCGGAAAGGTGTTTTGAGACGAAGTAAGCGCACTTGCCTGTCGTCTCGCTCCTGACCTCGAAACTGCGTACTACTATGCTAAGCGGAAAGTTTGGCTTGGCGTAACTAGATCT	/	/
1467	AGGCTGAAGAAGCTCTCGTGT	AGGCTGAAGAAGCTCTaGTGT	1mis	TGTGGAAAGGACGAAACACCAGGCTGAAGAAGCTCTCGTGGTTTTGAGACGAAGTAAGTAAGCCAGTACGCCGTCTCGCTCCGAATCGATAGCTATAGTACTAGGCTGAAGAAGCTCTAGTGTGGCTTGGCGTAACTAGATCT	0.593893	1
1468	GAAGATATCAGTCTTCACTTC	GcAGATATCAGTCTTCACTTC	1mis	TGTGGAAAGGACGAAACACCGAAGATATCAGTCTTCACTTGTTTTGAGACGAAGTAAGTTCCTGAGTTCTTCGTCTCGCTCCGACCCGCAAACGGTAGTACTGCAGATATCAGTCTTCACTTCGGCTTGGCGTAACTAGATCT	1	1
1469	GGTAGCAGAGTACTGCGACGA	aGTAGCAGAGTACTGCGACGA	1mis	TGTGGAAAGGACGAAACACCGGTAGCAGAGTACTGCGACGGTTTTGAGACGAAGTAATAATCGTCAGACCTCGTCTCGCTCCGAGTCGCAGACATGCGTACTAGTAGCAGAGTACTGCGACGAGGCTTGGCGTAACTAGATCT	0.847999	1
1470	GCTGAATAGGTGCATTCGCTG	GCTGAATAGGTGaATTCGCTG	1mis	TGTGGAAAGGACGAAACACCGCTGAATAGGTGCATTCGCTGTTTTGAGACGAAGTAATCGTCGTGTTCTGTCGTCTCGCTCCTACGTTGCTAGAGAGGTACTGCTGAATAGGTGAATTCGCTGGGCTTGGCGTAACTAGATCT	0.697099	0.840813
1471	GATACGTACTAGCTTCATGTT	GcTACGTACTAGCTTCATGTT	1mis	TGTGGAAAGGACGAAACACCGATACGTACTAGCTTCATGTGTTTTGAGACGAAGTAATCTGCAACTTGCACCGTCTCGCTCCCTAACGGCGTTCTTTGTACTGCTACGTACTAGCTTCATGTTGGCTTGGCGTAACTAGATCT	0.843321	1
1472	GCGCAGGTGAGCGGGCATGTG	GCGCAGtTGAGCGGGCATGTG	1mis	TGTGGAAAGGACGAAACACCGCGCAGGTGAGCGGGCATGTGTTTTGAGACGAAGTACAACTCGACGTGGTTCGTCTCGCTCCTCCTCCCTGCATATCGTACTGCGCAGTTGAGCGGGCATGTGGGCTTGGCGTAACTAGATCT	0.583773	1
1473	ATCCGCAACGACATCGAGTGG	ATCCGCAACGACATtGAGTGG	1mis	TGTGGAAAGGACGAAACACCATCCGCAACGACATCGAGTGGTTTTGAGACGAAGTACAAGGACCTTGGATACGTCTCGCTCCCTGTTAACAACTCGAGTACTATCCGCAACGACATTGAGTGGGGCTTGGCGTAACTAGATCT	0.227301	0.321828
1474	GCAGTACATCGCGGTGCACGT	GaAGTACATCGCGGTGCACGT	1mis	TGTGGAAAGGACGAAACACCGCAGTACATCGCGGTGCACGGTTTTGAGACGAAGTACACATACTAATCCTGCGTCTCGCTCCGTTAGACAGGTGTACGTACTGAAGTACATCGCGGTGCACGTGGCTTGGCGTAACTAGATCT	0.627437	1
1475	GCACAAACAGAGCCGTACCCA	GCcCAAACAGAGCCGTACCCA	1mis	TGTGGAAAGGACGAAACACCGCACAAACAGAGCCGTACCCGTTTTGAGACGAAGTACACGTGGTTAATAACCGTCTCGCTCCTCGGCTGTACACATGGTACTGCCCAAACAGAGCCGTACCCAGGCTTGGCGTAACTAGATCT	/	/
1476	ATATGGACGTCCATGGACAGC	ATATGGACGTCCAcGGACAGC	1mis	TGTGGAAAGGACGAAACACCATATGGACGTCCATGGACAGGTTTTGAGACGAAGTACAGTATGGTATTGGCCGTCTCGCTCCGAATTGTGAACATGTGTACTATATGGACGTCCACGGACAGCGGCTTGGCGTAACTAGATCT	/	/
1477	GCTCGCACTATGTGGAAGCGC	GCTCGCACTATGTGGAAGaGC	1mis	TGTGGAAAGGACGAAACACCGCTCGCACTATGTGGAAGCGGTTTTGAGACGAAGTACATGTCGAGAGCACCCGTCTCGCTCCGCAGGTCCTAACATCGTACTGCTCGCACTATGTGGAAGAGCGGCTTGGCGTAACTAGATCT	/	/
1478	GGATCATACGATTCCCTCAGA	GGATCATACGATTCCCTCcGA	1mis	TGTGGAAAGGACGAAACACCGGATCATACGATTCCCTCAGGTTTTGAGACGAAGTACATGTTATGTTCGCTCGTCTCGCTCCCGCCTATTCATGATCGTACTGGATCATACGATTCCCTCCGAGGCTTGGCGTAACTAGATCT	0.775987	0.925631
1479	AAACAGGTGTGGATTACAACT	AAACAGGTtTGGATTACAACT	1mis	TGTGGAAAGGACGAAACACCAAACAGGTGTGGATTACAACGTTTTGAGACGAAGTACCGTTCAGAAGTCGGCGTCTCGCTCCTGGACGTTGTGCTGTGTACTAAACAGGTTTGGATTACAACTGGCTTGGCGTAACTAGATCT	0.225911	0.443958
1480	GGTGGTAGCCACGCAGTGAGT	GGTGGTAGCCACGCAGTcAGT	1mis	TGTGGAAAGGACGAAACACCGGTGGTAGCCACGCAGTGAGGTTTTGAGACGAAGTACCTCATAAGAGTTAGCGTCTCGCTCCGAGTGCAGACTGTCGGTACTGGTGGTAGCCACGCAGTCAGTGGCTTGGCGTAACTAGATCT	/	/
1481	GGACGAGGTTCCCGACGACGA	GaACGAGGTTCCCGACGACGA	1mis	TGTGGAAAGGACGAAACACCGGACGAGGTTCCCGACGACGGTTTTGAGACGAAGTACCTGCGCCGCTAGTCCGTCTCGCTCCGGGTACTCAGAGCGTGTACTGAACGAGGTTCCCGACGACGAGGCTTGGCGTAACTAGATCT	0.384885	0.81565
1482	ACAGGAGGTGAATCAACTCTG	ACAGGAGGTGAcTCAACTCTG	1mis	TGTGGAAAGGACGAAACACCACAGGAGGTGAATCAACTCTGTTTTGAGACGAAGTACCTTCAATCTATAGCCGTCTCGCTCCTATGAAACCGGGTCAGTACTACAGGAGGTGACTCAACTCTGGGCTTGGCGTAACTAGATCT	0.585571	0.967136
1483	ATGAGACAACAGCAGATGACA	ATGAGACAACAGtAGATGACA	1mis	TGTGGAAAGGACGAAACACCATGAGACAACAGCAGATGACGTTTTGAGACGAAGTACGAAGAGATCTGAAGCGTCTCGCTCCGGAGGAATCAATTGAGTACTATGAGACAACAGTAGATGACAGGCTTGGCGTAACTAGATCT	/	/
1484	ACTCACGGTTCCAGTACACCG	ACTCACGGTTCCcGTACACCG	1mis	TGTGGAAAGGACGAAACACCACTCACGGTTCCAGTACACCGTTTTGAGACGAAGTACGATCCGGTGTGCAACGTCTCGCTCCTGGTACTTTACGATGGTACTACTCACGGTTCCCGTACACCGGGCTTGGCGTAACTAGATCT	0.12725	0.192762
1485	GCAGCATTCGCCTTCCACAAA	GCAGtATTCGCCTTCCACAAA	1mis	TGTGGAAAGGACGAAACACCGCAGCATTCGCCTTCCACAAGTTTTGAGACGAAGTACTAACCTCTCAAGTCCGTCTCGCTCCGTGTCACCGCCATAAGTACTGCAGTATTCGCCTTCCACAAAGGCTTGGCGTAACTAGATCT	0.345353	0.951698
1486	AGCAGATGAGAATCATCCATG	AGCAGATGAGAtTCATCCATG	1mis	TGTGGAAAGGACGAAACACCAGCAGATGAGAATCATCCATGTTTTGAGACGAAGTACTCAATATGATGGCGCGTCTCGCTCCGGAACGTCCAAACCGGTACTAGCAGATGAGATTCATCCATGGGCTTGGCGTAACTAGATCT	0.841866	0.906817
1487	GAACAGCAGGTCGTTAATGGA	GAACAGCAGGTCGTTAAaGGA	1mis	TGTGGAAAGGACGAAACACCGAACAGCAGGTCGTTAATGGGTTTTGAGACGAAGTACTCATGCCAAGACACCGTCTCGCTCCTAAAGAGGCACATCCGTACTGAACAGCAGGTCGTTAAAGGAGGCTTGGCGTAACTAGATCT	0.953847	1
1488	ACATACCTAACTGAGGACGCT	ACATACCTAACTGgGGACGCT	1mis	TGTGGAAAGGACGAAACACCACATACCTAACTGAGGACGCGTTTTGAGACGAAGTACTCGAGACACTGATACGTCTCGCTCCTTCCCATGTAACCCAGTACTACATACCTAACTGGGGACGCTGGCTTGGCGTAACTAGATCT	0.890051	0.983042
1489	GCTCACAGTAACCCATCACCA	tCTCACAGTAACCCATCACCA	1mis	TGTGGAAAGGACGAAACACCGCTCACAGTAACCCATCACCGTTTTGAGACGAAGTACTCTGACGGTCTATTCGTCTCGCTCCGCAGCGGTAAATTTGGTACTTCTCACAGTAACCCATCACCAGGCTTGGCGTAACTAGATCT	0.719633	0.897897
1490	AGTATGCTACCACCCTTCTGT	AGTATGCTACCACCCTTCaGT	1mis	TGTGGAAAGGACGAAACACCAGTATGCTACCACCCTTCTGGTTTTGAGACGAAGTACTGGTGTCGTACGGACGTCTCGCTCCTTAGCTGAGTTCCGGGTACTAGTATGCTACCACCCTTCAGTGGCTTGGCGTAACTAGATCT	0.571648	0.984342
1491	AACACTTCACCACTGATCGTG	AACACTTCACCACgGATCGTG	1mis	TGTGGAAAGGACGAAACACCAACACTTCACCACTGATCGTGTTTTGAGACGAAGTACTGTAATAGGCCAGTCGTCTCGCTCCTTAGGCTGAGACATGGTACTAACACTTCACCACGGATCGTGGGCTTGGCGTAACTAGATCT	0.20711	0.352962
1492	GCAGCAATTGCTCTTACACTG	GCAGCAAaTGCTCTTACACTG	1mis	TGTGGAAAGGACGAAACACCGCAGCAATTGCTCTTACACTGTTTTGAGACGAAGTACTGTCATGGAGGCTCCGTCTCGCTCCGTGCTGCAGCAAGTGGTACTGCAGCAAATGCTCTTACACTGGGCTTGGCGTAACTAGATCT	/	/
1493	GCAATAATGGTGGCAGTGGTG	tCAATAATGGTGGCAGTGGTG	1mis	TGTGGAAAGGACGAAACACCGCAATAATGGTGGCAGTGGTGTTTTGAGACGAAGTAGACTGTCCTCAGCTTCGTCTCGCTCCGTCTAAACGGGACATGTACTTCAATAATGGTGGCAGTGGTGGGCTTGGCGTAACTAGATCT	0.948421	1
1494	GATAGCATGGGAAGGCTGCAG	GATAGCATGGGAAGGCcGCAG	1mis	TGTGGAAAGGACGAAACACCGATAGCATGGGAAGGCTGCAGTTTTGAGACGAAGTAGAGTGAGAGACTCTACGTCTCGCTCCGCGTGCCTTCACGGAGTACTGATAGCATGGGAAGGCCGCAGGGCTTGGCGTAACTAGATCT	0.506474	1
1495	AGGAGACACGGGCGCCGGGAC	AGGAGACACGGGCGCgGGGAC	1mis	TGTGGAAAGGACGAAACACCAGGAGACACGGGCGCCGGGAGTTTTGAGACGAAGTAGATCATCTGTACAAGCGTCTCGCTCCGGAATGAATAGTGGTGTACTAGGAGACACGGGCGCGGGGACGGCTTGGCGTAACTAGATCT	/	/
1496	GAATGCAGTGCACCCAGGCAA	aAATGCAGTGCACCCAGGCAA	1mis	TGTGGAAAGGACGAAACACCGAATGCAGTGCACCCAGGCAGTTTTGAGACGAAGTAGATTGCCTGTTATCACGTCTCGCTCCGCCTAATTCGAACCGGTACTAAATGCAGTGCACCCAGGCAAGGCTTGGCGTAACTAGATCT	/	/
1497	GCTGTAGAAGTTATGGAACAA	GCTGTAGAAGTTATGGAAaAA	1mis	TGTGGAAAGGACGAAACACCGCTGTAGAAGTTATGGAACAGTTTTGAGACGAAGTAGCAGAGCGTAGTGAGCGTCTCGCTCCGGGCCCTAGAAAGAAGTACTGCTGTAGAAGTTATGGAAAAAGGCTTGGCGTAACTAGATCT	0.618606	0.680911
1498	ACAGAGTAGTCGTCACAGTAA	gCAGAGTAGTCGTCACAGTAA	1mis	TGTGGAAAGGACGAAACACCACAGAGTAGTCGTCACAGTAGTTTTGAGACGAAGTAGCATAGAACAGCAACCGTCTCGCTCCTGGCGTATAGCAAGTGTACTGCAGAGTAGTCGTCACAGTAAGGCTTGGCGTAACTAGATCT	1	1
1499	GGAGGTTACCTGATCGGACAG	GGAtGTTACCTGATCGGACAG	1mis	TGTGGAAAGGACGAAACACCGGAGGTTACCTGATCGGACAGTTTTGAGACGAAGTAGCCTACGCACACTCTCGTCTCGCTCCCTCTGACCAGTAAGCGTACTGGATGTTACCTGATCGGACAGGGCTTGGCGTAACTAGATCT	0.505027	1
1500	GAATGACATTCATGTCCCCGT	GAATaACATTCATGTCCCCGT	1mis	TGTGGAAAGGACGAAACACCGAATGACATTCATGTCCCCGGTTTTGAGACGAAGTAGCGAGCTATCTCTACCGTCTCGCTCCGGATGCAGATCGTCGGTACTGAATAACATTCATGTCCCCGTGGCTTGGCGTAACTAGATCT	0.696101	0.96236
1501	GCACATTGAGAAGAGGCACTG	GCACATTGAGAtGAGGCACTG	1mis	TGTGGAAAGGACGAAACACCGCACATTGAGAAGAGGCACTGTTTTGAGACGAAGTAGCTCCTGGCTTACCTCGTCTCGCTCCTCAAGGTCCACGGCCGTACTGCACATTGAGATGAGGCACTGGGCTTGGCGTAACTAGATCT	0.982525	1
1502	GGAGGGACATAATGGCGGTGG	GGAGGGACATAATGGgGGTGG	1mis	TGTGGAAAGGACGAAACACCGGAGGGACATAATGGCGGTGGTTTTGAGACGAAGTAGCTTCACGTTAACAACGTCTCGCTCCGAGGCACAGCCGTTAGTACTGGAGGGACATAATGGGGGTGGGGCTTGGCGTAACTAGATCT	0.208537	0.407211
1503	GCAGAGTAGAGGCCATACTGT	GCtGAGTAGAGGCCATACTGT	1mis	TGTGGAAAGGACGAAACACCGCAGAGTAGAGGCCATACTGGTTTTGAGACGAAGTAGGACTGATCAGTTCTCGTCTCGCTCCCTACTCCCATGTCGGGTACTGCTGAGTAGAGGCCATACTGTGGCTTGGCGTAACTAGATCT	0.904144	1
1504	ACTGTACAGCTGGATACATGG	ACTGTACAGCTGGATcCATGG	1mis	TGTGGAAAGGACGAAACACCACTGTACAGCTGGATACATGGTTTTGAGACGAAGTAGGCTGGTAAGAAGTCCGTCTCGCTCCTCTCTTTACCAGTCTGTACTACTGTACAGCTGGATCCATGGGGCTTGGCGTAACTAGATCT	/	/
1505	AGGTCATCAGAACCACTTCAG	AGGTCATCAGAACCACaTCAG	1mis	TGTGGAAAGGACGAAACACCAGGTCATCAGAACCACTTCAGTTTTGAGACGAAGTAGGTTGTAAGTCGATACGTCTCGCTCCGGACGAGGCAGGTGTGTACTAGGTCATCAGAACCACATCAGGGCTTGGCGTAACTAGATCT	0.790922	0.896621
1506	GTGCAGATGATCCAAAGCAAG	GTGCAGATGATCCAAAGCAtG	1mis	TGTGGAAAGGACGAAACACCGTGCAGATGATCCAAAGCAAGTTTTGAGACGAAGTAGTAACGCGAACTTATCGTCTCGCTCCTCCCAAGGTGAATGAGTACTGTGCAGATGATCCAAAGCATGGGCTTGGCGTAACTAGATCT	0.72928	1
1507	AGGTCCACCATGTCAAGCAGA	AGGTCCACCATGTtAAGCAGA	1mis	TGTGGAAAGGACGAAACACCAGGTCCACCATGTCAAGCAGGTTTTGAGACGAAGTAGTACTCATACGCGCTCGTCTCGCTCCGCTACATAGGAACTGGTACTAGGTCCACCATGTTAAGCAGAGGCTTGGCGTAACTAGATCT	/	/
1508	GGACTACACTGTCTAGGTAAG	GGcCTACACTGTCTAGGTAAG	1mis	TGTGGAAAGGACGAAACACCGGACTACACTGTCTAGGTAAGTTTTGAGACGAAGTAGTATCAGGCTTCGTACGTCTCGCTCCCTCGGTCAGCCGAGTGTACTGGCCTACACTGTCTAGGTAAGGGCTTGGCGTAACTAGATCT	0.817381	0.933754
1509	ACAGAGTAGTCGTCACAGTAA	ACtGAGTAGTCGTCACAGTAA	1mis	TGTGGAAAGGACGAAACACCACAGAGTAGTCGTCACAGTAGTTTTGAGACGAAGTAGTGAATGCAAGAACTCGTCTCGCTCCTTCAGGAACGCCATCGTACTACTGAGTAGTCGTCACAGTAAGGCTTGGCGTAACTAGATCT	0.8619	0.909784
1510	GTTTACGTGTGTGCCAAGTGT	GTTTACGTGTGTGCCcAGTGT	1mis	TGTGGAAAGGACGAAACACCGTTTACGTGTGTGCCAAGTGGTTTTGAGACGAAGTAGTGAGGTATAGACGGCGTCTCGCTCCTCCTCTGTGCTGACGGTACTGTTTACGTGTGTGCCCAGTGTGGCTTGGCGTAACTAGATCT	0.141496	0.227326
1511	GCGACATACCGCATAGTGGAT	GCGACATACCGCATAcTGGAT	1mis	TGTGGAAAGGACGAAACACCGCGACATACCGCATAGTGGAGTTTTGAGACGAAGTAGTTAGCGAGTCATAACGTCTCGCTCCCTATCTGTGGGTAATGTACTGCGACATACCGCATACTGGATGGCTTGGCGTAACTAGATCT	0.533871	0.674643
1512	GGCAGCTGAGCACAGCACACC	GGCAGCTGAGCACAGCtCACC	1mis	TGTGGAAAGGACGAAACACCGGCAGCTGAGCACAGCACACGTTTTGAGACGAAGTATAATCCGCAAGACAACGTCTCGCTCCTGCGGTTGGTTTGCAGTACTGGCAGCTGAGCACAGCTCACCGGCTTGGCGTAACTAGATCT	0.144573	0.52541
1513	ACTACTACCAAATGGTGCCCA	ACTACTACCAAATGGTtCCCA	1mis	TGTGGAAAGGACGAAACACCACTACTACCAAATGGTGCCCGTTTTGAGACGAAGTATAGACAAGGCGACGTCGTCTCGCTCCGCGAGCAACGAGCGAGTACTACTACTACCAAATGGTTCCCAGGCTTGGCGTAACTAGATCT	/	/
1514	ACCTCAATCGGATTCAGCAAA	ACCTCAATCGcATTCAGCAAA	1mis	TGTGGAAAGGACGAAACACCACCTCAATCGGATTCAGCAAGTTTTGAGACGAAGTATAGATGCATATGCAGCGTCTCGCTCCTCTACAGCACCTGAGGTACTACCTCAATCGCATTCAGCAAAGGCTTGGCGTAACTAGATCT	0.331442	0.514447
1515	GACAGCTACTACGTGGACGTG	GACAGCTACTACGTGGACGaG	1mis	TGTGGAAAGGACGAAACACCGACAGCTACTACGTGGACGTGTTTTGAGACGAAGTATAGTGAACGTGCTCTCGTCTCGCTCCCTGCGCGTAGCCACAGTACTGACAGCTACTACGTGGACGAGGGCTTGGCGTAACTAGATCT	0.666987	0.724707
1516	ATCGAGGTCGTCTAGTGCAAA	ATCGAGGTCtTCTAGTGCAAA	1mis	TGTGGAAAGGACGAAACACCATCGAGGTCGTCTAGTGCAAGTTTTGAGACGAAGTATAGTTACGGCATCATCGTCTCGCTCCTGTCTCACCCGAATTGTACTATCGAGGTCTTCTAGTGCAAAGGCTTGGCGTAACTAGATCT	0.238771	0.548289
1517	GCCCAGTGTCCACGTTCCAGC	GCCCAGTGTCCACGaTCCAGC	1mis	TGTGGAAAGGACGAAACACCGCCCAGTGTCCACGTTCCAGGTTTTGAGACGAAGTATCAGGATTGTTCAGACGTCTCGCTCCTCCCTCGTGGATCCAGTACTGCCCAGTGTCCACGATCCAGCGGCTTGGCGTAACTAGATCT	/	/
1518	GCATCTAGATACTCATCAGTT	tCATCTAGATACTCATCAGTT	1mis	TGTGGAAAGGACGAAACACCGCATCTAGATACTCATCAGTGTTTTGAGACGAAGTATCATGTAACGGTGATCGTCTCGCTCCGAGAACTTGATCATAGTACTTCATCTAGATACTCATCAGTTGGCTTGGCGTAACTAGATCT	0.575519	1
1519	GACGGTAAGGATCATCAGCGC	GACGGaAAGGATCATCAGCGC	1mis	TGTGGAAAGGACGAAACACCGACGGTAAGGATCATCAGCGGTTTTGAGACGAAGTATCCGGTAGTCGTATGCGTCTCGCTCCGCGAGCCGTGCTCATGTACTGACGGAAAGGATCATCAGCGCGGCTTGGCGTAACTAGATCT	0.997616	1
1520	GACGGCTAGAGTCTAGGACGT	GACGGCTAtAGTCTAGGACGT	1mis	TGTGGAAAGGACGAAACACCGACGGCTAGAGTCTAGGACGGTTTTGAGACGAAGTATCGTGTGACCGCCTCCGTCTCGCTCCCTGTGAATTGCATACGTACTGACGGCTATAGTCTAGGACGTGGCTTGGCGTAACTAGATCT	/	/
1521	GATATAGCATCCCCTAACGCA	GATATcGCATCCCCTAACGCA	1mis	TGTGGAAAGGACGAAACACCGATATAGCATCCCCTAACGCGTTTTGAGACGAAGTATCTGGTAATCGCAGTCGTCTCGCTCCTGCGAATCTCAAGCCGTACTGATATCGCATCCCCTAACGCAGGCTTGGCGTAACTAGATCT	/	/
1522	ACGTCTACTTCGACTCTGTGC	ACGTCTACTTCGACTgTGTGC	1mis	TGTGGAAAGGACGAAACACCACGTCTACTTCGACTCTGTGGTTTTGAGACGAAGTATCTTGGTCAGGCAAGCGTCTCGCTCCGAAAGGTTGGACTCTGTACTACGTCTACTTCGACTGTGTGCGGCTTGGCGTAACTAGATCT	0.085847	0.167792
1523	GCCACATAGGAGATGTACAGG	GCCACATAGGAcATGTACAGG	1mis	TGTGGAAAGGACGAAACACCGCCACATAGGAGATGTACAGGTTTTGAGACGAAGTATGAGAACCTAATGGTCGTCTCGCTCCCGCACCACAACTATGGTACTGCCACATAGGACATGTACAGGGGCTTGGCGTAACTAGATCT	0.902477	1
1524	GACTTAATGAAGCCTTACCCA	GACTTAATGAAGCCTcACCCA	1mis	TGTGGAAAGGACGAAACACCGACTTAATGAAGCCTTACCCGTTTTGAGACGAAGTATGATGTCAAGGTTCCCGTCTCGCTCCGCGATCTCTGCCGGAGTACTGACTTAATGAAGCCTCACCCAGGCTTGGCGTAACTAGATCT	0.876594	0.945155
1525	AGGAGTTTGTCCCTCACAGGT	AGGAGTTTGTCCCTCACAGaT	1mis	TGTGGAAAGGACGAAACACCAGGAGTTTGTCCCTCACAGGGTTTTGAGACGAAGTATGCTCAAGACATTGCCGTCTCGCTCCTTCGTGACCCAAACGGTACTAGGAGTTTGTCCCTCACAGATGGCTTGGCGTAACTAGATCT	0.341046	1
1526	GTGGAAGGTACGGACACTGAG	GTGGAAGGTAaGGACACTGAG	1mis	TGTGGAAAGGACGAAACACCGTGGAAGGTACGGACACTGAGTTTTGAGACGAAGTATGCTGATTGCGAAGTCGTCTCGCTCCTAGTACGGGAGACCCGTACTGTGGAAGGTAAGGACACTGAGGGCTTGGCGTAACTAGATCT	0.579194	0.818182
1527	AACACCTTGCGTACTCAGTGT	AcCACCTTGCGTACTCAGTGT	1mis	TGTGGAAAGGACGAAACACCAACACCTTGCGTACTCAGTGGTTTTGAGACGAAGTATGGCCATTGAATAGGCGTCTCGCTCCTCTTGCGACCGTTGCGTACTACCACCTTGCGTACTCAGTGTGGCTTGGCGTAACTAGATCT	/	/
1528	GAGCAGTACGAAATTCTCCGT	GAGCAGTACGAAATTCTCaGT	1mis	TGTGGAAAGGACGAAACACCGAGCAGTACGAAATTCTCCGGTTTTGAGACGAAGTATGGTCACTAGCTGTTCGTCTCGCTCCCGATCCCTACGGTCTGTACTGAGCAGTACGAAATTCTCAGTGGCTTGGCGTAACTAGATCT	/	/
1529	GTACACGCCTTCATCTTGCAG	GTtCACGCCTTCATCTTGCAG	1mis	TGTGGAAAGGACGAAACACCGTACACGCCTTCATCTTGCAGTTTTGAGACGAAGTATGTAGGAGTGTTATCCGTCTCGCTCCTAGCCTTGTATGCCTGTACTGTTCACGCCTTCATCTTGCAGGGCTTGGCGTAACTAGATCT	0.076193	0.120737
1530	GTCATAGAGCGCGGTAACGGA	GTCATAGAGCGCGGTAtCGGA	1mis	TGTGGAAAGGACGAAACACCGTCATAGAGCGCGGTAACGGGTTTTGAGACGAAGTATGTGCCATGGAACAGCGTCTCGCTCCGTGGACTATCGGAATGTACTGTCATAGAGCGCGGTATCGGAGGCTTGGCGTAACTAGATCT	/	/
1531	AGTAACACATCTTCTCAACCA	AGcAACACATCTTCTCAACCA	1mis	TGTGGAAAGGACGAAACACCAGTAACACATCTTCTCAACCGTTTTGAGACGAAGTATTACGAACAGGTTGACGTCTCGCTCCTGAGGAGCGTAGTCCGTACTAGCAACACATCTTCTCAACCAGGCTTGGCGTAACTAGATCT	/	/
1532	AACATGCTAATGAGTCCCCGT	AACATGCTAgTGAGTCCCCGT	1mis	TGTGGAAAGGACGAAACACCAACATGCTAATGAGTCCCCGGTTTTGAGACGAAGTATTCAGTGTCTGACCTCGTCTCGCTCCTTCACGACTCGAGTGGTACTAACATGCTAGTGAGTCCCCGTGGCTTGGCGTAACTAGATCT	0.35757	1
1533	AGCACGTAGGCTGACAGCAAG	AGCACGTAGGCTGgCAGCAAG	1mis	TGTGGAAAGGACGAAACACCAGCACGTAGGCTGACAGCAAGTTTTGAGACGAAGTATTCATTATGCCAGCTCGTCTCGCTCCCGAACTCTCCAGACAGTACTAGCACGTAGGCTGGCAGCAAGGGCTTGGCGTAACTAGATCT	0.290053	0.898737
1534	AGTACCTGTCCACCACACTCG	AGTACCTGTCCAaCACACTCG	1mis	TGTGGAAAGGACGAAACACCAGTACCTGTCCACCACACTCGTTTTGAGACGAAGTATTGAATATATCGCGGCGTCTCGCTCCTTGTGCTGATACGATGTACTAGTACCTGTCCAACACACTCGGGCTTGGCGTAACTAGATCT	0.508228	1
1535	GCACACACGATATTGGTCGAT	GCACACACGAcATTGGTCGAT	1mis	TGTGGAAAGGACGAAACACCGCACACACGATATTGGTCGAGTTTTGAGACGAAGTATTGAATGACGAGAGGCGTCTCGCTCCTCTAGCTTAATTGCTGTACTGCACACACGACATTGGTCGATGGCTTGGCGTAACTAGATCT	0.986906	1
1536	GCCACACCAGTGGATCGCAAA	GtCACACCAGTGGATCGCAAA	1mis	TGTGGAAAGGACGAAACACCGCCACACCAGTGGATCGCAAGTTTTGAGACGAAGTCAACGACGTGGTCTCTCGTCTCGCTCCGTTCTGTTAAGCTTTGTACTGTCACACCAGTGGATCGCAAAGGCTTGGCGTAACTAGATCT	1	1
1537	ATCTACGGCACCATCAGCGAC	ATCTACGGCAgCATCAGCGAC	1mis	TGTGGAAAGGACGAAACACCATCTACGGCACCATCAGCGAGTTTTGAGACGAAGTCAACTAATACCTTCGTCGTCTCGCTCCTTTCAATGACCCGCTGTACTATCTACGGCAGCATCAGCGACGGCTTGGCGTAACTAGATCT	0.633626	0.715293
1538	GGCTACAGGTTCAAGTGCTGG	GGCTACAGGTTCAAGgGCTGG	1mis	TGTGGAAAGGACGAAACACCGGCTACAGGTTCAAGTGCTGGTTTTGAGACGAAGTCAAGATATGGTCAGCGCGTCTCGCTCCTAGAGAGAGAGTTGTGTACTGGCTACAGGTTCAAGGGCTGGGGCTTGGCGTAACTAGATCT	/	/
1539	GCCAAGCGAGCCGCTAGGGGA	GCCAAGCGAGCCcCTAGGGGA	1mis	TGTGGAAAGGACGAAACACCGCCAAGCGAGCCGCTAGGGGGTTTTGAGACGAAGTCAAGTAATCCGATGACCGTCTCGCTCCTCCACACATCGTCGCGTACTGCCAAGCGAGCCCCTAGGGGAGGCTTGGCGTAACTAGATCT	/	/
1540	GCGCTCATGGTACACCTGCGT	GCGCTgATGGTACACCTGCGT	1mis	TGTGGAAAGGACGAAACACCGCGCTCATGGTACACCTGCGGTTTTGAGACGAAGTCAATACTGTGCGAACACGTCTCGCTCCGAGATAAATAACGGCGTACTGCGCTGATGGTACACCTGCGTGGCTTGGCGTAACTAGATCT	0.376534	1
1541	ATAGTAAAATGCTGCTGCACT	ATAGTAAAATGCTGCgGCACT	1mis	TGTGGAAAGGACGAAACACCATAGTAAAATGCTGCTGCACGTTTTGAGACGAAGTCAATAGACGGACTTCTCGTCTCGCTCCGGAGCAAAGCACTCCGTACTATAGTAAAATGCTGCGGCACTGGCTTGGCGTAACTAGATCT	/	/
1542	GATTCAGGGAGCTCAGCTGTT	GATTgAGGGAGCTCAGCTGTT	1mis	TGTGGAAAGGACGAAACACCGATTCAGGGAGCTCAGCTGTGTTTTGAGACGAAGTCACACTTGAATGTTAGCGTCTCGCTCCGTCGATCTTCTAGAAGTACTGATTGAGGGAGCTCAGCTGTTGGCTTGGCGTAACTAGATCT	0.649958	1
1543	GACCAGAGCCAACTGTGACAT	GACCAGgGCCAACTGTGACAT	1mis	TGTGGAAAGGACGAAACACCGACCAGAGCCAACTGTGACAGTTTTGAGACGAAGTCACTGAATCTCTATCTCGTCTCGCTCCTAACCTCTACGACCTGTACTGACCAGGGCCAACTGTGACATGGCTTGGCGTAACTAGATCT	0.37299	0.776485
1544	AGCCGTACGTACCTTCCTTGG	AGCCGTACGTACCTcCCTTGG	1mis	TGTGGAAAGGACGAAACACCAGCCGTACGTACCTTCCTTGGTTTTGAGACGAAGTCACTTCCTAGCCAGCTCGTCTCGCTCCGCAGTTATACAGTTCGTACTAGCCGTACGTACCTCCCTTGGGGCTTGGCGTAACTAGATCT	0.762245	0.833705
1545	GCACAGTAGAAGCCGTATTGG	GCACAGTAGAAGCCGTATTaG	1mis	TGTGGAAAGGACGAAACACCGCACAGTAGAAGCCGTATTGGTTTTGAGACGAAGTCAGACACCTAGATTGACGTCTCGCTCCTACACAGCAAGTTTCGTACTGCACAGTAGAAGCCGTATTAGGGCTTGGCGTAACTAGATCT	0.972279	1
1546	ATCCGTCATGAACAGTACCAG	ATCCtTCATGAACAGTACCAG	1mis	TGTGGAAAGGACGAAACACCATCCGTCATGAACAGTACCAGTTTTGAGACGAAGTCAGCAGGAGCAAGTACCGTCTCGCTCCCTTAGAGCGCATGTCGTACTATCCTTCATGAACAGTACCAGGGCTTGGCGTAACTAGATCT	/	/
1547	GAATAACCCTTACACATGCAC	GAATAACCCTTAaACATGCAC	1mis	TGTGGAAAGGACGAAACACCGAATAACCCTTACACATGCAGTTTTGAGACGAAGTCAGCTCTCGAAGAGGACGTCTCGCTCCGTTAGTCCGATATTGGTACTGAATAACCCTTAAACATGCACGGCTTGGCGTAACTAGATCT	/	/
1548	GGTCAGCGGCATCAACGTAGC	GGTCAGtGGCATCAACGTAGC	1mis	TGTGGAAAGGACGAAACACCGGTCAGCGGCATCAACGTAGGTTTTGAGACGAAGTCAGGCAGATGATAGACCGTCTCGCTCCTCACTACTAGAGCATGTACTGGTCAGTGGCATCAACGTAGCGGCTTGGCGTAACTAGATCT	0.745696	1
1549	GGTAGTAAAGCTCGACATGGT	GGaAGTAAAGCTCGACATGGT	1mis	TGTGGAAAGGACGAAACACCGGTAGTAAAGCTCGACATGGGTTTTGAGACGAAGTCAGTGGACTGATGCAGCGTCTCGCTCCTGCTTGTGGCGGGCTGTACTGGAAGTAAAGCTCGACATGGTGGCTTGGCGTAACTAGATCT	0.705773	0.827117
1550	ATCTACTCCCCAGTCAGCAAA	ATCTACTCaCCAGTCAGCAAA	1mis	TGTGGAAAGGACGAAACACCATCTACTCCCCAGTCAGCAAGTTTTGAGACGAAGTCAGTGTCGGACTCCGACGTCTCGCTCCTGTCTGTCGGACGATGTACTATCTACTCACCAGTCAGCAAAGGCTTGGCGTAACTAGATCT	/	/
1551	GGTGCAGGGGCAAGAATACGA	GGTGCAGGGGCAAGAATAaGA	1mis	TGTGGAAAGGACGAAACACCGGTGCAGGGGCAAGAATACGGTTTTGAGACGAAGTCATAAGGCACAGACACCGTCTCGCTCCGGTATTATCAGTCGTGTACTGGTGCAGGGGCAAGAATAAGAGGCTTGGCGTAACTAGATCT	/	/
1552	ATGTACCTTGAGGCAGCGATT	ATGTACCTTGAGaCAGCGATT	1mis	TGTGGAAAGGACGAAACACCATGTACCTTGAGGCAGCGATGTTTTGAGACGAAGTCATAGATCTGTGTGGACGTCTCGCTCCTTTGCTGTCAACGCTGTACTATGTACCTTGAGACAGCGATTGGCTTGGCGTAACTAGATCT	1	1
1553	ATCGAGGTCGTCTAGTGCAAA	AaCGAGGTCGTCTAGTGCAAA	1mis	TGTGGAAAGGACGAAACACCATCGAGGTCGTCTAGTGCAAGTTTTGAGACGAAGTCATCAAGGTCCTCGATCGTCTCGCTCCTTTAGGTCCCACAAAGTACTAACGAGGTCGTCTAGTGCAAAGGCTTGGCGTAACTAGATCT	/	/
1554	AGACGAGGAAGACACTGACCA	AGACGAGGAAGACACTGtCCA	1mis	TGTGGAAAGGACGAAACACCAGACGAGGAAGACACTGACCGTTTTGAGACGAAGTCATCGCTCATAGCGTTCGTCTCGCTCCTATTTCAGTTTGCGTGTACTAGACGAGGAAGACACTGTCCAGGCTTGGCGTAACTAGATCT	/	/
1555	AGGCACCATGATCATCGCTGA	AGGCACgATGATCATCGCTGA	1mis	TGTGGAAAGGACGAAACACCAGGCACCATGATCATCGCTGGTTTTGAGACGAAGTCATCTGTCAAGCCTTACGTCTCGCTCCTGTATTCAGACATGCGTACTAGGCACGATGATCATCGCTGAGGCTTGGCGTAACTAGATCT	0.894516	1
1556	GAGAAGATGATGACTACTGTT	GAGAAGATGATGACTACTtTT	1mis	TGTGGAAAGGACGAAACACCGAGAAGATGATGACTACTGTGTTTTGAGACGAAGTCATGATGACTATTGCTCGTCTCGCTCCTAACTGGGCCAGTTCGTACTGAGAAGATGATGACTACTTTTGGCTTGGCGTAACTAGATCT	/	/
1557	ACACTATTATTATACAGTTGA	cCACTATTATTATACAGTTGA	1mis	TGTGGAAAGGACGAAACACCACACTATTATTATACAGTTGGTTTTGAGACGAAGTCATGGCAGCGGAATACCGTCTCGCTCCTATCGTCCATTGATTGTACTCCACTATTATTATACAGTTGAGGCTTGGCGTAACTAGATCT	0.900442	0.949883
1558	GATATCAGCTCAGTAGGCACC	GtTATCAGCTCAGTAGGCACC	1mis	TGTGGAAAGGACGAAACACCGATATCAGCTCAGTAGGCACGTTTTGAGACGAAGTCATTCCTCCACATGGACGTCTCGCTCCTTGGGTCACGCGGAAGTACTGTTATCAGCTCAGTAGGCACCGGCTTGGCGTAACTAGATCT	/	/
1559	AGGCATTTACCAGAGACCCTG	tGGCATTTACCAGAGACCCTG	1mis	TGTGGAAAGGACGAAACACCAGGCATTTACCAGAGACCCTGTTTTGAGACGAAGTCCAACTTAAGCATCTACGTCTCGCTCCTGTCAGCATCATGTAGTACTTGGCATTTACCAGAGACCCTGGGCTTGGCGTAACTAGATCT	0.594812	1
1560	ATTGTACCGTCTGTATACCGA	ATTGTACCGTCTGTATACgGA	1mis	TGTGGAAAGGACGAAACACCATTGTACCGTCTGTATACCGGTTTTGAGACGAAGTCCAGGCATCTAAGACCCGTCTCGCTCCGGAGTCACCCTGTCGGTACTATTGTACCGTCTGTATACGGAGGCTTGGCGTAACTAGATCT	0.439923	1
1561	GGAGGTAACACAGTCTGGGAA	GGAGGaAACACAGTCTGGGAA	1mis	TGTGGAAAGGACGAAACACCGGAGGTAACACAGTCTGGGAGTTTTGAGACGAAGTCCATACATAACTGCCACGTCTCGCTCCGCCAGGAAGTTAGGAGTACTGGAGGAAACACAGTCTGGGAAGGCTTGGCGTAACTAGATCT	/	/
1562	GCACAAACAGAGCCGTACCCA	GCACAAAgAGAGCCGTACCCA	1mis	TGTGGAAAGGACGAAACACCGCACAAACAGAGCCGTACCCGTTTTGAGACGAAGTCCATATCACCATGTTACGTCTCGCTCCTCGGTATGGAATTGGGTACTGCACAAAGAGAGCCGTACCCAGGCTTGGCGTAACTAGATCT	0.988872	1
1563	GTGGCATACTGGAGTCACTGA	GTGGCATACTGGAGTCACaGA	1mis	TGTGGAAAGGACGAAACACCGTGGCATACTGGAGTCACTGGTTTTGAGACGAAGTCCATCATAATAGCGAGCGTCTCGCTCCCGGAAATTGTTCCTAGTACTGTGGCATACTGGAGTCACAGAGGCTTGGCGTAACTAGATCT	/	/
1564	GGCAGATGACCACAATCACGA	GGCAGATtACCACAATCACGA	1mis	TGTGGAAAGGACGAAACACCGGCAGATGACCACAATCACGGTTTTGAGACGAAGTCCATGTCATCTTGCACCGTCTCGCTCCGTCGGGAAGAATCGAGTACTGGCAGATTACCACAATCACGAGGCTTGGCGTAACTAGATCT	0.546366	1
1565	ATGTACCAAAATCCACGACTT	ATGTACCAAAcTCCACGACTT	1mis	TGTGGAAAGGACGAAACACCATGTACCAAAATCCACGACTGTTTTGAGACGAAGTCCATTAATACATGCGGCGTCTCGCTCCTGTGCGTCAATGTTAGTACTATGTACCAAACTCCACGACTTGGCTTGGCGTAACTAGATCT	0.980081	1
1566	GCAGCAAAACGCCTGGATCAG	GCAGCAAAACGCCTGGATtAG	1mis	TGTGGAAAGGACGAAACACCGCAGCAAAACGCCTGGATCAGTTTTGAGACGAAGTCCGCGCTATTGGCGAGCGTCTCGCTCCGTGCATCTTCGCGAAGTACTGCAGCAAAACGCCTGGATTAGGGCTTGGCGTAACTAGATCT	0.920956	1
1567	AGACATACCATACTTAGCAAT	AGAtATACCATACTTAGCAAT	1mis	TGTGGAAAGGACGAAACACCAGACATACCATACTTAGCAAGTTTTGAGACGAAGTCCTCTCCTCATGTGGTCGTCTCGCTCCGCCTCATCCACATGCGTACTAGATATACCATACTTAGCAATGGCTTGGCGTAACTAGATCT	0.707255	1
1568	ACGAACCTGTCTCATTTGTGG	ACGAACCTGTCTCATcTGTGG	1mis	TGTGGAAAGGACGAAACACCACGAACCTGTCTCATTTGTGGTTTTGAGACGAAGTCCTGCTGTACATGTTCCGTCTCGCTCCTTCGCCTTCATAACGGTACTACGAACCTGTCTCATCTGTGGGGCTTGGCGTAACTAGATCT	0.211286	0.874919
1569	ATTCACATACTCACTGTCTGT	ATTCACATACTCACTGTCTtT	1mis	TGTGGAAAGGACGAAACACCATTCACATACTCACTGTCTGGTTTTGAGACGAAGTCGAACGACCGCTTCTACGTCTCGCTCCGACCAAGTGAGTTTGGTACTATTCACATACTCACTGTCTTTGGCTTGGCGTAACTAGATCT	0.611553	0.763456
1570	GTCCCACCTATCCTTCCTCGG	GTCCCACCTATCCTaCCTCGG	1mis	TGTGGAAAGGACGAAACACCGTCCCACCTATCCTTCCTCGGTTTTGAGACGAAGTCGACGTTAAGATGATACGTCTCGCTCCGTGGCAATAGGCCTGGTACTGTCCCACCTATCCTACCTCGGGGCTTGGCGTAACTAGATCT	0.557214	0.958491
1571	ACAGTATTTCCCCTCAAATGT	ACcGTATTTCCCCTCAAATGT	1mis	TGTGGAAAGGACGAAACACCACAGTATTTCCCCTCAAATGGTTTTGAGACGAAGTCGACTATAACTCTTGTCGTCTCGCTCCTCGTGGCTGCGCATGGTACTACCGTATTTCCCCTCAAATGTGGCTTGGCGTAACTAGATCT	0.656166	1
1572	GAGGAGAGGAAGTAGCCCGCG	GAGGAGAGGAAGTAcCCCGCG	1mis	TGTGGAAAGGACGAAACACCGAGGAGAGGAAGTAGCCCGCGTTTTGAGACGAAGTCGAGAGACATGTTGCTCGTCTCGCTCCTAAGGTACGAATCCGGTACTGAGGAGAGGAAGTACCCCGCGGGCTTGGCGTAACTAGATCT	0.828078	1
1573	ACACAGCCCATGCATCTGTCA	ACACAGtCCATGCATCTGTCA	1mis	TGTGGAAAGGACGAAACACCACACAGCCCATGCATCTGTCGTTTTGAGACGAAGTCGAGCGTCCTGTCAAGCGTCTCGCTCCTTATGTAGAGACTAGGTACTACACAGTCCATGCATCTGTCAGGCTTGGCGTAACTAGATCT	0.767254	1
1574	ATGAGACAACAGCAGATGACA	ATGAGACtACAGCAGATGACA	1mis	TGTGGAAAGGACGAAACACCATGAGACAACAGCAGATGACGTTTTGAGACGAAGTCGGAAGAGCTCGTGTCCGTCTCGCTCCGGAGGAATTAGCTAAGTACTATGAGACTACAGCAGATGACAGGCTTGGCGTAACTAGATCT	0.74605	0.958634
1575	ACAGACACGGGCGAGCATCTC	tCAGACACGGGCGAGCATCTC	1mis	TGTGGAAAGGACGAAACACCACAGACACGGGCGAGCATCTGTTTTGAGACGAAGTCGGACATATCGCTAGCCGTCTCGCTCCGTAAAGCATCTATGAGTACTTCAGACACGGGCGAGCATCTCGGCTTGGCGTAACTAGATCT	/	/
1576	AGACGCATGGTAATGCACAGT	AGcCGCATGGTAATGCACAGT	1mis	TGTGGAAAGGACGAAACACCAGACGCATGGTAATGCACAGGTTTTGAGACGAAGTCGGACCTGATAAGGTTCGTCTCGCTCCGAACGGATGTCACGCGTACTAGCCGCATGGTAATGCACAGTGGCTTGGCGTAACTAGATCT	0.45258	0.643401
1577	GGAGACACCATTGACTCGAGA	GGAGACACCATTGcCTCGAGA	1mis	TGTGGAAAGGACGAAACACCGGAGACACCATTGACTCGAGGTTTTGAGACGAAGTCGGCCTGTATACAAGTCGTCTCGCTCCTCTCTAAACCGTACCGTACTGGAGACACCATTGCCTCGAGAGGCTTGGCGTAACTAGATCT	/	/
1578	GGTCATCCCCACCCACGTGAG	GGTCATCCCCACCCACGTGgG	1mis	TGTGGAAAGGACGAAACACCGGTCATCCCCACCCACGTGAGTTTTGAGACGAAGTCGGCGGCATTGTTCAGCGTCTCGCTCCTCACTGGCGCAAGGAGTACTGGTCATCCCCACCCACGTGGGGGCTTGGCGTAACTAGATCT	/	/
1579	AGTACCTGGGTCACTGCATGT	AGTACCTGGGgCACTGCATGT	1mis	TGTGGAAAGGACGAAACACCAGTACCTGGGTCACTGCATGGTTTTGAGACGAAGTCTAAGGATGCAACCTTCGTCTCGCTCCTTGGGTAGGCGTCCCGTACTAGTACCTGGGGCACTGCATGTGGCTTGGCGTAACTAGATCT	0.303863	0.896007
1580	GCTCATGCAACTTGTCCTCGG	GCTCATGCAACTTGTgCTCGG	1mis	TGTGGAAAGGACGAAACACCGCTCATGCAACTTGTCCTCGGTTTTGAGACGAAGTCTAAGGTTGACCAACACGTCTCGCTCCTCGGATCTTGGACCAGTACTGCTCATGCAACTTGTGCTCGGGGCTTGGCGTAACTAGATCT	0.012775	0.03787
1581	GCACTATCTGAAGGTTCGGGA	GCACTATCTGAAGGTTCtGGA	1mis	TGTGGAAAGGACGAAACACCGCACTATCTGAAGGTTCGGGGTTTTGAGACGAAGTCTAATCAATGGCTGCGCGTCTCGCTCCGTGAAGCTCATCTCGGTACTGCACTATCTGAAGGTTCTGGAGGCTTGGCGTAACTAGATCT	/	/
1582	AGACAGCCAGACATGTGGCAG	AGACAGgCAGACATGTGGCAG	1mis	TGTGGAAAGGACGAAACACCAGACAGCCAGACATGTGGCAGTTTTGAGACGAAGTCTAATCCGAAGCTCGACGTCTCGCTCCTGGTTAGCTGGCCGCGTACTAGACAGGCAGACATGTGGCAGGGCTTGGCGTAACTAGATCT	1	1
1583	AGCGGAAAGCTCGCACCACAC	AGCGGAAAGCTCGCAtCACAC	1mis	TGTGGAAAGGACGAAACACCAGCGGAAAGCTCGCACCACAGTTTTGAGACGAAGTCTACGAACATCAACAGCGTCTCGCTCCGTAGAGAAGAGCGCTGTACTAGCGGAAAGCTCGCATCACACGGCTTGGCGTAACTAGATCT	0.261597	0.553841
1584	GAGCGCAAAGCAAACGTACGC	GAGCGCAAAtCAAACGTACGC	1mis	TGTGGAAAGGACGAAACACCGAGCGCAAAGCAAACGTACGGTTTTGAGACGAAGTCTAGATTGTCTGGCCTCGTCTCGCTCCGCGCTTGTGAAGCAGGTACTGAGCGCAAATCAAACGTACGCGGCTTGGCGTAACTAGATCT	/	/
1585	GGCACAGTGCCTGTCCCGCGG	GGCACAGTGCCTGTCCCGtGG	1mis	TGTGGAAAGGACGAAACACCGGCACAGTGCCTGTCCCGCGGTTTTGAGACGAAGTCTAGTTCGAGTGCAGTCGTCTCGCTCCGGGTTCCATGTCGCGGTACTGGCACAGTGCCTGTCCCGTGGGGCTTGGCGTAACTAGATCT	/	/
1586	ATAACTACTGCCTACTACCGT	ATAgCTACTGCCTACTACCGT	1mis	TGTGGAAAGGACGAAACACCATAACTACTGCCTACTACCGGTTTTGAGACGAAGTCTATAGAGGTCTGCCACGTCTCGCTCCGCTTAGGACTTGCGTGTACTATAGCTACTGCCTACTACCGTGGCTTGGCGTAACTAGATCT	0.742854	1
1587	GTACAGGACGAGAACGTGCGC	GTACAGGAtGAGAACGTGCGC	1mis	TGTGGAAAGGACGAAACACCGTACAGGACGAGAACGTGCGGTTTTGAGACGAAGTCTATCACCAATGCTCGCGTCTCGCTCCTCAGTCAAGTCCTGGGTACTGTACAGGATGAGAACGTGCGCGGCTTGGCGTAACTAGATCT	/	/
1588	ACAGGTAGTACGCCACGGTGA	ACAGGTAtTACGCCACGGTGA	1mis	TGTGGAAAGGACGAAACACCACAGGTAGTACGCCACGGTGGTTTTGAGACGAAGTCTCAACGCTAGACCAACGTCTCGCTCCGTAACGACCTGCGGAGTACTACAGGTATTACGCCACGGTGAGGCTTGGCGTAACTAGATCT	/	/
1589	GCCAGACCTGATCACCTGTCT	GCCgGACCTGATCACCTGTCT	1mis	TGTGGAAAGGACGAAACACCGCCAGACCTGATCACCTGTCGTTTTGAGACGAAGTCTCGGATCTTAACGTACGTCTCGCTCCGGCTTACCGTCTGAAGTACTGCCGGACCTGATCACCTGTCTGGCTTGGCGTAACTAGATCT	0.689497	1
1590	GGCTATGGAAGCCTGCGCTGT	GGCTATGGAAGCaTGCGCTGT	1mis	TGTGGAAAGGACGAAACACCGGCTATGGAAGCCTGCGCTGGTTTTGAGACGAAGTCTCTATTCCTGTGATACGTCTCGCTCCTCAATGGTTGTCGGCGTACTGGCTATGGAAGCATGCGCTGTGGCTTGGCGTAACTAGATCT	/	/
1591	GAACACGTGAGCGCAATGAAC	GAACACGTGAGCGCAATGAgC	1mis	TGTGGAAAGGACGAAACACCGAACACGTGAGCGCAATGAAGTTTTGAGACGAAGTCTCTCAATTGTTCAAGCGTCTCGCTCCTTTGTTTCAAGCGGAGTACTGAACACGTGAGCGCAATGAGCGGCTTGGCGTAACTAGATCT	0.897698	0.978846
1592	GTAGTAATGAGCATCCACATG	GTAGTAATGAGCAcCCACATG	1mis	TGTGGAAAGGACGAAACACCGTAGTAATGAGCATCCACATGTTTTGAGACGAAGTCTCTCTTGGCTAGGCTCGTCTCGCTCCGCGCGACGGCTAAATGTACTGTAGTAATGAGCACCCACATGGGCTTGGCGTAACTAGATCT	0.830805	1
1593	AGAACAACTGGCTTCGCACGG	AGAACAACTGGCTTCcCACGG	1mis	TGTGGAAAGGACGAAACACCAGAACAACTGGCTTCGCACGGTTTTGAGACGAAGTCTGAAGCGGCTGCGTTCGTCTCGCTCCTATTCTACACCCAATGTACTAGAACAACTGGCTTCCCACGGGGCTTGGCGTAACTAGATCT	0.811732	0.962125
1594	GCTGGTATTGTGACTAGTGAT	GCTGGTATTGgGACTAGTGAT	1mis	TGTGGAAAGGACGAAACACCGCTGGTATTGTGACTAGTGAGTTTTGAGACGAAGTCTGGAATCGACGTTACCGTCTCGCTCCGAGCCGGCTAGGAAGGTACTGCTGGTATTGGGACTAGTGATGGCTTGGCGTAACTAGATCT	0.612292	0.887423
1595	GTTGGTACTGGATCACATTGT	aTTGGTACTGGATCACATTGT	1mis	TGTGGAAAGGACGAAACACCGTTGGTACTGGATCACATTGGTTTTGAGACGAAGTCTGTCACGTGTTCGCACGTCTCGCTCCGCTCATCTTGCAGCCGTACTATTGGTACTGGATCACATTGTGGCTTGGCGTAACTAGATCT	0.838121	0.978278
1596	AGGAACTTAGGCCTCTCCGAG	AGGAACTTAGGCCaCTCCGAG	1mis	TGTGGAAAGGACGAAACACCAGGAACTTAGGCCTCTCCGAGTTTTGAGACGAAGTCTGTGTTCTATGTAGCCGTCTCGCTCCTTGGCGTGCTGTACAGTACTAGGAACTTAGGCCACTCCGAGGGCTTGGCGTAACTAGATCT	/	/
1597	ATCAGGTACTCCCTCAACACA	ATCAGGTACTCCCTCAAtACA	1mis	TGTGGAAAGGACGAAACACCATCAGGTACTCCCTCAACACGTTTTGAGACGAAGTCTTACGTCTAGTTAACCGTCTCGCTCCCGACGGCGCTATTATGTACTATCAGGTACTCCCTCAATACAGGCTTGGCGTAACTAGATCT	0.359383	1
1598	GTGTAAAAGGATCATTGGACA	GTGcAAAAGGATCATTGGACA	1mis	TGTGGAAAGGACGAAACACCGTGTAAAAGGATCATTGGACGTTTTGAGACGAAGTCTTAGGCTCTATGTAGCGTCTCGCTCCTCCGGTCCATAACTTGTACTGTGCAAAAGGATCATTGGACAGGCTTGGCGTAACTAGATCT	0.625258	0.852474
1599	AGAAGGACACAGCTCAACAGT	tGAAGGACACAGCTCAACAGT	1mis	TGTGGAAAGGACGAAACACCAGAAGGACACAGCTCAACAGGTTTTGAGACGAAGTCTTATCTGCAACACCACGTCTCGCTCCGCCACCTATAGTAATGTACTTGAAGGACACAGCTCAACAGTGGCTTGGCGTAACTAGATCT	0.734279	1
1600	GTCCCACCTATCCTTCCTCGG	GTCCCACCTATCCTTCgTCGG	1mis	TGTGGAAAGGACGAAACACCGTCCCACCTATCCTTCCTCGGTTTTGAGACGAAGTCTTATTACGTCTGAGTCGTCTCGCTCCGGTCTGAGTACGAATGTACTGTCCCACCTATCCTTCGTCGGGGCTTGGCGTAACTAGATCT	0.344493	0.592579
1601	GACCATACGATGCCTTGATGA	GACCATACGATGCCTTaATGA	1mis	TGTGGAAAGGACGAAACACCGACCATACGATGCCTTGATGGTTTTGAGACGAAGTCTTATTATTCCGGTAGCGTCTCGCTCCGACCTACAGATAATAGTACTGACCATACGATGCCTTAATGAGGCTTGGCGTAACTAGATCT	0.338226	0.901309
1602	ACCTACTCCAAGGCAAACCGC	ACgTACTCCAAGGCAAACCGC	1mis	TGTGGAAAGGACGAAACACCACCTACTCCAAGGCAAACCGGTTTTGAGACGAAGTCTTCAGGACGCTGATTCGTCTCGCTCCTGGGCGGTTGTAGTGGTACTACGTACTCCAAGGCAAACCGCGGCTTGGCGTAACTAGATCT	0.998226	1
1603	GGAGCACGGAATCAAAGTACA	GGAGCACGGAATCAcAGTACA	1mis	TGTGGAAAGGACGAAACACCGGAGCACGGAATCAAAGTACGTTTTGAGACGAAGTCTTCATGAGATCCGTACGTCTCGCTCCGGGTAGCCGATGGGAGTACTGGAGCACGGAATCACAGTACAGGCTTGGCGTAACTAGATCT	/	/
1604	GCTCACAGTAACCCATCACCA	GCTCACAGTAACCCATgACCA	1mis	TGTGGAAAGGACGAAACACCGCTCACAGTAACCCATCACCGTTTTGAGACGAAGTCTTGAATCCGCCATTGCGTCTCGCTCCGAGCAGCGCCAAGGAGTACTGCTCACAGTAACCCATGACCAGGCTTGGCGTAACTAGATCT	0.702733	0.876811
1605	GATAGGTACATATCAAACCAG	GATAGGTACAaATCAAACCAG	1mis	TGTGGAAAGGACGAAACACCGATAGGTACATATCAAACCAGTTTTGAGACGAAGTCTTGAGTTCAATCGACCGTCTCGCTCCTGCCTAGGAGGGCTAGTACTGATAGGTACAAATCAAACCAGGGCTTGGCGTAACTAGATCT	0.684949	0.863
1606	AGTAGTGGCAGTCATATTGGA	AGTAtTGGCAGTCATATTGGA	1mis	TGTGGAAAGGACGAAACACCAGTAGTGGCAGTCATATTGGGTTTTGAGACGAAGTGAACAGTAAGAACTGCCGTCTCGCTCCTTAAGCGTCCAGACCGTACTAGTATTGGCAGTCATATTGGAGGCTTGGCGTAACTAGATCT	/	/
1607	GTGCAGAGGATCTACAAAATG	GTGgAGAGGATCTACAAAATG	1mis	TGTGGAAAGGACGAAACACCGTGCAGAGGATCTACAAAATGTTTTGAGACGAAGTGAATATCACGCTAATCCGTCTCGCTCCTAGGGTGGCTTCTTGGTACTGTGGAGAGGATCTACAAAATGGGCTTGGCGTAACTAGATCT	0.642811	0.984305
1608	GCCAGTACAGTGGTAGCAGTT	GCCAGTACAGTGaTAGCAGTT	1mis	TGTGGAAAGGACGAAACACCGCCAGTACAGTGGTAGCAGTGTTTTGAGACGAAGTGACATTCCTTAGGTATCGTCTCGCTCCGCAATAAGCAAAGTGGTACTGCCAGTACAGTGATAGCAGTTGGCTTGGCGTAACTAGATCT	1	1
1609	AACCTACTCCATTGATAACGA	AACCTACTCCAcTGATAACGA	1mis	TGTGGAAAGGACGAAACACCAACCTACTCCATTGATAACGGTTTTGAGACGAAGTGACCTGTAGGTATATTCGTCTCGCTCCTATACAGCGAACCTTGTACTAACCTACTCCACTGATAACGAGGCTTGGCGTAACTAGATCT	/	/
1610	ACCTATGAGAAGCTGCTGTGT	ACCTATGAGAAGCTGCTaTGT	1mis	TGTGGAAAGGACGAAACACCACCTATGAGAAGCTGCTGTGGTTTTGAGACGAAGTGACTACTCACTAGCTGCGTCTCGCTCCTGGGTACTCTTGTCTGTACTACCTATGAGAAGCTGCTATGTGGCTTGGCGTAACTAGATCT	/	/
1611	ACAAGACCGCTACATCGTCGT	ACgAGACCGCTACATCGTCGT	1mis	TGTGGAAAGGACGAAACACCACAAGACCGCTACATCGTCGGTTTTGAGACGAAGTGACTTCTTAGTCCTACCGTCTCGCTCCTATCCATTGGGTGGCGTACTACGAGACCGCTACATCGTCGTGGCTTGGCGTAACTAGATCT	0.684049	1
1612	GACGATCGCCACGGATCAGGA	GACGATCGCCACGGATCgGGA	1mis	TGTGGAAAGGACGAAACACCGACGATCGCCACGGATCAGGGTTTTGAGACGAAGTGAGAATCGCTAACAGACGTCTCGCTCCTAACGGTTTGAGCCCGTACTGACGATCGCCACGGATCGGGAGGCTTGGCGTAACTAGATCT	0.52433	0.916438
1613	ATTGCTTACTGCATAAGACCT	ATTcCTTACTGCATAAGACCT	1mis	TGTGGAAAGGACGAAACACCATTGCTTACTGCATAAGACCGTTTTGAGACGAAGTGAGAGAGAGTGTAACTCGTCTCGCTCCCGAGGCTTTAGTCACGTACTATTCCTTACTGCATAAGACCTGGCTTGGCGTAACTAGATCT	/	/
1614	GATGAGCGAGCGGTGCATGGT	GATGAGCGAGtGGTGCATGGT	1mis	TGTGGAAAGGACGAAACACCGATGAGCGAGCGGTGCATGGGTTTTGAGACGAAGTGAGGTGGATCTCACTTCGTCTCGCTCCTAATCGTGCTTCCCAGTACTGATGAGCGAGTGGTGCATGGTGGCTTGGCGTAACTAGATCT	0.973654	1
1615	GTGGCACTCCTAAATCGCATC	GTGGCAtTCCTAAATCGCATC	1mis	TGTGGAAAGGACGAAACACCGTGGCACTCCTAAATCGCATGTTTTGAGACGAAGTGAGTCGAGCAGAATACCGTCTCGCTCCGTGTCTGTCACTTCAGTACTGTGGCATTCCTAAATCGCATCGGCTTGGCGTAACTAGATCT	0.546043	1
1616	GGGCGACCGTCACAACACTAC	GcGCGACCGTCACAACACTAC	1mis	TGTGGAAAGGACGAAACACCGGGCGACCGTCACAACACTAGTTTTGAGACGAAGTGAGTTAAGGATCTACACGTCTCGCTCCGGTAGCATAAAGCGGGTACTGCGCGACCGTCACAACACTACGGCTTGGCGTAACTAGATCT	/	/
1617	GGTAGTCAATGTTGGAGTCGG	GGTAGcCAATGTTGGAGTCGG	1mis	TGTGGAAAGGACGAAACACCGGTAGTCAATGTTGGAGTCGGTTTTGAGACGAAGTGATAACGAGTGAGCATCGTCTCGCTCCTGCTTTCGGGACGTAGTACTGGTAGCCAATGTTGGAGTCGGGGCTTGGCGTAACTAGATCT	0.835194	1
1618	GACACGCATGATCCTCATCGT	GACACGCATGATCCTaATCGT	1mis	TGTGGAAAGGACGAAACACCGACACGCATGATCCTCATCGGTTTTGAGACGAAGTGATAACGTACGTGGTACGTCTCGCTCCCTGCACGGGAATCAGGTACTGACACGCATGATCCTAATCGTGGCTTGGCGTAACTAGATCT	0.344825	0.703865
1619	GTGCACTGACCTGTACTGCAA	GTGCACTGACtTGTACTGCAA	1mis	TGTGGAAAGGACGAAACACCGTGCACTGACCTGTACTGCAGTTTTGAGACGAAGTGATAAGGAAGTGCATTCGTCTCGCTCCTAGGGCGTCCGCAAAGTACTGTGCACTGACTTGTACTGCAAGGCTTGGCGTAACTAGATCT	0.378465	0.953216
1620	GGCCAGATGCTGTGTAACCTT	GGCCAGATGCTGTGTAACaTT	1mis	TGTGGAAAGGACGAAACACCGGCCAGATGCTGTGTAACCTGTTTTGAGACGAAGTGATAATGGACAACAGTCGTCTCGCTCCTCTTCAAGCTGTGTCGTACTGGCCAGATGCTGTGTAACATTGGCTTGGCGTAACTAGATCT	0.419276	0.712292
1621	GAACACAATGATCACGCTGGT	GAAaACAATGATCACGCTGGT	1mis	TGTGGAAAGGACGAAACACCGAACACAATGATCACGCTGGGTTTTGAGACGAAGTGATATCGAACACATACCGTCTCGCTCCGACCAGCACATTACCGTACTGAAAACAATGATCACGCTGGTGGCTTGGCGTAACTAGATCT	0.915452	1
1622	ACATGGACAGTCCTGCATGGT	ACATGGACAGTCCTcCATGGT	1mis	TGTGGAAAGGACGAAACACCACATGGACAGTCCTGCATGGGTTTTGAGACGAAGTGATATTGCTACGGCATCGTCTCGCTCCGTAACGGTAGACTTGGTACTACATGGACAGTCCTCCATGGTGGCTTGGCGTAACTAGATCT	0.782116	1
1623	GCAGCATCCAACCAAAATCCC	GgAGCATCCAACCAAAATCCC	1mis	TGTGGAAAGGACGAAACACCGCAGCATCCAACCAAAATCCGTTTTGAGACGAAGTGATCTTCATCAACACGCGTCTCGCTCCGTGGTCTTCCAACGAGTACTGGAGCATCCAACCAAAATCCCGGCTTGGCGTAACTAGATCT	0.760976	0.951978
1624	ACTCCATACCTGCATCATCCT	ACTCCATACCTGaATCATCCT	1mis	TGTGGAAAGGACGAAACACCACTCCATACCTGCATCATCCGTTTTGAGACGAAGTGATGTAGACTCAGAATCGTCTCGCTCCGATGTTAGACCCTATGTACTACTCCATACCTGAATCATCCTGGCTTGGCGTAACTAGATCT	0.210864	0.469004
1625	AGATGTACTACACACACCGAC	AGATGTACTACACACtCCGAC	1mis	TGTGGAAAGGACGAAACACCAGATGTACTACACACACCGAGTTTTGAGACGAAGTGCAAGTGTGGAATGACCGTCTCGCTCCGAAGACGGCAGTCTCGTACTAGATGTACTACACACTCCGACGGCTTGGCGTAACTAGATCT	0.438983	0.771954
1626	AGTCTACTGCCACTCAGAGGG	AGTCTACTGCCACTgAGAGGG	1mis	TGTGGAAAGGACGAAACACCAGTCTACTGCCACTCAGAGGGTTTTGAGACGAAGTGCAATATCATGTTCAGCGTCTCGCTCCGTTGCTTCATCCGATGTACTAGTCTACTGCCACTGAGAGGGGGCTTGGCGTAACTAGATCT	/	/
1627	GATAGGTCGAGTCCAAGTTGT	GATAGaTCGAGTCCAAGTTGT	1mis	TGTGGAAAGGACGAAACACCGATAGGTCGAGTCCAAGTTGGTTTTGAGACGAAGTGCACCTTGCATCCTGCCGTCTCGCTCCTGCCTATCAGATGATGTACTGATAGATCGAGTCCAAGTTGTGGCTTGGCGTAACTAGATCT	0.429174	0.965074
1628	ATGAACAGGAAAGTGGTGATG	AaGAACAGGAAAGTGGTGATG	1mis	TGTGGAAAGGACGAAACACCATGAACAGGAAAGTGGTGATGTTTTGAGACGAAGTGCACGTAGATACTTATCGTCTCGCTCCGACAATATTACCCTGGTACTAAGAACAGGAAAGTGGTGATGGGCTTGGCGTAACTAGATCT	0.762369	0.957911
1629	GGGACCTACCATTTCCGTGTC	GGGACCcACCATTTCCGTGTC	1mis	TGTGGAAAGGACGAAACACCGGGACCTACCATTTCCGTGTGTTTTGAGACGAAGTGCACTTAACTAGGAGGCGTCTCGCTCCCTGCAGTACTGGTCAGTACTGGGACCCACCATTTCCGTGTCGGCTTGGCGTAACTAGATCT	0.361901	0.922934
1630	AGAGCAGAAGTGCTCCACTCC	AGAGCAGAgGTGCTCCACTCC	1mis	TGTGGAAAGGACGAAACACCAGAGCAGAAGTGCTCCACTCGTTTTGAGACGAAGTGCACTTGAATACAGGCCGTCTCGCTCCTCAAACGCGTCCAACGTACTAGAGCAGAGGTGCTCCACTCCGGCTTGGCGTAACTAGATCT	0.788328	1
1631	AGACACATGGTAGTGCAAGGT	AGACACATGtTAGTGCAAGGT	1mis	TGTGGAAAGGACGAAACACCAGACACATGGTAGTGCAAGGGTTTTGAGACGAAGTGCAGATTGCAGTGATTCGTCTCGCTCCTTCTTCATCTACAAGGTACTAGACACATGTTAGTGCAAGGTGGCTTGGCGTAACTAGATCT	0.831503	0.888942
1632	ACTCCGTACCTGCTTTACTGG	ACTCCGTACCTGaTTTACTGG	1mis	TGTGGAAAGGACGAAACACCACTCCGTACCTGCTTTACTGGTTTTGAGACGAAGTGCAGTGATCCTCTATCCGTCTCGCTCCGATTAACGGCTTCATGTACTACTCCGTACCTGATTTACTGGGGCTTGGCGTAACTAGATCT	/	/
1633	GCGTAGATGATGATGTCCTGG	GtGTAGATGATGATGTCCTGG	1mis	TGTGGAAAGGACGAAACACCGCGTAGATGATGATGTCCTGGTTTTGAGACGAAGTGCATACTAGAGCAGCCCGTCTCGCTCCGCAGACAACAGGTAGGTACTGTGTAGATGATGATGTCCTGGGGCTTGGCGTAACTAGATCT	0.764679	0.852617
1634	GCTGCACGGCCATCACACTGC	GCTGCACGGCCcTCACACTGC	1mis	TGTGGAAAGGACGAAACACCGCTGCACGGCCATCACACTGGTTTTGAGACGAAGTGCATGCATACTGCAACCGTCTCGCTCCGTAGATCGGTTTATCGTACTGCTGCACGGCCCTCACACTGCGGCTTGGCGTAACTAGATCT	0.591556	0.90109
1635	ACTCAACAAGCCCAGTGTTGG	ACTCAACAAGCCCAGTcTTGG	1mis	TGTGGAAAGGACGAAACACCACTCAACAAGCCCAGTGTTGGTTTTGAGACGAAGTGCCAATTAATGCACCACGTCTCGCTCCTGGGTGTGCGCTTATGTACTACTCAACAAGCCCAGTCTTGGGGCTTGGCGTAACTAGATCT	/	/
1636	ACCACACTTGATGACCCCCTG	ACCACACTTGATGAtCCCCTG	1mis	TGTGGAAAGGACGAAACACCACCACACTTGATGACCCCCTGTTTTGAGACGAAGTGCCACAACTTAAGTGACGTCTCGCTCCTCGTTTCCGATGGGAGTACTACCACACTTGATGATCCCCTGGGCTTGGCGTAACTAGATCT	0.286584	0.939266
1637	AGTACCAGGCCTGTAGCGGTG	AGTACCAGGCCTGTAaCGGTG	1mis	TGTGGAAAGGACGAAACACCAGTACCAGGCCTGTAGCGGTGTTTTGAGACGAAGTGCCGCCAGACATGATTCGTCTCGCTCCTTGCCACCACCCAACGTACTAGTACCAGGCCTGTAACGGTGGGCTTGGCGTAACTAGATCT	0.65916	0.965085
1638	AAGGGAAGGATGCGAGTCAGG	AAGGGAAGGAcGCGAGTCAGG	1mis	TGTGGAAAGGACGAAACACCAAGGGAAGGATGCGAGTCAGGTTTTGAGACGAAGTGCCTGCTTGCATAATTCGTCTCGCTCCTCGCCATCTTGAGCCGTACTAAGGGAAGGACGCGAGTCAGGGGCTTGGCGTAACTAGATCT	/	/
1639	GCAGAACCGAGGGTACATGCT	GCAGAACCGtGGGTACATGCT	1mis	TGTGGAAAGGACGAAACACCGCAGAACCGAGGGTACATGCGTTTTGAGACGAAGTGCGCGGCAGAATACACCGTCTCGCTCCGTGAGGGATTACCATGTACTGCAGAACCGTGGGTACATGCTGGCTTGGCGTAACTAGATCT	0.64628	0.888302
1640	ACAGCACTTGCTAGGAACAGT	ACAGCACTTGCTAGGAtCAGT	1mis	TGTGGAAAGGACGAAACACCACAGCACTTGCTAGGAACAGGTTTTGAGACGAAGTGCGTCAGTAGGTGGTACGTCTCGCTCCTCGTACCAAGTGTGCGTACTACAGCACTTGCTAGGATCAGTGGCTTGGCGTAACTAGATCT	/	/
1641	AGCACGACCGCAATGATCAGG	AGCACaACCGCAATGATCAGG	1mis	TGTGGAAAGGACGAAACACCAGCACGACCGCAATGATCAGGTTTTGAGACGAAGTGCTACCTTACACCAACCGTCTCGCTCCGCAACAACTGTGTGAGTACTAGCACAACCGCAATGATCAGGGGCTTGGCGTAACTAGATCT	/	/
1642	ACTCACGGTTCCAGTACACCG	ACTCACGGTTCaAGTACACCG	1mis	TGTGGAAAGGACGAAACACCACTCACGGTTCCAGTACACCGTTTTGAGACGAAGTGCTATCACACCATCCACGTCTCGCTCCTTCGTGCTGTAAGGCGTACTACTCACGGTTCAAGTACACCGGGCTTGGCGTAACTAGATCT	0.489559	0.741597
1643	GCTGTACGAGCTGGCTCAGGC	GCTGTACGAGCTGGCTCcGGC	1mis	TGTGGAAAGGACGAAACACCGCTGTACGAGCTGGCTCAGGGTTTTGAGACGAAGTGCTTAAGGATAGACGCCGTCTCGCTCCGGGCATGCTCCTGCAGTACTGCTGTACGAGCTGGCTCCGGCGGCTTGGCGTAACTAGATCT	/	/
1644	ACAGAGGATCCCACTCTAGTG	ACAGAGGATCCCACTtTAGTG	1mis	TGTGGAAAGGACGAAACACCACAGAGGATCCCACTCTAGTGTTTTGAGACGAAGTGCTTCTGATGACGCATCGTCTCGCTCCTTCAGCTATATACCTGTACTACAGAGGATCCCACTTTAGTGGGCTTGGCGTAACTAGATCT	/	/
1645	ATGTACCAAAATCCACGACTT	ATcTACCAAAATCCACGACTT	1mis	TGTGGAAAGGACGAAACACCATGTACCAAAATCCACGACTGTTTTGAGACGAAGTGGACTAACGAGTCTATCGTCTCGCTCCTGTGCGTGCCAGCCAGTACTATCTACCAAAATCCACGACTTGGCTTGGCGTAACTAGATCT	0.93147	1
1646	GGCCACACTGGAGGATGATGT	GaCCACACTGGAGGATGATGT	1mis	TGTGGAAAGGACGAAACACCGGCCACACTGGAGGATGATGGTTTTGAGACGAAGTGGACTAAGGAGACTATCGTCTCGCTCCGCCCATAGACCTACAGTACTGACCACACTGGAGGATGATGTGGCTTGGCGTAACTAGATCT	0.953592	1
1647	ACTACAGGCGCACGGTACAGC	ACgACAGGCGCACGGTACAGC	1mis	TGTGGAAAGGACGAAACACCACTACAGGCGCACGGTACAGGTTTTGAGACGAAGTGGACTAAGTCAACGAACGTCTCGCTCCTGACAAAGCGATAAGGTACTACGACAGGCGCACGGTACAGCGGCTTGGCGTAACTAGATCT	/	/
1648	GAACAGCATTGACCTCAGAGA	GAgCAGCATTGACCTCAGAGA	1mis	TGTGGAAAGGACGAAACACCGAACAGCATTGACCTCAGAGGTTTTGAGACGAAGTGGACTCTGACACTTCACGTCTCGCTCCTCACACGTTAGAGGAGTACTGAGCAGCATTGACCTCAGAGAGGCTTGGCGTAACTAGATCT	0.872143	0.938465
1649	ACTACCATGTTCTCTACCGAG	ACTACCATGTTgTCTACCGAG	1mis	TGTGGAAAGGACGAAACACCACTACCATGTTCTCTACCGAGTTTTGAGACGAAGTGGAGGCAGCCAAGAAGCGTCTCGCTCCTGACAACGCCGTCGCGTACTACTACCATGTTGTCTACCGAGGGCTTGGCGTAACTAGATCT	0.120197	0.153556
1650	GATGACATGATTATGGACAGA	GATGACAcGATTATGGACAGA	1mis	TGTGGAAAGGACGAAACACCGATGACATGATTATGGACAGGTTTTGAGACGAAGTGGAGTCGTAACCACAGCGTCTCGCTCCTCCTGACTCGATATCGTACTGATGACACGATTATGGACAGAGGCTTGGCGTAACTAGATCT	0.756914	0.869105
1651	ACTTATGCTTAGGTAACTTGC	ACTTATGCTTAGGTAACTTtC	1mis	TGTGGAAAGGACGAAACACCACTTATGCTTAGGTAACTTGGTTTTGAGACGAAGTGGCCGCGGCAACGATGCGTCTCGCTCCTTCTCGTTACCTTCAGTACTACTTATGCTTAGGTAACTTTCGGCTTGGCGTAACTAGATCT	/	/
1652	AGCAGCTATAGCCCTACTGTG	AGCAGCTATAGCCaTACTGTG	1mis	TGTGGAAAGGACGAAACACCAGCAGCTATAGCCCTACTGTGTTTTGAGACGAAGTGGTAACTCATAACAACCGTCTCGCTCCCGAAGAGAGAGTTGCGTACTAGCAGCTATAGCCATACTGTGGGCTTGGCGTAACTAGATCT	/	/
1653	GAGTACACGGTCTATGACGAT	GAGTACtCGGTCTATGACGAT	1mis	TGTGGAAAGGACGAAACACCGAGTACACGGTCTATGACGAGTTTTGAGACGAAGTGGTGCAGAATAGCACACGTCTCGCTCCTCATGTCAACATGGTGTACTGAGTACTCGGTCTATGACGATGGCTTGGCGTAACTAGATCT	/	/
1654	GGACAACCTTCAAGACACGCT	GGACAACCTTCAAGACACtCT	1mis	TGTGGAAAGGACGAAACACCGGACAACCTTCAAGACACGCGTTTTGAGACGAAGTGGTGTGCGCGCCAACACGTCTCGCTCCTCTAGCGATCCGGTAGTACTGGACAACCTTCAAGACACTCTGGCTTGGCGTAACTAGATCT	0.889168	0.926126
1655	GATACTTGGCCAAAGGACGTG	GATAtTTGGCCAAAGGACGTG	1mis	TGTGGAAAGGACGAAACACCGATACTTGGCCAAAGGACGTGTTTTGAGACGAAGTGGTTGAACTCGCTAGTCGTCTCGCTCCTTGAGTGGGATAGTCGTACTGATATTTGGCCAAAGGACGTGGGCTTGGCGTAACTAGATCT	0.576576	1
1656	AACGGGTATGAGCTATTCCAA	AACGGGTATGAGCTATgCCAA	1mis	TGTGGAAAGGACGAAACACCAACGGGTATGAGCTATTCCAGTTTTGAGACGAAGTGTAATATCGCGGACGTCGTCTCGCTCCGCTCTTGCTACTGGCGTACTAACGGGTATGAGCTATGCCAAGGCTTGGCGTAACTAGATCT	0.992386	1
1657	ATCAGGTACTCCCTCAACACA	ATCAGGTACTCCCTCAACgCA	1mis	TGTGGAAAGGACGAAACACCATCAGGTACTCCCTCAACACGTTTTGAGACGAAGTGTAATGCGAACAATGGCGTCTCGCTCCCTGGTCAGACTCTGAGTACTATCAGGTACTCCCTCAACGCAGGCTTGGCGTAACTAGATCT	0.161412	0.455797
1658	GTACGATGTCTACCAGACAGA	GTACGATGTCTACaAGACAGA	1mis	TGTGGAAAGGACGAAACACCGTACGATGTCTACCAGACAGGTTTTGAGACGAAGTGTAATGGAGGCGATTCCGTCTCGCTCCGGTCCCTTGACAAGTGTACTGTACGATGTCTACAAGACAGAGGCTTGGCGTAACTAGATCT	/	/
1659	ACGTCGATGAGCGTGTAGAGC	ACcTCGATGAGCGTGTAGAGC	1mis	TGTGGAAAGGACGAAACACCACGTCGATGAGCGTGTAGAGGTTTTGAGACGAAGTGTACAGAACTGATACTCGTCTCGCTCCGCATACCCTCACGAAGTACTACCTCGATGAGCGTGTAGAGCGGCTTGGCGTAACTAGATCT	/	/
1660	AATATGCTACACTGCAGTGGT	AATATGCTACACTGCAGgGGT	1mis	TGTGGAAAGGACGAAACACCAATATGCTACACTGCAGTGGGTTTTGAGACGAAGTGTACTCGGAATAGCACCGTCTCGCTCCTGAAGGCACAATCTGGTACTAATATGCTACACTGCAGGGGTGGCTTGGCGTAACTAGATCT	0.728207	0.823191
1661	ATGTACCTTGAGGCAGCGATT	AaGTACCTTGAGGCAGCGATT	1mis	TGTGGAAAGGACGAAACACCATGTACCTTGAGGCAGCGATGTTTTGAGACGAAGTGTAGAGTCCTTATTGTCGTCTCGCTCCTTTGCTCCTCGTTTAGTACTAAGTACCTTGAGGCAGCGATTGGCTTGGCGTAACTAGATCT	0.912536	0.996489
1662	GCACACACGATATTGGTCGAT	GCACACtCGATATTGGTCGAT	1mis	TGTGGAAAGGACGAAACACCGCACACACGATATTGGTCGAGTTTTGAGACGAAGTGTAGGACTACGAATCGCGTCTCGCTCCTCTAGTAAGCGCAGAGTACTGCACACTCGATATTGGTCGATGGCTTGGCGTAACTAGATCT	0.902606	0.952625
1663	GTACCGATAATAGCTGCCCAG	GTACCGATAATAGCTGCtCAG	1mis	TGTGGAAAGGACGAAACACCGTACCGATAATAGCTGCCCAGTTTTGAGACGAAGTGTATCAGAGATGCATTCGTCTCGCTCCGCGATCCATTTAGCGGTACTGTACCGATAATAGCTGCTCAGGGCTTGGCGTAACTAGATCT	0.396515	0.829077
1664	GCACAGTAGAAGCCGTATTGG	GCACAGTAGtAGCCGTATTGG	1mis	TGTGGAAAGGACGAAACACCGCACAGTAGAAGCCGTATTGGTTTTGAGACGAAGTGTATCGAGGACTTATACGTCTCGCTCCTACACACGCATCGTGGTACTGCACAGTAGTAGCCGTATTGGGGCTTGGCGTAACTAGATCT	0.90276	0.93941
1665	ATGTACACGAAGGCCCGCGGA	ATGTACACGAAGaCCCGCGGA	1mis	TGTGGAAAGGACGAAACACCATGTACACGAAGGCCCGCGGGTTTTGAGACGAAGTGTATCTTGGTGTCTTACGTCTCGCTCCGCATCATGATGGATGGTACTATGTACACGAAGACCCGCGGAGGCTTGGCGTAACTAGATCT	0.298134	0.936992
1666	GGTACCTTTGCACAGTCAGAA	GGaACCTTTGCACAGTCAGAA	1mis	TGTGGAAAGGACGAAACACCGGTACCTTTGCACAGTCAGAGTTTTGAGACGAAGTGTCAACCTAGGTTAATCGTCTCGCTCCTGCTCCGTGCCTGATGTACTGGAACCTTTGCACAGTCAGAAGGCTTGGCGTAACTAGATCT	/	/
1667	GCACAGTAGAAGCCGTATTGG	GCACAGTAGAAGCCGTATaGG	1mis	TGTGGAAAGGACGAAACACCGCACAGTAGAAGCCGTATTGGTTTTGAGACGAAGTGTCACTTATGTCGGAGCGTCTCGCTCCTCTCGCCGAATAATAGTACTGCACAGTAGAAGCCGTATAGGGGCTTGGCGTAACTAGATCT	0.964092	1
1668	ACAGCACTTGCTAGGAACAGT	ACAGCAgTTGCTAGGAACAGT	1mis	TGTGGAAAGGACGAAACACCACAGCACTTGCTAGGAACAGGTTTTGAGACGAAGTGTCCACGAGCTCAATACGTCTCGCTCCTCGTACAATTGTGTGGTACTACAGCAGTTGCTAGGAACAGTGGCTTGGCGTAACTAGATCT	0.559454	0.914377
1669	GTGGACGCCATCGTCAACGCC	GTGGACGCCATCGTCAACGaC	1mis	TGTGGAAAGGACGAAACACCGTGGACGCCATCGTCAACGCGTTTTGAGACGAAGTGTCCTATGAACAACCACGTCTCGCTCCTAGTCCGATAACCTAGTACTGTGGACGCCATCGTCAACGACGGCTTGGCGTAACTAGATCT	/	/
1670	ACTACTACCAAATGGTGCCCA	ACTACTACCAAATGGTGCaCA	1mis	TGTGGAAAGGACGAAACACCACTACTACCAAATGGTGCCCGTTTTGAGACGAAGTGTCCTTCTCGTAATATCGTCTCGCTCCGCGACTGGACTAGACGTACTACTACTACCAAATGGTGCACAGGCTTGGCGTAACTAGATCT	0.496088	0.767301
1671	GTGCACTACGAGGACGCGTGC	GTGCACTACGAGGACGCGTaC	1mis	TGTGGAAAGGACGAAACACCGTGCACTACGAGGACGCGTGGTTTTGAGACGAAGTGTCGAGTAAGGCACCGCGTCTCGCTCCCGCTGGAATCTAGTCGTACTGTGCACTACGAGGACGCGTACGGCTTGGCGTAACTAGATCT	/	/
1672	AGAACTTACCTGCCTCACACA	AGgACTTACCTGCCTCACACA	1mis	TGTGGAAAGGACGAAACACCAGAACTTACCTGCCTCACACGTTTTGAGACGAAGTGTCTATCGATCACCAGCGTCTCGCTCCGCTTTGAATACTACGGTACTAGGACTTACCTGCCTCACACAGGCTTGGCGTAACTAGATCT	0.595629	1
1673	AAGAGAATGATCCATACCACA	AAGAGAAaGATCCATACCACA	1mis	TGTGGAAAGGACGAAACACCAAGAGAATGATCCATACCACGTTTTGAGACGAAGTGTCTCCGCTTGATCCACGTCTCGCTCCTCGAGATTGAACAGCGTACTAAGAGAAAGATCCATACCACAGGCTTGGCGTAACTAGATCT	0.706276	0.9687
1674	AGCATTTGACCTCTTCGACGT	AGCATTTGACCTCTTaGACGT	1mis	TGTGGAAAGGACGAAACACCAGCATTTGACCTCTTCGACGGTTTTGAGACGAAGTGTGAGTTAATATTGCGCGTCTCGCTCCTTCACTGTACGTTATGTACTAGCATTTGACCTCTTAGACGTGGCTTGGCGTAACTAGATCT	0.655391	0.953841
1675	GTCTGATCTCGAGGCCAACGT	GTCTGAaCTCGAGGCCAACGT	1mis	TGTGGAAAGGACGAAACACCGTCTGATCTCGAGGCCAACGGTTTTGAGACGAAGTGTGCTGGAACTAGAATCGTCTCGCTCCGTGGGTGGCTTTAAAGTACTGTCTGAACTCGAGGCCAACGTGGCTTGGCGTAACTAGATCT	0.471845	1
1676	GAGGAGAGGAAGTAGCCCGCG	GAGGAtAGGAAGTAGCCCGCG	1mis	TGTGGAAAGGACGAAACACCGAGGAGAGGAAGTAGCCCGCGTTTTGAGACGAAGTGTGGCCACGATATTGTCGTCTCGCTCCTAAGGTCAACTCTACGTACTGAGGATAGGAAGTAGCCCGCGGGCTTGGCGTAACTAGATCT	/	/
1677	GCATTACAGCTCGCAATGTGT	GCATTAgAGCTCGCAATGTGT	1mis	TGTGGAAAGGACGAAACACCGCATTACAGCTCGCAATGTGGTTTTGAGACGAAGTGTGGCGTTACAATTCCCGTCTCGCTCCGGCTCCTCGCACTATGTACTGCATTAGAGCTCGCAATGTGTGGCTTGGCGTAACTAGATCT	0.902205	0.991261
1678	ACACTAGCAGCATACATAAGG	ACACTAGCAGCATACATcAGG	1mis	TGTGGAAAGGACGAAACACCACACTAGCAGCATACATAAGGTTTTGAGACGAAGTGTGGTACGCAACACTTCGTCTCGCTCCTCGGGTCTCAAATCGGTACTACACTAGCAGCATACATCAGGGGCTTGGCGTAACTAGATCT	/	/
1679	GGTGTCTATCGTTATTGGTGT	GGTGTCTATCcTTATTGGTGT	1mis	TGTGGAAAGGACGAAACACCGGTGTCTATCGTTATTGGTGGTTTTGAGACGAAGTGTGGTTCTGGTCAATGCGTCTCGCTCCCGCGGCGTACTATGCGTACTGGTGTCTATCCTTATTGGTGTGGCTTGGCGTAACTAGATCT	0.257472	0.618182
1680	GCCCTAGGACTTACTTGTGCA	GCCCTAGGACTTACTTGTGtA	1mis	TGTGGAAAGGACGAAACACCGCCCTAGGACTTACTTGTGCGTTTTGAGACGAAGTGTGTAAGCATCAACATCGTCTCGCTCCGGCTTTCCACACCACGTACTGCCCTAGGACTTACTTGTGTAGGCTTGGCGTAACTAGATCT	0.664627	0.780673
1681	GTCGTATAGTTACCTCCTTGT	cTCGTATAGTTACCTCCTTGT	1mis	TGTGGAAAGGACGAAACACCGTCGTATAGTTACCTCCTTGGTTTTGAGACGAAGTGTGTGTTCTCATTATGCGTCTCGCTCCCGCTATGGCCAGTTAGTACTCTCGTATAGTTACCTCCTTGTGGCTTGGCGTAACTAGATCT	0.642303	0.959774
1682	GGGATGACCCTTGTGGGCTCA	GGGATGACCCTTGcGGGCTCA	1mis	TGTGGAAAGGACGAAACACCGGGATGACCCTTGTGGGCTCGTTTTGAGACGAAGTGTTCATAGTTGATGGTCGTCTCGCTCCGCCGTATCTAACATAGTACTGGGATGACCCTTGCGGGCTCAGGCTTGGCGTAACTAGATCT	0.272357	0.479385
1683	GATGCTATTGTGATATCCTGT	GAaGCTATTGTGATATCCTGT	1mis	TGTGGAAAGGACGAAACACCGATGCTATTGTGATATCCTGGTTTTGAGACGAAGTGTTCCAACCATCATATCGTCTCGCTCCGACGTGCTTGAAGGCGTACTGAAGCTATTGTGATATCCTGTGGCTTGGCGTAACTAGATCT	0.682109	1
1684	GTGGCACTCCTAAATCGCATC	GTcGCACTCCTAAATCGCATC	1mis	TGTGGAAAGGACGAAACACCGTGGCACTCCTAAATCGCATGTTTTGAGACGAAGTGTTCTTCGTTGATCATCGTCTCGCTCCGTGTCTTATTATCGTGTACTGTCGCACTCCTAAATCGCATCGGCTTGGCGTAACTAGATCT	/	/
1685	GGAGATACCTGTGACCGTGAG	GGAGATACCTGTGACtGTGAG	1mis	TGTGGAAAGGACGAAACACCGGAGATACCTGTGACCGTGAGTTTTGAGACGAAGTGTTGCCTATGTTGGCACGTCTCGCTCCGCCAATGGATAGTGTGTACTGGAGATACCTGTGACTGTGAGGGCTTGGCGTAACTAGATCT	0.463205	0.947658
1686	AGACGTATGTGTACTTCTATC	AGACGTATGTcTACTTCTATC	1mis	TGTGGAAAGGACGAAACACCAGACGTATGTGTACTTCTATGTTTTGAGACGAAGTGTTGGACTCAGCGCCTCGTCTCGCTCCGCGGGATTGTTTGAAGTACTAGACGTATGTCTACTTCTATCGGCTTGGCGTAACTAGATCT	/	/
1687	GCAGCAATTGCTCTTACACTG	GCAGCAATTGCTCTTACAaTG	1mis	TGTGGAAAGGACGAAACACCGCAGCAATTGCTCTTACACTGTTTTGAGACGAAGTTAACAGCTGACAAGAGCGTCTCGCTCCGTGCTTCAATCGTTCGTACTGCAGCAATTGCTCTTACAATGGGCTTGGCGTAACTAGATCT	/	/
1688	AGAGCATACAGCATCATCTGA	AGAGCATACgGCATCATCTGA	1mis	TGTGGAAAGGACGAAACACCAGAGCATACAGCATCATCTGGTTTTGAGACGAAGTTAACTACCTATGTGTCCGTCTCGCTCCTCTTAGGTTGTAGTGGTACTAGAGCATACGGCATCATCTGAGGCTTGGCGTAACTAGATCT	0.435838	0.926156
1689	ACCAGTATAAGCATCAGGTGA	AgCAGTATAAGCATCAGGTGA	1mis	TGTGGAAAGGACGAAACACCACCAGTATAAGCATCAGGTGGTTTTGAGACGAAGTTAAGCGGATTCAAGTTCGTCTCGCTCCGTAAGAGGCACGAGTGTACTAGCAGTATAAGCATCAGGTGAGGCTTGGCGTAACTAGATCT	/	/
1690	AGACGCATGGTAATGCACAGT	AGACGCATGGTgATGCACAGT	1mis	TGTGGAAAGGACGAAACACCAGACGCATGGTAATGCACAGGTTTTGAGACGAAGTTAAGGTTGCTTAGGTTCGTCTCGCTCCGCGCCACAAATCTCAGTACTAGACGCATGGTGATGCACAGTGGCTTGGCGTAACTAGATCT	0.758399	1
1691	GTGCACAGGCACGGGAGCTCA	GTGCACAGGCACGGGAcCTCA	1mis	TGTGGAAAGGACGAAACACCGTGCACAGGCACGGGAGCTCGTTTTGAGACGAAGTTAAGTTGAATTGCGCTCGTCTCGCTCCTCCACGGGAATGGTGGTACTGTGCACAGGCACGGGACCTCAGGCTTGGCGTAACTAGATCT	0.944997	1
1692	ACATAGTACCGCCGGCCCTGA	tCATAGTACCGCCGGCCCTGA	1mis	TGTGGAAAGGACGAAACACCACATAGTACCGCCGGCCCTGGTTTTGAGACGAAGTTAAGTTGATGCCTCGTCGTCTCGCTCCTGGGACGTTCGCAGAGTACTTCATAGTACCGCCGGCCCTGAGGCTTGGCGTAACTAGATCT	/	/
1693	GCACAATGTGAAAAGAGCTCT	GCACAATGTGAAtAGAGCTCT	1mis	TGTGGAAAGGACGAAACACCGCACAATGTGAAAAGAGCTCGTTTTGAGACGAAGTTAATCTGGAGTTCATGCGTCTCGCTCCGGCCGCACGACCATTGTACTGCACAATGTGAATAGAGCTCTGGCTTGGCGTAACTAGATCT	0.566453	0.928916
1694	AGAGGAACTGGCAGCTCTGCA	AGAGGAgCTGGCAGCTCTGCA	1mis	TGTGGAAAGGACGAAACACCAGAGGAACTGGCAGCTCTGCGTTTTGAGACGAAGTTACCGGTCTTGTCAGACGTCTCGCTCCTCTTCATATCTAACGGTACTAGAGGAGCTGGCAGCTCTGCAGGCTTGGCGTAACTAGATCT	0.596254	0.982559
1695	GACCAGCACGCACGACAAGTC	GACCAGCACGCACGACAAGaC	1mis	TGTGGAAAGGACGAAACACCGACCAGCACGCACGACAAGTGTTTTGAGACGAAGTTACTAATGTACCTTGCCGTCTCGCTCCTCAACGATATCCTCCGTACTGACCAGCACGCACGACAAGACGGCTTGGCGTAACTAGATCT	0.655176	0.934355
1696	GGACACTACAGTCAGTCTTGG	GGACACTACcGTCAGTCTTGG	1mis	TGTGGAAAGGACGAAACACCGGACACTACAGTCAGTCTTGGTTTTGAGACGAAGTTACTCCACGGTAGATTCGTCTCGCTCCCGCCCAACCAACACGGTACTGGACACTACCGTCAGTCTTGGGGCTTGGCGTAACTAGATCT	0.983116	1
1697	GGAACACGATCCATCACCAGA	GGAACACGATCCATaACCAGA	1mis	TGTGGAAAGGACGAAACACCGGAACACGATCCATCACCAGGTTTTGAGACGAAGTTACTCGACAACCGTCTCGTCTCGCTCCGTATTCCCTAAGTTTGTACTGGAACACGATCCATAACCAGAGGCTTGGCGTAACTAGATCT	/	/
1698	GTAGCCACTTACATTGTCCAC	GTAGCCACTTAaATTGTCCAC	1mis	TGTGGAAAGGACGAAACACCGTAGCCACTTACATTGTCCAGTTTTGAGACGAAGTTACTCTAAGAGGTATGCGTCTCGCTCCGATAAGACCAACGTCGTACTGTAGCCACTTAAATTGTCCACGGCTTGGCGTAACTAGATCT	0.360323	0.538016
1699	GAGGAGCTTGCCATCCAACAG	GAGGAGCTTGCCATCgAACAG	1mis	TGTGGAAAGGACGAAACACCGAGGAGCTTGCCATCCAACAGTTTTGAGACGAAGTTACTTGGCCTTGTGCCCGTCTCGCTCCTAAGTACTGGTAAGTGTACTGAGGAGCTTGCCATCGAACAGGGCTTGGCGTAACTAGATCT	/	/
1700	GTACCGATAATAGCTGCCCAG	GTACCGATAATAGCTGCaCAG	1mis	TGTGGAAAGGACGAAACACCGTACCGATAATAGCTGCCCAGTTTTGAGACGAAGTTAGACCTGTGCGTATCCGTCTCGCTCCGATAACAGACGCCCGGTACTGTACCGATAATAGCTGCACAGGGCTTGGCGTAACTAGATCT	0.220019	0.46004
1701	ACACTTACCATCCCAATACCA	ACACTgACCATCCCAATACCA	1mis	TGTGGAAAGGACGAAACACCACACTTACCATCCCAATACCGTTTTGAGACGAAGTTAGACGGCAAGAAGAGCGTCTCGCTCCGTAAACGATTCTAGAGTACTACACTGACCATCCCAATACCAGGCTTGGCGTAACTAGATCT	/	/
1702	GGTCCATGATACCACACGTGA	GGTCCATGAaACCACACGTGA	1mis	TGTGGAAAGGACGAAACACCGGTCCATGATACCACACGTGGTTTTGAGACGAAGTTAGAGTTGAGTTCACGCGTCTCGCTCCGTGAAGGATGTGAGCGTACTGGTCCATGAAACCACACGTGAGGCTTGGCGTAACTAGATCT	0.728066	1
1703	GGCAACACGGTGGTGCAGTGC	GGCAACACGGTtGTGCAGTGC	1mis	TGTGGAAAGGACGAAACACCGGCAACACGGTGGTGCAGTGGTTTTGAGACGAAGTTAGATAGACAACGAGGCGTCTCGCTCCTCTGAGTCGTCGATGGTACTGGCAACACGGTTGTGCAGTGCGGCTTGGCGTAACTAGATCT	0.22451	0.883199
1704	GTCCAACTGACCAATAACATG	GTCCAACaGACCAATAACATG	1mis	TGTGGAAAGGACGAAACACCGTCCAACTGACCAATAACATGTTTTGAGACGAAGTTAGATGCTCTACTTCACGTCTCGCTCCGGTCTCTATTGGAGCGTACTGTCCAACAGACCAATAACATGGGCTTGGCGTAACTAGATCT	/	/
1705	GGCGACTACACCTACCGTGAG	GtCGACTACACCTACCGTGAG	1mis	TGTGGAAAGGACGAAACACCGGCGACTACACCTACCGTGAGTTTTGAGACGAAGTTAGCCATAGGCTCCGACGTCTCGCTCCCGCGACAGTGAATGCGTACTGTCGACTACACCTACCGTGAGGGCTTGGCGTAACTAGATCT	/	/
1706	AGGACTTACCCGGTCCCCAGG	AGGACTTACCCGGTtCCCAGG	1mis	TGTGGAAAGGACGAAACACCAGGACTTACCCGGTCCCCAGGTTTTGAGACGAAGTTAGCTGCAGTGACAGTCGTCTCGCTCCCTTCATCGACGTCTAGTACTAGGACTTACCCGGTTCCCAGGGGCTTGGCGTAACTAGATCT	0.184883	0.354701
1707	GACATTCCGGAACGCCAAGGT	GACAcTCCGGAACGCCAAGGT	1mis	TGTGGAAAGGACGAAACACCGACATTCCGGAACGCCAAGGGTTTTGAGACGAAGTTAGGCGCGACTATCACCGTCTCGCTCCTTCCTACCCTAATAAGTACTGACACTCCGGAACGCCAAGGTGGCTTGGCGTAACTAGATCT	/	/
1708	ATGGACATACCGCTGTTCCGA	ATGGACATACCGCaGTTCCGA	1mis	TGTGGAAAGGACGAAACACCATGGACATACCGCTGTTCCGGTTTTGAGACGAAGTTAGGTAATACCTACTCCGTCTCGCTCCGCACGAGAATGTAAAGTACTATGGACATACCGCAGTTCCGAGGCTTGGCGTAACTAGATCT	0.915257	0.992201
1709	ACTGTTACTGAGGGCGGCCCG	cCTGTTACTGAGGGCGGCCCG	1mis	TGTGGAAAGGACGAAACACCACTGTTACTGAGGGCGGCCCGTTTTGAGACGAAGTTAGTTCACTTGGCCAACGTCTCGCTCCGCACCGTAAGCCCTGGTACTCCTGTTACTGAGGGCGGCCCGGGCTTGGCGTAACTAGATCT	0.502352	0.977124
1710	GTGCTTCATGCAAATCAGCTG	tTGCTTCATGCAAATCAGCTG	1mis	TGTGGAAAGGACGAAACACCGTGCTTCATGCAAATCAGCTGTTTTGAGACGAAGTTATAAGCACGCTATCACGTCTCGCTCCCGCTTCGTCTGAGCTGTACTTTGCTTCATGCAAATCAGCTGGGCTTGGCGTAACTAGATCT	0.387646	1
1711	GAGGCAGCGAGACTCTGCAAA	GAGGCAGCGgGACTCTGCAAA	1mis	TGTGGAAAGGACGAAACACCGAGGCAGCGAGACTCTGCAAGTTTTGAGACGAAGTTATAGCCATGCCTTAGCGTCTCGCTCCGTAGGTGTCCATCTGGTACTGAGGCAGCGGGACTCTGCAAAGGCTTGGCGTAACTAGATCT	0.454058	1
1712	AGGCGGACTCCGAGTGCCCGC	AGGCGGACTCgGAGTGCCCGC	1mis	TGTGGAAAGGACGAAACACCAGGCGGACTCCGAGTGCCCGGTTTTGAGACGAAGTTATTCCAATTCTGGCACGTCTCGCTCCGCGGCATTCAGCCACGTACTAGGCGGACTCGGAGTGCCCGCGGCTTGGCGTAACTAGATCT	0.177026	0.74225
1713	AGCAGTCACCACCAAAGCAGG	AGCAGTCACCACCAgAGCAGG	1mis	TGTGGAAAGGACGAAACACCAGCAGTCACCACCAAAGCAGGTTTTGAGACGAAGTTATTGCGCTCGTGTATCGTCTCGCTCCTTAGGGAGTACCTGAGTACTAGCAGTCACCACCAGAGCAGGGGCTTGGCGTAACTAGATCT	0.617094	1
1714	GAGATGGTGCTGGAGATGATC	GAGATGGgGCTGGAGATGATC	1mis	TGTGGAAAGGACGAAACACCGAGATGGTGCTGGAGATGATGTTTTGAGACGAAGTTCAACAATGTTCTACGCGTCTCGCTCCTTCGGTCCAGCTACCGTACTGAGATGGGGCTGGAGATGATCGGCTTGGCGTAACTAGATCT	/	/
1715	AGGAGTTTGTCCCTCACAGGT	AGGAGTTTGTCCCTCACAtGT	1mis	TGTGGAAAGGACGAAACACCAGGAGTTTGTCCCTCACAGGGTTTTGAGACGAAGTTCAATTGGAGAATCGTCGTCTCGCTCCTGAGCCGCGGCTTACGTACTAGGAGTTTGTCCCTCACATGTGGCTTGGCGTAACTAGATCT	0.3516	1
1716	ACAGGGAACTGTAGCAACTGA	ACAGGGAACTGTAGCAACcGA	1mis	TGTGGAAAGGACGAAACACCACAGGGAACTGTAGCAACTGGTTTTGAGACGAAGTTCAGCTTATGCATGAACGTCTCGCTCCGATGGCTCGGTTCATGTACTACAGGGAACTGTAGCAACCGAGGCTTGGCGTAACTAGATCT	/	/
1717	GATAGTCATGGTCACCACACA	GATAGTCATGcTCACCACACA	1mis	TGTGGAAAGGACGAAACACCGATAGTCATGGTCACCACACGTTTTGAGACGAAGTTCATACCACCATCTTACGTCTCGCTCCTTGCTTGCAAATGGTGTACTGATAGTCATGCTCACCACACAGGCTTGGCGTAACTAGATCT	0.654624	0.993566
1718	ATCCTGTACACCCTCGTCAGC	gTCCTGTACACCCTCGTCAGC	1mis	TGTGGAAAGGACGAAACACCATCCTGTACACCCTCGTCAGGTTTTGAGACGAAGTTCCAGGTGCGCGTGCACGTCTCGCTCCCGACTATCAAGCTCGGTACTGTCCTGTACACCCTCGTCAGCGGCTTGGCGTAACTAGATCT	0.637861	1
1719	GGAACACCATCCACCTACGAG	GGAACACgATCCACCTACGAG	1mis	TGTGGAAAGGACGAAACACCGGAACACCATCCACCTACGAGTTTTGAGACGAAGTTCCTAGAAGAGCATCGCGTCTCGCTCCGTATGGCGTGCGTTTGTACTGGAACACGATCCACCTACGAGGGCTTGGCGTAACTAGATCT	/	/
1720	GTAGCCACTTACATTGTCCAC	GaAGCCACTTACATTGTCCAC	1mis	TGTGGAAAGGACGAAACACCGTAGCCACTTACATTGTCCAGTTTTGAGACGAAGTTCCTAGTGTATACAACCGTCTCGCTCCGATAACATCTGAATGGTACTGAAGCCACTTACATTGTCCACGGCTTGGCGTAACTAGATCT	0.70793	1
1721	ACAGGTACCAGTCATCGAAGC	ACAGGTACCgGTCATCGAAGC	1mis	TGTGGAAAGGACGAAACACCACAGGTACCAGTCATCGAAGGTTTTGAGACGAAGTTCCTCTTACTCGGAACCGTCTCGCTCCGTTTCCTCGACTACAGTACTACAGGTACCGGTCATCGAAGCGGCTTGGCGTAACTAGATCT	/	/
1722	GGGCAAGCTACCTCTCGCATG	GGGaAAGCTACCTCTCGCATG	1mis	TGTGGAAAGGACGAAACACCGGGCAAGCTACCTCTCGCATGTTTTGAGACGAAGTTCCTGGCGTTACTATACGTCTCGCTCCTCACATTACGACCTCGTACTGGGAAAGCTACCTCTCGCATGGGCTTGGCGTAACTAGATCT	0.812889	1
1723	GTTGCAGTGGAATTTACCAGT	GTTGCAGTGGAATTaACCAGT	1mis	TGTGGAAAGGACGAAACACCGTTGCAGTGGAATTTACCAGGTTTTGAGACGAAGTTCGATGCAGGAAGATTCGTCTCGCTCCGTTAACGGCCTCCTCGTACTGTTGCAGTGGAATTAACCAGTGGCTTGGCGTAACTAGATCT	0.697623	0.87829
1724	GAACACACTCTTTCTCCTGCT	GAACACACcCTTTCTCCTGCT	1mis	TGTGGAAAGGACGAAACACCGAACACACTCTTTCTCCTGCGTTTTGAGACGAAGTTCGATTATTACTGCAGCGTCTCGCTCCTTTGTGGCCGCCTTGGTACTGAACACACCCTTTCTCCTGCTGGCTTGGCGTAACTAGATCT	0.728698	0.925454
1725	GCTGAGGAGCGTGCGCGAAGT	GCTGAGGAGCGTGCGCGAAaT	1mis	TGTGGAAAGGACGAAACACCGCTGAGGAGCGTGCGCGAAGGTTTTGAGACGAAGTTCGCAATAGCTTATACCGTCTCGCTCCTACTAGCTTCTCCAGGTACTGCTGAGGAGCGTGCGCGAAATGGCTTGGCGTAACTAGATCT	0.079356	0.485741
1726	GCGCAGGTGAGCGGGCATGTG	GCGCAGGTGAGCGGGCATcTG	1mis	TGTGGAAAGGACGAAACACCGCGCAGGTGAGCGGGCATGTGTTTTGAGACGAAGTTCGCGACATGTACTAGCGTCTCGCTCCTACGATTCGTGTCAAGTACTGCGCAGGTGAGCGGGCATCTGGGCTTGGCGTAACTAGATCT	0.643436	1
1727	GAATGATATCCAAGCTTGCGT	GAAaGATATCCAAGCTTGCGT	1mis	TGTGGAAAGGACGAAACACCGAATGATATCCAAGCTTGCGGTTTTGAGACGAAGTTCGCGGAGACAATAGGCGTCTCGCTCCGGATGCGTGGCCTAAGTACTGAAAGATATCCAAGCTTGCGTGGCTTGGCGTAACTAGATCT	0.499727	0.989043
1728	AGGCTAGTTCCTCACAGTCAA	AGGCTAGTTCCTtACAGTCAA	1mis	TGTGGAAAGGACGAAACACCAGGCTAGTTCCTCACAGTCAGTTTTGAGACGAAGTTCGCGTTGAGCGGTCACGTCTCGCTCCGGACCGAGTATATCAGTACTAGGCTAGTTCCTTACAGTCAAGGCTTGGCGTAACTAGATCT	0.725794	0.849293
1729	GGAGACACCATTGACTCGAGA	GGAcACACCATTGACTCGAGA	1mis	TGTGGAAAGGACGAAACACCGGAGACACCATTGACTCGAGGTTTTGAGACGAAGTTCGGCGTAAGGCATTCCGTCTCGCTCCTCTCGTTCCCGGGTAGTACTGGACACACCATTGACTCGAGAGGCTTGGCGTAACTAGATCT	/	/
1730	GCACCACCAAATCATCCCCGT	GCACCACCAAATCAcCCCCGT	1mis	TGTGGAAAGGACGAAACACCGCACCACCAAATCATCCCCGGTTTTGAGACGAAGTTCTAACGCCAGAGATTCGTCTCGCTCCGGCCGTTATAGTTCGGTACTGCACCACCAAATCACCCCCGTGGCTTGGCGTAACTAGATCT	/	/
1731	GTGGACACAGGCTGGTGGGCA	GTGGACACAGGCTtGTGGGCA	1mis	TGTGGAAAGGACGAAACACCGTGGACACAGGCTGGTGGGCGTTTTGAGACGAAGTTCTACATCAAGTGACGCGTCTCGCTCCTAGTAGCGATCGCTCGTACTGTGGACACAGGCTTGTGGGCAGGCTTGGCGTAACTAGATCT	/	/
1732	GAGCACGTCTACAGTCACACT	GAGCACGTCcACAGTCACACT	1mis	TGTGGAAAGGACGAAACACCGAGCACGTCTACAGTCACACGTTTTGAGACGAAGTTCTAGCCATTGATAGACGTCTCGCTCCTAAGAGGTTGGAGATGTACTGAGCACGTCCACAGTCACACTGGCTTGGCGTAACTAGATCT	0.835422	1
1733	ACTATACAGTGCCAGGCCTGG	ACTATACAGTGCCAtGCCTGG	1mis	TGTGGAAAGGACGAAACACCACTATACAGTGCCAGGCCTGGTTTTGAGACGAAGTTCTATCACACAAGCCACGTCTCGCTCCTGACCGTATCTCTCAGTACTACTATACAGTGCCATGCCTGGGGCTTGGCGTAACTAGATCT	/	/
1734	AGCCGTACTAGCAAACTGCTG	AcCCGTACTAGCAAACTGCTG	1mis	TGTGGAAAGGACGAAACACCAGCCGTACTAGCAAACTGCTGTTTTGAGACGAAGTTCTCAGCCTCAGTAACCGTCTCGCTCCGAAGGACTCGTGTGCGTACTACCCGTACTAGCAAACTGCTGGGCTTGGCGTAACTAGATCT	0.812736	0.916715
1735	GAACGGATGGTTCTTGCCGTG	GAtCGGATGGTTCTTGCCGTG	1mis	TGTGGAAAGGACGAAACACCGAACGGATGGTTCTTGCCGTGTTTTGAGACGAAGTTCTCATCTGAATAGGTCGTCTCGCTCCGCCAGGTTCATTAGCGTACTGATCGGATGGTTCTTGCCGTGGGCTTGGCGTAACTAGATCT	/	/
1736	GGTGCATGAGCAGCCACCACA	GGTGCATGAGCAtCCACCACA	1mis	TGTGGAAAGGACGAAACACCGGTGCATGAGCAGCCACCACGTTTTGAGACGAAGTTCTGATAGAAGGCGATCGTCTCGCTCCGTGAGGCAACATCTAGTACTGGTGCATGAGCATCCACCACAGGCTTGGCGTAACTAGATCT	/	/
1737	GCACAGTAGAAGCCGTATTGG	aCACAGTAGAAGCCGTATTGG	1mis	TGTGGAAAGGACGAAACACCGCACAGTAGAAGCCGTATTGGTTTTGAGACGAAGTTCTGCTTAGCCGTACTCGTCTCGCTCCTACAATTTCAGCGTGGTACTACACAGTAGAAGCCGTATTGGGGCTTGGCGTAACTAGATCT	0.952569	0.991241
1738	GCTGCATCAGCTGCTCGCTGG	cCTGCATCAGCTGCTCGCTGG	1mis	TGTGGAAAGGACGAAACACCGCTGCATCAGCTGCTCGCTGGTTTTGAGACGAAGTTCTTAGATGCGAAGTGCGTCTCGCTCCGTAGCGCATGCTATCGTACTCCTGCATCAGCTGCTCGCTGGGGCTTGGCGTAACTAGATCT	0.545765	0.951508
1739	GACATTCCGGAACGCCAAGGT	GcCATTCCGGAACGCCAAGGT	1mis	TGTGGAAAGGACGAAACACCGACATTCCGGAACGCCAAGGGTTTTGAGACGAAGTTCTTCGTGCGGCCGCACGTCTCGCTCCTGCATAATCATGCGTGTACTGCCATTCCGGAACGCCAAGGTGGCTTGGCGTAACTAGATCT	/	/
1740	GGAACAGAGGACGGCCGTCGC	GGtACAGAGGACGGCCGTCGC	1mis	TGTGGAAAGGACGAAACACCGGAACAGAGGACGGCCGTCGGTTTTGAGACGAAGTTCTTCTAACGGAGATACGTCTCGCTCCGGGCGTACAACCCAAGTACTGGTACAGAGGACGGCCGTCGCGGCTTGGCGTAACTAGATCT	/	/
1741	GAAGAAGGCGAGCAGGGTGCG	GAAGAAGGCGAGgAGGGTGCG	1mis	TGTGGAAAGGACGAAACACCGAAGAAGGCGAGCAGGGTGCGTTTTGAGACGAAGTTCTTGTGACGTTACCTCGTCTCGCTCCTAAATCCTGCTCAGAGTACTGAAGAAGGCGAGGAGGGTGCGGGCTTGGCGTAACTAGATCT	/	/
1742	GGCAGAGGGAGCGTTGTGCGG	GGCAGAGGGcGCGTTGTGCGG	1mis	TGTGGAAAGGACGAAACACCGGCAGAGGGAGCGTTGTGCGGTTTTGAGACGAAGTTGAACTCAGTTACGTTCGTCTCGCTCCGGGTTGTTTCAATGTGTACTGGCAGAGGGCGCGTTGTGCGGGGCTTGGCGTAACTAGATCT	/	/
1743	GCCATGTATAGTCCTTTGCGG	GCCATaTATAGTCCTTTGCGG	1mis	TGTGGAAAGGACGAAACACCGCCATGTATAGTCCTTTGCGGTTTTGAGACGAAGTTGAATTCCGGTACAGTCGTCTCGCTCCCGCACGTATGCTGCGGTACTGCCATATATAGTCCTTTGCGGGGCTTGGCGTAACTAGATCT	0.816525	0.986957
1744	AACGGGTATGAGCTATTCCAA	AACGGGTATGAGCcATTCCAA	1mis	TGTGGAAAGGACGAAACACCAACGGGTATGAGCTATTCCAGTTTTGAGACGAAGTTGACCTCGTGCATCAGCGTCTCGCTCCGCTGAATAGGCACGCGTACTAACGGGTATGAGCCATTCCAAGGCTTGGCGTAACTAGATCT	1	1
1745	AAGCTTATTGCTCAGGCATGC	AAGCcTATTGCTCAGGCATGC	1mis	TGTGGAAAGGACGAAACACCAAGCTTATTGCTCAGGCATGGTTTTGAGACGAAGTTGAGTAGCAATTCTGTCGTCTCGCTCCGGTTATTCCCGACGAGTACTAAGCCTATTGCTCAGGCATGCGGCTTGGCGTAACTAGATCT	/	/
1746	ATGATGATACTGTTGACGGCA	ATGATGAaACTGTTGACGGCA	1mis	TGTGGAAAGGACGAAACACCATGATGATACTGTTGACGGCGTTTTGAGACGAAGTTGAGTTCTACCGATTACGTCTCGCTCCGCAATTAACCACGTTGTACTATGATGAAACTGTTGACGGCAGGCTTGGCGTAACTAGATCT	0.407639	0.764572
1747	GTGGGTATCAACGTGACCGTG	GcGGGTATCAACGTGACCGTG	1mis	TGTGGAAAGGACGAAACACCGTGGGTATCAACGTGACCGTGTTTTGAGACGAAGTTGATATCGCGAATCTTCGTCTCGCTCCGCTACTTAACGCCTTGTACTGCGGGTATCAACGTGACCGTGGGCTTGGCGTAACTAGATCT	0.780877	0.969931
1748	GAGCATTAACAGCGCATTCGC	GAGCATTAACAGCcCATTCGC	1mis	TGTGGAAAGGACGAAACACCGAGCATTAACAGCGCATTCGGTTTTGAGACGAAGTTGATGTACTGCCACACCGTCTCGCTCCTCTGACGCAGGAGCAGTACTGAGCATTAACAGCCCATTCGCGGCTTGGCGTAACTAGATCT	0.835733	0.95935
1749	GATCCAGGAGTGCGATGCAAA	GATCCAGGAGTGCGATGCAgA	1mis	TGTGGAAAGGACGAAACACCGATCCAGGAGTGCGATGCAAGTTTTGAGACGAAGTTGCAGAAGCCACCACTCGTCTCGCTCCGTCCCATATCCTCTCGTACTGATCCAGGAGTGCGATGCAGAGGCTTGGCGTAACTAGATCT	0.556036	0.953718
1750	GAGCACCAGCACGTCCAACTT	GAGCACCAGCACGaCCAACTT	1mis	TGTGGAAAGGACGAAACACCGAGCACCAGCACGTCCAACTGTTTTGAGACGAAGTTGCAGTCCAGCTAAGCCGTCTCGCTCCTCGCGTTTCACCAGCGTACTGAGCACCAGCACGACCAACTTGGCTTGGCGTAACTAGATCT	0.512306	0.892016
1751	GTGCAGACAAGACTAGATGTG	GTGCAGACtAGACTAGATGTG	1mis	TGTGGAAAGGACGAAACACCGTGCAGACAAGACTAGATGTGTTTTGAGACGAAGTTGCCTGAGATCTAGTACGTCTCGCTCCGCGTCCATGGGATAGGTACTGTGCAGACTAGACTAGATGTGGGCTTGGCGTAACTAGATCT	0.689815	0.820114
1752	AGTAACACATCTTCTCAACCA	AGTAACACATCTTCTCAAgCA	1mis	TGTGGAAAGGACGAAACACCAGTAACACATCTTCTCAACCGTTTTGAGACGAAGTTGCCTTCCAGTTCAGTCGTCTCGCTCCTTGAGCGGAGCAGCTGTACTAGTAACACATCTTCTCAAGCAGGCTTGGCGTAACTAGATCT	/	/
1753	AGATGAACAGCGCACAGCCAC	AGATGAACAGCGaACAGCCAC	1mis	TGTGGAAAGGACGAAACACCAGATGAACAGCGCACAGCCAGTTTTGAGACGAAGTTGCTACGTTCTAGTCGCGTCTCGCTCCGTCGACAAATAACATGTACTAGATGAACAGCGAACAGCCACGGCTTGGCGTAACTAGATCT	/	/
1754	GAGCAGCGCAACCATTTGCAG	GAGCAGCGCAACCATTTGtAG	1mis	TGTGGAAAGGACGAAACACCGAGCAGCGCAACCATTTGCAGTTTTGAGACGAAGTTGCTGTGTAGAACGAACGTCTCGCTCCTAAGATATCGTGCAAGTACTGAGCAGCGCAACCATTTGTAGGGCTTGGCGTAACTAGATCT	/	/
1755	GAGTGACGATGTCCCTATCAG	cAGTGACGATGTCCCTATCAG	1mis	TGTGGAAAGGACGAAACACCGAGTGACGATGTCCCTATCAGTTTTGAGACGAAGTTGGAGTCTCTGAGCCTCGTCTCGCTCCGGCATACAGTTGAGTGTACTCAGTGACGATGTCCCTATCAGGGCTTGGCGTAACTAGATCT	0.818961	0.974031
1756	ATTCACATACTCACTGTCTGT	ATTCACATACTCACTcTCTGT	1mis	TGTGGAAAGGACGAAACACCATTCACATACTCACTGTCTGGTTTTGAGACGAAGTTGGCTATCGTCTGTATCGTCTCGCTCCGACCAAGTCATATGGGTACTATTCACATACTCACTCTCTGTGGCTTGGCGTAACTAGATCT	0.51791	0.646553
1757	ATGGGTTACCCAGACCGACCT	ATGGGTgACCCAGACCGACCT	1mis	TGTGGAAAGGACGAAACACCATGGGTTACCCAGACCGACCGTTTTGAGACGAAGTTGGTCACATCGTTAATCGTCTCGCTCCCTCAACCATATATTCGTACTATGGGTGACCCAGACCGACCTGGCTTGGCGTAACTAGATCT	/	/
1758	GATCACATGTGCACCATGGAG	GATgACATGTGCACCATGGAG	1mis	TGTGGAAAGGACGAAACACCGATCACATGTGCACCATGGAGTTTTGAGACGAAGTTGGTGAGGTCGAGCCACGTCTCGCTCCGACGTATGTGCATCCGTACTGATGACATGTGCACCATGGAGGGCTTGGCGTAACTAGATCT	0.412871	0.512529
1759	GACCAAGGCATTCTACCCCGA	GACCAAGGCATTCTACaCCGA	1mis	TGTGGAAAGGACGAAACACCGACCAAGGCATTCTACCCCGGTTTTGAGACGAAGTTGGTGGTCGAGACAACCGTCTCGCTCCTAACCCGAAGTATAAGTACTGACCAAGGCATTCTACACCGAGGCTTGGCGTAACTAGATCT	0.360348	0.663679
1760	AGAGCTTACCTCAAGGACACT	AGAGCTTACCTCAAtGACACT	1mis	TGTGGAAAGGACGAAACACCAGAGCTTACCTCAAGGACACGTTTTGAGACGAAGTTGTAGCGAGTCTGCGACGTCTCGCTCCCTATGATATTGGCCAGTACTAGAGCTTACCTCAATGACACTGGCTTGGCGTAACTAGATCT	0.2287	0.686101
1761	GAGTGACGATGTCCCTATCAG	GAGTGACGtTGTCCCTATCAG	1mis	TGTGGAAAGGACGAAACACCGAGTGACGATGTCCCTATCAGTTTTGAGACGAAGTTGTCTTACGCATGGACCGTCTCGCTCCGGCATACGAAGTTGTGTACTGAGTGACGTTGTCCCTATCAGGGCTTGGCGTAACTAGATCT	0.923267	1
1762	AGGCGGACTCCGAGTGCCCGC	AGGCGGACcCCGAGTGCCCGC	1mis	TGTGGAAAGGACGAAACACCAGGCGGACTCCGAGTGCCCGGTTTTGAGACGAAGTTGTCTTCTACTCAACTCGTCTCGCTCCGAATCACCTCAACGCGTACTAGGCGGACCCCGAGTGCCCGCGGCTTGGCGTAACTAGATCT	0.209537	0.878566
1763	GAACGCCAGAGTCTCAAGCGC	GAACGCgAGAGTCTCAAGCGC	1mis	TGTGGAAAGGACGAAACACCGAACGCCAGAGTCTCAAGCGGTTTTGAGACGAAGTTGTGACCAGCCAATACCGTCTCGCTCCCTCTTCAATCTCCTAGTACTGAACGCGAGAGTCTCAAGCGCGGCTTGGCGTAACTAGATCT	0.610461	1
1764	GAACACACTCTTTCTCCTGCT	GAACACACTCTgTCTCCTGCT	1mis	TGTGGAAAGGACGAAACACCGAACACACTCTTTCTCCTGCGTTTTGAGACGAAGTTGTGCTTCACAGTAACCGTCTCGCTCCTTTGTGAGGTATCCAGTACTGAACACACTCTGTCTCCTGCTGGCTTGGCGTAACTAGATCT	0.26849	0.340985
1765	AGGCATATGAGTTGTCCCAGC	AGGCATATGAGTTGTCCCtGC	1mis	TGTGGAAAGGACGAAACACCAGGCATATGAGTTGTCCCAGGTTTTGAGACGAAGTTGTGTCAGCCGCATGGCGTCTCGCTCCGAATACCGGACAGCCGTACTAGGCATATGAGTTGTCCCTGCGGCTTGGCGTAACTAGATCT	0.52685	0.827907
1766	ACATCAGACAATCCACAGTGG	gCATCAGACAATCCACAGTGG	1mis	TGTGGAAAGGACGAAACACCACATCAGACAATCCACAGTGGTTTTGAGACGAATAACAAGATCGCATCAGACGTCTCGCTCCTATGAGTTGCCTAGTGTACTGCATCAGACAATCCACAGTGGGGCTTGGCGTAACTAGATCT	0.673758	0.937402
1767	GGTACAAGGGTTGGGAGACAG	GGaACAAGGGTTGGGAGACAG	1mis	TGTGGAAAGGACGAAACACCGGTACAAGGGTTGGGAGACAGTTTTGAGACGAATAACAATCCGCGAACAATCGTCTCGCTCCGGTAGCTAGTCATTTGTACTGGAACAAGGGTTGGGAGACAGGGCTTGGCGTAACTAGATCT	/	/
1768	GGTGTGTACATTCTCACGACC	GGTaTGTACATTCTCACGACC	1mis	TGTGGAAAGGACGAAACACCGGTGTGTACATTCTCACGACGTTTTGAGACGAATAACACTAGCGGTAAGAGCGTCTCGCTCCCGCGGTAAAGCTTTCGTACTGGTATGTACATTCTCACGACCGGCTTGGCGTAACTAGATCT	/	/
1769	AGGCCTATGACCATGCAGAGG	AGGCCTAcGACCATGCAGAGG	1mis	TGTGGAAAGGACGAAACACCAGGCCTATGACCATGCAGAGGTTTTGAGACGAATAACACTCTCATGGCTAACGTCTCGCTCCGCGCATGTGACATTCGTACTAGGCCTACGACCATGCAGAGGGGCTTGGCGTAACTAGATCT	0.709248	0.921723
1770	AGCAGATGAGAATCATCCATG	AGCAGATGAGAATCATCtATG	1mis	TGTGGAAAGGACGAAACACCAGCAGATGAGAATCATCCATGTTTTGAGACGAATAACAGACACATGACTGACGTCTCGCTCCGTGATCGGCGCACCTGTACTAGCAGATGAGAATCATCTATGGGCTTGGCGTAACTAGATCT	/	/
1771	GCCCACACACGATACTGATGC	GCCCACACACGATACTGATcC	1mis	TGTGGAAAGGACGAAACACCGCCCACACACGATACTGATGGTTTTGAGACGAATAACAGCTTGAAGACTCGCGTCTCGCTCCTCCATCCCACTGCAGGTACTGCCCACACACGATACTGATCCGGCTTGGCGTAACTAGATCT	0.319746	0.76994
1772	GGCACTTATGACACCTACGTC	GGCACTTATGACACCTACaTC	1mis	TGTGGAAAGGACGAAACACCGGCACTTATGACACCTACGTGTTTTGAGACGAATAACAGGCAATTATGACCCGTCTCGCTCCCGCCTCTGATTACTAGTACTGGCACTTATGACACCTACATCGGCTTGGCGTAACTAGATCT	0.40452	0.898933
1773	GCACATACTAAAGGACGGCAG	GCACATACTAAAGGcCGGCAG	1mis	TGTGGAAAGGACGAAACACCGCACATACTAAAGGACGGCAGTTTTGAGACGAATAACATAACTCAGCGCATCGTCTCGCTCCGCTCTGGTAACACTGGTACTGCACATACTAAAGGCCGGCAGGGCTTGGCGTAACTAGATCT	0.809046	0.878427
1774	ATCTGGTACGTACGTTGTCAA	ATCTGGTACGTcCGTTGTCAA	1mis	TGTGGAAAGGACGAAACACCATCTGGTACGTACGTTGTCAGTTTTGAGACGAATAACATACTGACGTGCGACGTCTCGCTCCCTACCTTTAGTGAGAGTACTATCTGGTACGTCCGTTGTCAAGGCTTGGCGTAACTAGATCT	/	/
1775	GACGCATATAATCCACTCTGG	GACGCATATAATaCACTCTGG	1mis	TGTGGAAAGGACGAAACACCGACGCATATAATCCACTCTGGTTTTGAGACGAATAACATAGAGGCAGAATGCGTCTCGCTCCGGATTCGTCACGTGTGTACTGACGCATATAATACACTCTGGGGCTTGGCGTAACTAGATCT	0.856341	0.910816
1776	GACATTCCGGAACGCCAAGGT	GAtATTCCGGAACGCCAAGGT	1mis	TGTGGAAAGGACGAAACACCGACATTCCGGAACGCCAAGGGTTTTGAGACGAATAACCAATAGAAGGTGCTCGTCTCGCTCCTTCCGTCTTTGGATGGTACTGATATTCCGGAACGCCAAGGTGGCTTGGCGTAACTAGATCT	/	/
1777	AGGACACGCTCTCTCCTACGG	AtGACACGCTCTCTCCTACGG	1mis	TGTGGAAAGGACGAAACACCAGGACACGCTCTCTCCTACGGTTTTGAGACGAATAACCACGTAGCGGTCTACGTCTCGCTCCGTGAGCCGCGTTCACGTACTATGACACGCTCTCTCCTACGGGGCTTGGCGTAACTAGATCT	0.438906	0.870837
1778	ATGGACAACTACGCAGCAAGA	ATGGACAACTACGCAGCcAGA	1mis	TGTGGAAAGGACGAAACACCATGGACAACTACGCAGCAAGGTTTTGAGACGAATAACGATAGGATACCAGTCGTCTCGCTCCTGTGAGACCTTTGTAGTACTATGGACAACTACGCAGCCAGAGGCTTGGCGTAACTAGATCT	/	/
1779	GGGCATTGTGGCTTAAGTCAA	GGtCATTGTGGCTTAAGTCAA	1mis	TGTGGAAAGGACGAAACACCGGGCATTGTGGCTTAAGTCAGTTTTGAGACGAATAACGCCGGTTCTCCTATCGTCTCGCTCCTCACCTGACGAACACGTACTGGTCATTGTGGCTTAAGTCAAGGCTTGGCGTAACTAGATCT	0.716331	0.932673
1780	GAAGGCATATGCATTTCACCA	GAAGGCATATGCATTTCAaCA	1mis	TGTGGAAAGGACGAAACACCGAAGGCATATGCATTTCACCGTTTTGAGACGAATAACGGAAGGTATTCCGACGTCTCGCTCCGCCGACCTAGTACTAGTACTGAAGGCATATGCATTTCAACAGGCTTGGCGTAACTAGATCT	0.168081	0.334995
1781	ATACATCAGTTGAACATACCA	ATACATCAGgTGAACATACCA	1mis	TGTGGAAAGGACGAAACACCATACATCAGTTGAACATACCGTTTTGAGACGAATAACGTCGCTGATTGTTGCGTCTCGCTCCTGTCGGACAAAGACTGTACTATACATCAGGTGAACATACCAGGCTTGGCGTAACTAGATCT	0.720172	0.997796
1782	AGACCTTATGTACAGTTCGAG	AGACCTTATcTACAGTTCGAG	1mis	TGTGGAAAGGACGAAACACCAGACCTTATGTACAGTTCGAGTTTTGAGACGAATAACTACAACCAGCATGACGTCTCGCTCCCGAAAGAGTCATATTGTACTAGACCTTATCTACAGTTCGAGGGCTTGGCGTAACTAGATCT	/	/
1783	GCCAGACCTGATCACCTGTCT	GCtAGACCTGATCACCTGTCT	1mis	TGTGGAAAGGACGAAACACCGCCAGACCTGATCACCTGTCGTTTTGAGACGAATAACTACGCGCGTACATTCGTCTCGCTCCGTTGTGAACGAATGCGTACTGCTAGACCTGATCACCTGTCTGGCTTGGCGTAACTAGATCT	0.675239	1
1784	GAGAACAGCTGTCTAGGCGGC	GAGAACAGCTGTCTAGGtGGC	1mis	TGTGGAAAGGACGAAACACCGAGAACAGCTGTCTAGGCGGGTTTTGAGACGAATAACTACGTTCCAGTAACCGTCTCGCTCCGACGATTAGGACATCGTACTGAGAACAGCTGTCTAGGTGGCGGCTTGGCGTAACTAGATCT	0.207723	0.933276
1785	GAGAAGATGATGACTACTGTT	GAGAAGATGATtACTACTGTT	1mis	TGTGGAAAGGACGAAACACCGAGAAGATGATGACTACTGTGTTTTGAGACGAATAACTAGACGCGAGTGACCGTCTCGCTCCTAACTTAGGTATAGGGTACTGAGAAGATGATTACTACTGTTGGCTTGGCGTAACTAGATCT	/	/
1786	GATAGCATGGGAAGGCTGCAG	GATAGCATGGGAAtGCTGCAG	1mis	TGTGGAAAGGACGAAACACCGATAGCATGGGAAGGCTGCAGTTTTGAGACGAATAACTCTGTGGAGGCTGTCGTCTCGCTCCGACGGTGTCTGAGCAGTACTGATAGCATGGGAATGCTGCAGGGCTTGGCGTAACTAGATCT	0.225946	0.46128
1787	AACAGTGCGCGGGTCTACAAC	AACAGTGCGCGGGTCgACAAC	1mis	TGTGGAAAGGACGAAACACCAACAGTGCGCGGGTCTACAAGTTTTGAGACGAATAACTGGAGCTGAGCATGCGTCTCGCTCCTCTTTCTGCTAGTCTGTACTAACAGTGCGCGGGTCGACAACGGCTTGGCGTAACTAGATCT	0.345876	0.776041
1788	AGTACCTGGAACAGCAGGAGG	AGTACCTcGAACAGCAGGAGG	1mis	TGTGGAAAGGACGAAACACCAGTACCTGGAACAGCAGGAGGTTTTGAGACGAATAACTTAGTCGGCTAAGACGTCTCGCTCCTTGGCGCACACATTGGTACTAGTACCTCGAACAGCAGGAGGGGCTTGGCGTAACTAGATCT	0.818649	1
1789	GGAGCACGGAATCAAAGTACA	GGAGCACGGAATCAAAGcACA	1mis	TGTGGAAAGGACGAAACACCGGAGCACGGAATCAAAGTACGTTTTGAGACGAATAACTTGCAACACACACCCGTCTCGCTCCGTCAGTGTGGACTCTGTACTGGAGCACGGAATCAAAGCACAGGCTTGGCGTAACTAGATCT	/	/
1790	ACAACAGGGTAGGCAAGTGTG	AgAACAGGGTAGGCAAGTGTG	1mis	TGTGGAAAGGACGAAACACCACAACAGGGTAGGCAAGTGTGTTTTGAGACGAATAAGAACAGCGTTGCTATCGTCTCGCTCCTATCCAACCTCGTCAGTACTAGAACAGGGTAGGCAAGTGTGGGCTTGGCGTAACTAGATCT	/	/
1791	GTTTACAGAATTTGCAACACA	GTTTACAGAATTTGtAACACA	1mis	TGTGGAAAGGACGAAACACCGTTTACAGAATTTGCAACACGTTTTGAGACGAATAAGAACGCCGGTATTATCGTCTCGCTCCTAGTGTGATGCCTGCGTACTGTTTACAGAATTTGTAACACAGGCTTGGCGTAACTAGATCT	0.05247	0.081768
1792	GGCTGTACCAGTTGTCTACGC	GGCgGTACCAGTTGTCTACGC	1mis	TGTGGAAAGGACGAAACACCGGCTGTACCAGTTGTCTACGGTTTTGAGACGAATAAGAACGCTGCTTGTAGCGTCTCGCTCCGAGTACCGGACAATTGTACTGGCGGTACCAGTTGTCTACGCGGCTTGGCGTAACTAGATCT	0.966866	1
1793	ACTACCCAACGTTCCTACCAC	ACTACCCAACcTTCCTACCAC	1mis	TGTGGAAAGGACGAAACACCACTACCCAACGTTCCTACCAGTTTTGAGACGAATAAGAACGGTATTCTAGCCGTCTCGCTCCTTCTGACGCATCCATGTACTACTACCCAACCTTCCTACCACGGCTTGGCGTAACTAGATCT	0.775837	0.99655
1794	ATTGCTTACTGCATAAGACCT	ATTGCTTACTGCATAAGcCCT	1mis	TGTGGAAAGGACGAAACACCATTGCTTACTGCATAAGACCGTTTTGAGACGAATAAGAACGGTGTCAGGTACGTCTCGCTCCCTCCTGAGCATATTCGTACTATTGCTTACTGCATAAGCCCTGGCTTGGCGTAACTAGATCT	0.466056	1
1795	GTCTTACCTAGAGATCTACCA	GTCTTACCTcGAGATCTACCA	1mis	TGTGGAAAGGACGAAACACCGTCTTACCTAGAGATCTACCGTTTTGAGACGAATAAGAGGAAGTTCCAACACGTCTCGCTCCGGTGACGTAGAACGAGTACTGTCTTACCTCGAGATCTACCAGGCTTGGCGTAACTAGATCT	0.677201	1
1796	AGATGATGTCAACCAAGGAGA	AGAaGATGTCAACCAAGGAGA	1mis	TGTGGAAAGGACGAAACACCAGATGATGTCAACCAAGGAGGTTTTGAGACGAATAAGAGGACCGTATTCGTCGTCTCGCTCCGTAGCCAGTATATCTGTACTAGAAGATGTCAACCAAGGAGAGGCTTGGCGTAACTAGATCT	0.865318	0.997176
1797	AGTACCTGGGTCACTGCATGT	AGTACCTGGGTCACTGCtTGT	1mis	TGTGGAAAGGACGAAACACCAGTACCTGGGTCACTGCATGGTTTTGAGACGAATAAGAGTACATAGGTCGGCGTCTCGCTCCTGAGTACCGTACTGCGTACTAGTACCTGGGTCACTGCTTGTGGCTTGGCGTAACTAGATCT	0.326132	0.961673
1798	GACACGCATGATCCTCATCGT	GACACGCATcATCCTCATCGT	1mis	TGTGGAAAGGACGAAACACCGACACGCATGATCCTCATCGGTTTTGAGACGAATAAGATGCGCCAGTGAGCCGTCTCGCTCCCGATAAGGAGCGACAGTACTGACACGCATCATCCTCATCGTGGCTTGGCGTAACTAGATCT	0.417652	0.852522
1799	GCAGAAGGTGATGACACTCAG	GCAGAAGGaGATGACACTCAG	1mis	TGTGGAAAGGACGAAACACCGCAGAAGGTGATGACACTCAGTTTTGAGACGAATAAGCAGATACAGGTGTCCGTCTCGCTCCGTGATCGTACGACCTGTACTGCAGAAGGAGATGACACTCAGGGCTTGGCGTAACTAGATCT	0.443578	0.945154
1800	AGATATCCTCGTGTACGTGCT	AGATATCCTCGTGcACGTGCT	1mis	TGTGGAAAGGACGAAACACCAGATATCCTCGTGTACGTGCGTTTTGAGACGAATAAGCATCGAGCTAGCTTCGTCTCGCTCCTTGCATCCAAAGGTTGTACTAGATATCCTCGTGCACGTGCTGGCTTGGCGTAACTAGATCT	0.447925	0.753439
1801	GCACCACAACACTACCTGCGA	GCACCACAACgCTACCTGCGA	1mis	TGTGGAAAGGACGAAACACCGCACCACAACACTACCTGCGGTTTTGAGACGAATAAGCGATTCCATGCATCCGTCTCGCTCCGGCCGGTTTGACCGTGTACTGCACCACAACGCTACCTGCGAGGCTTGGCGTAACTAGATCT	1	1
1802	GGCAGATGACCACAATCACGA	GGCAGATGgCCACAATCACGA	1mis	TGTGGAAAGGACGAAACACCGGCAGATGACCACAATCACGGTTTTGAGACGAATAAGCGGAAGATCGCTCCCGTCTCGCTCCGGGTTTATCGTGCACGTACTGGCAGATGGCCACAATCACGAGGCTTGGCGTAACTAGATCT	0.548861	1
1803	AGGCGAATTGTGATCCACCGG	AGGCGAATTGTGATCCACCtG	1mis	TGTGGAAAGGACGAAACACCAGGCGAATTGTGATCCACCGGTTTTGAGACGAATAAGCGTCATCAATACCACGTCTCGCTCCGAATATGCGTGGAGGGTACTAGGCGAATTGTGATCCACCTGGGCTTGGCGTAACTAGATCT	/	/
1804	GCAGTAATCCAGCTTTCTGTG	GCAGTAAcCCAGCTTTCTGTG	1mis	TGTGGAAAGGACGAAACACCGCAGTAATCCAGCTTTCTGTGTTTTGAGACGAATAAGCTCTATTGCTACTCCGTCTCGCTCCGTTACCCACTTGCGCGTACTGCAGTAACCCAGCTTTCTGTGGGCTTGGCGTAACTAGATCT	1	1
1805	AGGCTGTACTCGATGTTGAAG	AGGCTGTACTCGATGTTaAAG	1mis	TGTGGAAAGGACGAAACACCAGGCTGTACTCGATGTTGAAGTTTTGAGACGAATAAGCTTCTCCGTACTGTCGTCTCGCTCCCTATCAGGCGCAGAGGTACTAGGCTGTACTCGATGTTAAAGGGCTTGGCGTAACTAGATCT	/	/
1806	ATGTCTACAGAGTTCATCGTC	ATGTaTACAGAGTTCATCGTC	1mis	TGTGGAAAGGACGAAACACCATGTCTACAGAGTTCATCGTGTTTTGAGACGAATAAGGAACCACGAGTCGTCGTCTCGCTCCGCATCTCTTGAGCCCGTACTATGTATACAGAGTTCATCGTCGGCTTGGCGTAACTAGATCT	0.552503	0.976437
1807	AGCTGGTATTCCCTCTCGAGT	AaCTGGTATTCCCTCTCGAGT	1mis	TGTGGAAAGGACGAAACACCAGCTGGTATTCCCTCTCGAGGTTTTGAGACGAATAAGGATGGATGCAACTGCGTCTCGCTCCCTGGTGCAAGGCTAGGTACTAACTGGTATTCCCTCTCGAGTGGCTTGGCGTAACTAGATCT	0.543344	1
1808	AGATACCGTGTACTACAAGTT	AGATACCGgGTACTACAAGTT	1mis	TGTGGAAAGGACGAAACACCAGATACCGTGTACTACAAGTGTTTTGAGACGAATAAGGCTAATCAAGAGGCCGTCTCGCTCCTGTAAGTTGTCCAGTGTACTAGATACCGGGTACTACAAGTTGGCTTGGCGTAACTAGATCT	/	/
1809	GCTGCATGGCATCAGCAAAGA	GaTGCATGGCATCAGCAAAGA	1mis	TGTGGAAAGGACGAAACACCGCTGCATGGCATCAGCAAAGGTTTTGAGACGAATAAGGTGCTAATCTTACGCGTCTCGCTCCGTAGGCTCGCACTATGTACTGATGCATGGCATCAGCAAAGAGGCTTGGCGTAACTAGATCT	/	/
1810	GTCCATCTCCACGTTGAGCGG	tTCCATCTCCACGTTGAGCGG	1mis	TGTGGAAAGGACGAAACACCGTCCATCTCCACGTTGAGCGGTTTTGAGACGAATAAGGTTATGGTTCCTGCCGTCTCGCTCCTAGCTCTTATGATCTGTACTTTCCATCTCCACGTTGAGCGGGGCTTGGCGTAACTAGATCT	/	/
1811	GGTCGCTACTGCCGCCTCAGC	GGTCGCTACTGCCGCCTtAGC	1mis	TGTGGAAAGGACGAAACACCGGTCGCTACTGCCGCCTCAGGTTTTGAGACGAATAAGTGGAACACAGGCTACGTCTCGCTCCCTGCGCAAATCAGGGGTACTGGTCGCTACTGCCGCCTTAGCGGCTTGGCGTAACTAGATCT	/	/
1812	GCTTGTACGCAATGGGAATGA	GCgTGTACGCAATGGGAATGA	1mis	TGTGGAAAGGACGAAACACCGCTTGTACGCAATGGGAATGGTTTTGAGACGAATAAGTTGCTGGTAGTACACGTCTCGCTCCGAGCGTAGTGTAAGGGTACTGCGTGTACGCAATGGGAATGAGGCTTGGCGTAACTAGATCT	/	/
1813	GGAGGTTACCTGATCGGACAG	GGAGcTTACCTGATCGGACAG	1mis	TGTGGAAAGGACGAAACACCGGAGGTTACCTGATCGGACAGTTTTGAGACGAATAATAAGAGTACGGTGGACGTCTCGCTCCCGCCTAATTGACATAGTACTGGAGCTTACCTGATCGGACAGGGCTTGGCGTAACTAGATCT	0.500651	1
1814	GCTCACCTTAGTCTCTACGGT	GCTCACCTTAGTCTCTAaGGT	1mis	TGTGGAAAGGACGAAACACCGCTCACCTTAGTCTCTACGGGTTTTGAGACGAATAATACCGTCTAGAGACCCGTCTCGCTCCTACGGCGTTGTAGTCGTACTGCTCACCTTAGTCTCTAAGGTGGCTTGGCGTAACTAGATCT	0.796644	0.980928
1815	GAAGGGATCTCCAGTTGTGGT	GtAGGGATCTCCAGTTGTGGT	1mis	TGTGGAAAGGACGAAACACCGAAGGGATCTCCAGTTGTGGGTTTTGAGACGAATAATATAACCTAGTGCCGCGTCTCGCTCCGACCGAGGCAGGGTAGTACTGTAGGGATCTCCAGTTGTGGTGGCTTGGCGTAACTAGATCT	/	/
1816	GATGGCTAAATACCTATCGTA	GATGGCTAAcTACCTATCGTA	1mis	TGTGGAAAGGACGAAACACCGATGGCTAAATACCTATCGTGTTTTGAGACGAATAATATAGCGTCTAACGGCGTCTCGCTCCCTAAGAGTCTCACTAGTACTGATGGCTAACTACCTATCGTAGGCTTGGCGTAACTAGATCT	/	/
1817	GGGCGTAGTCAACGAAAGTGC	GaGCGTAGTCAACGAAAGTGC	1mis	TGTGGAAAGGACGAAACACCGGGCGTAGTCAACGAAAGTGGTTTTGAGACGAATAATATCGCGAGTGTGAACGTCTCGCTCCGAGTCACCTACCGATGTACTGAGCGTAGTCAACGAAAGTGCGGCTTGGCGTAACTAGATCT	/	/
1818	AACAGTTGACTGACACACACT	AACAGTTGACTGAaACACACT	1mis	TGTGGAAAGGACGAAACACCAACAGTTGACTGACACACACGTTTTGAGACGAATAATCACGAGCTAAGCCACGTCTCGCTCCTGTTTGAGGCTCGCAGTACTAACAGTTGACTGAAACACACTGGCTTGGCGTAACTAGATCT	0.203331	0.554212
1819	AGTGGGTACAAGACTGCTCAC	AGTGGGTACAAGACcGCTCAC	1mis	TGTGGAAAGGACGAAACACCAGTGGGTACAAGACTGCTCAGTTTTGAGACGAATAATCGACTAGTCAGTCGCGTCTCGCTCCCGACCTTGCCATGTCGTACTAGTGGGTACAAGACCGCTCACGGCTTGGCGTAACTAGATCT	0.515806	0.704581
1820	ATTGGGCATAAGCCACTCCAG	ATTGGGCATAcGCCACTCCAG	1mis	TGTGGAAAGGACGAAACACCATTGGGCATAAGCCACTCCAGTTTTGAGACGAATAATCGGAATGTAGAGAGCGTCTCGCTCCCGAGGTAGCTCTTTGGTACTATTGGGCATACGCCACTCCAGGGCTTGGCGTAACTAGATCT	0.878609	1
1821	AGAAGCACTTGTGTTTGGAAA	AcAAGCACTTGTGTTTGGAAA	1mis	TGTGGAAAGGACGAAACACCAGAAGCACTTGTGTTTGGAAGTTTTGAGACGAATAATCGGTTAGCTCATTGCGTCTCGCTCCGAACCCGTTCGTGGCGTACTACAAGCACTTGTGTTTGGAAAGGCTTGGCGTAACTAGATCT	0.146957	0.401172
1822	AAAGCTACTATATCGCCACAA	AAAGCTACTATATCGCCAaAA	1mis	TGTGGAAAGGACGAAACACCAAAGCTACTATATCGCCACAGTTTTGAGACGAATAATCGTCATGATACGACCGTCTCGCTCCGGTGTTGCAGTGTCTGTACTAAAGCTACTATATCGCCAAAAGGCTTGGCGTAACTAGATCT	/	/
1823	GCGGCACTTCTCCTCGTCAGC	GCGGCACTTCTCCTCGaCAGC	1mis	TGTGGAAAGGACGAAACACCGCGGCACTTCTCCTCGTCAGGTTTTGAGACGAATAATGAGAGGTCTGCGTACGTCTCGCTCCGGGACGGCTTGAATCGTACTGCGGCACTTCTCCTCGACAGCGGCTTGGCGTAACTAGATCT	0.608059	0.922429
1824	GCCAGACAGTTTGAGCAAGGA	GCCAGACAGTTTGgGCAAGGA	1mis	TGTGGAAAGGACGAAACACCGCCAGACAGTTTGAGCAAGGGTTTTGAGACGAATAATGAGTGTAAGCGTACCGTCTCGCTCCGTTGGTGCGCCAATTGTACTGCCAGACAGTTTGGGCAAGGAGGCTTGGCGTAACTAGATCT	/	/
1825	GTACACTGTTCGCAGCAGTGT	GTACACTGTTCGCAGCgGTGT	1mis	TGTGGAAAGGACGAAACACCGTACACTGTTCGCAGCAGTGGTTTTGAGACGAATAATGCACCACACGGCGGCGTCTCGCTCCTAGCGCTGTCCTGAAGTACTGTACACTGTTCGCAGCGGTGTGGCTTGGCGTAACTAGATCT	0.476441	1
1826	GCTGTAGAAGTTATGGAACAA	GCTGTAGAAGTTATGGtACAA	1mis	TGTGGAAAGGACGAAACACCGCTGTAGAAGTTATGGAACAGTTTTGAGACGAATAATTAGAGCACAGCTACCGTCTCGCTCCGTATCGTCTACGGTGGTACTGCTGTAGAAGTTATGGTACAAGGCTTGGCGTAACTAGATCT	0.838671	0.923141
1827	ACAGACCTCAGCTTAAGCCCA	ACAGACCTCAGCgTAAGCCCA	1mis	TGTGGAAAGGACGAAACACCACAGACCTCAGCTTAAGCCCGTTTTGAGACGAATAATTCCGTCCTATCTGACGTCTCGCTCCTTCACGAGGCGTTTGGTACTACAGACCTCAGCGTAAGCCCAGGCTTGGCGTAACTAGATCT	/	/
1828	AGTATGAGTGATCCAGTGCTG	AGTATGAtTGATCCAGTGCTG	1mis	TGTGGAAAGGACGAAACACCAGTATGAGTGATCCAGTGCTGTTTTGAGACGAATAATTCGCGCCTATTCTCCGTCTCGCTCCTTACTTAGGATCCTTGTACTAGTATGATTGATCCAGTGCTGGGCTTGGCGTAACTAGATCT	/	/
1829	AATATCAACGACGACAACTGT	AATATCAACcACGACAACTGT	1mis	TGTGGAAAGGACGAAACACCAATATCAACGACGACAACTGGTTTTGAGACGAATAATTCTCGTAAGGCAGTCGTCTCGCTCCTGTTAGGTGGAGGCCGTACTAATATCAACCACGACAACTGTGGCTTGGCGTAACTAGATCT	/	/
1830	GAGCCATACCTTCCTGTCTAC	GAGCCATAgCTTCCTGTCTAC	1mis	TGTGGAAAGGACGAAACACCGAGCCATACCTTCCTGTCTAGTTTTGAGACGAATAATTGTCAGTAGTAGCGCGTCTCGCTCCCGATCGGAAGGAGGCGTACTGAGCCATAGCTTCCTGTCTACGGCTTGGCGTAACTAGATCT	/	/
1831	GGTACAGGTACTCGCGGCGCA	GGTACAGGTACTCaCGGCGCA	1mis	TGTGGAAAGGACGAAACACCGGTACAGGTACTCGCGGCGCGTTTTGAGACGAATACAACCAAGGCGGAGATCGTCTCGCTCCGTGAAACTGAAACGAGTACTGGTACAGGTACTCACGGCGCAGGCTTGGCGTAACTAGATCT	0.991461	1
1832	GAACAAGTTTGTCTCCATCCA	GAACAAGTTTGTgTCCATCCA	1mis	TGTGGAAAGGACGAAACACCGAACAAGTTTGTCTCCATCCGTTTTGAGACGAATACAACCGTAAGCTAGCTCGTCTCGCTCCGGATACGACGTAAGGGTACTGAACAAGTTTGTGTCCATCCAGGCTTGGCGTAACTAGATCT	0.203267	0.435326
1833	GGAACACCATCCACCTACGAG	GaAACACCATCCACCTACGAG	1mis	TGTGGAAAGGACGAAACACCGGAACACCATCCACCTACGAGTTTTGAGACGAATACAACGTAAGTGACGGTCGTCTCGCTCCGGGCGAAGGTAAACTGTACTGAAACACCATCCACCTACGAGGGCTTGGCGTAACTAGATCT	/	/
1834	ACTGTACTGACTCACCCCTCT	ACTGTACaGACTCACCCCTCT	1mis	TGTGGAAAGGACGAAACACCACTGTACTGACTCACCCCTCGTTTTGAGACGAATACAATCAAGCTATTCGCCGTCTCGCTCCTATTCGATCGACACAGTACTACTGTACAGACTCACCCCTCTGGCTTGGCGTAACTAGATCT	0.637226	0.789113
1835	GCTGCACGGCCATCACACTGC	GCTGCACGGCCATCACACaGC	1mis	TGTGGAAAGGACGAAACACCGCTGCACGGCCATCACACTGGTTTTGAGACGAATACAATTGCGTTGAGTCTCGTCTCGCTCCGTAGATGGATGAGTAGTACTGCTGCACGGCCATCACACAGCGGCTTGGCGTAACTAGATCT	0.624496	0.951267
1836	ATCTGCTACTTCCTCGACTAC	ATCTGCTACTcCCTCGACTAC	1mis	TGTGGAAAGGACGAAACACCATCTGCTACTTCCTCGACTAGTTTTGAGACGAATACACGTAGTCCACGGAACGTCTCGCTCCCGAGAACTCATCGGGGTACTATCTGCTACTCCCTCGACTACGGCTTGGCGTAACTAGATCT	/	/
1837	ACTCCGTACGTGCTTTGCTGC	ACTCCGcACGTGCTTTGCTGC	1mis	TGTGGAAAGGACGAAACACCACTCCGTACGTGCTTTGCTGGTTTTGAGACGAATACACGTCTAACATGCGACGTCTCGCTCCGCTTGCACCTCATTAGTACTACTCCGCACGTGCTTTGCTGCGGCTTGGCGTAACTAGATCT	0.733854	0.882198
1838	ATGTGTTACTCCACTCACAGA	ATGTGTTACgCCACTCACAGA	1mis	TGTGGAAAGGACGAAACACCATGTGTTACTCCACTCACAGGTTTTGAGACGAATACACTCTTGCGTGCTGACGTCTCGCTCCCGAGGCAATAGAATAGTACTATGTGTTACGCCACTCACAGAGGCTTGGCGTAACTAGATCT	/	/
1839	GATCACATGTGCACCATGGAG	GATCACATGTGCACaATGGAG	1mis	TGTGGAAAGGACGAAACACCGATCACATGTGCACCATGGAGTTTTGAGACGAATACAGCATATACCGATGTCGTCTCGCTCCGACGTCATGACGTCTGTACTGATCACATGTGCACAATGGAGGGCTTGGCGTAACTAGATCT	0.730801	0.907201
1840	AAGCTTATTGCTCAGGCATGC	AAGCTTATTGCTCAGGCcTGC	1mis	TGTGGAAAGGACGAAACACCAAGCTTATTGCTCAGGCATGGTTTTGAGACGAATACAGCGTCCGGAGTACGCGTCTCGCTCCGGTTCAAACATGGACGTACTAAGCTTATTGCTCAGGCCTGCGGCTTGGCGTAACTAGATCT	/	/
1841	GGACCGTACAGATACAGCATG	GGACCGTACAGATACAaCATG	1mis	TGTGGAAAGGACGAAACACCGGACCGTACAGATACAGCATGTTTTGAGACGAATACAGCTCAGCCTTACAGCGTCTCGCTCCCGCCCGTATGGACACGTACTGGACCGTACAGATACAACATGGGCTTGGCGTAACTAGATCT	0.383963	1
1842	GGACATCATACGTGTGAACGT	GGACATaATACGTGTGAACGT	1mis	TGTGGAAAGGACGAAACACCGGACATCATACGTGTGAACGGTTTTGAGACGAATACATAACAGCATTCGCACGTCTCGCTCCTACTGCTGCGAAGCTGTACTGGACATAATACGTGTGAACGTGGCTTGGCGTAACTAGATCT	0.778578	0.949449
1843	AACATACCCTCCCAACATCGT	AACATACtCTCCCAACATCGT	1mis	TGTGGAAAGGACGAAACACCAACATACCCTCCCAACATCGGTTTTGAGACGAATACATAATGAAGGCCGGTCGTCTCGCTCCTATAAGGTGGCCCGGGTACTAACATACTCTCCCAACATCGTGGCTTGGCGTAACTAGATCT	0.953482	0.991232
1844	GGCTACAGGTTCAAGTGCTGG	GGCTACAtGTTCAAGTGCTGG	1mis	TGTGGAAAGGACGAAACACCGGCTACAGGTTCAAGTGCTGGTTTTGAGACGAATACATATGGCTGAGACAACGTCTCGCTCCTCAAGGTGCCTTAGCGTACTGGCTACATGTTCAAGTGCTGGGGCTTGGCGTAACTAGATCT	/	/
1845	GTGGAACATCCACTTGACCTA	GTGGAACATCCACTTGACCaA	1mis	TGTGGAAAGGACGAAACACCGTGGAACATCCACTTGACCTGTTTTGAGACGAATACATCCACTACAGTGCTCGTCTCGCTCCCGCTTGTTGAGTAGCGTACTGTGGAACATCCACTTGACCAAGGCTTGGCGTAACTAGATCT	0.500412	0.782903
1846	AACAGTGATCAACATCGTCGT	AtCAGTGATCAACATCGTCGT	1mis	TGTGGAAAGGACGAAACACCAACAGTGATCAACATCGTCGGTTTTGAGACGAATACATCCTGTTGATGACGCGTCTCGCTCCTCTTTCCCGTGCGCCGTACTATCAGTGATCAACATCGTCGTGGCTTGGCGTAACTAGATCT	0.449477	0.795574
1847	GCCAGACACCACCTTTCCCGT	GCCAGACACCACCgTTCCCGT	1mis	TGTGGAAAGGACGAAACACCGCCAGACACCACCTTTCCCGGTTTTGAGACGAATACATCGGTCCGCCTCAACGTCTCGCTCCGGCTGCGTGATCATTGTACTGCCAGACACCACCGTTCCCGTGGCTTGGCGTAACTAGATCT	0.402227	0.50732
1848	ACACCATCACGACGCGTGGGT	ACACCATCACGACGtGTGGGT	1mis	TGTGGAAAGGACGAAACACCACACCATCACGACGCGTGGGGTTTTGAGACGAATACATGTCATGAATGCAGCGTCTCGCTCCTCGGGATTGAGTGATGTACTACACCATCACGACGTGTGGGTGGCTTGGCGTAACTAGATCT	0.303424	0.439672
1849	AATACCGTCTACCAGTACGGG	AAcACCGTCTACCAGTACGGG	1mis	TGTGGAAAGGACGAAACACCAATACCGTCTACCAGTACGGGTTTTGAGACGAATACATTGGAGATGCATGTCGTCTCGCTCCTGAACGCACCGAAATGTACTAACACCGTCTACCAGTACGGGGGCTTGGCGTAACTAGATCT	0.507049	0.804896
1850	GAAGATATGGCTGCCCACGTT	tAAGATATGGCTGCCCACGTT	1mis	TGTGGAAAGGACGAAACACCGAAGATATGGCTGCCCACGTGTTTTGAGACGAATACCAGCATAATTCCAGACGTCTCGCTCCTAACATCCTGTGGTAGTACTTAAGATATGGCTGCCCACGTTGGCTTGGCGTAACTAGATCT	0.868666	1
1851	AATAGAACGTCTGTCCTCACC	AATAGAACGTCgGTCCTCACC	1mis	TGTGGAAAGGACGAAACACCAATAGAACGTCTGTCCTCACGTTTTGAGACGAATACCAGGCATATGACCTACGTCTCGCTCCTGAAGAGTGTAATCTGTACTAATAGAACGTCGGTCCTCACCGGCTTGGCGTAACTAGATCT	0.45608	0.62306
1852	ATCTGCTACTTCCTCGACTAC	AcCTGCTACTTCCTCGACTAC	1mis	TGTGGAAAGGACGAAACACCATCTGCTACTTCCTCGACTAGTTTTGAGACGAATACCATCCGCATGCGAACCGTCTCGCTCCCGAGAAGCCTTCCGCGTACTACCTGCTACTTCCTCGACTACGGCTTGGCGTAACTAGATCT	0.736646	0.948718
1853	GTGGAACAGCCTGGGCACGTG	GTGGAACAGCCTGGaCACGTG	1mis	TGTGGAAAGGACGAAACACCGTGGAACAGCCTGGGCACGTGTTTTGAGACGAATACCATCTGGCCAGAGGACGTCTCGCTCCTCCCTACGCTTAATGGTACTGTGGAACAGCCTGGACACGTGGGCTTGGCGTAACTAGATCT	/	/
1854	GTGCACTACGAGGACGCGTGC	GTcCACTACGAGGACGCGTGC	1mis	TGTGGAAAGGACGAAACACCGTGCACTACGAGGACGCGTGGTTTTGAGACGAATACCATTCGTGCGCTTCACGTCTCGCTCCCGCTGGTTATAACCGGTACTGTCCACTACGAGGACGCGTGCGGCTTGGCGTAACTAGATCT	/	/
1855	GACCTACTCTATACTCTCAGT	GACCTACaCTATACTCTCAGT	1mis	TGTGGAAAGGACGAAACACCGACCTACTCTATACTCTCAGGTTTTGAGACGAATACCGATCCGCGTATCGACGTCTCGCTCCGTTTCAAGCACTACAGTACTGACCTACACTATACTCTCAGTGGCTTGGCGTAACTAGATCT	0.895408	0.971721
1856	ATCTCGTAATCATCCCGCAGC	ATCTCGTAAaCATCCCGCAGC	1mis	TGTGGAAAGGACGAAACACCATCTCGTAATCATCCCGCAGGTTTTGAGACGAATACCGCAAGAGTTACCTTCGTCTCGCTCCCGACTTCCATAGTTCGTACTATCTCGTAAACATCCCGCAGCGGCTTGGCGTAACTAGATCT	0.876029	1
1857	AGCAAAACGGCATGATTGCAG	AGCAAAACGtCATGATTGCAG	1mis	TGTGGAAAGGACGAAACACCAGCAAAACGGCATGATTGCAGTTTTGAGACGAATACCTCCAGATAAGAGCTCGTCTCGCTCCTTGCCCAGTGAGTACGTACTAGCAAAACGTCATGATTGCAGGGCTTGGCGTAACTAGATCT	0.554925	0.886527
1858	AGAGACCACCTATCACACGCT	AGAGACCAaCTATCACACGCT	1mis	TGTGGAAAGGACGAAACACCAGAGACCACCTATCACACGCGTTTTGAGACGAATACCTGCAGCGTGAGCAACGTCTCGCTCCTGTAAAGTTAAACCGGTACTAGAGACCAACTATCACACGCTGGCTTGGCGTAACTAGATCT	0.675711	1
1859	GGCTAACAAGGACTGCCCTGT	GGCTAACAAcGACTGCCCTGT	1mis	TGTGGAAAGGACGAAACACCGGCTAACAAGGACTGCCCTGGTTTTGAGACGAATACCTGCTGCAAGTTGTACGTCTCGCTCCTCAAGCTGACTGCTGGTACTGGCTAACAACGACTGCCCTGTGGCTTGGCGTAACTAGATCT	0.682977	1
1860	GCAAATCCTCCACGGCACCGA	GCAAATgCTCCACGGCACCGA	1mis	TGTGGAAAGGACGAAACACCGCAAATCCTCCACGGCACCGGTTTTGAGACGAATACCTGTAAGACAAGATGCGTCTCGCTCCTAATGGCGGTCATCCGTACTGCAAATGCTCCACGGCACCGAGGCTTGGCGTAACTAGATCT	/	/
1861	ATGAACAGGAAAGTGGTGATG	ATGAcCAGGAAAGTGGTGATG	1mis	TGTGGAAAGGACGAAACACCATGAACAGGAAAGTGGTGATGTTTTGAGACGAATACCTGTTATGGTACATCCGTCTCGCTCCGACAAGTCTGTGACAGTACTATGACCAGGAAAGTGGTGATGGGCTTGGCGTAACTAGATCT	0.488513	0.613813
1862	AGCTGATGGGGATTGTGACTT	AGaTGATGGGGATTGTGACTT	1mis	TGTGGAAAGGACGAAACACCAGCTGATGGGGATTGTGACTGTTTTGAGACGAATACCTTACATGTAATGGCCGTCTCGCTCCGTCCAAATGTCCGACGTACTAGATGATGGGGATTGTGACTTGGCTTGGCGTAACTAGATCT	0.8707	1
1863	GGGGACGAGTCTCCGAGCTGC	GGGGACGAGTCTCCGAGtTGC	1mis	TGTGGAAAGGACGAAACACCGGGGACGAGTCTCCGAGCTGGTTTTGAGACGAATACCTTATGAGTACGACACGTCTCGCTCCTCACGCAGAGACTAAGTACTGGGGACGAGTCTCCGAGTTGCGGCTTGGCGTAACTAGATCT	/	/
1864	GATATGCTGGCCACCCACAAC	cATATGCTGGCCACCCACAAC	1mis	TGTGGAAAGGACGAAACACCGATATGCTGGCCACCCACAAGTTTTGAGACGAATACCTTCAAGGTGGCTTACGTCTCGCTCCTTGTACTTTGTCGGCGTACTCATATGCTGGCCACCCACAACGGCTTGGCGTAACTAGATCT	0.518154	0.830404
1865	GAGATAAAGGTACTGAACCGT	cAGATAAAGGTACTGAACCGT	1mis	TGTGGAAAGGACGAAACACCGAGATAAAGGTACTGAACCGGTTTTGAGACGAATACCTTCGTGGTGCTACACGTCTCGCTCCGTACGTCCGGGCTCAGTACTCAGATAAAGGTACTGAACCGTGGCTTGGCGTAACTAGATCT	0.497709	0.941071
1866	ATGCAGTCCAATTTCAATCCT	ATGCAGTCCAATTTCAAcCCT	1mis	TGTGGAAAGGACGAAACACCATGCAGTCCAATTTCAATCCGTTTTGAGACGAATACGAATAGACATGTGGACGTCTCGCTCCTGTGACGGAATCCCTGTACTATGCAGTCCAATTTCAACCCTGGCTTGGCGTAACTAGATCT	0.573039	0.870121
1867	GGCGTTACAGAGCCTGGTGAA	GGCGTTACAGAGCCTGGgGAA	1mis	TGTGGAAAGGACGAAACACCGGCGTTACAGAGCCTGGTGAGTTTTGAGACGAATACGACAACTACCGGATACGTCTCGCTCCGAGGTGCAGAGTACAGTACTGGCGTTACAGAGCCTGGGGAAGGCTTGGCGTAACTAGATCT	/	/
1868	GGCTATGGAAGCCTGCGCTGT	GGCTATGGAcGCCTGCGCTGT	1mis	TGTGGAAAGGACGAAACACCGGCTATGGAAGCCTGCGCTGGTTTTGAGACGAATACGACGAATAAGCTTGACGTCTCGCTCCTCAATGTATGTGCCAGTACTGGCTATGGACGCCTGCGCTGTGGCTTGGCGTAACTAGATCT	0.926919	1
1869	ACTACCATGTTCTCTACCGAG	ACTACtATGTTCTCTACCGAG	1mis	TGTGGAAAGGACGAAACACCACTACCATGTTCTCTACCGAGTTTTGAGACGAATACGACTCCGAGTGTAATCGTCTCGCTCCTTCGCTTCTCACCCAGTACTACTACTATGTTCTCTACCGAGGGCTTGGCGTAACTAGATCT	0.826243	1
1870	ACAAGATATGGTCACCATCGA	ACAtGATATGGTCACCATCGA	1mis	TGTGGAAAGGACGAAACACCACAAGATATGGTCACCATCGGTTTTGAGACGAATACGACTGATGCGTGTGCCGTCTCGCTCCGATGGATGCTCTAGAGTACTACATGATATGGTCACCATCGAGGCTTGGCGTAACTAGATCT	/	/
1871	ATGGACATACCGCTGTTCCGA	ATGaACATACCGCTGTTCCGA	1mis	TGTGGAAAGGACGAAACACCATGGACATACCGCTGTTCCGGTTTTGAGACGAATACGAGCCGTACAGGCTTCGTCTCGCTCCGCACGGATCCAATAAGTACTATGAACATACCGCTGTTCCGAGGCTTGGCGTAACTAGATCT	0.910791	0.98736
1872	AGTATCGAGCCAGCAACTCAG	AGTATCGAGCCAGCAAgTCAG	1mis	TGTGGAAAGGACGAAACACCAGTATCGAGCCAGCAACTCAGTTTTGAGACGAATACGATACATTCTACGGCCGTCTCGCTCCTTACCTCTATACTGAGTACTAGTATCGAGCCAGCAAGTCAGGGCTTGGCGTAACTAGATCT	0.722788	0.962183
1873	GCGCACCTATCAGTACGCCTG	GCGCACCTcTCAGTACGCCTG	1mis	TGTGGAAAGGACGAAACACCGCGCACCTATCAGTACGCCTGTTTTGAGACGAATACGATGCGATCTGGTATCGTCTCGCTCCTCCTAAGAGTAGACGGTACTGCGCACCTCTCAGTACGCCTGGGCTTGGCGTAACTAGATCT	0.844348	0.969141
1874	GATAGGCGCAGCTATGAGGTA	GATAGGCGCAGCTATGcGGTA	1mis	TGTGGAAAGGACGAAACACCGATAGGCGCAGCTATGAGGTGTTTTGAGACGAATACGCATCCACCAACTTACGTCTCGCTCCTGCCGGATCTGGTGCGTACTGATAGGCGCAGCTATGCGGTAGGCTTGGCGTAACTAGATCT	0.297881	0.514953
1875	GTTGCAGCTCACGTTCACTGG	GTaGCAGCTCACGTTCACTGG	1mis	TGTGGAAAGGACGAAACACCGTTGCAGCTCACGTTCACTGGTTTTGAGACGAATACGCGTACAGGTTCTGGCGTCTCGCTCCGGTGGTGCTGTCCCAGTACTGTAGCAGCTCACGTTCACTGGGGCTTGGCGTAACTAGATCT	0.299384	0.935178
1876	AAGCTAGTCGTTCTTGGCTCA	AAGCTAGTCGTTCTgGGCTCA	1mis	TGTGGAAAGGACGAAACACCAAGCTAGTCGTTCTTGGCTCGTTTTGAGACGAATACGCGTATGCTCTCAGACGTCTCGCTCCTATATACGCCAACTGGTACTAAGCTAGTCGTTCTGGGCTCAGGCTTGGCGTAACTAGATCT	0.239384	0.289363
1877	ACTTACCAAAACTATCTCTGT	ACTTACCAAtACTATCTCTGT	1mis	TGTGGAAAGGACGAAACACCACTTACCAAAACTATCTCTGGTTTTGAGACGAATACGCTTACGGTTCTATTCGTCTCGCTCCTGGTCACATGAAGCAGTACTACTTACCAATACTATCTCTGTGGCTTGGCGTAACTAGATCT	0.455587	1
1878	ACTATACAGTGCCAGGCCTGG	ACTATACAGTGCCtGGCCTGG	1mis	TGTGGAAAGGACGAAACACCACTATACAGTGCCAGGCCTGGTTTTGAGACGAATACGGACGTCTATACTTCCGTCTCGCTCCTTTGAATGAGCCGAGGTACTACTATACAGTGCCTGGCCTGGGGCTTGGCGTAACTAGATCT	/	/
1879	AGAGCAATTCGAGATTACCAG	AGAGCAATTCGAGcTTACCAG	1mis	TGTGGAAAGGACGAAACACCAGAGCAATTCGAGATTACCAGTTTTGAGACGAATACGGCGCTGGCGTGTCTCGTCTCGCTCCTCTTAAAGCAAACAGGTACTAGAGCAATTCGAGCTTACCAGGGCTTGGCGTAACTAGATCT	0.358019	0.519042
1880	ATGCCGTAAGAAACTTTGAGT	ATGCCGTAAGAAAgTTTGAGT	1mis	TGTGGAAAGGACGAAACACCATGCCGTAAGAAACTTTGAGGTTTTGAGACGAATACGTAGAAGACACGGTGCGTCTCGCTCCCGAGCAACCTGCTCGGTACTATGCCGTAAGAAAGTTTGAGTGGCTTGGCGTAACTAGATCT	/	/
1881	GCTGCATGAACTCGAAGGCGT	GCTGCATGAACTCGAgGGCGT	1mis	TGTGGAAAGGACGAAACACCGCTGCATGAACTCGAAGGCGGTTTTGAGACGAATACGTCGAGCTCAGATCACGTCTCGCTCCGTAGGAAGCTGTCATGTACTGCTGCATGAACTCGAGGGCGTGGCTTGGCGTAACTAGATCT	0.59413	0.704884
1882	GATCAACAGCCAGCGCATCGC	GATCAACAaCCAGCGCATCGC	1mis	TGTGGAAAGGACGAAACACCGATCAACAGCCAGCGCATCGGTTTTGAGACGAATACGTCTACATCACACTTCGTCTCGCTCCTAAGTGAGTTTCAAGGTACTGATCAACAACCAGCGCATCGCGGCTTGGCGTAACTAGATCT	/	/
1883	GCTATAGCTGGTCATCACTAG	GCTATAGCTGGTgATCACTAG	1mis	TGTGGAAAGGACGAAACACCGCTATAGCTGGTCATCACTAGTTTTGAGACGAATACGTGGAGACTGCCTGACGTCTCGCTCCGTACTGCTCATAGTAGTACTGCTATAGCTGGTGATCACTAGGGCTTGGCGTAACTAGATCT	0.048168	0.05605
1884	ACTTGTATTCCAGTTGACCCA	ACTTGTATTCtAGTTGACCCA	1mis	TGTGGAAAGGACGAAACACCACTTGTATTCCAGTTGACCCGTTTTGAGACGAATACGTGGTTCGTGTTATACGTCTCGCTCCGCAGACGCGAGCAGAGTACTACTTGTATTCTAGTTGACCCAGGCTTGGCGTAACTAGATCT	0.360729	0.774589
1885	AGGCACCATGATCATCGCTGA	AGGCACCATGATtATCGCTGA	1mis	TGTGGAAAGGACGAAACACCAGGCACCATGATCATCGCTGGTTTTGAGACGAATACGTGTGTACCAACTCACGTCTCGCTCCTGTATTCCTTAGTACGTACTAGGCACCATGATTATCGCTGAGGCTTGGCGTAACTAGATCT	0.774607	0.885529
1886	GAGGAATCCTCAGAGCACACA	GAGaAATCCTCAGAGCACACA	1mis	TGTGGAAAGGACGAAACACCGAGGAATCCTCAGAGCACACGTTTTGAGACGAATACTAACCTTCATGTTCGCGTCTCGCTCCTAAGCTTCTGTTTCAGTACTGAGAAATCCTCAGAGCACACAGGCTTGGCGTAACTAGATCT	0.752779	1
1887	AGGTCATCAGAACCACTTCAG	AcGTCATCAGAACCACTTCAG	1mis	TGTGGAAAGGACGAAACACCAGGTCATCAGAACCACTTCAGTTTTGAGACGAATACTAACTTACCGATGAGCGTCTCGCTCCGGACGCATCCTTACAGTACTACGTCATCAGAACCACTTCAGGGCTTGGCGTAACTAGATCT	/	/
1888	GCAGATACTCGTAGTTGCTGG	GCAGATACTCGTtGTTGCTGG	1mis	TGTGGAAAGGACGAAACACCGCAGATACTCGTAGTTGCTGGTTTTGAGACGAATACTACATGCTCTGTCGTCGTCTCGCTCCGACTGCTTGTCTCTAGTACTGCAGATACTCGTTGTTGCTGGGGCTTGGCGTAACTAGATCT	0.644767	0.943537
1889	AGGCAAGGTACAACTGACCAG	AGGCAAGGTACAACTGAaCAG	1mis	TGTGGAAAGGACGAAACACCAGGCAAGGTACAACTGACCAGTTTTGAGACGAATACTACTCGAGTTGGTACCGTCTCGCTCCGTATCGCTTACAACAGTACTAGGCAAGGTACAACTGAACAGGGCTTGGCGTAACTAGATCT	/	/
1890	GGCCAGATGCTGTGTAACCTT	cGCCAGATGCTGTGTAACCTT	1mis	TGTGGAAAGGACGAAACACCGGCCAGATGCTGTGTAACCTGTTTTGAGACGAATACTAGCCACTATACTGTCGTCTCGCTCCTAGAATTGTCAGCTCGTACTCGCCAGATGCTGTGTAACCTTGGCTTGGCGTAACTAGATCT	0.539033	0.915743
1891	GATGATCAACCACTTACAAGA	GATGAcCAACCACTTACAAGA	1mis	TGTGGAAAGGACGAAACACCGATGATCAACCACTTACAAGGTTTTGAGACGAATACTATGAAGGATGAGCACGTCTCGCTCCTAATGACGGCCGTCTGTACTGATGACCAACCACTTACAAGAGGCTTGGCGTAACTAGATCT	0.161984	0.926316
1892	AGCAGATGAGAATCATCCATG	AGCAGATGgGAATCATCCATG	1mis	TGTGGAAAGGACGAAACACCAGCAGATGAGAATCATCCATGTTTTGAGACGAATACTATGGAACCGTAAGCCGTCTCGCTCCGTGAACACGCCGCAAGTACTAGCAGATGGGAATCATCCATGGGCTTGGCGTAACTAGATCT	0.884474	0.952712
1893	GCGCTCACGGAGTCGCGACAA	GCGCTCAtGGAGTCGCGACAA	1mis	TGTGGAAAGGACGAAACACCGCGCTCACGGAGTCGCGACAGTTTTGAGACGAATACTATGGCCGCTCGCGCCGTCTCGCTCCGAGAGTAATGATTCTGTACTGCGCTCATGGAGTCGCGACAAGGCTTGGCGTAACTAGATCT	/	/
[truncated: 89,394 more rows]
