# Supplementary material for: Prediction of base editor off-targets by deep learning
Source: Nat Commun. 2023 Sep 2;14:5358. doi: 10.1038/s41467-023-41004-3 (PMC10475126; doi:10.1038/s41467-023-41004-3)
Supplement: Supplementary file 4 — Supplementary Data 2 [file 41467_2023_41004_MOESM4_ESM.xlsx]

## Sheet: Sheet1
Supplementary Data 2. The efficiency dataset of mutation targets for CBE
gRNA-Target ID	gRNA Sequence	Target Sequence	Mutation Type	Full-Length Oligonucleotide	Efficiency	Off:on-target ratio
1	GACACCAACAAGATCCTCACT	GACACCAACAAGAgCCTCACT	1mis	TGTGGAAAGGACGAAACACCGACACCAACAAGATCCTCACGTTTTGAGACGAACATTCAGGTAGAACACAGCGTCTCGCTCCGTCGACCTTGATCAGGTACTGACACCAACAAGAGCCTCACTGGCTTGGCGTAACTAGATCT	/	/
2	ACACTACCTGAGTCCAACAGG	ACtCTACCTGAGTCCAACAGG	1mis	TGTGGAAAGGACGAAACACCACACTACCTGAGTCCAACAGGTTTTGAGACGAACATTCATAGCTGTTGAGCCGTCTCGCTCCGCCCGTTGACGAGCTGTACTACTCTACCTGAGTCCAACAGGGGCTTGGCGTAACTAGATCT	0.489269	0.989082
3	AAGGACCAAAGCACCCAAGCA	AAGtACCAAAGCACCCAAGCA	1mis	TGTGGAAAGGACGAAACACCAAGGACCAAAGCACCCAAGCGTTTTGAGACGAACATTCCTAAGTGACCACACGTCTCGCTCCGTGGACTTAGCGAATGTACTAAGTACCAAAGCACCCAAGCAGGCTTGGCGTAACTAGATCT	/	/
4	AGCACATCTCACAAAACCTAG	AGCACATCTCtCAAAACCTAG	1mis	TGTGGAAAGGACGAAACACCAGCACATCTCACAAAACCTAGTTTTGAGACGAACATTCCTAGAGCGACCTTCGTCTCGCTCCTACACATGGAAGGAAGTACTAGCACATCTCTCAAAACCTAGGGCTTGGCGTAACTAGATCT	0.655111	0.834799
5	AGCTCACTCTCTACTCAGGAA	AGCTCACTCTCaACTCAGGAA	1mis	TGTGGAAAGGACGAAACACCAGCTCACTCTCTACTCAGGAGTTTTGAGACGAACATTCGATGGAACGCGTTCGTCTCGCTCCTCACCTGATTCCGGCGTACTAGCTCACTCTCAACTCAGGAAGGCTTGGCGTAACTAGATCT	0.92881	0.99469
6	GCGCACATGATTGCTCTGAGT	GCGCACATGATaGCTCTGAGT	1mis	TGTGGAAAGGACGAAACACCGCGCACATGATTGCTCTGAGGTTTTGAGACGAACATTCGCACGTGCAACCACGTCTCGCTCCGTAATACGCGTTGTTGTACTGCGCACATGATAGCTCTGAGTGGCTTGGCGTAACTAGATCT	/	/
7	GATCTGGGCGTTGCACAGGTA	GATCTGGGgGTTGCACAGGTA	1mis	TGTGGAAAGGACGAAACACCGATCTGGGCGTTGCACAGGTGTTTTGAGACGAACATTCGTGAAGTCCATGGCGTCTCGCTCCTGGACGCCGTGTCACGTACTGATCTGGGGGTTGCACAGGTAGGCTTGGCGTAACTAGATCT	/	/
8	ACCTCCAGACATCCGAACCAA	ACCTCCAGACATCCGAACgAA	1mis	TGTGGAAAGGACGAAACACCACCTCCAGACATCCGAACCAGTTTTGAGACGAACATTCGTTATACAGTGTCCGTCTCGCTCCTCCCACTCACTTGGGGTACTACCTCCAGACATCCGAACGAAGGCTTGGCGTAACTAGATCT	0.675786	1
9	ACTCACCTTTAGGTTGTGTGT	ACTCACCTTTAGGgTGTGTGT	1mis	TGTGGAAAGGACGAAACACCACTCACCTTTAGGTTGTGTGGTTTTGAGACGAACATTCGTTATTCGTAGCACGTCTCGCTCCGGTGTAATCCAGTGAGTACTACTCACCTTTAGGGTGTGTGTGGCTTGGCGTAACTAGATCT	0.409759	0.500217
10	ATTCTTCAGAGGTCTACCACT	ATTCTTaAGAGGTCTACCACT	1mis	TGTGGAAAGGACGAAACACCATTCTTCAGAGGTCTACCACGTTTTGAGACGAACATTCTACAACCTCCATTCGTCTCGCTCCTTGTTCGGCTTTGGTGTACTATTCTTAAGAGGTCTACCACTGGCTTGGCGTAACTAGATCT	0.510041	0.991746
11	GGGCGCCGTATCCCTGCGCTC	GGGCGCCGTATCCCTcCGCTC	1mis	TGTGGAAAGGACGAAACACCGGGCGCCGTATCCCTGCGCTGTTTTGAGACGAACATTCTAGCCTGGTCAATCGTCTCGCTCCGCTCTCCGAGGTCGAGTACTGGGCGCCGTATCCCTCCGCTCGGCTTGGCGTAACTAGATCT	0.089799	0.103696
12	GTGACTGGTTTCCTGCTGGGC	GTGACTtGTTTCCTGCTGGGC	1mis	TGTGGAAAGGACGAAACACCGTGACTGGTTTCCTGCTGGGGTTTTGAGACGAACATTCTCAGCAACTAGATCGTCTCGCTCCTATCTACACCTCGACGTACTGTGACTTGTTTCCTGCTGGGCGGCTTGGCGTAACTAGATCT	0.778193	0.966327
13	AGTCGCCGCTTCTGGAACCTG	AGTCGCCGCcTCTGGAACCTG	1mis	TGTGGAAAGGACGAAACACCAGTCGCCGCTTCTGGAACCTGTTTTGAGACGAACATTCTGTGTATCCATTGCGTCTCGCTCCGATTTAATGCAAGACGTACTAGTCGCCGCCTCTGGAACCTGGGCTTGGCGTAACTAGATCT	0.920913	1
14	GGGCGCCAAGGGTAACCAGGG	GGGCGCCAAGGGTAACCAtGG	1mis	TGTGGAAAGGACGAAACACCGGGCGCCAAGGGTAACCAGGGTTTTGAGACGAACATTGAATGTCGTAAGTCCGTCTCGCTCCGTCACGTTTGGTATAGTACTGGGCGCCAAGGGTAACCATGGGGCTTGGCGTAACTAGATCT	/	/
15	GCCACCAGGAAGGTGAACACG	GCCACCgGGAAGGTGAACACG	1mis	TGTGGAAAGGACGAAACACCGCCACCAGGAAGGTGAACACGTTTTGAGACGAACATTGATCTGCGCACCGCCGTCTCGCTCCTAGCGCGTGACAAGCGTACTGCCACCGGGAAGGTGAACACGGGCTTGGCGTAACTAGATCT	/	/
16	ACCACGGGTGCAGACAGCAAT	ACCACcGGTGCAGACAGCAAT	1mis	TGTGGAAAGGACGAAACACCACCACGGGTGCAGACAGCAAGTTTTGAGACGAACATTGCAATGGCCTATTGCGTCTCGCTCCTCATCTACACCATGCGTACTACCACCGGTGCAGACAGCAATGGCTTGGCGTAACTAGATCT	0.457815	0.961412
17	AGGCGCTGGATGGGGAAATGC	AGGCGCTGGATGaGGAAATGC	1mis	TGTGGAAAGGACGAAACACCAGGCGCTGGATGGGGAAATGGTTTTGAGACGAACATTGCTAGCCTTATCAGCGTCTCGCTCCGTCGGAAATTGTGTGGTACTAGGCGCTGGATGAGGAAATGCGGCTTGGCGTAACTAGATCT	/	/
18	AATCACCATAAGGTTCATGCA	AATCACCAaAAGGTTCATGCA	1mis	TGTGGAAAGGACGAAACACCAATCACCATAAGGTTCATGCGTTTTGAGACGAACATTGGATACATGATCACCGTCTCGCTCCTCTGGGATCAGCCATGTACTAATCACCAAAAGGTTCATGCAGGCTTGGCGTAACTAGATCT	0.631878	1
19	ATCCCATAGTCCCGAGCACGC	ATCCCATAGTgCCGAGCACGC	1mis	TGTGGAAAGGACGAAACACCATCCCATAGTCCCGAGCACGGTTTTGAGACGAACATTGGCAAGATGCTCTACGTCTCGCTCCTTCTTAAATCGCACTGTACTATCCCATAGTGCCGAGCACGCGGCTTGGCGTAACTAGATCT	/	/
20	GCCGGTCTCCAGTTCCCCGTG	GCCGGTCTCaAGTTCCCCGTG	1mis	TGTGGAAAGGACGAAACACCGCCGGTCTCCAGTTCCCCGTGTTTTGAGACGAACATTGTCATATGCGCTCCCGTCTCGCTCCGACAGGGATCGGAATGTACTGCCGGTCTCAAGTTCCCCGTGGGCTTGGCGTAACTAGATCT	0.879526	0.997973
21	GAAGTTCCGCGAGGTGACGAC	GAAGTTCCGCtAGGTGACGAC	1mis	TGTGGAAAGGACGAAACACCGAAGTTCCGCGAGGTGACGAGTTTTGAGACGAACCAACAGTTGGTGACGGTCGTCTCGCTCCGAAGAGTACTTCTCTGTACTGAAGTTCCGCTAGGTGACGACGGCTTGGCGTAACTAGATCT	/	/
22	ACATCCCTGATCCTGGACGAT	ACATCCCTGATCCTtGACGAT	1mis	TGTGGAAAGGACGAAACACCACATCCCTGATCCTGGACGAGTTTTGAGACGAACCAACCAGTCTTAACAGTCGTCTCGCTCCGTGCATCCTACGTGAGTACTACATCCCTGATCCTTGACGATGGCTTGGCGTAACTAGATCT	0.977686	0.982832
23	GGTCGGGCCCATACAGCCAGA	aGTCGGGCCCATACAGCCAGA	1mis	TGTGGAAAGGACGAAACACCGGTCGGGCCCATACAGCCAGGTTTTGAGACGAACCAACGTGGCCAATGTCCCGTCTCGCTCCTTGTCCTTACATTGAGTACTAGTCGGGCCCATACAGCCAGAGGCTTGGCGTAACTAGATCT	/	/
24	GAGCAAGGGGAAGTGCCCTGG	aAGCAAGGGGAAGTGCCCTGG	1mis	TGTGGAAAGGACGAAACACCGAGCAAGGGGAAGTGCCCTGGTTTTGAGACGAACCAACGTGTTACCACCAACGTCTCGCTCCTGCTACAAGAGGAGGGTACTAAGCAAGGGGAAGTGCCCTGGGGCTTGGCGTAACTAGATCT	/	/
25	GGGGGCAGGTGTGTGGTGGGT	GGGGGCAGGTGTGTGtTGGGT	1mis	TGTGGAAAGGACGAAACACCGGGGGCAGGTGTGTGGTGGGGTTTTGAGACGAACCAACTCTTGTGGACCTACGTCTCGCTCCGTCAGCCTACACGCGGTACTGGGGGCAGGTGTGTGTTGGGTGGCTTGGCGTAACTAGATCT	0.858403	1
26	AATGCCAAATTTGAAGACAGT	AATGCCAAATTTGAAaACAGT	1mis	TGTGGAAAGGACGAAACACCAATGCCAAATTTGAAGACAGGTTTTGAGACGAACCAACTGTCTACAAGTTACGTCTCGCTCCTATTTGAGGCTTGTGGTACTAATGCCAAATTTGAAAACAGTGGCTTGGCGTAACTAGATCT	/	/
27	AGGTCGCTCATGCTGCGCGAC	AGGTCGCTCATGCTGtGCGAC	1mis	TGTGGAAAGGACGAAACACCAGGTCGCTCATGCTGCGCGAGTTTTGAGACGAACCAAGCAAGTAGAATCCACGTCTCGCTCCTCAGGTAATCTACACGTACTAGGTCGCTCATGCTGTGCGACGGCTTGGCGTAACTAGATCT	0.973514	0.980492
28	ATGTTCTTGTGGGTGTCACGG	ATGTTCTgGTGGGTGTCACGG	1mis	TGTGGAAAGGACGAAACACCATGTTCTTGTGGGTGTCACGGTTTTGAGACGAACCAAGCAATACTGCGTACCGTCTCGCTCCGGCACATCTGGGAGTGTACTATGTTCTGGTGGGTGTCACGGGGCTTGGCGTAACTAGATCT	/	/
29	ACTCTGCACTTTCGGTTGGTA	ACaCTGCACTTTCGGTTGGTA	1mis	TGTGGAAAGGACGAAACACCACTCTGCACTTTCGGTTGGTGTTTTGAGACGAACCAAGGTCCTACTGCTCACGTCTCGCTCCTGAGCAGTTATGACGGTACTACACTGCACTTTCGGTTGGTAGGCTTGGCGTAACTAGATCT	/	/
30	ATTCATTGCATGTCCCACATT	ATTCATTaCATGTCCCACATT	1mis	TGTGGAAAGGACGAAACACCATTCATTGCATGTCCCACATGTTTTGAGACGAACCAAGGTCGACACTTACACGTCTCGCTCCTGCCGTCCAGACCTTGTACTATTCATTACATGTCCCACATTGGCTTGGCGTAACTAGATCT	0.908149	1
31	GATGACACAGACACATCGCTC	GATGACACAGACACATCGtTC	1mis	TGTGGAAAGGACGAAACACCGATGACACAGACACATCGCTGTTTTGAGACGAACCAAGTCGTAGCGTCATGCGTCTCGCTCCGTGCTGAGATCCACTGTACTGATGACACAGACACATCGTTCGGCTTGGCGTAACTAGATCT	/	/
32	GCATGACCAGGAATTCGTGGA	GtATGACCAGGAATTCGTGGA	1mis	TGTGGAAAGGACGAAACACCGCATGACCAGGAATTCGTGGGTTTTGAGACGAACCAAGTTAAGGTGCCGTACGTCTCGCTCCGACAACTATCATTGCGTACTGTATGACCAGGAATTCGTGGAGGCTTGGCGTAACTAGATCT	0.29597	1
33	GGACGCTCTTGAAATCGCCGA	GGtCGCTCTTGAAATCGCCGA	1mis	TGTGGAAAGGACGAAACACCGGACGCTCTTGAAATCGCCGGTTTTGAGACGAACCAATAAGCTACTACTTGCGTCTCGCTCCCTAGACTTTCTTGCGGTACTGGTCGCTCTTGAAATCGCCGAGGCTTGGCGTAACTAGATCT	0.782969	1
34	GACCCCGAGCTGTATGAGGGA	GACCCCaAGCTGTATGAGGGA	1mis	TGTGGAAAGGACGAAACACCGACCCCGAGCTGTATGAGGGGTTTTGAGACGAACCAATACAATTGACGTGTCGTCTCGCTCCTGCGGTCACGCTTGGGTACTGACCCCAAGCTGTATGAGGGAGGCTTGGCGTAACTAGATCT	/	/
35	AAGCGCAGGAAAGGAAGTGTT	AAGgGCAGGAAAGGAAGTGTT	1mis	TGTGGAAAGGACGAAACACCAAGCGCAGGAAAGGAAGTGTGTTTTGAGACGAACCAATCAGCCATACTAGTCGTCTCGCTCCTCTGAATAAACCGAAGTACTAAGGGCAGGAAAGGAAGTGTTGGCTTGGCGTAACTAGATCT	0.581552	0.861347
36	GTTCCAAAAACCCTCACACCA	GTTCCAAAAACCCTCACACtA	1mis	TGTGGAAAGGACGAAACACCGTTCCAAAAACCCTCACACCGTTTTGAGACGAACCAATGTCTATAAGAGCCCGTCTCGCTCCTTTGCATGGTTACCCGTACTGTTCCAAAAACCCTCACACTAGGCTTGGCGTAACTAGATCT	0.92073	0.989356
37	GGTAGCTTGGAGTCGAAGGGT	GGTAGCTTGGAtTCGAAGGGT	1mis	TGTGGAAAGGACGAAACACCGGTAGCTTGGAGTCGAAGGGGTTTTGAGACGAACCACAACCTCATATTGTTCGTCTCGCTCCGGGTAGTCTTCACTGGTACTGGTAGCTTGGATTCGAAGGGTGGCTTGGCGTAACTAGATCT	0.967126	0.994482
38	ATTCCCAAACCTCAATCCACT	ATTCCCAAAgCTCAATCCACT	1mis	TGTGGAAAGGACGAAACACCATTCCCAAACCTCAATCCACGTTTTGAGACGAACCACACCTGACAACTGTCCGTCTCGCTCCTACGGGTGAATAATTGTACTATTCCCAAAGCTCAATCCACTGGCTTGGCGTAACTAGATCT	0.677817	0.834482
39	GGGCAGTATAGGGTGGCCGGC	GGGCAGTATAGGGTGtCCGGC	1mis	TGTGGAAAGGACGAAACACCGGGCAGTATAGGGTGGCCGGGTTTTGAGACGAACCACAGTAATCGCCTCCTCGTCTCGCTCCTTGACTTGTGAGATCGTACTGGGCAGTATAGGGTGTCCGGCGGCTTGGCGTAACTAGATCT	/	/
40	GAAGCAGAGAAACACCAACAC	GAAGCAGAGAAACACCcACAC	1mis	TGTGGAAAGGACGAAACACCGAAGCAGAGAAACACCAACAGTTTTGAGACGAACCACAGTACAACAGTGATCGTCTCGCTCCTCGGGCCCGTAAGAAGTACTGAAGCAGAGAAACACCCACACGGCTTGGCGTAACTAGATCT	/	/
41	GCCCACACGAACTCCTCCGGC	GCCaACACGAACTCCTCCGGC	1mis	TGTGGAAAGGACGAAACACCGCCCACACGAACTCCTCCGGGTTTTGAGACGAACCACCAGGATCTACCTCTCGTCTCGCTCCGTTGCGCGCGCTTAGGTACTGCCAACACGAACTCCTCCGGCGGCTTGGCGTAACTAGATCT	0.397775	1
42	AAGGCTCAGTCCCCACCTCTG	AAGGCTCAGTCCCgACCTCTG	1mis	TGTGGAAAGGACGAAACACCAAGGCTCAGTCCCCACCTCTGTTTTGAGACGAACCACCGAGGCGTACACTCCGTCTCGCTCCGTGGCAAAGACTAGGGTACTAAGGCTCAGTCCCGACCTCTGGGCTTGGCGTAACTAGATCT	0.557398	0.587258
43	ATCCCCCCACACGAACTCTGC	ATCtCCCCACACGAACTCTGC	1mis	TGTGGAAAGGACGAAACACCATCCCCCCACACGAACTCTGGTTTTGAGACGAACCACCTGCAGTTACATAACGTCTCGCTCCTACCTAGCGGCAAGGGTACTATCTCCCCACACGAACTCTGCGGCTTGGCGTAACTAGATCT	0.639271	0.99087
44	GATGCTTCTCGAACAAAACAG	GATGCTTCTCGAACAAAgCAG	1mis	TGTGGAAAGGACGAAACACCGATGCTTCTCGAACAAAACAGTTTTGAGACGAACCACGCCTACAATCAATTCGTCTCGCTCCCTCCGGAACTCTGGGGTACTGATGCTTCTCGAACAAAGCAGGGCTTGGCGTAACTAGATCT	0.67252	0.936958
45	ACCACATCAGTAAGTCAGAGG	ACCACATCcGTAAGTCAGAGG	1mis	TGTGGAAAGGACGAAACACCACCACATCAGTAAGTCAGAGGTTTTGAGACGAACCACGCTTACGTATATCCCGTCTCGCTCCGCCGCACGTATCCGAGTACTACCACATCCGTAAGTCAGAGGGGCTTGGCGTAACTAGATCT	/	/
46	AACTGATCCAGACTCAGCAGT	AACTGATCCAGACTCAGCgGT	1mis	TGTGGAAAGGACGAAACACCAACTGATCCAGACTCAGCAGGTTTTGAGACGAACCACGCTTGCAATTCTTACGTCTCGCTCCGCATTACGATGAACGGTACTAACTGATCCAGACTCAGCGGTGGCTTGGCGTAACTAGATCT	/	/
47	GCCCACCTATAGCCTACATGA	GCgCACCTATAGCCTACATGA	1mis	TGTGGAAAGGACGAAACACCGCCCACCTATAGCCTACATGGTTTTGAGACGAACCACGGATGCGTAACAACCGTCTCGCTCCGTTGTCTCCATTCTTGTACTGCGCACCTATAGCCTACATGAGGCTTGGCGTAACTAGATCT	/	/
48	GTTCCGTTCACGGTTCACCAG	GTTCCGTTCACGGTTCAgCAG	1mis	TGTGGAAAGGACGAAACACCGTTCCGTTCACGGTTCACCAGTTTTGAGACGAACCACGGCAATCTCAGTTGCGTCTCGCTCCTGTGGGTTAAGATATGTACTGTTCCGTTCACGGTTCAGCAGGGCTTGGCGTAACTAGATCT	0.96658	0.975096
49	GGGGCCCGAGAGGTTCGTGGG	GGGGCCCGAGAGGTTCGTGcG	1mis	TGTGGAAAGGACGAAACACCGGGGCCCGAGAGGTTCGTGGGTTTTGAGACGAACCACGGCATTATATTCTTCGTCTCGCTCCGACTGCTGCCCAGCAGTACTGGGGCCCGAGAGGTTCGTGCGGGCTTGGCGTAACTAGATCT	/	/
50	AACCAGTACGTGAGGGACCAG	AACCAGTACGcGAGGGACCAG	1mis	TGTGGAAAGGACGAAACACCAACCAGTACGTGAGGGACCAGTTTTGAGACGAACCACGGCGAAGATGCGTACGTCTCGCTCCTTAGCTACCAACTGAGTACTAACCAGTACGCGAGGGACCAGGGCTTGGCGTAACTAGATCT	/	/
51	GATCTTCTGACTAGGTCGAGT	GAcCTTCTGACTAGGTCGAGT	1mis	TGTGGAAAGGACGAAACACCGATCTTCTGACTAGGTCGAGGTTTTGAGACGAACCACTATGTACACGCTTACGTCTCGCTCCTTACTGGGTCGTTGGGTACTGACCTTCTGACTAGGTCGAGTGGCTTGGCGTAACTAGATCT	0.711377	0.910601
52	AGCTACCTGAAGCACAGCAAA	AGCTACCTGAAGCACAGtAAA	1mis	TGTGGAAAGGACGAAACACCAGCTACCTGAAGCACAGCAAGTTTTGAGACGAACCACTCCATATGGTCCACCGTCTCGCTCCGGTTTCAAGTGAACGGTACTAGCTACCTGAAGCACAGTAAAGGCTTGGCGTAACTAGATCT	/	/
53	ATCTCCTACGCTCTATACAAA	ATCTCCTACGCTCTATtCAAA	1mis	TGTGGAAAGGACGAAACACCATCTCCTACGCTCTATACAAGTTTTGAGACGAACCACTCCTTGAATGCTATCGTCTCGCTCCTACCTGCAGCAAGTCGTACTATCTCCTACGCTCTATTCAAAGGCTTGGCGTAACTAGATCT	0.926528	0.987304
54	AATCACCATAAGGTTCATGCA	AATCACCcTAAGGTTCATGCA	1mis	TGTGGAAAGGACGAAACACCAATCACCATAAGGTTCATGCGTTTTGAGACGAACCACTGCTAGAAGGCGTCCGTCTCGCTCCTCTGGTCGGAATCACGTACTAATCACCCTAAGGTTCATGCAGGCTTGGCGTAACTAGATCT	0.616091	0.991522
55	GCACCTCCAAGGACTTGGTGA	GCACCTCCAAGGAtTTGGTGA	1mis	TGTGGAAAGGACGAAACACCGCACCTCCAAGGACTTGGTGGTTTTGAGACGAACCACTTAGTCATGATAAGCGTCTCGCTCCGCGTTAAAGGGACCCGTACTGCACCTCCAAGGATTTGGTGAGGCTTGGCGTAACTAGATCT	0.867978	1
56	GAGGCTCACTGTCAGCCGGTA	GAcGCTCACTGTCAGCCGGTA	1mis	TGTGGAAAGGACGAAACACCGAGGCTCACTGTCAGCCGGTGTTTTGAGACGAACCACTTCTGAACATGGTACGTCTCGCTCCGCCCAGGAAGTGACTGTACTGACGCTCACTGTCAGCCGGTAGGCTTGGCGTAACTAGATCT	0.962325	0.969215
57	ACTCTCACTGTATAGGCAACA	ACTCTCACTGTtTAGGCAACA	1mis	TGTGGAAAGGACGAAACACCACTCTCACTGTATAGGCAACGTTTTGAGACGAACCAGAATATGTACACTTGCGTCTCGCTCCTGAGATTAGAGAGGTGTACTACTCTCACTGTTTAGGCAACAGGCTTGGCGTAACTAGATCT	0.440608	0.607192
58	AGAACCCTAAGAGAATTCTGG	AGcACCCTAAGAGAATTCTGG	1mis	TGTGGAAAGGACGAAACACCAGAACCCTAAGAGAATTCTGGTTTTGAGACGAACCAGAATGTTAACCGATCCGTCTCGCTCCGGACAGCCTTCACTAGTACTAGCACCCTAAGAGAATTCTGGGGCTTGGCGTAACTAGATCT	/	/
59	GGCAGCATCTCACCCTTGGGA	GGCAGCATCTCACCCTTGGaA	1mis	TGTGGAAAGGACGAAACACCGGCAGCATCTCACCCTTGGGGTTTTGAGACGAACCAGACATAGGTTCGGTACGTCTCGCTCCGGGCATAACGCAGGGGTACTGGCAGCATCTCACCCTTGGAAGGCTTGGCGTAACTAGATCT	0.880542	0.989515
60	AGCCCTACCTCAAGGCCCCGG	AGCCCTACtTCAAGGCCCCGG	1mis	TGTGGAAAGGACGAAACACCAGCCCTACCTCAAGGCCCCGGTTTTGAGACGAACCAGAGAGATGGTCTTACCGTCTCGCTCCTGAGTTCGACGCTTGGTACTAGCCCTACTTCAAGGCCCCGGGGCTTGGCGTAACTAGATCT	/	/
61	AGTACTGCGCGACAATATCCA	AGTcCTGCGCGACAATATCCA	1mis	TGTGGAAAGGACGAAACACCAGTACTGCGCGACAATATCCGTTTTGAGACGAACCAGCTGTGTATGGATGACGTCTCGCTCCTCAGTTCGGTGACGTGTACTAGTCCTGCGCGACAATATCCAGGCTTGGCGTAACTAGATCT	0.539478	0.982811
62	GCAAACCGTGAAGCAACTGAA	GCAcACCGTGAAGCAACTGAA	1mis	TGTGGAAAGGACGAAACACCGCAAACCGTGAAGCAACTGAGTTTTGAGACGAACCAGGAGTGGCCGCGATGCGTCTCGCTCCGGCGTCTTGTCGACGGTACTGCACACCGTGAAGCAACTGAAGGCTTGGCGTAACTAGATCT	0.504302	0.653724
63	GCCTCGCATTGCTTTCTACGC	GCCTCGCATaGCTTTCTACGC	1mis	TGTGGAAAGGACGAAACACCGCCTCGCATTGCTTTCTACGGTTTTGAGACGAACCAGGATGGATTACAAGTCGTCTCGCTCCTAGCTGTATCCTCTGGTACTGCCTCGCATAGCTTTCTACGCGGCTTGGCGTAACTAGATCT	0.911307	1
64	ATGGGTCTTCTGGAAAATCGT	ATGGGTCTTCTGGAAgATCGT	1mis	TGTGGAAAGGACGAAACACCATGGGTCTTCTGGAAAATCGGTTTTGAGACGAACCAGGCCAGCATAGCCTTCGTCTCGCTCCGCAGCAACAAGCTCGGTACTATGGGTCTTCTGGAAGATCGTGGCTTGGCGTAACTAGATCT	0.845604	1
65	AGGTCCCCGAAAATGGAGCGG	AGGTCCCtGAAAATGGAGCGG	1mis	TGTGGAAAGGACGAAACACCAGGTCCCCGAAAATGGAGCGGTTTTGAGACGAACCAGGCGTTCTCAATGCTCGTCTCGCTCCGTGAAACGCCCGCAAGTACTAGGTCCCTGAAAATGGAGCGGGGCTTGGCGTAACTAGATCT	/	/
66	AGCGCTCCTCCTCGCCGTCGG	AGCGCTCCTCaTCGCCGTCGG	1mis	TGTGGAAAGGACGAAACACCAGCGCTCCTCCTCGCCGTCGGTTTTGAGACGAACCAGTACTTCAGTCATTGCGTCTCGCTCCGATATTTATAGGACGGTACTAGCGCTCCTCATCGCCGTCGGGGCTTGGCGTAACTAGATCT	0.896814	0.995288
67	AGGCATGGAGAGCATCACATT	AGGCATGGAGAGCATCACAcT	1mis	TGTGGAAAGGACGAAACACCAGGCATGGAGAGCATCACATGTTTTGAGACGAACCAGTCAGCGATTGTCCGCGTCTCGCTCCTGATCCCAGGGTTACGTACTAGGCATGGAGAGCATCACACTGGCTTGGCGTAACTAGATCT	/	/
68	AATGGCCTATGATCGATACAT	AATGGCCcATGATCGATACAT	1mis	TGTGGAAAGGACGAAACACCAATGGCCTATGATCGATACAGTTTTGAGACGAACCAGTGTGATATTGATCGCGTCTCGCTCCTCTTACCGATATCTAGTACTAATGGCCCATGATCGATACATGGCTTGGCGTAACTAGATCT	0.734703	1
69	GGTACCCCCATTGAAGCACGG	GGTACCCCCATTGAAaCACGG	1mis	TGTGGAAAGGACGAAACACCGGTACCCCCATTGAAGCACGGTTTTGAGACGAACCAGTGTTCGAATGTTCTCGTCTCGCTCCTATAGTAGTAAACGCGTACTGGTACCCCCATTGAAACACGGGGCTTGGCGTAACTAGATCT	0.820057	0.982452
70	GGGACTTGACACCAGCCACTT	GGGACTaGACACCAGCCACTT	1mis	TGTGGAAAGGACGAAACACCGGGACTTGACACCAGCCACTGTTTTGAGACGAACCATAACGACGGTGTAGTCGTCTCGCTCCTATAATTTGGTGGGAGTACTGGGACTAGACACCAGCCACTTGGCTTGGCGTAACTAGATCT	/	/
71	GAAACTACTATGCAAGAATGG	GAAACTACTAaGCAAGAATGG	1mis	TGTGGAAAGGACGAAACACCGAAACTACTATGCAAGAATGGTTTTGAGACGAACCATAAGTACCTCAGAGCCGTCTCGCTCCTACGTAGCGCTGGCCGTACTGAAACTACTAAGCAAGAATGGGGCTTGGCGTAACTAGATCT	0.45006	0.911531
72	AACACCACCAGGTACATGCAG	tACACCACCAGGTACATGCAG	1mis	TGTGGAAAGGACGAAACACCAACACCACCAGGTACATGCAGTTTTGAGACGAACCATACGCTTGATTGTGTCGTCTCGCTCCTCTCACTTCACTCTAGTACTTACACCACCAGGTACATGCAGGGCTTGGCGTAACTAGATCT	0.584435	0.99797
73	GGTCGAGGTCCGGTCGAGATT	GGTCGAGGTCCGGTCGAGtTT	1mis	TGTGGAAAGGACGAAACACCGGTCGAGGTCCGGTCGAGATGTTTTGAGACGAACCATAGAGCATCGGCTTCCGTCTCGCTCCTTGTAAGCTCACGATGTACTGGTCGAGGTCCGGTCGAGTTTGGCTTGGCGTAACTAGATCT	0.694066	0.985574
74	GAAGCGAAAGCGCCGCTCTGA	GAAGCGAAAGCaCCGCTCTGA	1mis	TGTGGAAAGGACGAAACACCGAAGCGAAAGCGCCGCTCTGGTTTTGAGACGAACCATAGCATTGTGTGGTTCGTCTCGCTCCTACTACTCAAGCTCCGTACTGAAGCGAAAGCACCGCTCTGAGGCTTGGCGTAACTAGATCT	/	/
75	ATGTCCAGTCGGATCGTTGGG	ATGTCCAGTCGGAgCGTTGGG	1mis	TGTGGAAAGGACGAAACACCATGTCCAGTCGGATCGTTGGGTTTTGAGACGAACCATAGGAATGGACCTCACGTCTCGCTCCGTAGAGTGGATGGCAGTACTATGTCCAGTCGGAGCGTTGGGGGCTTGGCGTAACTAGATCT	0.80098	0.840053
76	ATATCGTGTATAGAGGTGCTG	ATgTCGTGTATAGAGGTGCTG	1mis	TGTGGAAAGGACGAAACACCATATCGTGTATAGAGGTGCTGTTTTGAGACGAACCATAGGAGTCCAATTGCCGTCTCGCTCCTACCGGCATTATGCGGTACTATGTCGTGTATAGAGGTGCTGGGCTTGGCGTAACTAGATCT	0.70825	0.99554
77	GCGTGTCCACGAATCCGCCGG	GCGTGTCCACGAAcCCGCCGG	1mis	TGTGGAAAGGACGAAACACCGCGTGTCCACGAATCCGCCGGTTTTGAGACGAACCATATGTCAGTCATCGTCGTCTCGCTCCCGATCACCGTTAATAGTACTGCGTGTCCACGAACCCGCCGGGGCTTGGCGTAACTAGATCT	/	/
78	GGGCATCGGCTAGCGTGAGGC	GGGCATCGGCTAGCGTGAGcC	1mis	TGTGGAAAGGACGAAACACCGGGCATCGGCTAGCGTGAGGGTTTTGAGACGAACCATATTACATTCGCTGGCGTCTCGCTCCGCTCCATGACGACGCGTACTGGGCATCGGCTAGCGTGAGCCGGCTTGGCGTAACTAGATCT	/	/
79	GGTTCCTTGACGGGTCCCGGA	GcTTCCTTGACGGGTCCCGGA	1mis	TGTGGAAAGGACGAAACACCGGTTCCTTGACGGGTCCCGGGTTTTGAGACGAACCATCACATGGATTGACACGTCTCGCTCCGTCCGACCACGAAAGGTACTGCTTCCTTGACGGGTCCCGGAGGCTTGGCGTAACTAGATCT	0.916217	0.991705
80	GCAGCTCCACGATTCGTCGGA	GCAGCgCCACGATTCGTCGGA	1mis	TGTGGAAAGGACGAAACACCGCAGCTCCACGATTCGTCGGGTTTTGAGACGAACCATCAGTCTTGCAGCTACGTCTCGCTCCCGAGAAGGCTGTGTCGTACTGCAGCGCCACGATTCGTCGGAGGCTTGGCGTAACTAGATCT	0.462282	0.483406
81	GTCACTCGTCATGATGTCGCT	GTtACTCGTCATGATGTCGCT	1mis	TGTGGAAAGGACGAAACACCGTCACTCGTCATGATGTCGCGTTTTGAGACGAACCATCCTCCGAGAACAGACGTCTCGCTCCTATCCTTACTATCAGGTACTGTTACTCGTCATGATGTCGCTGGCTTGGCGTAACTAGATCT	/	/
82	GACACCAACAAGATCCTCACT	GACACCAACAAGATCCTtACT	1mis	TGTGGAAAGGACGAAACACCGACACCAACAAGATCCTCACGTTTTGAGACGAACCATCGAACCTATTGGTACGTCTCGCTCCGGCCAGCGATTTCATGTACTGACACCAACAAGATCCTTACTGGCTTGGCGTAACTAGATCT	0.537094	0.966229
83	GAAACCAAAAATATATCCACT	GAAAaCAAAAATATATCCACT	1mis	TGTGGAAAGGACGAAACACCGAAACCAAAAATATATCCACGTTTTGAGACGAACCATCGGACTTAATCAGACGTCTCGCTCCGGCAGCCTAGTTTGTGTACTGAAAACAAAAATATATCCACTGGCTTGGCGTAACTAGATCT	/	/
84	GCAGGTCCTTGCAGTTGCGTG	GCAGGTCCTTGCAGTTGCGcG	1mis	TGTGGAAAGGACGAAACACCGCAGGTCCTTGCAGTTGCGTGTTTTGAGACGAACCATGACCAATTATTCCGCGTCTCGCTCCCTAGGAAACTAGAGAGTACTGCAGGTCCTTGCAGTTGCGCGGGCTTGGCGTAACTAGATCT	/	/
85	GACCTATGTGTGATATCCTGT	cACCTATGTGTGATATCCTGT	1mis	TGTGGAAAGGACGAAACACCGACCTATGTGTGATATCCTGGTTTTGAGACGAACCATGAGAATGAGTTCTTCGTCTCGCTCCTTTGGTGGTAATTCGGTACTCACCTATGTGTGATATCCTGTGGCTTGGCGTAACTAGATCT	/	/
86	AATTCACATTGCCCTGATTGT	AATTCACATTGCCgTGATTGT	1mis	TGTGGAAAGGACGAAACACCAATTCACATTGCCCTGATTGGTTTTGAGACGAACCATGATCATGATCAACCCGTCTCGCTCCTAAGAGCCGGAGGTAGTACTAATTCACATTGCCGTGATTGTGGCTTGGCGTAACTAGATCT	0.186396	0.187953
87	GCTGACGCGCGCCTTCCAGTG	GCTGACGCGCGCCTTCCAcTG	1mis	TGTGGAAAGGACGAAACACCGCTGACGCGCGCCTTCCAGTGTTTTGAGACGAACCATGCATGCATGACGCACGTCTCGCTCCGTACGCTGATGGTAAGTACTGCTGACGCGCGCCTTCCACTGGGCTTGGCGTAACTAGATCT	0.75041	0.927228
88	ATGACGCCGGCTCTGACGCAG	ATGACGCCGGCTCTGACGCgG	1mis	TGTGGAAAGGACGAAACACCATGACGCCGGCTCTGACGCAGTTTTGAGACGAACCATGCTTATAGCGTTCTCGTCTCGCTCCTCCTACAGATTACTTGTACTATGACGCCGGCTCTGACGCGGGGCTTGGCGTAACTAGATCT	0.631139	0.975288
89	GGCCTGGGCATCAATAGCCGA	GGCCTGGGCATCAATAGCCaA	1mis	TGTGGAAAGGACGAAACACCGGCCTGGGCATCAATAGCCGGTTTTGAGACGAACCATGGAGCCTTACATTACGTCTCGCTCCTTGAATGCAGGGTGTGTACTGGCCTGGGCATCAATAGCCAAGGCTTGGCGTAACTAGATCT	0.529114	0.887044
90	GGTCCCTGTGAAGAACGTGTT	GGTCCCTGTGAAGAACGgGTT	1mis	TGTGGAAAGGACGAAACACCGGTCCCTGTGAAGAACGTGTGTTTTGAGACGAACCATGGATGCTTAGACCTCGTCTCGCTCCTGTATGAGGCAGCATGTACTGGTCCCTGTGAAGAACGGGTTGGCTTGGCGTAACTAGATCT	0.959066	0.997821
91	GGGCGCCAAGGGTAACCAGGG	GGcCGCCAAGGGTAACCAGGG	1mis	TGTGGAAAGGACGAAACACCGGGCGCCAAGGGTAACCAGGGTTTTGAGACGAACCATGGCAACTATATCTACGTCTCGCTCCGGGCTTGACCTCTTCGTACTGGCCGCCAAGGGTAACCAGGGGGCTTGGCGTAACTAGATCT	/	/
92	GATGTCCACTATGACAATTGT	GATGTCCACTATGACAAcTGT	1mis	TGTGGAAAGGACGAAACACCGATGTCCACTATGACAATTGGTTTTGAGACGAACCATGGTAACATGACAGACGTCTCGCTCCGGCGGCTGAGACATTGTACTGATGTCCACTATGACAACTGTGGCTTGGCGTAACTAGATCT	/	/
93	GAGGAGCCCAGCCCCTTTCGG	GAtGAGCCCAGCCCCTTTCGG	1mis	TGTGGAAAGGACGAAACACCGAGGAGCCCAGCCCCTTTCGGTTTTGAGACGAACCATTAATCGGAGGATCTCGTCTCGCTCCCGAAGATCCTAGCAAGTACTGATGAGCCCAGCCCCTTTCGGGGCTTGGCGTAACTAGATCT	/	/
94	GCCACCAGGAAGGTGAACACG	GCCcCCAGGAAGGTGAACACG	1mis	TGTGGAAAGGACGAAACACCGCCACCAGGAAGGTGAACACGTTTTGAGACGAACCATTAGAACTCGGCGCACGTCTCGCTCCTCAGGTGGTTCACGTGTACTGCCCCCAGGAAGGTGAACACGGGCTTGGCGTAACTAGATCT	/	/
95	GGACATTCTAATCAACAACGC	GGACATTCTAATCAgCAACGC	1mis	TGTGGAAAGGACGAAACACCGGACATTCTAATCAACAACGGTTTTGAGACGAACCATTCAGGTTACCTAGACGTCTCGCTCCCTACGTAGCATGCTGGTACTGGACATTCTAATCAGCAACGCGGCTTGGCGTAACTAGATCT	/	/
96	GAGCCCGGGAAAGTGTGACCA	GAGCCCGGtAAAGTGTGACCA	1mis	TGTGGAAAGGACGAAACACCGAGCCCGGGAAAGTGTGACCGTTTTGAGACGAACCATTCCATGGCTCCTCGCGTCTCGCTCCTACTTCAACAGTGACGTACTGAGCCCGGTAAAGTGTGACCAGGCTTGGCGTAACTAGATCT	0.983491	0.989488
97	GTGCTTCCGGAGCGAACGCGA	GTGCTTCCGGAGCGAACaCGA	1mis	TGTGGAAAGGACGAAACACCGTGCTTCCGGAGCGAACGCGGTTTTGAGACGAACCATTCCTATGTAGATCACGTCTCGCTCCCGCTAAGTTGCTAATGTACTGTGCTTCCGGAGCGAACACGAGGCTTGGCGTAACTAGATCT	0.805349	0.986992
98	GTATAACCGGGGTTTGACGGT	GTATAACCGaGGTTTGACGGT	1mis	TGTGGAAAGGACGAAACACCGTATAACCGGGGTTTGACGGGTTTTGAGACGAACCATTCTAACACTACGTTCGTCTCGCTCCCGCGGGTACAATAATGTACTGTATAACCGAGGTTTGACGGTGGCTTGGCGTAACTAGATCT	/	/
99	GGCCACCTTACCCGAACATGT	GGCCgCCTTACCCGAACATGT	1mis	TGTGGAAAGGACGAAACACCGGCCACCTTACCCGAACATGGTTTTGAGACGAACCATTCTAGATAACGCAACGTCTCGCTCCGGGCCAGTCTCTTGGGTACTGGCCGCCTTACCCGAACATGTGGCTTGGCGTAACTAGATCT	/	/
100	GGTCAGCGGCGAGCTCATCGA	GGcCAGCGGCGAGCTCATCGA	1mis	TGTGGAAAGGACGAAACACCGGTCAGCGGCGAGCTCATCGGTTTTGAGACGAACCATTGGATACAGATTGCCGTCTCGCTCCTGTAGCCATACCTAAGTACTGGCCAGCGGCGAGCTCATCGAGGCTTGGCGTAACTAGATCT	/	/
101	GCCTCTGGCTACCGCCGCTGC	GtCTCTGGCTACCGCCGCTGC	1mis	TGTGGAAAGGACGAAACACCGCCTCTGGCTACCGCCGCTGGTTTTGAGACGAACCGAAGTGACCTACACTTCGTCTCGCTCCTAGGAACACCCGATAGTACTGTCTCTGGCTACCGCCGCTGCGGCTTGGCGTAACTAGATCT	1	1
102	ATTCGATGCATGTGGAAACGG	ATgCGATGCATGTGGAAACGG	1mis	TGTGGAAAGGACGAAACACCATTCGATGCATGTGGAAACGGTTTTGAGACGAACCGAATAGGTGGCAGTAACGTCTCGCTCCTTGGAACCCGTGGCCGTACTATGCGATGCATGTGGAAACGGGGCTTGGCGTAACTAGATCT	/	/
103	GCCCCCGCCGCGTCGCCCTGG	GCCCCCGCtGCGTCGCCCTGG	1mis	TGTGGAAAGGACGAAACACCGCCCCCGCCGCGTCGCCCTGGTTTTGAGACGAACCGAATTGTCTTATACGTCGTCTCGCTCCGTTTAACAGCCGTTAGTACTGCCCCCGCTGCGTCGCCCTGGGGCTTGGCGTAACTAGATCT	0.70843	0.98541
104	ACGCCAAAGAAGATGAGTCAA	ACGCCAAAGAAGcTGAGTCAA	1mis	TGTGGAAAGGACGAAACACCACGCCAAAGAAGATGAGTCAGTTTTGAGACGAACCGACTCTAGTTGTCTAACGTCTCGCTCCTCCTAATCTTTGTCCGTACTACGCCAAAGAAGCTGAGTCAAGGCTTGGCGTAACTAGATCT	0.276785	0.609806
105	GCATCTCCACCGACATGTGGA	aCATCTCCACCGACATGTGGA	1mis	TGTGGAAAGGACGAAACACCGCATCTCCACCGACATGTGGGTTTTGAGACGAACCGAGAACAACCAGTATGCGTCTCGCTCCGACAAATCTATAACGGTACTACATCTCCACCGACATGTGGAGGCTTGGCGTAACTAGATCT	/	/
106	AGAACCAGCCACCCCAACTGT	AGAACCAGaCACCCCAACTGT	1mis	TGTGGAAAGGACGAAACACCAGAACCAGCCACCCCAACTGGTTTTGAGACGAACCGAGATAGTACGTTATTCGTCTCGCTCCTAATTGGCCGGCCATGTACTAGAACCAGACACCCCAACTGTGGCTTGGCGTAACTAGATCT	0.972379	0.991924
107	GGAGCGGAACGGTCAGTTGGA	GGAGCGGAACGtTCAGTTGGA	1mis	TGTGGAAAGGACGAAACACCGGAGCGGAACGGTCAGTTGGGTTTTGAGACGAACCGAGGCACGCTTACTACCGTCTCGCTCCTAGTAGCCAGTCTGCGTACTGGAGCGGAACGTTCAGTTGGAGGCTTGGCGTAACTAGATCT	0.581808	0.822997
108	AGCCCTACCTCAAGGCCCCGG	AGCCCTcCCTCAAGGCCCCGG	1mis	TGTGGAAAGGACGAAACACCAGCCCTACCTCAAGGCCCCGGTTTTGAGACGAACCGATAGTTGAGACAGCGCGTCTCGCTCCTTTAGTTCCAGAGGTGTACTAGCCCTCCCTCAAGGCCCCGGGGCTTGGCGTAACTAGATCT	0.834174	0.999434
109	GGTCACAGTGGTCGTTACAGG	GGTCACAGTGGTCGTTAtAGG	1mis	TGTGGAAAGGACGAAACACCGGTCACAGTGGTCGTTACAGGTTTTGAGACGAACCGATCATGATGTGAGCTCGTCTCGCTCCTTGCATTCGCTCTCCGTACTGGTCACAGTGGTCGTTATAGGGGCTTGGCGTAACTAGATCT	0.950226	0.994218
110	GATCACCAGCTTTGTAGACAG	GATCtCCAGCTTTGTAGACAG	1mis	TGTGGAAAGGACGAAACACCGATCACCAGCTTTGTAGACAGTTTTGAGACGAACCGATCTACTAAGCGAATCGTCTCGCTCCTGTTTACGAACTCCCGTACTGATCTCCAGCTTTGTAGACAGGGCTTGGCGTAACTAGATCT	0.84996	0.998496
111	AACGTTCCTGAAGATAGTCTG	AACGTTCCTGAAGATAGaCTG	1mis	TGTGGAAAGGACGAAACACCAACGTTCCTGAAGATAGTCTGTTTTGAGACGAACCGATCTTGCTCGAGGCTCGTCTCGCTCCGGTCGGTAATCCCGCGTACTAACGTTCCTGAAGATAGACTGGGCTTGGCGTAACTAGATCT	0.888338	0.998713
112	GCATGACTCTTTCCAGAATGT	GCATGACTCcTTCCAGAATGT	1mis	TGTGGAAAGGACGAAACACCGCATGACTCTTTCCAGAATGGTTTTGAGACGAACCGATTCACACTTCGTCCCGTCTCGCTCCGACAATACTGCTCCGGTACTGCATGACTCCTTCCAGAATGTGGCTTGGCGTAACTAGATCT	0.536772	0.945426
113	ACTCTTAAAGGGGTTACTGGT	ACTCTTAAAGGtGTTACTGGT	1mis	TGTGGAAAGGACGAAACACCACTCTTAAAGGGGTTACTGGGTTTTGAGACGAACCGCACCTTCGACCAAGTCGTCTCGCTCCTGAGCTCGGATAGTAGTACTACTCTTAAAGGTGTTACTGGTGGCTTGGCGTAACTAGATCT	0.925731	0.973548
114	GGTGTCCACGACCACCAGTGT	GaTGTCCACGACCACCAGTGT	1mis	TGTGGAAAGGACGAAACACCGGTGTCCACGACCACCAGTGGTTTTGAGACGAACCGCACTCCAGTTCTTACCGTCTCGCTCCGAGAACATCTGGCATGTACTGATGTCCACGACCACCAGTGTGGCTTGGCGTAACTAGATCT	0.820254	1
115	GTTCCTTTCTGACTCCTCAGA	GTTCCTTTCTGACTtCTCAGA	1mis	TGTGGAAAGGACGAAACACCGTTCCTTTCTGACTCCTCAGGTTTTGAGACGAACCGCACTGGACACATGTACGTCTCGCTCCTTTGTTTGGTAGGCAGTACTGTTCCTTTCTGACTTCTCAGAGGCTTGGCGTAACTAGATCT	0.854398	0.981831
116	GCCCATCAAATGTCTCCACGT	GCCCAgCAAATGTCTCCACGT	1mis	TGTGGAAAGGACGAAACACCGCCCATCAAATGTCTCCACGGTTTTGAGACGAACCGCACTTCCTCTCGGTCCGTCTCGCTCCGCACGGCGCATGTCTGTACTGCCCAGCAAATGTCTCCACGTGGCTTGGCGTAACTAGATCT	0.649884	0.698223
117	GCGACCCAGAGCGACTAAAGG	GCGACCaAGAGCGACTAAAGG	1mis	TGTGGAAAGGACGAAACACCGCGACCCAGAGCGACTAAAGGTTTTGAGACGAACCGCAGAAGCGTATCTCTCGTCTCGCTCCTAGGACGGGACTGGGGTACTGCGACCAAGAGCGACTAAAGGGGCTTGGCGTAACTAGATCT	/	/
118	GACCCCCGTGAAGATCGCCGT	GACCCCCGTGAAGAgCGCCGT	1mis	TGTGGAAAGGACGAAACACCGACCCCCGTGAAGATCGCCGGTTTTGAGACGAACCGCGATTCATTACTAGCCGTCTCGCTCCTTTCCGACGACTGTTGTACTGACCCCCGTGAAGAGCGCCGTGGCTTGGCGTAACTAGATCT	0.561987	0.679144
119	AATTCCTGAACCAATCTCTCT	AATTCCTGAACCAATCTaTCT	1mis	TGTGGAAAGGACGAAACACCAATTCCTGAACCAATCTCTCGTTTTGAGACGAACCGCGTATCGATATATTGCGTCTCGCTCCTCGTCTATATCGCGTGTACTAATTCCTGAACCAATCTATCTGGCTTGGCGTAACTAGATCT	0.657094	1
120	ATGACCAGGACGTGAGAACCA	ATGACCAGGAtGTGAGAACCA	1mis	TGTGGAAAGGACGAAACACCATGACCAGGACGTGAGAACCGTTTTGAGACGAACCGCTAGGCCTATACAGCCGTCTCGCTCCGGATTTCTACGTATGGTACTATGACCAGGATGTGAGAACCAGGCTTGGCGTAACTAGATCT	/	/
121	GAACCCAGCCTAGACTCTGTT	GAACCCAGCCaAGACTCTGTT	1mis	TGTGGAAAGGACGAAACACCGAACCCAGCCTAGACTCTGTGTTTTGAGACGAACCGCTCACTTCGCTCCGTCGTCTCGCTCCGGCAGTTTACAGAGTGTACTGAACCCAGCCAAGACTCTGTTGGCTTGGCGTAACTAGATCT	/	/
122	GCTCCTCGTTATCGTGACCCC	tCTCCTCGTTATCGTGACCCC	1mis	TGTGGAAAGGACGAAACACCGCTCCTCGTTATCGTGACCCGTTTTGAGACGAACCGCTGCTCTTCACAATCCGTCTCGCTCCGACCATGTTTCCTGTGTACTTCTCCTCGTTATCGTGACCCCGGCTTGGCGTAACTAGATCT	0.960126	0.993233
123	GGTCCCCTTAGCTCTCATGTT	cGTCCCCTTAGCTCTCATGTT	1mis	TGTGGAAAGGACGAAACACCGGTCCCCTTAGCTCTCATGTGTTTTGAGACGAACCGCTGGCAATAGTGCAACGTCTCGCTCCTGTATCGAGCTGAAGGTACTCGTCCCCTTAGCTCTCATGTTGGCTTGGCGTAACTAGATCT	0.983281	1
124	GGGCGACATGTGCACCGGGTC	GGGCGACATGTGCACCGcGTC	1mis	TGTGGAAAGGACGAAACACCGGGCGACATGTGCACCGGGTGTTTTGAGACGAACCGCTTGCACAGGTACTACGTCTCGCTCCTTGATAACGTCCCTCGTACTGGGCGACATGTGCACCGCGTCGGCTTGGCGTAACTAGATCT	0.937011	0.985062
125	AGGCTGGTAGTGGAAGACCGT	AGGCTGGTAaTGGAAGACCGT	1mis	TGTGGAAAGGACGAAACACCAGGCTGGTAGTGGAAGACCGGTTTTGAGACGAACCGGAAGCAATAGTGAACCGTCTCGCTCCTGATGCACAGTGAACGTACTAGGCTGGTAATGGAAGACCGTGGCTTGGCGTAACTAGATCT	/	/
126	ACACCTCAGCTACTTTAGCTG	ACACCTCAGtTACTTTAGCTG	1mis	TGTGGAAAGGACGAAACACCACACCTCAGCTACTTTAGCTGTTTTGAGACGAACCGGAATAGCACTTCGTACGTCTCGCTCCGGTCTTGTGAACAGAGTACTACACCTCAGTTACTTTAGCTGGGCTTGGCGTAACTAGATCT	0.593957	0.99363
127	GAACTCTACTTACATGACTGG	GAACTCTACTTcCATGACTGG	1mis	TGTGGAAAGGACGAAACACCGAACTCTACTTACATGACTGGTTTTGAGACGAACCGGATAATTATGGTACCCGTCTCGCTCCGTCACCTCGGAGTGCGTACTGAACTCTACTTCCATGACTGGGGCTTGGCGTAACTAGATCT	/	/
128	ATCCCTAAACCCAGTAAGGAT	ATCCCTAAACCaAGTAAGGAT	1mis	TGTGGAAAGGACGAAACACCATCCCTAAACCCAGTAAGGAGTTTTGAGACGAACCGGATAGACAACGAGGTCGTCTCGCTCCTACCTCATGGGACGTGTACTATCCCTAAACCAAGTAAGGATGGCTTGGCGTAACTAGATCT	0.954681	0.994199
129	ACTCACCTGCTTCCCCACTTT	ACTCACtTGCTTCCCCACTTT	1mis	TGTGGAAAGGACGAAACACCACTCACCTGCTTCCCCACTTGTTTTGAGACGAACCGGATATCATCTACCTGCGTCTCGCTCCTGTGTGACAAGCCTCGTACTACTCACTTGCTTCCCCACTTTGGCTTGGCGTAACTAGATCT	0.750321	1
130	GGATAACACATTCCGGTCAAA	GGATAACACgTTCCGGTCAAA	1mis	TGTGGAAAGGACGAAACACCGGATAACACATTCCGGTCAAGTTTTGAGACGAACCGGCTAGGTTCATGATCCGTCTCGCTCCGCGGACTTCGATATCGTACTGGATAACACGTTCCGGTCAAAGGCTTGGCGTAACTAGATCT	0.391174	0.832893
131	AGTCGCTAGGTCAGCCCATGG	tGTCGCTAGGTCAGCCCATGG	1mis	TGTGGAAAGGACGAAACACCAGTCGCTAGGTCAGCCCATGGTTTTGAGACGAACCGGCTTAGGAATGGCGGCGTCTCGCTCCGTGGCGAACGGGACAGTACTTGTCGCTAGGTCAGCCCATGGGGCTTGGCGTAACTAGATCT	/	/
132	GTTTGACACAGAGCTGATCGG	GTTTGACACAGAtCTGATCGG	1mis	TGTGGAAAGGACGAAACACCGTTTGACACAGAGCTGATCGGTTTTGAGACGAACCGGCTTCGTAGTATCTACGTCTCGCTCCGAGCGAGCTGTGGTTGTACTGTTTGACACAGATCTGATCGGGGCTTGGCGTAACTAGATCT	/	/
133	GTGGCCCCAAAAGCTATCAAG	GTGtCCCCAAAAGCTATCAAG	1mis	TGTGGAAAGGACGAAACACCGTGGCCCCAAAAGCTATCAAGTTTTGAGACGAACCGGTAAGTCGACCATCACGTCTCGCTCCGCAGCGGTAAATTTGGTACTGTGTCCCCAAAAGCTATCAAGGGCTTGGCGTAACTAGATCT	0.955321	1
134	GGGACACGCGTATTCCATCAC	GGGACACGCGTATgCCATCAC	1mis	TGTGGAAAGGACGAAACACCGGGACACGCGTATTCCATCAGTTTTGAGACGAACCGGTACATACCTCGACGCGTCTCGCTCCTCCTGAACATCACGGGTACTGGGACACGCGTATGCCATCACGGCTTGGCGTAACTAGATCT	0.116486	0.126638
135	AGATCCACGAGCACAGCGCGG	AGATCCACGgGCACAGCGCGG	1mis	TGTGGAAAGGACGAAACACCAGATCCACGAGCACAGCGCGGTTTTGAGACGAACCGGTAGATAATGTAGAGCGTCTCGCTCCGGACTAACTTCTTGAGTACTAGATCCACGGGCACAGCGCGGGGCTTGGCGTAACTAGATCT	0.57736	1
136	GAAGTTCCGCGAGGTGACGAC	GAAcTTCCGCGAGGTGACGAC	1mis	TGTGGAAAGGACGAAACACCGAAGTTCCGCGAGGTGACGAGTTTTGAGACGAACCGGTAGATTGGACGATTCGTCTCGCTCCGCAAACTCTAACATCGTACTGAACTTCCGCGAGGTGACGACGGCTTGGCGTAACTAGATCT	/	/
137	GGGTCACTGTACCAGCTCAGG	GGGTCACTGTACCAGCTCcGG	1mis	TGTGGAAAGGACGAAACACCGGGTCACTGTACCAGCTCAGGTTTTGAGACGAACCGGTAGGTGTTAGGTAGCGTCTCGCTCCTCGAGAGTCCTGTTGGTACTGGGTCACTGTACCAGCTCCGGGGCTTGGCGTAACTAGATCT	0.957398	0.992067
138	ACTGCCCCAGAGGTCCCTGGA	ACTGCCCCAGAGtTCCCTGGA	1mis	TGTGGAAAGGACGAAACACCACTGCCCCAGAGGTCCCTGGGTTTTGAGACGAACCGGTCAATGTTAACGTACGTCTCGCTCCGGTGTAGGACATGAGGTACTACTGCCCCAGAGTTCCCTGGAGGCTTGGCGTAACTAGATCT	0.918784	1
139	GACACCAACAAGATCCTCACT	GACACCAACAAGATCCgCACT	1mis	TGTGGAAAGGACGAAACACCGACACCAACAAGATCCTCACGTTTTGAGACGAACCGGTCTCATACAAGTAACGTCTCGCTCCGTCCTTGCCATTAACGTACTGACACCAACAAGATCCGCACTGGCTTGGCGTAACTAGATCT	0.51388	0.924467
140	ATAACGACCACAGTAAGCATC	ATAACGACCACAaTAAGCATC	1mis	TGTGGAAAGGACGAAACACCATAACGACCACAGTAAGCATGTTTTGAGACGAACCGGTTAGAAGCTGATTGCGTCTCGCTCCTACCGCACCGATCAAGTACTATAACGACCACAATAAGCATCGGCTTGGCGTAACTAGATCT	/	/
141	AGTCCATCTTCGGTGCACCAT	AGTCCATgTTCGGTGCACCAT	1mis	TGTGGAAAGGACGAAACACCAGTCCATCTTCGGTGCACCAGTTTTGAGACGAACCGTACATCTCATTGTGACGTCTCGCTCCTTAGTAAGGTGCGACGTACTAGTCCATGTTCGGTGCACCATGGCTTGGCGTAACTAGATCT	0.811312	0.980998
142	GACCCCCGTGAAGATCGCCGT	GACCCCaGTGAAGATCGCCGT	1mis	TGTGGAAAGGACGAAACACCGACCCCCGTGAAGATCGCCGGTTTTGAGACGAACCGTACTTAACTGGCAATCGTCTCGCTCCTTTCCGGAGAATCGCGTACTGACCCCAGTGAAGATCGCCGTGGCTTGGCGTAACTAGATCT	0.806006	0.974034
143	GTCCTTCGTCATTCATCACCA	GTCCTTCGTCATTCATtACCA	1mis	TGTGGAAAGGACGAAACACCGTCCTTCGTCATTCATCACCGTTTTGAGACGAACCGTATCGTGCACGAGGTCGTCTCGCTCCGCACCCGTCACTCTAGTACTGTCCTTCGTCATTCATTACCAGGCTTGGCGTAACTAGATCT	0.376101	0.896856
144	GGGTGACCAAGACGGAAAGAG	GGGTGACCAAGAgGGAAAGAG	1mis	TGTGGAAAGGACGAAACACCGGGTGACCAAGACGGAAAGAGTTTTGAGACGAACCGTATGTCAGAATAGTGCGTCTCGCTCCCTCTGGGCCATAGCGGTACTGGGTGACCAAGAGGGAAAGAGGGCTTGGCGTAACTAGATCT	/	/
145	AGTCACACGGACGCACACTTG	AGTCACACGGACGCACAgTTG	1mis	TGTGGAAAGGACGAAACACCAGTCACACGGACGCACACTTGTTTTGAGACGAACCGTATGTCCGGTTCTAACGTCTCGCTCCTGATGGCATACAGGTGTACTAGTCACACGGACGCACAGTTGGGCTTGGCGTAACTAGATCT	0.770712	0.871091
146	AGCAGTCCTATCATTCACAAA	AGCAtTCCTATCATTCACAAA	1mis	TGTGGAAAGGACGAAACACCAGCAGTCCTATCATTCACAAGTTTTGAGACGAACCGTCAACAATTCGTTAGCGTCTCGCTCCGTTCTGAGTGTCGTGGTACTAGCATTCCTATCATTCACAAAGGCTTGGCGTAACTAGATCT	0.677982	0.905702
147	AACTCATCTTCCGTTCCATGG	AACcCATCTTCCGTTCCATGG	1mis	TGTGGAAAGGACGAAACACCAACTCATCTTCCGTTCCATGGTTTTGAGACGAACCGTCACATTCACAATAACGTCTCGCTCCTAACATGAGCTCGTTGTACTAACCCATCTTCCGTTCCATGGGGCTTGGCGTAACTAGATCT	0.804478	0.987314
148	GATCACGCTGTTCCCAGAGAG	GATCACGCTGTTCCtAGAGAG	1mis	TGTGGAAAGGACGAAACACCGATCACGCTGTTCCCAGAGAGTTTTGAGACGAACCGTCCTGCAGAGACATACGTCTCGCTCCGGCGATTTAGTTTGTGTACTGATCACGCTGTTCCTAGAGAGGGCTTGGCGTAACTAGATCT	0.378079	0.464415
149	AGGGAGTCTCACCGCGCAGGC	AGGGtGTCTCACCGCGCAGGC	1mis	TGTGGAAAGGACGAAACACCAGGGAGTCTCACCGCGCAGGGTTTTGAGACGAACCGTCTATTGTTCTTCTTCGTCTCGCTCCGCTAACCCGTATATAGTACTAGGGTGTCTCACCGCGCAGGCGGCTTGGCGTAACTAGATCT	/	/
150	GATTCATTAACGTTAAAAAAG	GATTCtTTAACGTTAAAAAAG	1mis	TGTGGAAAGGACGAAACACCGATTCATTAACGTTAAAAAAGTTTTGAGACGAACCGTCTTCTACATTATCCCGTCTCGCTCCTAGATTCGAACGGCAGTACTGATTCTTTAACGTTAAAAAAGGGCTTGGCGTAACTAGATCT	0.371054	0.644928
151	GCCCGGGAACGCGTGACTGAG	GCCCaGGAACGCGTGACTGAG	1mis	TGTGGAAAGGACGAAACACCGCCCGGGAACGCGTGACTGAGTTTTGAGACGAACCGTGATGTTCCATACCTCGTCTCGCTCCTTAGTCGGACCCTAGGTACTGCCCAGGAACGCGTGACTGAGGGCTTGGCGTAACTAGATCT	0.55293	1
152	GCCCAGCGAGTCGTTGCCGGG	GCCgAGCGAGTCGTTGCCGGG	1mis	TGTGGAAAGGACGAAACACCGCCCAGCGAGTCGTTGCCGGGTTTTGAGACGAACCGTGCACTTCGTTCCTACGTCTCGCTCCGCACCCGTAAGACGAGTACTGCCGAGCGAGTCGTTGCCGGGGGCTTGGCGTAACTAGATCT	0.202652	0.228386
153	GAAGCATGCCAAGAGAATCGT	GgAGCATGCCAAGAGAATCGT	1mis	TGTGGAAAGGACGAAACACCGAAGCATGCCAAGAGAATCGGTTTTGAGACGAACCGTGCAGATTATATTCGCGTCTCGCTCCTCGGTGACCACCGGTGTACTGGAGCATGCCAAGAGAATCGTGGCTTGGCGTAACTAGATCT	/	/
154	AAATGTCTTCCCAAACACCAG	AAATGTCTTCCCAcACACCAG	1mis	TGTGGAAAGGACGAAACACCAAATGTCTTCCCAAACACCAGTTTTGAGACGAACCGTGGCCATTACGTGTGCGTCTCGCTCCGGTCGAGCTGTGCAAGTACTAAATGTCTTCCCACACACCAGGGCTTGGCGTAACTAGATCT	0.204288	0.240547
155	GGAACGATCAACTTACCGGAA	GGAACGATCAACTTACCGcAA	1mis	TGTGGAAAGGACGAAACACCGGAACGATCAACTTACCGGAGTTTTGAGACGAACCGTGTCACACAACTCACCGTCTCGCTCCTAGGTAGCACCGCGAGTACTGGAACGATCAACTTACCGCAAGGCTTGGCGTAACTAGATCT	0.427324	0.759687
156	GCTACTCTTTGATTATGACAA	GaTACTCTTTGATTATGACAA	1mis	TGTGGAAAGGACGAAACACCGCTACTCTTTGATTATGACAGTTTTGAGACGAACCGTGTGAGGTGATCTACCGTCTCGCTCCGACCAGCACATTACCGTACTGATACTCTTTGATTATGACAAGGCTTGGCGTAACTAGATCT	/	/
157	GAGATCTCCGACCAGTCTGGG	GAGATCTCCGtCCAGTCTGGG	1mis	TGTGGAAAGGACGAAACACCGAGATCTCCGACCAGTCTGGGTTTTGAGACGAACCGTGTTGTATATCCACACGTCTCGCTCCGTGAAGATAATTCGTGTACTGAGATCTCCGTCCAGTCTGGGGGCTTGGCGTAACTAGATCT	0.951262	0.998909
158	ATCCATAGCCACCATAGCCAC	ATCCATAGCCACCATAGCgAC	1mis	TGTGGAAAGGACGAAACACCATCCATAGCCACCATAGCCAGTTTTGAGACGAACCGTTAAGCGTTAGCATTCGTCTCGCTCCTGCCAGTCGCGACCAGTACTATCCATAGCCACCATAGCGACGGCTTGGCGTAACTAGATCT	0.517942	0.606137
159	GGTCTCCAAACCACAGCACCT	GGTCTCCAAACCACAGtACCT	1mis	TGTGGAAAGGACGAAACACCGGTCTCCAAACCACAGCACCGTTTTGAGACGAACCGTTCCGTATCGAACTTCGTCTCGCTCCGTCCACGTCAACGCGGTACTGGTCTCCAAACCACAGTACCTGGCTTGGCGTAACTAGATCT	0.969554	0.989381
160	GAACAGCAACACGGGAACAGT	GAAtAGCAACACGGGAACAGT	1mis	TGTGGAAAGGACGAAACACCGAACAGCAACACGGGAACAGGTTTTGAGACGAACCTAAGTAGCCATCGCTACGTCTCGCTCCGCCTGTCCTACAGCTGTACTGAATAGCAACACGGGAACAGTGGCTTGGCGTAACTAGATCT	/	/
161	GGAGATTCAGGAGCTCATTGA	GGAGATTCAGaAGCTCATTGA	1mis	TGTGGAAAGGACGAAACACCGGAGATTCAGGAGCTCATTGGTTTTGAGACGAACCTAAGTATAGACGTGTACGTCTCGCTCCCGCAATTTCTTGTCGGTACTGGAGATTCAGAAGCTCATTGAGGCTTGGCGTAACTAGATCT	0.980857	1
162	GGCATTCTTATAACACCACGT	GGCATTCTTAaAACACCACGT	1mis	TGTGGAAAGGACGAAACACCGGCATTCTTATAACACCACGGTTTTGAGACGAACCTAAGTGGTACGGTACGCGTCTCGCTCCGACGGTAACTTATGGGTACTGGCATTCTTAAAACACCACGTGGCTTGGCGTAACTAGATCT	0.792456	0.973629
163	GGGCCGAGCCTAGCACAGTGA	GGGCCGAGCtTAGCACAGTGA	1mis	TGTGGAAAGGACGAAACACCGGGCCGAGCCTAGCACAGTGGTTTTGAGACGAACCTACATACATTCCTAGGCGTCTCGCTCCTGGTTGACTTCGAGCGTACTGGGCCGAGCTTAGCACAGTGAGGCTTGGCGTAACTAGATCT	/	/
164	ATAACGACCACAGTAAGCATC	ATAcCGACCACAGTAAGCATC	1mis	TGTGGAAAGGACGAAACACCATAACGACCACAGTAAGCATGTTTTGAGACGAACCTACCAGCGCAAGGCAACGTCTCGCTCCTACCGCATCCTAGGAGTACTATACCGACCACAGTAAGCATCGGCTTGGCGTAACTAGATCT	/	/
165	GCCGTCGTGGTAAATCCAGGT	cCCGTCGTGGTAAATCCAGGT	1mis	TGTGGAAAGGACGAAACACCGCCGTCGTGGTAAATCCAGGGTTTTGAGACGAACCTACCATTGCATTCCTCCGTCTCGCTCCGTTTCAGAAGAAAGGGTACTCCCGTCGTGGTAAATCCAGGTGGCTTGGCGTAACTAGATCT	0.925334	1
166	ATGACAATCAACGAGGACATG	ATaACAATCAACGAGGACATG	1mis	TGTGGAAAGGACGAAACACCATGACAATCAACGAGGACATGTTTTGAGACGAACCTACGCAGTCACCATGACGTCTCGCTCCTACCTTGGTGGTGGTGTACTATAACAATCAACGAGGACATGGGCTTGGCGTAACTAGATCT	/	/
167	GAGGATTCAGATGACTACGAT	GAGGATTCtGATGACTACGAT	1mis	TGTGGAAAGGACGAAACACCGAGGATTCAGATGACTACGAGTTTTGAGACGAACCTACGGCAATATTAATCCGTCTCGCTCCCTATGAACCATACGTGTACTGAGGATTCTGATGACTACGATGGCTTGGCGTAACTAGATCT	/	/
168	AACCATTCAGAGCATAACTCA	AACCATTCAGgGCATAACTCA	1mis	TGTGGAAAGGACGAAACACCAACCATTCAGAGCATAACTCGTTTTGAGACGAACCTACGTATTGAAGCCTACGTCTCGCTCCGAGCTACGACGTGGTGTACTAACCATTCAGGGCATAACTCAGGCTTGGCGTAACTAGATCT	/	/
169	AGCCACTAAAAACACTGTCAA	AGCCACTAAtAACACTGTCAA	1mis	TGTGGAAAGGACGAAACACCAGCCACTAAAAACACTGTCAGTTTTGAGACGAACCTACTATACGTTGATCTCGTCTCGCTCCGGAGAAGTCTCGGAAGTACTAGCCACTAATAACACTGTCAAGGCTTGGCGTAACTAGATCT	0.767127	0.982321
170	GCTCCTCCATGCAGCAACCCA	GCTtCTCCATGCAGCAACCCA	1mis	TGTGGAAAGGACGAAACACCGCTCCTCCATGCAGCAACCCGTTTTGAGACGAACCTACTGAAGTGTAGTAACGTCTCGCTCCCGATCGCCACCAACGGTACTGCTTCTCCATGCAGCAACCCAGGCTTGGCGTAACTAGATCT	0.562083	1
171	ACTGTACTGACTCACCCCTCT	ACTGTACTGtCTCACCCCTCT	1mis	TGTGGAAAGGACGAAACACCACTGTACTGACTCACCCCTCGTTTTGAGACGAACCTACTGGCACCTACGCACGTCTCGCTCCGTTACTGGTGTAGAGGTACTACTGTACTGTCTCACCCCTCTGGCTTGGCGTAACTAGATCT	0.476642	0.975364
172	GAGATACCTCAGCCCGACAGT	GAGATACCTCtGCCCGACAGT	1mis	TGTGGAAAGGACGAAACACCGAGATACCTCAGCCCGACAGGTTTTGAGACGAACCTACTTGACTATAACCTCGTCTCGCTCCCTCGTACCGATCCACGTACTGAGATACCTCTGCCCGACAGTGGCTTGGCGTAACTAGATCT	/	/
173	AAGCGCAGGAAAGGAAGTGTT	AAGCGCAGGAAgGGAAGTGTT	1mis	TGTGGAAAGGACGAAACACCAAGCGCAGGAAAGGAAGTGTGTTTTGAGACGAACCTAGCAATTACATGGCACGTCTCGCTCCTATTCGACTTTGTCAGTACTAAGCGCAGGAAGGGAAGTGTTGGCTTGGCGTAACTAGATCT	0.631696	0.935616
174	AAGGAGTCCTACCTTTACAGG	AAGaAGTCCTACCTTTACAGG	1mis	TGTGGAAAGGACGAAACACCAAGGAGTCCTACCTTTACAGGTTTTGAGACGAACCTAGCACGACATATTAACGTCTCGCTCCGCCACCCGCAATGACGTACTAAGAAGTCCTACCTTTACAGGGGCTTGGCGTAACTAGATCT	/	/
175	AGCAGCTCGAGCAACGCTGGT	AGCAGCTCGAGCAAaGCTGGT	1mis	TGTGGAAAGGACGAAACACCAGCAGCTCGAGCAACGCTGGGTTTTGAGACGAACCTAGCCGTGATTACACTCGTCTCGCTCCGCGGTCAGAGGTTACGTACTAGCAGCTCGAGCAAAGCTGGTGGCTTGGCGTAACTAGATCT	0.10009	0.101496
176	ATGCAGCTCAAGCCACAGCAG	ATGCAGCTCAAGCCACAGtAG	1mis	TGTGGAAAGGACGAAACACCATGCAGCTCAAGCCACAGCAGTTTTGAGACGAACCTAGCTTAATCGTGGCCCGTCTCGCTCCGAACAGACAGATGATGTACTATGCAGCTCAAGCCACAGTAGGGCTTGGCGTAACTAGATCT	/	/
177	ATGCCGTGCTTGTTCATGCAC	ATGCCcTGCTTGTTCATGCAC	1mis	TGTGGAAAGGACGAAACACCATGCCGTGCTTGTTCATGCAGTTTTGAGACGAACCTATACCAAGTTAGGCTCGTCTCGCTCCTCCTCAGCTGAGGGCGTACTATGCCCTGCTTGTTCATGCACGGCTTGGCGTAACTAGATCT	0.737721	0.977703
178	GCATCTCAATCCCTTGCATGG	GCATCTCAATCCCTTGCATtG	1mis	TGTGGAAAGGACGAAACACCGCATCTCAATCCCTTGCATGGTTTTGAGACGAACCTATAGCTGCGAGAAGTCGTCTCGCTCCGATTGAACGGACTTGGTACTGCATCTCAATCCCTTGCATTGGGCTTGGCGTAACTAGATCT	0.644292	0.998164
179	GTACCTTCTCCACAATACCCA	GTACCTTCTCCACAATACaCA	1mis	TGTGGAAAGGACGAAACACCGTACCTTCTCCACAATACCCGTTTTGAGACGAACCTATCAACTATACTGCACGTCTCGCTCCCGCGCTGGTTATACAGTACTGTACCTTCTCCACAATACACAGGCTTGGCGTAACTAGATCT	0.753622	1
180	AGCCAGTGAGAGCCCACCAGG	AGCCAGTGAGAGCCgACCAGG	1mis	TGTGGAAAGGACGAAACACCAGCCAGTGAGAGCCCACCAGGTTTTGAGACGAACCTATGAGAACAGTAATCCGTCTCGCTCCTTGCTTCAGCCTACAGTACTAGCCAGTGAGAGCCGACCAGGGGCTTGGCGTAACTAGATCT	/	/
181	AGTCAGAGATGACAGCCAAGA	AGTCAGAGATGACAaCCAAGA	1mis	TGTGGAAAGGACGAAACACCAGTCAGAGATGACAGCCAAGGTTTTGAGACGAACCTCAACACTTATGAAGCCGTCTCGCTCCTTACCGTCCCAGATTGTACTAGTCAGAGATGACAACCAAGAGGCTTGGCGTAACTAGATCT	/	/
182	ACTAGCTCTTCGCATAACTGG	ACTAGCTCTTtGCATAACTGG	1mis	TGTGGAAAGGACGAAACACCACTAGCTCTTCGCATAACTGGTTTTGAGACGAACCTCACGGCTATGCACAACGTCTCGCTCCGAGTGCAATTACTGGGTACTACTAGCTCTTTGCATAACTGGGGCTTGGCGTAACTAGATCT	0.8955	0.987155
183	GCCCCACCGCGGAGACCGCAG	tCCCCACCGCGGAGACCGCAG	1mis	TGTGGAAAGGACGAAACACCGCCCCACCGCGGAGACCGCAGTTTTGAGACGAACCTCATAAGGATATCAACCGTCTCGCTCCGCACTCCATGCGGGTGTACTTCCCCACCGCGGAGACCGCAGGGCTTGGCGTAACTAGATCT	/	/
184	GGCTCCAGGCTCATCCTGTGG	GGCTCCAGGCTCATCCTGaGG	1mis	TGTGGAAAGGACGAAACACCGGCTCCAGGCTCATCCTGTGGTTTTGAGACGAACCTCATAGCTGGTAATCTCGTCTCGCTCCGGGCGAACAGACGGTGTACTGGCTCCAGGCTCATCCTGAGGGGCTTGGCGTAACTAGATCT	0.487616	1
185	ATCGTCGAGAAGCCTATCATC	ATCGTCGAGAgGCCTATCATC	1mis	TGTGGAAAGGACGAAACACCATCGTCGAGAAGCCTATCATGTTTTGAGACGAACCTCCAACTCCAGCGCGTCGTCTCGCTCCGTAATAGTCGTACGGGTACTATCGTCGAGAGGCCTATCATCGGCTTGGCGTAACTAGATCT	/	/
186	ACAGCATCAGCACAGACACGT	ACAcCATCAGCACAGACACGT	1mis	TGTGGAAAGGACGAAACACCACAGCATCAGCACAGACACGGTTTTGAGACGAACCTCGCATATTCTTCAATCGTCTCGCTCCTCAGAGAATACTCAAGTACTACACCATCAGCACAGACACGTGGCTTGGCGTAACTAGATCT	/	/
187	AGCCCTGAAGTGGTCCAGTGG	AGCCCTGAAGTGGTCCAGTtG	1mis	TGTGGAAAGGACGAAACACCAGCCCTGAAGTGGTCCAGTGGTTTTGAGACGAACCTCGCTACGTATATTGACGTCTCGCTCCTGATACTGATGAACAGTACTAGCCCTGAAGTGGTCCAGTTGGGCTTGGCGTAACTAGATCT	0.980844	1
188	AGGCATGGAGAGCATCACATT	AGGCATGaAGAGCATCACATT	1mis	TGTGGAAAGGACGAAACACCAGGCATGGAGAGCATCACATGTTTTGAGACGAACCTCGGTCTAATGAAGTACGTCTCGCTCCTGATCCTCAGCCATTGTACTAGGCATGAAGAGCATCACATTGGCTTGGCGTAACTAGATCT	0.330481	0.828645
189	AGATCTGGACCACAGGAAGAT	AGATCTGGACCACAGGAcGAT	1mis	TGTGGAAAGGACGAAACACCAGATCTGGACCACAGGAAGAGTTTTGAGACGAACCTCGTTACAGTCGTGTGCGTCTCGCTCCTCTCCGATACAGCCCGTACTAGATCTGGACCACAGGACGATGGCTTGGCGTAACTAGATCT	/	/
190	GTTTCTCACTAGCTACTAAGT	GTTTCTCACTAGCTACTgAGT	1mis	TGTGGAAAGGACGAAACACCGTTTCTCACTAGCTACTAAGGTTTTGAGACGAACCTCGTTGCAGATTCTCTCGTCTCGCTCCGCATAACTTCCTCACGTACTGTTTCTCACTAGCTACTGAGTGGCTTGGCGTAACTAGATCT	0.634009	0.9785
191	GCTACTAATGCCACCAGTGGA	GCTACTAATGCCACCgGTGGA	1mis	TGTGGAAAGGACGAAACACCGCTACTAATGCCACCAGTGGGTTTTGAGACGAACCTCTAGTAAGCGAATTGCGTCTCGCTCCTAGGATGGGATTAGAGTACTGCTACTAATGCCACCGGTGGAGGCTTGGCGTAACTAGATCT	/	/
192	AAATCCAGGCAACAAACACAT	AAAgCCAGGCAACAAACACAT	1mis	TGTGGAAAGGACGAAACACCAAATCCAGGCAACAAACACAGTTTTGAGACGAACCTCTCACTTACGATGATCGTCTCGCTCCTCTAGGGCTTTAAGTGTACTAAAGCCAGGCAACAAACACATGGCTTGGCGTAACTAGATCT	0.658523	0.972106
193	ACCCGTGTACCTGACAGCGGG	ACCCGTGTcCCTGACAGCGGG	1mis	TGTGGAAAGGACGAAACACCACCCGTGTACCTGACAGCGGGTTTTGAGACGAACCTCTCATGATATAGGCGCGTCTCGCTCCTTCTCCGTTCATGAGGTACTACCCGTGTCCCTGACAGCGGGGGCTTGGCGTAACTAGATCT	0.609132	0.970948
194	GATCTGGGCGTTGCACAGGTA	GATCTGGGCGTTaCACAGGTA	1mis	TGTGGAAAGGACGAAACACCGATCTGGGCGTTGCACAGGTGTTTTGAGACGAACCTCTCTTCAGAGAGCAGCGTCTCGCTCCTTACGGGCTCGTAGTGTACTGATCTGGGCGTTACACAGGTAGGCTTGGCGTAACTAGATCT	/	/
195	GCACCACCAAATCATCCCCGT	GCACCACCAAATCATgCCCGT	1mis	TGTGGAAAGGACGAAACACCGCACCACCAAATCATCCCCGGTTTTGAGACGAACCTCTGCAGAATACTAGGCGTCTCGCTCCCTTACGCATACAGGCGTACTGCACCACCAAATCATGCCCGTGGCTTGGCGTAACTAGATCT	/	/
196	GAAACTACTATGCAAGAATGG	GAAACTACTATGCAAGtATGG	1mis	TGTGGAAAGGACGAAACACCGAAACTACTATGCAAGAATGGTTTTGAGACGAACCTCTTCAATACCATGTTCGTCTCGCTCCTCGCTGCTTTGGGCTGTACTGAAACTACTATGCAAGTATGGGGCTTGGCGTAACTAGATCT	0.451526	0.9145
197	AGTCACGCATTGCCAAGCGGG	AGTCACGCgTTGCCAAGCGGG	1mis	TGTGGAAAGGACGAAACACCAGTCACGCATTGCCAAGCGGGTTTTGAGACGAACCTGACTGAGTTAGTAAGCGTCTCGCTCCGTGCGTCCAGATCCGGTACTAGTCACGCGTTGCCAAGCGGGGGCTTGGCGTAACTAGATCT	/	/
198	AACTCATCCTGGCCAACCAAC	AACTCgTCCTGGCCAACCAAC	1mis	TGTGGAAAGGACGAAACACCAACTCATCCTGGCCAACCAAGTTTTGAGACGAACCTGACTTATGGCTGGCCCGTCTCGCTCCGCATGTGCGCGCGTTGTACTAACTCGTCCTGGCCAACCAACGGCTTGGCGTAACTAGATCT	0.930956	0.973941
199	ATAGCCACATCAAAAGAACAA	ATAGCCACgTCAAAAGAACAA	1mis	TGTGGAAAGGACGAAACACCATAGCCACATCAAAAGAACAGTTTTGAGACGAACCTGATGGTGACCGATATCGTCTCGCTCCTCCACTGACCAGAACGTACTATAGCCACGTCAAAAGAACAAGGCTTGGCGTAACTAGATCT	/	/
200	AGGTGACCCGAATCCTGGATG	AGGTGACCCGAAgCCTGGATG	1mis	TGTGGAAAGGACGAAACACCAGGTGACCCGAATCCTGGATGTTTTGAGACGAACCTGATTGGTATCTGCCGCGTCTCGCTCCGCTAGCTAACCTCGAGTACTAGGTGACCCGAAGCCTGGATGGGCTTGGCGTAACTAGATCT	0.672635	0.886364
201	GGCCGGCTCGTTCCACAGCGT	GGCCGGCaCGTTCCACAGCGT	1mis	TGTGGAAAGGACGAAACACCGGCCGGCTCGTTCCACAGCGGTTTTGAGACGAACCTGCCTAGAGTCCGGCACGTCTCGCTCCTTCTTCGCTGTGCAAGTACTGGCCGGCACGTTCCACAGCGTGGCTTGGCGTAACTAGATCT	0.721196	0.884339
202	GAAGCGAAAGCGCCGCTCTGA	GAAGCGAAAGCGCtGCTCTGA	1mis	TGTGGAAAGGACGAAACACCGAAGCGAAAGCGCCGCTCTGGTTTTGAGACGAACCTGCTGTCGCCAGCACACGTCTCGCTCCTCGTATATGGTTGCAGTACTGAAGCGAAAGCGCTGCTCTGAGGCTTGGCGTAACTAGATCT	0.171867	0.344763
203	AGTCAGAGATGACAGCCAAGA	AGTCAGAGATGACgGCCAAGA	1mis	TGTGGAAAGGACGAAACACCAGTCAGAGATGACAGCCAAGGTTTTGAGACGAACCTGGAGAGTTGAGCTGACGTCTCGCTCCTGATTATATTTCCCGGTACTAGTCAGAGATGACGGCCAAGAGGCTTGGCGTAACTAGATCT	/	/
204	GTGCACTCCGGGCTGCAACGA	GTGCACTCCGGGCTGCAACaA	1mis	TGTGGAAAGGACGAAACACCGTGCACTCCGGGCTGCAACGGTTTTGAGACGAACCTGGATTCTCGAGCTCTCGTCTCGCTCCCGCGTGACAAGTCCCGTACTGTGCACTCCGGGCTGCAACAAGGCTTGGCGTAACTAGATCT	/	/
205	GGCACATTCCATGACAGTACA	GGCACATTCCAgGACAGTACA	1mis	TGTGGAAAGGACGAAACACCGGCACATTCCATGACAGTACGTTTTGAGACGAACCTGGCAATATCTCAGAACGTCTCGCTCCTCCGGCAAATGTAAGGTACTGGCACATTCCAGGACAGTACAGGCTTGGCGTAACTAGATCT	/	/
206	GCAGGCCCGAAAAGTACCTGG	GCAGGCCCGAcAAGTACCTGG	1mis	TGTGGAAAGGACGAAACACCGCAGGCCCGAAAAGTACCTGGTTTTGAGACGAACCTGGCCTGCTTGCAGGCCGTCTCGCTCCGGCTACTGCCTGGCAGTACTGCAGGCCCGACAAGTACCTGGGGCTTGGCGTAACTAGATCT	/	/
207	GCTGCACCGAGTCGTAGTCGA	GtTGCACCGAGTCGTAGTCGA	1mis	TGTGGAAAGGACGAAACACCGCTGCACCGAGTCGTAGTCGGTTTTGAGACGAACCTGGCGATACTCTCCTTCGTCTCGCTCCCTTCTCTAATCCCGCGTACTGTTGCACCGAGTCGTAGTCGAGGCTTGGCGTAACTAGATCT	0.90476	1
208	GGAGATTCGGGAGCCCATGGA	GcAGATTCGGGAGCCCATGGA	1mis	TGTGGAAAGGACGAAACACCGGAGATTCGGGAGCCCATGGGTTTTGAGACGAACCTGGTTCCGAGTTATAGCGTCTCGCTCCCTAGGTGCAGGGCATGTACTGCAGATTCGGGAGCCCATGGAGGCTTGGCGTAACTAGATCT	/	/
209	AGTCGTAGCAGTCATCACGCG	AGTCGTAGCAGTCATaACGCG	1mis	TGTGGAAAGGACGAAACACCAGTCGTAGCAGTCATCACGCGTTTTGAGACGAACCTGTTAAGGTGTACGTCCGTCTCGCTCCTTCACGCATCACTACGTACTAGTCGTAGCAGTCATAACGCGGGCTTGGCGTAACTAGATCT	/	/
210	GGACCGCCTCAACGCCGAGTT	GGACCGaCTCAACGCCGAGTT	1mis	TGTGGAAAGGACGAAACACCGGACCGCCTCAACGCCGAGTGTTTTGAGACGAACCTGTTACATATGTACAGCGTCTCGCTCCCGCAAGAGTGTAAGGGTACTGGACCGACTCAACGCCGAGTTGGCTTGGCGTAACTAGATCT	0.689654	0.993331
211	ATGTAACTCATCTCAAATAAT	ATcTAACTCATCTCAAATAAT	1mis	TGTGGAAAGGACGAAACACCATGTAACTCATCTCAAATAAGTTTTGAGACGAACCTGTTATGATAAGTGCACGTCTCGCTCCGAACCACCTTAACATGTACTATCTAACTCATCTCAAATAATGGCTTGGCGTAACTAGATCT	/	/
212	ACTGAGCCTCTTCTAAACCAG	ACTGAGCCTCcTCTAAACCAG	1mis	TGTGGAAAGGACGAAACACCACTGAGCCTCTTCTAAACCAGTTTTGAGACGAACCTGTTCCGGTTGAATCGCGTCTCGCTCCGAGTGTCTTATCTTTGTACTACTGAGCCTCCTCTAAACCAGGGCTTGGCGTAACTAGATCT	0.902464	1
213	ATGCCCTGTGGACTCAGTTCT	tTGCCCTGTGGACTCAGTTCT	1mis	TGTGGAAAGGACGAAACACCATGCCCTGTGGACTCAGTTCGTTTTGAGACGAACCTGTTGACCAGTTAGAACGTCTCGCTCCGTACGATCAACCACCGTACTTTGCCCTGTGGACTCAGTTCTGGCTTGGCGTAACTAGATCT	/	/
214	GATCGATAGTTATCAGTCCCA	GATCGATAGaTATCAGTCCCA	1mis	TGTGGAAAGGACGAAACACCGATCGATAGTTATCAGTCCCGTTTTGAGACGAACCTTAATAGACAATCCACCGTCTCGCTCCTTACATACGCAATCGGTACTGATCGATAGATATCAGTCCCAGGCTTGGCGTAACTAGATCT	0.437218	0.859238
215	GGTTCTTATAGTGAAAACTCA	GGTTCTTATAGTGAcAACTCA	1mis	TGTGGAAAGGACGAAACACCGGTTCTTATAGTGAAAACTCGTTTTGAGACGAACCTTACATGCTGTCATTCCGTCTCGCTCCTATCATACGGTGCCGGTACTGGTTCTTATAGTGACAACTCAGGCTTGGCGTAACTAGATCT	0.788311	0.901881
216	AAACCCTTCAAAGCACCCCAA	AAAtCCTTCAAAGCACCCCAA	1mis	TGTGGAAAGGACGAAACACCAAACCCTTCAAAGCACCCCAGTTTTGAGACGAACCTTACGAATATCCTTCGCGTCTCGCTCCTCTAATGAATGTGGAGTACTAAATCCTTCAAAGCACCCCAAGGCTTGGCGTAACTAGATCT	/	/
217	ACTCAAAAACAATCCTACCGG	ACTCAAAAcCAATCCTACCGG	1mis	TGTGGAAAGGACGAAACACCACTCAAAAACAATCCTACCGGTTTTGAGACGAACCTTAGACAACCTTGCCGCGTCTCGCTCCTTGTGACTGGTGTCGGTACTACTCAAAACCAATCCTACCGGGGCTTGGCGTAACTAGATCT	/	/
218	GCAGTCCATCCCCTGGACGGA	GCAGTCCATCCCCTGGtCGGA	1mis	TGTGGAAAGGACGAAACACCGCAGTCCATCCCCTGGACGGGTTTTGAGACGAACCTTAGGACTTCTGATGACGTCTCGCTCCGAATTGTACGACTCTGTACTGCAGTCCATCCCCTGGTCGGAGGCTTGGCGTAACTAGATCT	/	/
219	GGAGCCTCGCTCCCACTCAGA	GGAGCCTCGCTCCgACTCAGA	1mis	TGTGGAAAGGACGAAACACCGGAGCCTCGCTCCCACTCAGGTTTTGAGACGAACCTTATCACGGCTACTTACGTCTCGCTCCGTAGCGCTGTGCACCGTACTGGAGCCTCGCTCCGACTCAGAGGCTTGGCGTAACTAGATCT	0.063934	0.065703
220	GCGTCGGGAACAGGCCGCCGC	GCGTCGGGAACAGGCCGCtGC	1mis	TGTGGAAAGGACGAAACACCGCGTCGGGAACAGGCCGCCGGTTTTGAGACGAACCTTATGGAGTAGTGACGCGTCTCGCTCCTAGGATACATCGGTGGTACTGCGTCGGGAACAGGCCGCTGCGGCTTGGCGTAACTAGATCT	/	/
221	GCTCAGCACCCAGTCACCCAC	GCTCAGCACCCAGaCACCCAC	1mis	TGTGGAAAGGACGAAACACCGCTCAGCACCCAGTCACCCAGTTTTGAGACGAACCTTATTCGTCTGAGTAACGTCTCGCTCCTTATGGGCGGACTTCGTACTGCTCAGCACCCAGACACCCACGGCTTGGCGTAACTAGATCT	0.882145	0.977766
222	ACCGCCTCATCAAGCAGCCAA	ACCGCCTCATCAAGCAGtCAA	1mis	TGTGGAAAGGACGAAACACCACCGCCTCATCAAGCAGCCAGTTTTGAGACGAACCTTCAAGTCAGATTCTGCGTCTCGCTCCGAGTATCTTGTTCCCGTACTACCGCCTCATCAAGCAGTCAAGGCTTGGCGTAACTAGATCT	0.756612	0.963402
223	GAGCCCGGGAAAGTGTGACCA	GAGCCCGGaAAAGTGTGACCA	1mis	TGTGGAAAGGACGAAACACCGAGCCCGGGAAAGTGTGACCGTTTTGAGACGAACCTTCACACCACAGTTGGCGTCTCGCTCCTACTTCATAAAGCGCGTACTGAGCCCGGAAAAGTGTGACCAGGCTTGGCGTAACTAGATCT	/	/
224	GGACCCATATTACAGGACGTT	GGACCCATATTACAGGACGgT	1mis	TGTGGAAAGGACGAAACACCGGACCCATATTACAGGACGTGTTTTGAGACGAACCTTCCACCTAGACGGCACGTCTCGCTCCTAGGTCCGCCTGTAAGTACTGGACCCATATTACAGGACGGTGGCTTGGCGTAACTAGATCT	/	/
225	ATGTCTGCACGGCCTGATGTT	ATGTCTGCgCGGCCTGATGTT	1mis	TGTGGAAAGGACGAAACACCATGTCTGCACGGCCTGATGTGTTTTGAGACGAACCTTCTGTTCACATCGCGCGTCTCGCTCCTACGGAAATGTGAGAGTACTATGTCTGCGCGGCCTGATGTTGGCTTGGCGTAACTAGATCT	0.957194	0.982068
226	GCAACTCTACTACGTCAGTAC	GCAACTCTACTACGTCAGTcC	1mis	TGTGGAAAGGACGAAACACCGCAACTCTACTACGTCAGTAGTTTTGAGACGAACCTTGAAGAGGACGTCATCGTCTCGCTCCGCGGATAGCGAATAGGTACTGCAACTCTACTACGTCAGTCCGGCTTGGCGTAACTAGATCT	0.517729	1
227	GGGGCTTCTGAGATAGGAGAT	GGGGCTTCTGAGATgGGAGAT	1mis	TGTGGAAAGGACGAAACACCGGGGCTTCTGAGATAGGAGAGTTTTGAGACGAACCTTGAATCCGTACATAACGTCTCGCTCCCGCCGGATCGTCAGTGTACTGGGGCTTCTGAGATGGGAGATGGCTTGGCGTAACTAGATCT	/	/
228	ATGGCCAGAGCTCACACAGAG	ATGGCCAGAGCTCACcCAGAG	1mis	TGTGGAAAGGACGAAACACCATGGCCAGAGCTCACACAGAGTTTTGAGACGAACCTTGACTTAACAAGCAACGTCTCGCTCCGGCAAGCAGGTCTCAGTACTATGGCCAGAGCTCACCCAGAGGGCTTGGCGTAACTAGATCT	/	/
229	ATCCTCTAGCTTCACACTGAG	ATaCTCTAGCTTCACACTGAG	1mis	TGTGGAAAGGACGAAACACCATCCTCTAGCTTCACACTGAGTTTTGAGACGAACCTTGAGCCAATCTATTACGTCTCGCTCCTAAACAGGACAGGCGGTACTATACTCTAGCTTCACACTGAGGGCTTGGCGTAACTAGATCT	0.923198	1
230	GGTCCTGTGATGCGTTGTGGA	GGTCCTGTGATcCGTTGTGGA	1mis	TGTGGAAAGGACGAAACACCGGTCCTGTGATGCGTTGTGGGTTTTGAGACGAACCTTGAGTTACTATTCCTCGTCTCGCTCCTGTCAAGCCCAGTACGTACTGGTCCTGTGATCCGTTGTGGAGGCTTGGCGTAACTAGATCT	0.936187	0.983644
231	GGACCGCCTCAACGCCGAGTT	GGACgGCCTCAACGCCGAGTT	1mis	TGTGGAAAGGACGAAACACCGGACCGCCTCAACGCCGAGTGTTTTGAGACGAACCTTGCATGTTATGAAGCCGTCTCGCTCCCTAGAATACTCTGGTGTACTGGACGGCCTCAACGCCGAGTTGGCTTGGCGTAACTAGATCT	/	/
232	ACGCCAAAGAAGATGAGTCAA	ACGCCAAAGAAGATGAGgCAA	1mis	TGTGGAAAGGACGAAACACCACGCCAAAGAAGATGAGTCAGTTTTGAGACGAACCTTGGCTAGGAGAAGTGCGTCTCGCTCCTCCGTGAAGTGCCTAGTACTACGCCAAAGAAGATGAGGCAAGGCTTGGCGTAACTAGATCT	0.340022	0.749129
233	GCGCCGCCGAGAGATCGGTGA	GCGCCGCCaAGAGATCGGTGA	1mis	TGTGGAAAGGACGAAACACCGCGCCGCCGAGAGATCGGTGGTTTTGAGACGAACCTTGTACTGGCGAAGATCGTCTCGCTCCCGATAACCCGAACTCGTACTGCGCCGCCAAGAGATCGGTGAGGCTTGGCGTAACTAGATCT	/	/
234	GATGCTTCCAAGATCAAGGTG	GATGCTTCCAAGATCcAGGTG	1mis	TGTGGAAAGGACGAAACACCGATGCTTCCAAGATCAAGGTGTTTTGAGACGAACCTTGTCGTACATCTGTGCGTCTCGCTCCCTCAAGGGAAGAGGTGTACTGATGCTTCCAAGATCCAGGTGGGCTTGGCGTAACTAGATCT	/	/
235	AGAAACCATCCAGCCCAAGGA	AGtAACCATCCAGCCCAAGGA	1mis	TGTGGAAAGGACGAAACACCAGAAACCATCCAGCCCAAGGGTTTTGAGACGAACCTTGTTAGTGCAAGTTGCGTCTCGCTCCGGACACGGAAGCGCAGTACTAGTAACCATCCAGCCCAAGGAGGCTTGGCGTAACTAGATCT	/	/
236	GATCCCGGTGTACAATGCCCA	GATCCCGaTGTACAATGCCCA	1mis	TGTGGAAAGGACGAAACACCGATCCCGGTGTACAATGCCCGTTTTGAGACGAACGAACATGGTCAGTAGTACGTCTCGCTCCGGCGCTCAGTGGTAAGTACTGATCCCGATGTACAATGCCCAGGCTTGGCGTAACTAGATCT	/	/
237	AGTCGCCAAAGGAGTCTGCGG	AGTCGCCAAAGGAGTCaGCGG	1mis	TGTGGAAAGGACGAAACACCAGTCGCCAAAGGAGTCTGCGGTTTTGAGACGAACGAACCACACCGGTTCAACGTCTCGCTCCTGCACGACGAACCTTGTACTAGTCGCCAAAGGAGTCAGCGGGGCTTGGCGTAACTAGATCT	/	/
238	GCCAGCTCACTGGAGCCGAGA	GCCAcCTCACTGGAGCCGAGA	1mis	TGTGGAAAGGACGAAACACCGCCAGCTCACTGGAGCCGAGGTTTTGAGACGAACGAACGCCTGAGGTGGTGCGTCTCGCTCCCGAGGAGCTGAAAGTGTACTGCCACCTCACTGGAGCCGAGAGGCTTGGCGTAACTAGATCT	/	/
239	ACCCGGGCGTCCCTTACCAGC	gCCCGGGCGTCCCTTACCAGC	1mis	TGTGGAAAGGACGAAACACCACCCGGGCGTCCCTTACCAGGTTTTGAGACGAACGAACGGAGTTCGATACGCGTCTCGCTCCTTCGGTTCCCTCTGTGTACTGCCCGGGCGTCCCTTACCAGCGGCTTGGCGTAACTAGATCT	/	/
240	GCTCGGTGTAAGTAGCCACAT	GCTCGGTcTAAGTAGCCACAT	1mis	TGTGGAAAGGACGAAACACCGCTCGGTGTAAGTAGCCACAGTTTTGAGACGAACGAACTTCTGTCTCGTAACGTCTCGCTCCTTCATATCCTCCACTGTACTGCTCGGTCTAAGTAGCCACATGGCTTGGCGTAACTAGATCT	0.514365	0.881111
241	ACTGCCAGAGAGAGACTACGG	AaTGCCAGAGAGAGACTACGG	1mis	TGTGGAAAGGACGAAACACCACTGCCAGAGAGAGACTACGGTTTTGAGACGAACGAACTTGCTTGGCCTACCGTCTCGCTCCTAATGGATTACCTCGGTACTAATGCCAGAGAGAGACTACGGGGCTTGGCGTAACTAGATCT	/	/
242	ATCCCTAAACCCAGTAAGGAT	ATCCCTAAACtCAGTAAGGAT	1mis	TGTGGAAAGGACGAAACACCATCCCTAAACCCAGTAAGGAGTTTTGAGACGAACGAAGAGAGGATGAGCAACGTCTCGCTCCTCCCGGTCGGTGGATGTACTATCCCTAAACTCAGTAAGGATGGCTTGGCGTAACTAGATCT	0.939962	0.978871
243	AGGCCTATACCAGTTCTCCGT	AGaCCTATACCAGTTCTCCGT	1mis	TGTGGAAAGGACGAAACACCAGGCCTATACCAGTTCTCCGGTTTTGAGACGAACGAAGGCGAATCCTGTCTCGTCTCGCTCCTGTTGTGGGAGAGAGGTACTAGACCTATACCAGTTCTCCGTGGCTTGGCGTAACTAGATCT	0.830513	0.998653
244	GCAGATTCTCACAGCCACAGT	GCAGATTCTCACAGCCAtAGT	1mis	TGTGGAAAGGACGAAACACCGCAGATTCTCACAGCCACAGGTTTTGAGACGAACGAAGTGCATATACAGATCGTCTCGCTCCCGACTGCATTCTTTGGTACTGCAGATTCTCACAGCCATAGTGGCTTGGCGTAACTAGATCT	/	/
245	AAATTCTTGATACGAGGCGGT	AAATTCTTGATtCGAGGCGGT	1mis	TGTGGAAAGGACGAAACACCAAATTCTTGATACGAGGCGGGTTTTGAGACGAACGAAGTGCTAGTCACAATCGTCTCGCTCCTCTATCTCGGGCAAGGTACTAAATTCTTGATTCGAGGCGGTGGCTTGGCGTAACTAGATCT	0.403805	0.684935
246	GAGTACTCACACCGAATGTGG	GAGTACTCACACCGgATGTGG	1mis	TGTGGAAAGGACGAAACACCGAGTACTCACACCGAATGTGGTTTTGAGACGAACGAATACAACGAGACATGCGTCTCGCTCCCTGGCGGCCTGATGTGTACTGAGTACTCACACCGGATGTGGGGCTTGGCGTAACTAGATCT	/	/
247	AGGCGCCGGCTCTGTCGTCGA	AGGCGCCGGCcCTGTCGTCGA	1mis	TGTGGAAAGGACGAAACACCAGGCGCCGGCTCTGTCGTCGGTTTTGAGACGAACGAATCTAGCCATCTAGTCGTCTCGCTCCGTTTATCTGCCGTACGTACTAGGCGCCGGCCCTGTCGTCGAGGCTTGGCGTAACTAGATCT	/	/
248	ATGTGACTGGAGCAGCAACGG	ATGTGACTGGAGCAGaAACGG	1mis	TGTGGAAAGGACGAAACACCATGTGACTGGAGCAGCAACGGTTTTGAGACGAACGAATCTGACGAGGTCTTCGTCTCGCTCCGAACCCGTTCGTGGCGTACTATGTGACTGGAGCAGAAACGGGGCTTGGCGTAACTAGATCT	0.727156	1
249	GGTCGTGTCCTTCGTCGTCGG	GGTCGTGTtCTTCGTCGTCGG	1mis	TGTGGAAAGGACGAAACACCGGTCGTGTCCTTCGTCGTCGGTTTTGAGACGAACGAATGGTAACACGACTTCGTCTCGCTCCTTGTGGCGGAAGGAAGTACTGGTCGTGTTCTTCGTCGTCGGGGCTTGGCGTAACTAGATCT	0.8568	0.97417
250	AGCATCATACACCTGACCTGG	AGgATCATACACCTGACCTGG	1mis	TGTGGAAAGGACGAAACACCAGCATCATACACCTGACCTGGTTTTGAGACGAACGAATGTGTTATCTCCTACGTCTCGCTCCGTTTAAAGTGACAACGTACTAGGATCATACACCTGACCTGGGGCTTGGCGTAACTAGATCT	0.981161	0.991849
251	AAGTCATGTACAGCGATTGGA	AAGTCATGaACAGCGATTGGA	1mis	TGTGGAAAGGACGAAACACCAAGTCATGTACAGCGATTGGGTTTTGAGACGAACGAATTAGCCATAGCAGTCGTCTCGCTCCTCCGCAAACCCACAAGTACTAAGTCATGAACAGCGATTGGAGGCTTGGCGTAACTAGATCT	1	1
252	AGACCAGCCTCAGCACAGGTG	AGACCAGCtTCAGCACAGGTG	1mis	TGTGGAAAGGACGAAACACCAGACCAGCCTCAGCACAGGTGTTTTGAGACGAACGAATTCTTATGACATGGCGTCTCGCTCCTTGCTGGAGGATACAGTACTAGACCAGCTTCAGCACAGGTGGGCTTGGCGTAACTAGATCT	/	/
253	AGCGCCGAATACGAGTAGGGC	AGCGCCGAAaACGAGTAGGGC	1mis	TGTGGAAAGGACGAAACACCAGCGCCGAATACGAGTAGGGGTTTTGAGACGAACGAATTGTATAGCCTCTTCGTCTCGCTCCTCAATATCGGCCACGGTACTAGCGCCGAAAACGAGTAGGGCGGCTTGGCGTAACTAGATCT	/	/
254	GCGCATCCTAGACTACAACGA	GCGCATCCTAGACTACAACtA	1mis	TGTGGAAAGGACGAAACACCGCGCATCCTAGACTACAACGGTTTTGAGACGAACGACAATAGAATGTCTTCCGTCTCGCTCCCTGAGTCGAAACGTAGTACTGCGCATCCTAGACTACAACTAGGCTTGGCGTAACTAGATCT	0.97824	1
255	GCCTACCGAGTGATTCCGGCC	GCtTACCGAGTGATTCCGGCC	1mis	TGTGGAAAGGACGAAACACCGCCTACCGAGTGATTCCGGCGTTTTGAGACGAACGACAATTCCTAGGTGTTCGTCTCGCTCCGACAGTCGCTACCATGTACTGCTTACCGAGTGATTCCGGCCGGCTTGGCGTAACTAGATCT	0.851097	0.988951
256	GATCACACTGGATCCAGTGTT	GATCACAaTGGATCCAGTGTT	1mis	TGTGGAAAGGACGAAACACCGATCACACTGGATCCAGTGTGTTTTGAGACGAACGACACATAAGATACAGCCGTCTCGCTCCTGCTCGTTGCTATACGTACTGATCACAATGGATCCAGTGTTGGCTTGGCGTAACTAGATCT	0.498693	0.997386
257	GGGCTTCTTACATACCGAGTG	GGGCTTCTTACATACCtAGTG	1mis	TGTGGAAAGGACGAAACACCGGGCTTCTTACATACCGAGTGTTTTGAGACGAACGACACTAAGGCTTAGGTCGTCTCGCTCCGCTGGGACCCTTCGAGTACTGGGCTTCTTACATACCTAGTGGGCTTGGCGTAACTAGATCT	0.791432	0.996709
258	GAGACCCGCTCTTCAGCATGT	GAGACCCGCTCTTCAaCATGT	1mis	TGTGGAAAGGACGAAACACCGAGACCCGCTCTTCAGCATGGTTTTGAGACGAACGACACTATTAGGTTCCGCGTCTCGCTCCGCATGTGGCCGATTTGTACTGAGACCCGCTCTTCAACATGTGGCTTGGCGTAACTAGATCT	0.800995	0.908914
259	AGGTTCCTGGCGAAACACGGC	AGGTTCCTGGCGAAACACaGC	1mis	TGTGGAAAGGACGAAACACCAGGTTCCTGGCGAAACACGGGTTTTGAGACGAACGACATGGTGTAACCGTTCGTCTCGCTCCCTTTGTCGCAGCGAAGTACTAGGTTCCTGGCGAAACACAGCGGCTTGGCGTAACTAGATCT	/	/
260	GTGAAGCAGCGCCTTGGCGGG	GTGAAaCAGCGCCTTGGCGGG	1mis	TGTGGAAAGGACGAAACACCGTGAAGCAGCGCCTTGGCGGGTTTTGAGACGAACGACCATTAGGCAATTATCGTCTCGCTCCGCACGGCTTTCTTATGTACTGTGAAACAGCGCCTTGGCGGGGGCTTGGCGTAACTAGATCT	/	/
261	AGCCACTAAAAACACTGTCAA	cGCCACTAAAAACACTGTCAA	1mis	TGTGGAAAGGACGAAACACCAGCCACTAAAAACACTGTCAGTTTTGAGACGAACGACCGGTATGACATATACGTCTCGCTCCGGAGACAGGATGCGCGTACTCGCCACTAAAAACACTGTCAAGGCTTGGCGTAACTAGATCT	0.735911	0.942348
262	GCATCTCCACCGACATGTGGA	GCATCTCCACCGACAaGTGGA	1mis	TGTGGAAAGGACGAAACACCGCATCTCCACCGACATGTGGGTTTTGAGACGAACGACCTAGGATCAATACTCGTCTCGCTCCGACAAAGTTGGTGCTGTACTGCATCTCCACCGACAAGTGGAGGCTTGGCGTAACTAGATCT	/	/
263	AGTCCATCTTCGGTGCACCAT	AGTCCATCTTCGGTGCAtCAT	1mis	TGTGGAAAGGACGAAACACCAGTCCATCTTCGGTGCACCAGTTTTGAGACGAACGACGACGTTCTGAGTGCCGTCTCGCTCCTGCAACCCTTTACCAGTACTAGTCCATCTTCGGTGCATCATGGCTTGGCGTAACTAGATCT	0.809411	0.9787
264	GGACTGATGCAAACAGCTCTG	GGACTcATGCAAACAGCTCTG	1mis	TGTGGAAAGGACGAAACACCGGACTGATGCAAACAGCTCTGTTTTGAGACGAACGACGTTGAGCCTAGATTCGTCTCGCTCCTGGTACCATCCCGAAGTACTGGACTCATGCAAACAGCTCTGGGCTTGGCGTAACTAGATCT	0.351102	1
265	AGTCCATCTAGGCTTTCAGTG	AGTCCATCTAGGCTTaCAGTG	1mis	TGTGGAAAGGACGAAACACCAGTCCATCTAGGCTTTCAGTGTTTTGAGACGAACGACTAATCGGTAGAATGCGTCTCGCTCCGCTCAGTTTGGATTAGTACTAGTCCATCTAGGCTTACAGTGGGCTTGGCGTAACTAGATCT	/	/
266	AGACCCAGGATACCTCCGGAG	AGACCCtGGATACCTCCGGAG	1mis	TGTGGAAAGGACGAAACACCAGACCCAGGATACCTCCGGAGTTTTGAGACGAACGACTATGCAAGAACACTCGTCTCGCTCCTCTAATCGCTGTGTCGTACTAGACCCTGGATACCTCCGGAGGGCTTGGCGTAACTAGATCT	0.933207	1
267	GGCCAGTCGTGCCAGCACAGG	GGCCAGTCGTGCCAGCAaAGG	1mis	TGTGGAAAGGACGAAACACCGGCCAGTCGTGCCAGCACAGGTTTTGAGACGAACGACTCGTAGTGCAGCAACGTCTCGCTCCCGCATTCTGAGAGTCGTACTGGCCAGTCGTGCCAGCAAAGGGGCTTGGCGTAACTAGATCT	/	/
268	GACCAGTCACTCTGCCCGAGT	GACCAGTCAtTCTGCCCGAGT	1mis	TGTGGAAAGGACGAAACACCGACCAGTCACTCTGCCCGAGGTTTTGAGACGAACGACTCTCACTGAACTCCCGTCTCGCTCCCTTGCCGTGCACTGTGTACTGACCAGTCATTCTGCCCGAGTGGCTTGGCGTAACTAGATCT	0.694924	0.816132
269	GTCACCCCACACTGACTCGCC	GTCACCCtACACTGACTCGCC	1mis	TGTGGAAAGGACGAAACACCGTCACCCCACACTGACTCGCGTTTTGAGACGAACGACTCTGGCAATTCCACCGTCTCGCTCCGTCGCCTCATTCGGTGTACTGTCACCCTACACTGACTCGCCGGCTTGGCGTAACTAGATCT	0.60434	0.993804
270	GATCCCAAACCTGTACTCAGT	GATCCCAAcCCTGTACTCAGT	1mis	TGTGGAAAGGACGAAACACCGATCCCAAACCTGTACTCAGGTTTTGAGACGAACGACTGAATATGCGTTCTCGTCTCGCTCCGGCGCCAAATCCTATGTACTGATCCCAACCCTGTACTCAGTGGCTTGGCGTAACTAGATCT	0.836679	0.98582
271	ATCCCATAGTCCCGAGCACGC	ATCCCATAGTCgCGAGCACGC	1mis	TGTGGAAAGGACGAAACACCATCCCATAGTCCCGAGCACGGTTTTGAGACGAACGACTTACACGTAATTGACGTCTCGCTCCTGCCATCTCTGTAACGTACTATCCCATAGTCGCGAGCACGCGGCTTGGCGTAACTAGATCT	0.409434	0.485279
272	GGCCAGCAGCTAGAATCCCTG	GGCCAGCAGCTAGAcTCCCTG	1mis	TGTGGAAAGGACGAAACACCGGCCAGCAGCTAGAATCCCTGTTTTGAGACGAACGACTTGTACCTCTCTGCCGTCTCGCTCCTTCTATTGTCTGTGAGTACTGGCCAGCAGCTAGACTCCCTGGGCTTGGCGTAACTAGATCT	/	/
273	GATACATCTTGTTTGAAGGGT	tATACATCTTGTTTGAAGGGT	1mis	TGTGGAAAGGACGAAACACCGATACATCTTGTTTGAAGGGGTTTTGAGACGAACGAGAACGCTGTGTATAACGTCTCGCTCCCTACCGTATCTACACGTACTTATACATCTTGTTTGAAGGGTGGCTTGGCGTAACTAGATCT	0.479039	1
274	GAGGCCTACATACCGCTGCAT	GAGGCCTACATACCaCTGCAT	1mis	TGTGGAAAGGACGAAACACCGAGGCCTACATACCGCTGCAGTTTTGAGACGAACGAGAAGACGATATTGTGCGTCTCGCTCCTCTTAGTCTGGTGTCGTACTGAGGCCTACATACCACTGCATGGCTTGGCGTAACTAGATCT	0.968006	1
275	GACCAGTCACTCTGCCCGAGT	GACCAGTCACTCcGCCCGAGT	1mis	TGTGGAAAGGACGAAACACCGACCAGTCACTCTGCCCGAGGTTTTGAGACGAACGAGAATCCTGTCTATGACGTCTCGCTCCCTGTACTCGGGAGTTGTACTGACCAGTCACTCCGCCCGAGTGGCTTGGCGTAACTAGATCT	0.753509	0.884935
276	AGCCTTACTCAAGTACACTGG	AGCCTTAgTCAAGTACACTGG	1mis	TGTGGAAAGGACGAAACACCAGCCTTACTCAAGTACACTGGTTTTGAGACGAACGAGAATTGCTTCACCGGCGTCTCGCTCCTGTGTTCGGCACAGTGTACTAGCCTTAGTCAAGTACACTGGGGCTTGGCGTAACTAGATCT	0.843527	0.996838
277	GACACATGACACCTCCACAGA	GACACcTGACACCTCCACAGA	1mis	TGTGGAAAGGACGAAACACCGACACATGACACCTCCACAGGTTTTGAGACGAACGAGAGGACTGGATCCAACGTCTCGCTCCTACTAGTACCGTGTAGTACTGACACCTGACACCTCCACAGAGGCTTGGCGTAACTAGATCT	0.85673	1
278	GGTCTTCAGCGATCTACTCAA	cGTCTTCAGCGATCTACTCAA	1mis	TGTGGAAAGGACGAAACACCGGTCTTCAGCGATCTACTCAGTTTTGAGACGAACGAGATGAGGTACTACAACGTCTCGCTCCTGTCGGGTAGGGATCGTACTCGTCTTCAGCGATCTACTCAAGGCTTGGCGTAACTAGATCT	/	/
279	AACAGCTCCAATGCTGGAGCA	AACAGCTCCAATGCTGGAtCA	1mis	TGTGGAAAGGACGAAACACCAACAGCTCCAATGCTGGAGCGTTTTGAGACGAACGAGATTCCGAGGTAGAACGTCTCGCTCCTATGTGCACATTGTGGTACTAACAGCTCCAATGCTGGATCAGGCTTGGCGTAACTAGATCT	0.508332	0.789437
280	GTTTCTCACTAGCTACTAAGT	GTTTCTCACTAGCTACTAAtT	1mis	TGTGGAAAGGACGAAACACCGTTTCTCACTAGCTACTAAGGTTTTGAGACGAACGAGATTGATACCTTAAGCGTCTCGCTCCGCATACGCAACATTTGTACTGTTTCTCACTAGCTACTAATTGGCTTGGCGTAACTAGATCT	0.652543	1
281	GTATAACCGGGGTTTGACGGT	GcATAACCGGGGTTTGACGGT	1mis	TGTGGAAAGGACGAAACACCGTATAACCGGGGTTTGACGGGTTTTGAGACGAACGAGCACAGTTAACTTCGCGTCTCGCTCCCTGGATTAATCGCCGGTACTGCATAACCGGGGTTTGACGGTGGCTTGGCGTAACTAGATCT	/	/
282	ATGTAACTCATCTCAAATAAT	ATGTAACTCATCTCAAAcAAT	1mis	TGTGGAAAGGACGAAACACCATGTAACTCATCTCAAATAAGTTTTGAGACGAACGAGCCTCAGCATCGTCACGTCTCGCTCCGAACCAATACGGTCAGTACTATGTAACTCATCTCAAACAATGGCTTGGCGTAACTAGATCT	0.550337	0.837354
283	ACTCCAAGTACCGGGTCATGC	ACaCCAAGTACCGGGTCATGC	1mis	TGTGGAAAGGACGAAACACCACTCCAAGTACCGGGTCATGGTTTTGAGACGAACGAGCTTCATCATATGCTCGTCTCGCTCCTTATCAGAGCTGCTAGTACTACACCAAGTACCGGGTCATGCGGCTTGGCGTAACTAGATCT	/	/
284	GGACAGAGGAAAAATTGGCAA	GGACAGAGGAAAAATTaGCAA	1mis	TGTGGAAAGGACGAAACACCGGACAGAGGAAAAATTGGCAGTTTTGAGACGAACGAGTACTAGGAGCGGTCCGTCTCGCTCCTGGGTCTAGATGACAGTACTGGACAGAGGAAAAATTAGCAAGGCTTGGCGTAACTAGATCT	0.496656	1
285	GCTTCCCGGGCCCAGACCATG	GCTTCaCGGGCCCAGACCATG	1mis	TGTGGAAAGGACGAAACACCGCTTCCCGGGCCCAGACCATGTTTTGAGACGAACGAGTATCAATGAAGTTCCGTCTCGCTCCGACCTATTTACTTTGGTACTGCTTCACGGGCCCAGACCATGGGCTTGGCGTAACTAGATCT	0.908124	0.96664
286	GACGTCGATGATAGAGTTCAA	GACGTCGATGATAGAGTTCcA	1mis	TGTGGAAAGGACGAAACACCGACGTCGATGATAGAGTTCAGTTTTGAGACGAACGAGTTATTAATGGTCGGCGTCTCGCTCCGGCCTAACGGTTCATGTACTGACGTCGATGATAGAGTTCCAGGCTTGGCGTAACTAGATCT	/	/
287	AGACCAGCCTCAGCACAGGTG	AGACCAGCCTCAGtACAGGTG	1mis	TGTGGAAAGGACGAAACACCAGACCAGCCTCAGCACAGGTGTTTTGAGACGAACGATAACGAGACTTGTTACGTCTCGCTCCTGAGGTACATTAACAGTACTAGACCAGCCTCAGTACAGGTGGGCTTGGCGTAACTAGATCT	/	/
288	AATGGCTGGATCACATGTTAA	tATGGCTGGATCACATGTTAA	1mis	TGTGGAAAGGACGAAACACCAATGGCTGGATCACATGTTAGTTTTGAGACGAACGATACATAATGTGCTCCCGTCTCGCTCCTCTTATGTAACTTGCGTACTTATGGCTGGATCACATGTTAAGGCTTGGCGTAACTAGATCT	0.419672	0.793598
289	GCATGACCAGGAATTCGTGGA	GCATGACCAGtAATTCGTGGA	1mis	TGTGGAAAGGACGAAACACCGCATGACCAGGAATTCGTGGGTTTTGAGACGAACGATACGTATGTTCTGTACGTCTCGCTCCGCAAACGCCCATTTGGTACTGCATGACCAGTAATTCGTGGAGGCTTGGCGTAACTAGATCT	0.284952	0.98644
290	GAAGCCCGTGATGCACTCAAA	GAAGCCCGTGAaGCACTCAAA	1mis	TGTGGAAAGGACGAAACACCGAAGCCCGTGATGCACTCAAGTTTTGAGACGAACGATAGAATTCATCCAGGCGTCTCGCTCCGAACTGACAGTCACAGTACTGAAGCCCGTGAAGCACTCAAAGGCTTGGCGTAACTAGATCT	/	/
291	GCACGTCACCCACCTTCCGGC	GCACGTCAaCCACCTTCCGGC	1mis	TGTGGAAAGGACGAAACACCGCACGTCACCCACCTTCCGGGTTTTGAGACGAACGATAGACAGTCGATGTACGTCTCGCTCCGAATCTGGATAATACGTACTGCACGTCAACCACCTTCCGGCGGCTTGGCGTAACTAGATCT	1	1
292	ACCGCCTCATCAAGCAGCCAA	ACCGCCTCATCAAGCAGgCAA	1mis	TGTGGAAAGGACGAAACACCACCGCCTCATCAAGCAGCCAGTTTTGAGACGAACGATAGCTTACGGTATTACGTCTCGCTCCGAGTATGGTATGAGAGTACTACCGCCTCATCAAGCAGGCAAGGCTTGGCGTAACTAGATCT	0.395935	0.504148
293	ATGACGCCGGCTCTGACGCAG	ATGACGCCGGCTCTGACcCAG	1mis	TGTGGAAAGGACGAAACACCATGACGCCGGCTCTGACGCAGTTTTGAGACGAACGATAGGCGTTACTCTAACGTCTCGCTCCTCCTAGAAGCGGACGGTACTATGACGCCGGCTCTGACCCAGGGCTTGGCGTAACTAGATCT	0.648798	1
294	GGGGGCACAGAAGGCTCCACC	GGaGGCACAGAAGGCTCCACC	1mis	TGTGGAAAGGACGAAACACCGGGGGCACAGAAGGCTCCACGTTTTGAGACGAACGATCAGCGTCAGGTTCACGTCTCGCTCCGTCAGAGCTAAAGGGGTACTGGAGGCACAGAAGGCTCCACCGGCTTGGCGTAACTAGATCT	/	/
295	GTGGCTGAAAAAGTTAACAAA	GTGGCTGAAAAAGTTAgCAAA	1mis	TGTGGAAAGGACGAAACACCGTGGCTGAAAAAGTTAACAAGTTTTGAGACGAACGATCCATGTGATGTATCCGTCTCGCTCCTATGAAGGTATGGAGGTACTGTGGCTGAAAAAGTTAGCAAAGGCTTGGCGTAACTAGATCT	/	/
296	ACCCAGACATATTACCCTGTG	ACCCAGACATATTACCCTcTG	1mis	TGTGGAAAGGACGAAACACCACCCAGACATATTACCCTGTGTTTTGAGACGAACGATCCGCGGTATATGCGCGTCTCGCTCCTGAATGCTGCACTGCGTACTACCCAGACATATTACCCTCTGGGCTTGGCGTAACTAGATCT	0.294426	0.839301
297	ATGGTTCCCCCAGCCCACAGT	ATGcTTCCCCCAGCCCACAGT	1mis	TGTGGAAAGGACGAAACACCATGGTTCCCCCAGCCCACAGGTTTTGAGACGAACGATCCGGATTAGACTCGCGTCTCGCTCCGATGGTTGGGACACCGTACTATGCTTCCCCCAGCCCACAGTGGCTTGGCGTAACTAGATCT	0.959048	1
298	AGTCGTAGCCCTCCTTACGCA	AGTCGTgGCCCTCCTTACGCA	1mis	TGTGGAAAGGACGAAACACCAGTCGTAGCCCTCCTTACGCGTTTTGAGACGAACGATCCTAGATCATCTAACGTCTCGCTCCTTCACTTAGGTCTCGGTACTAGTCGTGGCCCTCCTTACGCAGGCTTGGCGTAACTAGATCT	0.90864	0.981631
299	GACAGCAAGTCCATCCCATGA	GACAGCAAGTCCATCtCATGA	1mis	TGTGGAAAGGACGAAACACCGACAGCAAGTCCATCCCATGGTTTTGAGACGAACGATCGAACGTTATCTGACGTCTCGCTCCGTCGCTGCTTCTGTGGTACTGACAGCAAGTCCATCTCATGAGGCTTGGCGTAACTAGATCT	0.266199	0.430381
300	GAAGACTCACTGCTCAGCCCA	GAAGACTCACTGCTCAGCCaA	1mis	TGTGGAAAGGACGAAACACCGAAGACTCACTGCTCAGCCCGTTTTGAGACGAACGATCGTCTTAGTCGTTCCGTCTCGCTCCGATTACGGCATGCTCGTACTGAAGACTCACTGCTCAGCCAAGGCTTGGCGTAACTAGATCT	0.63606	0.996673
301	ATCCAGGATATTCCTACCCAG	ATCCAGGATAcTCCTACCCAG	1mis	TGTGGAAAGGACGAAACACCATCCAGGATATTCCTACCCAGTTTTGAGACGAACGATGAAGCGTCTTATACCGTCTCGCTCCTGCCACAGCTAGTCAGTACTATCCAGGATACTCCTACCCAGGGCTTGGCGTAACTAGATCT	0.886508	0.984209
302	ACAACCTCAATGTTCATTAGG	ACAACCTCAATGTTCtTTAGG	1mis	TGTGGAAAGGACGAAACACCACAACCTCAATGTTCATTAGGTTTTGAGACGAACGATGACGAATATACGGCCGTCTCGCTCCTCTCTCTACATTACCGTACTACAACCTCAATGTTCTTTAGGGGCTTGGCGTAACTAGATCT	0.605749	0.634143
303	GAACCTGGCGTAGTAGTACCC	GAACCTGGtGTAGTAGTACCC	1mis	TGTGGAAAGGACGAAACACCGAACCTGGCGTAGTAGTACCGTTTTGAGACGAACGATGATTACATACCAGGCGTCTCGCTCCTTTACCGAATCTGTTGTACTGAACCTGGTGTAGTAGTACCCGGCTTGGCGTAACTAGATCT	/	/
304	GGAGCTGTGTGGCGTCGACGT	GGAGCTtTGTGGCGTCGACGT	1mis	TGTGGAAAGGACGAAACACCGGAGCTGTGTGGCGTCGACGGTTTTGAGACGAACGATGCATCGGTGTTAATCGTCTCGCTCCTCCGCAGCAGGATAGGTACTGGAGCTTTGTGGCGTCGACGTGGCTTGGCGTAACTAGATCT	0.773892	1
305	GCTCGACTACGTGTACGGAGC	GCTCGACTACGTtTACGGAGC	1mis	TGTGGAAAGGACGAAACACCGCTCGACTACGTGTACGGAGGTTTTGAGACGAACGATGTCAACATCTAGCTCGTCTCGCTCCTTCACTTATCTCGGGGTACTGCTCGACTACGTTTACGGAGCGGCTTGGCGTAACTAGATCT	0.984233	0.999773
306	ACTTCGCTCATCATACAGAAT	ACTTCGCTCATCATACcGAAT	1mis	TGTGGAAAGGACGAAACACCACTTCGCTCATCATACAGAAGTTTTGAGACGAACGATGTTGTCTTAGCCTTCGTCTCGCTCCTAATGTGGAGGATTTGTACTACTTCGCTCATCATACCGAATGGCTTGGCGTAACTAGATCT	/	/
307	AAACCCTTCAAAGCACCCCAA	AAACCCTTCAAAGCAtCCCAA	1mis	TGTGGAAAGGACGAAACACCAAACCCTTCAAAGCACCCCAGTTTTGAGACGAACGATTAACACAGTGCTCCCGTCTCGCTCCTCTAAGGTACACATCGTACTAAACCCTTCAAAGCATCCCAAGGCTTGGCGTAACTAGATCT	0.695891	0.95906
308	AGCACCTCAGCACCATACCCA	AGCACCTCAGCtCCATACCCA	1mis	TGTGGAAAGGACGAAACACCAGCACCTCAGCACCATACCCGTTTTGAGACGAACGATTCCGACCTCAATTGCGTCTCGCTCCGATAGGCAAACTTCGGTACTAGCACCTCAGCTCCATACCCAGGCTTGGCGTAACTAGATCT	/	/
309	GGACCTGGCTGATAAGAGGTA	GGACCTaGCTGATAAGAGGTA	1mis	TGTGGAAAGGACGAAACACCGGACCTGGCTGATAAGAGGTGTTTTGAGACGAACGATTCGGACTATGATCGCGTCTCGCTCCTTCGGCGTCATTAGGGTACTGGACCTAGCTGATAAGAGGTAGGCTTGGCGTAACTAGATCT	/	/
310	GAACCCAGCCTAGACTCTGTT	GAACCCAGCCTcGACTCTGTT	1mis	TGTGGAAAGGACGAAACACCGAACCCAGCCTAGACTCTGTGTTTTGAGACGAACGATTCTGAAGCCAGACACGTCTCGCTCCGTCAAAGAACCAGAAGTACTGAACCCAGCCTCGACTCTGTTGGCTTGGCGTAACTAGATCT	0.215051	0.300221
311	AGAAACCATCCAGCCCAAGGA	AGAAACCATCaAGCCCAAGGA	1mis	TGTGGAAAGGACGAAACACCAGAAACCATCCAGCCCAAGGGTTTTGAGACGAACGATTGGAATTGGAACCTCGTCTCGCTCCGTAGATGTATCGTAAGTACTAGAAACCATCAAGCCCAAGGAGGCTTGGCGTAACTAGATCT	/	/
312	GATCAGGACGAATCACGGCGT	GcTCAGGACGAATCACGGCGT	1mis	TGTGGAAAGGACGAAACACCGATCAGGACGAATCACGGCGGTTTTGAGACGAACGATTGTCTGCGCTTATGCGTCTCGCTCCTTAAAGGCTGGCGCGGTACTGCTCAGGACGAATCACGGCGTGGCTTGGCGTAACTAGATCT	0.853187	0.988448
313	ACAGCGCGGAGGCCGAACCGG	ACAGCGCGGAGGCCGAAgCGG	1mis	TGTGGAAAGGACGAAACACCACAGCGCGGAGGCCGAACCGGTTTTGAGACGAACGATTGTGTACATGCATGCGTCTCGCTCCGGTGAGCCATCGCAAGTACTACAGCGCGGAGGCCGAAGCGGGGCTTGGCGTAACTAGATCT	0.782578	0.808613
314	AGGAGCAGATGGAGGACATGC	AGcAGCAGATGGAGGACATGC	1mis	TGTGGAAAGGACGAAACACCAGGAGCAGATGGAGGACATGGTTTTGAGACGAACGCAAGATAGTAAGAGTACGTCTCGCTCCGGAGGAATCAATTGAGTACTAGCAGCAGATGGAGGACATGCGGCTTGGCGTAACTAGATCT	/	/
315	AGCACCTCAGCACCATACCCA	AGCACCcCAGCACCATACCCA	1mis	TGTGGAAAGGACGAAACACCAGCACCTCAGCACCATACCCGTTTTGAGACGAACGCAAGTTCCATCTTATCCGTCTCGCTCCGCGGCTCGAACACAAGTACTAGCACCCCAGCACCATACCCAGGCTTGGCGTAACTAGATCT	/	/
316	GGCAGCGTCAGTGACAACGTT	GtCAGCGTCAGTGACAACGTT	1mis	TGTGGAAAGGACGAAACACCGGCAGCGTCAGTGACAACGTGTTTTGAGACGAACGCAATCCGAATCTAATACGTCTCGCTCCGTATAGCTCTTCCACGTACTGTCAGCGTCAGTGACAACGTTGGCTTGGCGTAACTAGATCT	/	/
317	AACGGCTCCAATGAGGACCGC	AACGGCTCCAATGAGGAtCGC	1mis	TGTGGAAAGGACGAAACACCAACGGCTCCAATGAGGACCGGTTTTGAGACGAACGCACAGCATATGGAATCCGTCTCGCTCCGCATGCGGCCAACTCGTACTAACGGCTCCAATGAGGATCGCGGCTTGGCGTAACTAGATCT	0.825848	0.981524
318	GCAGTTCCAGTAACCTCCGGC	GCAGTTCCAGTAcCCTCCGGC	1mis	TGTGGAAAGGACGAAACACCGCAGTTCCAGTAACCTCCGGGTTTTGAGACGAACGCACGACATGTTACCGACGTCTCGCTCCCTATGAGCGCTAGTCGTACTGCAGTTCCAGTACCCTCCGGCGGCTTGGCGTAACTAGATCT	0.924834	0.994354
319	AGGACTTCCTGGCAGGACAAG	AGGACaTCCTGGCAGGACAAG	1mis	TGTGGAAAGGACGAAACACCAGGACTTCCTGGCAGGACAAGTTTTGAGACGAACGCACGATAGCATTAAGGCGTCTCGCTCCGATCCATGATACTTGGTACTAGGACATCCTGGCAGGACAAGGGCTTGGCGTAACTAGATCT	/	/
320	AGGTCCTCTATAATCTCTCAT	AGGTCCTCTATAATCTCcCAT	1mis	TGTGGAAAGGACGAAACACCAGGTCCTCTATAATCTCTCAGTTTTGAGACGAACGCAGCGAGGTCGTAATCCGTCTCGCTCCTCAGCTGGTCGACTAGTACTAGGTCCTCTATAATCTCCCATGGCTTGGCGTAACTAGATCT	0.96553	1
321	GATCTTGGCCCCAGTCGTGAA	GATCTTGGCCCCAtTCGTGAA	1mis	TGTGGAAAGGACGAAACACCGATCTTGGCCCCAGTCGTGAGTTTTGAGACGAACGCAGGCAGAATCGCAGACGTCTCGCTCCTTACTTGTTATAGCCGTACTGATCTTGGCCCCATTCGTGAAGGCTTGGCGTAACTAGATCT	0.301893	0.717542
322	AGGATTCGTGTTCGCCGTGGT	AGGATTCGTGTTCGCCaTGGT	1mis	TGTGGAAAGGACGAAACACCAGGATTCGTGTTCGCCGTGGGTTTTGAGACGAACGCAGTTGAATGTTCACTCGTCTCGCTCCGTAAACGCCGTAACAGTACTAGGATTCGTGTTCGCCATGGTGGCTTGGCGTAACTAGATCT	0.920091	1
323	AAAGCCCACCGCGTTCCGTAG	cAAGCCCACCGCGTTCCGTAG	1mis	TGTGGAAAGGACGAAACACCAAAGCCCACCGCGTTCCGTAGTTTTGAGACGAACGCATAACTATCAAGCAACGTCTCGCTCCGGTCAGTTGCATGCTGTACTCAAGCCCACCGCGTTCCGTAGGGCTTGGCGTAACTAGATCT	0.658374	0.99811
324	ATTCGGGCAAATAGCATCTGT	ATTCGGGCAAATAGCAcCTGT	1mis	TGTGGAAAGGACGAAACACCATTCGGGCAAATAGCATCTGGTTTTGAGACGAACGCATAAGCTGAATACTACGTCTCGCTCCTGCGAAATTTCCACAGTACTATTCGGGCAAATAGCACCTGTGGCTTGGCGTAACTAGATCT	0.859837	0.986801
325	ATACTTCACGGCCCGACACAG	ATACTTCACGGCCCcACACAG	1mis	TGTGGAAAGGACGAAACACCATACTTCACGGCCCGACACAGTTTTGAGACGAACGCATACTGACGCATACTCGTCTCGCTCCTTCGGCTTCCTCTACGTACTATACTTCACGGCCCCACACAGGGCTTGGCGTAACTAGATCT	0.828813	0.958197
326	GCCTCCAAGGTATCAGTCACT	GCCTCCAAGGTgTCAGTCACT	1mis	TGTGGAAAGGACGAAACACCGCCTCCAAGGTATCAGTCACGTTTTGAGACGAACGCATAGACGGATGTGGTCGTCTCGCTCCGGCTTTACTACAGCGGTACTGCCTCCAAGGTGTCAGTCACTGGCTTGGCGTAACTAGATCT	0.670054	0.983091
327	GGTACACGGCAGTCTGGTAGG	tGTACACGGCAGTCTGGTAGG	1mis	TGTGGAAAGGACGAAACACCGGTACACGGCAGTCTGGTAGGTTTTGAGACGAACGCATCTCAATGGCTCATCGTCTCGCTCCTCGATACAGAGTTGGGTACTTGTACACGGCAGTCTGGTAGGGGCTTGGCGTAACTAGATCT	/	/
328	ACTAGATCACGCCAGTCTGGA	ACTAGATCACtCCAGTCTGGA	1mis	TGTGGAAAGGACGAAACACCACTAGATCACGCCAGTCTGGGTTTTGAGACGAACGCATTGAAGGAACCTGTCGTCTCGCTCCGCCTGGTTTAAACCGGTACTACTAGATCACTCCAGTCTGGAGGCTTGGCGTAACTAGATCT	0.497891	0.617845
329	GCAAGTCCATGGGTGCACCGG	GCAAGTCCATGGGTGaACCGG	1mis	TGTGGAAAGGACGAAACACCGCAAGTCCATGGGTGCACCGGTTTTGAGACGAACGCCATGTGGCAGTGTTCCGTCTCGCTCCCGACGTACGGCAGATGTACTGCAAGTCCATGGGTGAACCGGGGCTTGGCGTAACTAGATCT	0.950944	1
330	AGCCTGCATAGACGGCGCCCG	AaCCTGCATAGACGGCGCCCG	1mis	TGTGGAAAGGACGAAACACCAGCCTGCATAGACGGCGCCCGTTTTGAGACGAACGCCGGCGATCCTAGTTGCGTCTCGCTCCGGTTGTCTCGTCAGAGTACTAACCTGCATAGACGGCGCCCGGGCTTGGCGTAACTAGATCT	0.833975	0.989412
331	ATTACTTACAGCAGACAACCT	ATgACTTACAGCAGACAACCT	1mis	TGTGGAAAGGACGAAACACCATTACTTACAGCAGACAACCGTTTTGAGACGAACGCCGGCTCGTGAAGCTGCGTCTCGCTCCTACGGCTGAAGGCCAGTACTATGACTTACAGCAGACAACCTGGCTTGGCGTAACTAGATCT	/	/
332	ATGGCCCTTTCAACGTCCTGT	ATGGCCgTTTCAACGTCCTGT	1mis	TGTGGAAAGGACGAAACACCATGGCCCTTTCAACGTCCTGGTTTTGAGACGAACGCCGGTCCATGGTAATGCGTCTCGCTCCTACGCCGCATGATTGGTACTATGGCCGTTTCAACGTCCTGTGGCTTGGCGTAACTAGATCT	0.862746	0.9776
333	GTTCCTTTCTGACTCCTCAGA	GTTCCTTTCTGACTaCTCAGA	1mis	TGTGGAAAGGACGAAACACCGTTCCTTTCTGACTCCTCAGGTTTTGAGACGAACGCCTGTCTAGATCCAACCGTCTCGCTCCTTTGTGTCAGTCCACGTACTGTTCCTTTCTGACTACTCAGAGGCTTGGCGTAACTAGATCT	0.842648	0.968328
334	ATCCATAGCCACCATAGCCAC	ATCCATAGCtACCATAGCCAC	1mis	TGTGGAAAGGACGAAACACCATCCATAGCCACCATAGCCAGTTTTGAGACGAACGCCTTCTCTATTATGTTCGTCTCGCTCCTGCCAGCCACGACTGGTACTATCCATAGCTACCATAGCCACGGCTTGGCGTAACTAGATCT	0.836437	0.978865
335	AATGTCGGTAAGTATTGCGTG	AATGTCGGTAAGTATTtCGTG	1mis	TGTGGAAAGGACGAAACACCAATGTCGGTAAGTATTGCGTGTTTTGAGACGAACGCCTTGGTTACTCCTCGCGTCTCGCTCCTCTTCAGGAGGTCGTGTACTAATGTCGGTAAGTATTTCGTGGGCTTGGCGTAACTAGATCT	0.743331	0.935352
336	GCACCACATACCGCAAGGAGG	GCACCACATACCGCAAGGgGG	1mis	TGTGGAAAGGACGAAACACCGCACCACATACCGCAAGGAGGTTTTGAGACGAACGCGAACTGCCACCATCACGTCTCGCTCCGCGTACGGCGCTATCGTACTGCACCACATACCGCAAGGGGGGGCTTGGCGTAACTAGATCT	0.907215	0.999577
337	GTGCCCCTCATGAATCCCGGG	GTGaCCCTCATGAATCCCGGG	1mis	TGTGGAAAGGACGAAACACCGTGCCCCTCATGAATCCCGGGTTTTGAGACGAACGCGAAGCCATGAGGTAACGTCTCGCTCCTCGTAACCCGACCGGGTACTGTGACCCTCATGAATCCCGGGGGCTTGGCGTAACTAGATCT	0.766206	1
338	GAGACCTCGGGCTACAACACA	GAGACCTCGGGCTACAAgACA	1mis	TGTGGAAAGGACGAAACACCGAGACCTCGGGCTACAACACGTTTTGAGACGAACGCGAAGTGCGACTCGTCCGTCTCGCTCCCTAGATCGAAATGCGGTACTGAGACCTCGGGCTACAAGACAGGCTTGGCGTAACTAGATCT	/	/
339	AGCGGCGGGGACTGTCCCGGC	AGCGGCGGGtACTGTCCCGGC	1mis	TGTGGAAAGGACGAAACACCAGCGGCGGGGACTGTCCCGGGTTTTGAGACGAACGCGAATTAACAGCTATACGTCTCGCTCCGGAGCACCCGAGTTAGTACTAGCGGCGGGTACTGTCCCGGCGGCTTGGCGTAACTAGATCT	0.842753	0.92007
340	GAGGACCAGCCAGTCCACAGC	GAGcACCAGCCAGTCCACAGC	1mis	TGTGGAAAGGACGAAACACCGAGGACCAGCCAGTCCACAGGTTTTGAGACGAACGCGACACTATGTAATGACGTCTCGCTCCGTGACTCACGGCTTAGTACTGAGCACCAGCCAGTCCACAGCGGCTTGGCGTAACTAGATCT	0.616424	0.941064
341	ACCTCTCAGGAAGACGGACTT	ACCTCTCAGGAgGACGGACTT	1mis	TGTGGAAAGGACGAAACACCACCTCTCAGGAAGACGGACTGTTTTGAGACGAACGCGACTGAATGAGTGGCCGTCTCGCTCCTAATACTAAGCTCCGGTACTACCTCTCAGGAGGACGGACTTGGCTTGGCGTAACTAGATCT	0.540409	0.974809
342	AGTCGGAGAACATTACGCCCC	AGTCGGAcAACATTACGCCCC	1mis	TGTGGAAAGGACGAAACACCAGTCGGAGAACATTACGCCCGTTTTGAGACGAACGCGATGTAACTAACCTTCGTCTCGCTCCTTCAACAGTCTGGTAGTACTAGTCGGACAACATTACGCCCCGGCTTGGCGTAACTAGATCT	/	/
343	GACACCTGACTAGTGTCGGGA	GACACCTGACTAGTaTCGGGA	1mis	TGTGGAAAGGACGAAACACCGACACCTGACTAGTGTCGGGGTTTTGAGACGAACGCGGATATACGAGATGACGTCTCGCTCCTCGTTCAAGACCCTTGTACTGACACCTGACTAGTATCGGGAGGCTTGGCGTAACTAGATCT	0.485545	0.986263
344	AACAGACCTCCCTATTAAGGT	AACAGACaTCCCTATTAAGGT	1mis	TGTGGAAAGGACGAAACACCAACAGACCTCCCTATTAAGGGTTTTGAGACGAACGCGGTCATAGGATCGTGCGTCTCGCTCCGGTCGCAACGCGTTCGTACTAACAGACATCCCTATTAAGGTGGCTTGGCGTAACTAGATCT	0.498332	0.746676
345	AGGGTTCCTCTGCTGTTCCTA	AGGGTTCCTgTGCTGTTCCTA	1mis	TGTGGAAAGGACGAAACACCAGGGTTCCTCTGCTGTTCCTGTTTTGAGACGAACGCGGTGACCATTCGCATCGTCTCGCTCCGATCGCAAAGGCTATGTACTAGGGTTCCTGTGCTGTTCCTAGGCTTGGCGTAACTAGATCT	0.92648	0.988784
346	GCTACTCTTTGATTATGACAA	GCTACcCTTTGATTATGACAA	1mis	TGTGGAAAGGACGAAACACCGCTACTCTTTGATTATGACAGTTTTGAGACGAACGCGTTAACTTGCACAATCGTCTCGCTCCGCCACACGGCCTATGGTACTGCTACCCTTTGATTATGACAAGGCTTGGCGTAACTAGATCT	/	/
347	ACCCAGACATATTACCCTGTG	AaCCAGACATATTACCCTGTG	1mis	TGTGGAAAGGACGAAACACCACCCAGACATATTACCCTGTGTTTTGAGACGAACGCGTTAGCCTCATATATCGTCTCGCTCCTGAATGTGCACTCATGTACTAACCAGACATATTACCCTGTGGGCTTGGCGTAACTAGATCT	0.348507	0.993466
348	AACTCATCTTCCGTTCCATGG	AACTCATCTTCCGaTCCATGG	1mis	TGTGGAAAGGACGAAACACCAACTCATCTTCCGTTCCATGGTTTTGAGACGAACGCTAATAGATACGGATACGTCTCGCTCCTCCCGGTGGTCTACTGTACTAACTCATCTTCCGATCCATGGGGCTTGGCGTAACTAGATCT	0.761096	0.934072
349	AAGATCCTGGAAACATCTCGT	AAaATCCTGGAAACATCTCGT	1mis	TGTGGAAAGGACGAAACACCAAGATCCTGGAAACATCTCGGTTTTGAGACGAACGCTACAGGTGGAACAATCGTCTCGCTCCTCTCTCTGATTCCGCGTACTAAAATCCTGGAAACATCTCGTGGCTTGGCGTAACTAGATCT	/	/
350	GACCTCCACAGGGCCACCCAG	GACCTCCACAGGGCCAaCCAG	1mis	TGTGGAAAGGACGAAACACCGACCTCCACAGGGCCACCCAGTTTTGAGACGAACGCTACGACAATACAACACGTCTCGCTCCTGCTAAGAAGTGTGCGTACTGACCTCCACAGGGCCAACCAGGGCTTGGCGTAACTAGATCT	/	/
351	GTCACTCGTCATGATGTCGCT	GTCACTCGTCATaATGTCGCT	1mis	TGTGGAAAGGACGAAACACCGTCACTCGTCATGATGTCGCGTTTTGAGACGAACGCTACTAAGTTCATGATCGTCTCGCTCCTATCCTGGTGATAGTGTACTGTCACTCGTCATAATGTCGCTGGCTTGGCGTAACTAGATCT	0.783852	0.985051
352	AGCCGTTCCAGAGCACACTGT	AGCCGTTCCAGAGCACACTcT	1mis	TGTGGAAAGGACGAAACACCAGCCGTTCCAGAGCACACTGGTTTTGAGACGAACGCTACTAGCTAACTTGTCGTCTCGCTCCGATATGCGAAACTGCGTACTAGCCGTTCCAGAGCACACTCTGGCTTGGCGTAACTAGATCT	0.918563	0.977334
353	AGACTCGGTGATCCGCTGATC	AGACTCGGTGATCCGCTGAcC	1mis	TGTGGAAAGGACGAAACACCAGACTCGGTGATCCGCTGATGTTTTGAGACGAACGCTACTATCCTACATGGCGTCTCGCTCCGGACGAGCCTACCCTGTACTAGACTCGGTGATCCGCTGACCGGCTTGGCGTAACTAGATCT	0.503099	0.874179
354	GCTGCCCGGCAACCCCCGCGA	GCTGCaCGGCAACCCCCGCGA	1mis	TGTGGAAAGGACGAAACACCGCTGCCCGGCAACCCCCGCGGTTTTGAGACGAACGCTACTCATTAGTACTTCGTCTCGCTCCGACCCTACTTGCTTAGTACTGCTGCACGGCAACCCCCGCGAGGCTTGGCGTAACTAGATCT	0.921248	0.971045
355	AAACTACTAAAATCTGTGTGT	AAAaTACTAAAATCTGTGTGT	1mis	TGTGGAAAGGACGAAACACCAAACTACTAAAATCTGTGTGGTTTTGAGACGAACGCTAGTCTGTGAAGAACCGTCTCGCTCCGGTCAACCCTCAAGTGTACTAAAATACTAAAATCTGTGTGTGGCTTGGCGTAACTAGATCT	0.237065	0.53175
356	GCTCTCCATCCATGAGACCGA	GCTCTCCATCCATGAGACCaA	1mis	TGTGGAAAGGACGAAACACCGCTCTCCATCCATGAGACCGGTTTTGAGACGAACGCTATATAATGCAGGTTCGTCTCGCTCCTGGGAAATTGGAGATGTACTGCTCTCCATCCATGAGACCAAGGCTTGGCGTAACTAGATCT	/	/
357	GATCCACTGGCAAGCAACCAA	GgTCCACTGGCAAGCAACCAA	1mis	TGTGGAAAGGACGAAACACCGATCCACTGGCAAGCAACCAGTTTTGAGACGAACGCTCAGCATTGATTGTTCGTCTCGCTCCTTAACGCCGTGATCGGTACTGGTCCACTGGCAAGCAACCAAGGCTTGGCGTAACTAGATCT	/	/
358	GCTTATCAGTTCTAACAAGGA	GCTTATCAGTTCTAACtAGGA	1mis	TGTGGAAAGGACGAAACACCGCTTATCAGTTCTAACAAGGGTTTTGAGACGAACGCTCAGGTGCGAGTAGTCGTCTCGCTCCGACCGTGTCTCTTGCGTACTGCTTATCAGTTCTAACTAGGAGGCTTGGCGTAACTAGATCT	/	/
359	GGCCACCCTCTACACCGATGA	GGCCACCCTCcACACCGATGA	1mis	TGTGGAAAGGACGAAACACCGGCCACCCTCTACACCGATGGTTTTGAGACGAACGCTCGTTATGTTATAACCGTCTCGCTCCCTCACGAAGTGTCCAGTACTGGCCACCCTCCACACCGATGAGGCTTGGCGTAACTAGATCT	1	1
360	GATCCCTCGAGGACCCTATGC	GATCCCgCGAGGACCCTATGC	1mis	TGTGGAAAGGACGAAACACCGATCCCTCGAGGACCCTATGGTTTTGAGACGAACGCTCTGTTCCATAGTGGCGTCTCGCTCCCTAGTGGGACGCAGTGTACTGATCCCGCGAGGACCCTATGCGGCTTGGCGTAACTAGATCT	0.949113	0.965911
361	ATCTCGCCTACTGCCCTGCGG	tTCTCGCCTACTGCCCTGCGG	1mis	TGTGGAAAGGACGAAACACCATCTCGCCTACTGCCCTGCGGTTTTGAGACGAACGCTCTTCTCACAAGGCACGTCTCGCTCCTCCGCACTTCCTGTTGTACTTTCTCGCCTACTGCCCTGCGGGGCTTGGCGTAACTAGATCT	0.981603	0.986637
362	GAGGCCAAGAACAGCTCTTGG	GAGGCCAAGAAtAGCTCTTGG	1mis	TGTGGAAAGGACGAAACACCGAGGCCAAGAACAGCTCTTGGTTTTGAGACGAACGCTGGATATGAACTAACCGTCTCGCTCCTCTGCAGGATACTTAGTACTGAGGCCAAGAATAGCTCTTGGGGCTTGGCGTAACTAGATCT	/	/
363	ATCTATCCAGGGATTTCCGAA	ATCTATCCAGGtATTTCCGAA	1mis	TGTGGAAAGGACGAAACACCATCTATCCAGGGATTTCCGAGTTTTGAGACGAACGCTGTTCTCTGTTCAGTCGTCTCGCTCCGAACAAAGGGTTCTCGTACTATCTATCCAGGTATTTCCGAAGGCTTGGCGTAACTAGATCT	0.896833	0.99153
364	AACTATCCTATCCCTGAACCA	cACTATCCTATCCCTGAACCA	1mis	TGTGGAAAGGACGAAACACCAACTATCCTATCCCTGAACCGTTTTGAGACGAACGCTTATATGCTCGACAACGTCTCGCTCCGGTCGTATGGTTATTGTACTCACTATCCTATCCCTGAACCAGGCTTGGCGTAACTAGATCT	/	/
365	GCATGACCAGGAATTCGTGGA	GCATGACCAGGAATTaGTGGA	1mis	TGTGGAAAGGACGAAACACCGCATGACCAGGAATTCGTGGGTTTTGAGACGAACGCTTCTCCGCTAGCTACCGTCTCGCTCCGCAAATAGGGCCTCGGTACTGCATGACCAGGAATTAGTGGAGGCTTGGCGTAACTAGATCT	0.294045	1
366	AGTCCATCTTCGGTGCACCAT	cGTCCATCTTCGGTGCACCAT	1mis	TGTGGAAAGGACGAAACACCAGTCCATCTTCGGTGCACCAGTTTTGAGACGAACGCTTCTGCCTGTGTAGCCGTCTCGCTCCTTAGGCTCGACTCAGGTACTCGTCCATCTTCGGTGCACCATGGCTTGGCGTAACTAGATCT	0.822223	0.994191
367	ACATTACCTTAACCCTCTGGA	ACATTACCTTAACCCTCTcGA	1mis	TGTGGAAAGGACGAAACACCACATTACCTTAACCCTCTGGGTTTTGAGACGAACGCTTGTAATTATCACGACGTCTCGCTCCGAGGTTGGTGTCCAGGTACTACATTACCTTAACCCTCTCGAGGCTTGGCGTAACTAGATCT	0.840003	0.973053
368	ATCACGGGTTCCAACCTCCAG	ATCACcGGTTCCAACCTCCAG	1mis	TGTGGAAAGGACGAAACACCATCACGGGTTCCAACCTCCAGTTTTGAGACGAACGCTTGTTGCTTATTGTCCGTCTCGCTCCTACCGTATACGCACGGTACTATCACCGGTTCCAACCTCCAGGGCTTGGCGTAACTAGATCT	0.460986	0.992989
369	AGATAACAGGGTCTAACCTGG	cGATAACAGGGTCTAACCTGG	1mis	TGTGGAAAGGACGAAACACCAGATAACAGGGTCTAACCTGGTTTTGAGACGAACGGAACAGTCTTCATACCCGTCTCGCTCCGGTTCCGGTCCTAGGGTACTCGATAACAGGGTCTAACCTGGGGCTTGGCGTAACTAGATCT	/	/
370	GCTCTTGGAAATACGCAGCGT	GCTCTTGGAAATACGCAGaGT	1mis	TGTGGAAAGGACGAAACACCGCTCTTGGAAATACGCAGCGGTTTTGAGACGAACGGAACCATCCTCTATTGCGTCTCGCTCCTTCGATAGAGCGTGAGTACTGCTCTTGGAAATACGCAGAGTGGCTTGGCGTAACTAGATCT	/	/
371	GGTCCCCTTAGCTCTCATGTT	GGTCCCCTTAGCTCaCATGTT	1mis	TGTGGAAAGGACGAAACACCGGTCCCCTTAGCTCTCATGTGTTTTGAGACGAACGGAAGCTGCCTCGAAGACGTCTCGCTCCTGTATCCTTCGACGTGTACTGGTCCCCTTAGCTCACATGTTGGCTTGGCGTAACTAGATCT	0.923991	0.951167
372	AGAGGTCCAAGCAAACCTTGA	AGAGGTCCAAGgAAACCTTGA	1mis	TGTGGAAAGGACGAAACACCAGAGGTCCAAGCAAACCTTGGTTTTGAGACGAACGGAAGCTTCTAATTATCCGTCTCGCTCCGGTTCACGTCTGTGAGTACTAGAGGTCCAAGGAAACCTTGAGGCTTGGCGTAACTAGATCT	0.900045	0.928689
373	GCCGGTTCCATCACACCCGGG	GCCGGTTCCgTCACACCCGGG	1mis	TGTGGAAAGGACGAAACACCGCCGGTTCCATCACACCCGGGTTTTGAGACGAACGGAATCGCCAACATATACGTCTCGCTCCCTGAACCCTAGATTAGTACTGCCGGTTCCGTCACACCCGGGGGCTTGGCGTAACTAGATCT	0.848088	0.990491
374	GCAGCCAATGAGCAAAACGCG	GCAGCCAATGAGCAAAACaCG	1mis	TGTGGAAAGGACGAAACACCGCAGCCAATGAGCAAAACGCGTTTTGAGACGAACGGACCTATAACGCCTAACGTCTCGCTCCTAGCAGTAGAATGCCGTACTGCAGCCAATGAGCAAAACACGGGCTTGGCGTAACTAGATCT	/	/
375	AGCAGCCACGGGATCCCGTGG	AGCAGCCACGGGAgCCCGTGG	1mis	TGTGGAAAGGACGAAACACCAGCAGCCACGGGATCCCGTGGTTTTGAGACGAACGGACTTCTATTGAAGACCGTCTCGCTCCGGTTCGATCCCTATTGTACTAGCAGCCACGGGAGCCCGTGGGGCTTGGCGTAACTAGATCT	/	/
376	GGGTTCCCATGGATCACAAGG	GGGTTCCCATGGATCACAAcG	1mis	TGTGGAAAGGACGAAACACCGGGTTCCCATGGATCACAAGGTTTTGAGACGAACGGAGACTATATCTAATCCGTCTCGCTCCGCTTCTGTCACTGGCGTACTGGGTTCCCATGGATCACAACGGGCTTGGCGTAACTAGATCT	/	/
377	GTTCTCAAATGGAAGACCATG	GTTCTCAAATcGAAGACCATG	1mis	TGTGGAAAGGACGAAACACCGTTCTCAAATGGAAGACCATGTTTTGAGACGAACGGAGAGCAATTCCTATACGTCTCGCTCCTCGGGAGTGACAAGAGTACTGTTCTCAAATCGAAGACCATGGGCTTGGCGTAACTAGATCT	0.898725	0.986051
378	GGGAATCACTACCACTGAAGG	GGGAAcCACTACCACTGAAGG	1mis	TGTGGAAAGGACGAAACACCGGGAATCACTACCACTGAAGGTTTTGAGACGAACGGAGAGTGCTGTTCTAACGTCTCGCTCCGCTAGATCGAGGGTCGTACTGGGAACCACTACCACTGAAGGGGCTTGGCGTAACTAGATCT	0.998991	1
379	AGGTGTTCCAGGTCCAGACGC	AGGTGTTCCAcGTCCAGACGC	1mis	TGTGGAAAGGACGAAACACCAGGTGTTCCAGGTCCAGACGGTTTTGAGACGAACGGAGATGTAGACCTCGGCGTCTCGCTCCGATCGTATAATCGTCGTACTAGGTGTTCCACGTCCAGACGCGGCTTGGCGTAACTAGATCT	0.955358	1
380	ACTCTCGGAGTCCAACGCGTA	ACTCTCGGAGTCCAACtCGTA	1mis	TGTGGAAAGGACGAAACACCACTCTCGGAGTCCAACGCGTGTTTTGAGACGAACGGAGGCAACGACGCATCCGTCTCGCTCCGGAATGGAGTGTCCCGTACTACTCTCGGAGTCCAACTCGTAGGCTTGGCGTAACTAGATCT	/	/
381	ATGGGGTCTTCTCCATACAAA	ATGGGGTCTgCTCCATACAAA	1mis	TGTGGAAAGGACGAAACACCATGGGGTCTTCTCCATACAAGTTTTGAGACGAACGGAGTCAACCTGTAAGACGTCTCGCTCCGATGGGCCCGTAACAGTACTATGGGGTCTGCTCCATACAAAGGCTTGGCGTAACTAGATCT	0.502231	0.815424
382	GGGTTCCCATGGATCACAAGG	GGGTaCCCATGGATCACAAGG	1mis	TGTGGAAAGGACGAAACACCGGGTTCCCATGGATCACAAGGTTTTGAGACGAACGGAGTCCGCACATAAGGCGTCTCGCTCCGACTGTGCGTAATTTGTACTGGGTACCCATGGATCACAAGGGGCTTGGCGTAACTAGATCT	0.802678	0.97027
383	GCCAGCAGTGACACAGCGTGA	aCCAGCAGTGACACAGCGTGA	1mis	TGTGGAAAGGACGAAACACCGCCAGCAGTGACACAGCGTGGTTTTGAGACGAACGGAGTGCACAATTCTAACGTCTCGCTCCGGCTCTTCTTTGTCCGTACTACCAGCAGTGACACAGCGTGAGGCTTGGCGTAACTAGATCT	0.610369	1
384	AACACGTCATGTACCATGACT	AACACGTCATGTACCATGAtT	1mis	TGTGGAAAGGACGAAACACCAACACGTCATGTACCATGACGTTTTGAGACGAACGGATAATGCGTAGCGGCCGTCTCGCTCCGCATCAGGCCGAAGTGTACTAACACGTCATGTACCATGATTGGCTTGGCGTAACTAGATCT	/	/
385	ATACAAACAGCAAGGAACGAG	ATACAAACAGCAtGGAACGAG	1mis	TGTGGAAAGGACGAAACACCATACAAACAGCAAGGAACGAGTTTTGAGACGAACGGATATACAGGAATACTCGTCTCGCTCCTGCATAGCTACGTGCGTACTATACAAACAGCATGGAACGAGGGCTTGGCGTAACTAGATCT	/	/
386	GATCTCAGACTCCGACGCTGA	GATCTCAGACTCCGACGtTGA	1mis	TGTGGAAAGGACGAAACACCGATCTCAGACTCCGACGCTGGTTTTGAGACGAACGGATATCTGTCGCGCTGCGTCTCGCTCCTTACGAACCTGCAATGTACTGATCTCAGACTCCGACGTTGAGGCTTGGCGTAACTAGATCT	0.918853	1
387	GCTCCCTCGGCTTCGCAGCGC	GCTCCCTCGGCTTCGCcGCGC	1mis	TGTGGAAAGGACGAAACACCGCTCCCTCGGCTTCGCAGCGGTTTTGAGACGAACGGATGAACTCTCTGAGCCGTCTCGCTCCCGATCGAAGCTCCATGTACTGCTCCCTCGGCTTCGCCGCGCGGCTTGGCGTAACTAGATCT	0.904192	0.946053
388	ATGCAGTCAACAACACAGAGT	ATGCcGTCAACAACACAGAGT	1mis	TGTGGAAAGGACGAAACACCATGCAGTCAACAACACAGAGGTTTTGAGACGAACGGATTACCTGTGCAGAGCGTCTCGCTCCGCTGCCGAGTCACCAGTACTATGCCGTCAACAACACAGAGTGGCTTGGCGTAACTAGATCT	0.462512	0.987951
389	GTGAATCGGAAAGGAGGCGCC	GTGAATCGGAAAGGAGGCGaC	1mis	TGTGGAAAGGACGAAACACCGTGAATCGGAAAGGAGGCGCGTTTTGAGACGAACGGCAACTAGAAGTAATACGTCTCGCTCCGCACTCAAATGCCCAGTACTGTGAATCGGAAAGGAGGCGACGGCTTGGCGTAACTAGATCT	/	/
390	AGGCCACATCCATATGACATG	AGGCCACATCCATAcGACATG	1mis	TGTGGAAAGGACGAAACACCAGGCCACATCCATATGACATGTTTTGAGACGAACGGCATTGTCAACCACGCCGTCTCGCTCCTGATCGGAGCCCTATGTACTAGGCCACATCCATACGACATGGGCTTGGCGTAACTAGATCT	/	/
391	GGGACTTGACACCAGCCACTT	GGGgCTTGACACCAGCCACTT	1mis	TGTGGAAAGGACGAAACACCGGGACTTGACACCAGCCACTGTTTTGAGACGAACGGCCAATCTGTAACTAACGTCTCGCTCCTCGAACGGCTCATGTGTACTGGGGCTTGACACCAGCCACTTGGCTTGGCGTAACTAGATCT	0.659602	0.97859
392	GCCTACCGAGTGATTCCGGCC	GCCTACCGAGTGAgTCCGGCC	1mis	TGTGGAAAGGACGAAACACCGCCTACCGAGTGATTCCGGCGTTTTGAGACGAACGGCGCACTATACGCAGGCGTCTCGCTCCGCAGGTACTGCAACGGTACTGCCTACCGAGTGAGTCCGGCCGGCTTGGCGTAACTAGATCT	0.39021	0.453413
393	GGATAACACATTCCGGTCAAA	GGATAACACATTCCGGTCtAA	1mis	TGTGGAAAGGACGAAACACCGGATAACACATTCCGGTCAAGTTTTGAGACGAACGGCGCTAGACGCTTATGCGTCTCGCTCCGCGGACTAATTCGTCGTACTGGATAACACATTCCGGTCTAAGGCTTGGCGTAACTAGATCT	/	/
394	ACTGGACCATGCCGCAACAGT	ACTGGACCATGCCGCtACAGT	1mis	TGTGGAAAGGACGAAACACCACTGGACCATGCCGCAACAGGTTTTGAGACGAACGGCTAATTCCGCGGTCACGTCTCGCTCCGTTACCGGAGATACAGTACTACTGGACCATGCCGCTACAGTGGCTTGGCGTAACTAGATCT	0.213138	0.279525
395	GACAACTCACCTATCGCCGGA	GACAACTCACCaATCGCCGGA	1mis	TGTGGAAAGGACGAAACACCGACAACTCACCTATCGCCGGGTTTTGAGACGAACGGCTAGAAGAGACTTGACGTCTCGCTCCGCTTTCTATTATGCAGTACTGACAACTCACCAATCGCCGGAGGCTTGGCGTAACTAGATCT	/	/
396	GGCCACCTTACCCGAACATGT	GGCCACCTTACCCGAACAcGT	1mis	TGTGGAAAGGACGAAACACCGGCCACCTTACCCGAACATGGTTTTGAGACGAACGGCTATTCGGACACATGCGTCTCGCTCCGCGTGTGATGCCACCGTACTGGCCACCTTACCCGAACACGTGGCTTGGCGTAACTAGATCT	/	/
397	AGACACCTTTACCTGAAGCTG	AGACACCTTTACCTGtAGCTG	1mis	TGTGGAAAGGACGAAACACCAGACACCTTTACCTGAAGCTGTTTTGAGACGAACGGCTGCATCGATGATAACGTCTCGCTCCGGTTACTTTGTCGGGGTACTAGACACCTTTACCTGTAGCTGGGCTTGGCGTAACTAGATCT	0.709257	0.748936
398	GCCCATCAAATGTCTCCACGT	GCCCtTCAAATGTCTCCACGT	1mis	TGTGGAAAGGACGAAACACCGCCCATCAAATGTCTCCACGGTTTTGAGACGAACGGCTTAGACCACCAACTCGTCTCGCTCCGACACTCGTCTTCTAGTACTGCCCTTCAAATGTCTCCACGTGGCTTGGCGTAACTAGATCT	0.922855	0.991497
399	GTGGTCGGGGAGTTTCTCCGT	GaGGTCGGGGAGTTTCTCCGT	1mis	TGTGGAAAGGACGAAACACCGTGGTCGGGGAGTTTCTCCGGTTTTGAGACGAACGGCTTATGTGTATGTAACGTCTCGCTCCGTGAATCGTGCCTACGTACTGAGGTCGGGGAGTTTCTCCGTGGCTTGGCGTAACTAGATCT	0.922871	0.990272
400	GGTCTCCAAACCACAGCACCT	GGTCTCCAAACCACAGCAaCT	1mis	TGTGGAAAGGACGAAACACCGGTCTCCAAACCACAGCACCGTTTTGAGACGAACGGTAATAACTTAAGTCCCGTCTCGCTCCGGGTCAGGTGTGTCAGTACTGGTCTCCAAACCACAGCAACTGGCTTGGCGTAACTAGATCT	0.955627	0.975169
401	ACTCAGTGATGTCTGGCACGC	ACTCAGTGATGaCTGGCACGC	1mis	TGTGGAAAGGACGAAACACCACTCAGTGATGTCTGGCACGGTTTTGAGACGAACGGTACAGCAAGACGTCTCGTCTCGCTCCTTACGGTATGTTGTGGTACTACTCAGTGATGACTGGCACGCGGCTTGGCGTAACTAGATCT	0.798171	0.970304
402	AAACTTTCGGAACACACCCAG	AAACTTTCGGAgCACACCCAG	1mis	TGTGGAAAGGACGAAACACCAAACTTTCGGAACACACCCAGTTTTGAGACGAACGGTACTCAGTTCCGTGTCGTCTCGCTCCGAGCGCCTGTCCGATGTACTAAACTTTCGGAGCACACCCAGGGCTTGGCGTAACTAGATCT	0.553227	0.90786
403	AATGACCCTATCAGTGCAGGA	AATGACCCTATCAtTGCAGGA	1mis	TGTGGAAAGGACGAAACACCAATGACCCTATCAGTGCAGGGTTTTGAGACGAACGGTACTGCAATTGTACACGTCTCGCTCCGCCAGTGAGTGACACGTACTAATGACCCTATCATTGCAGGAGGCTTGGCGTAACTAGATCT	0.195519	0.196957
404	GCTGACAGACGTGGTCATCGG	GCTGACAGACcTGGTCATCGG	1mis	TGTGGAAAGGACGAAACACCGCTGACAGACGTGGTCATCGGTTTTGAGACGAACGGTAGATAGTGAGAGGCCGTCTCGCTCCGTACCTGCCTGGATAGTACTGCTGACAGACCTGGTCATCGGGGCTTGGCGTAACTAGATCT	0.680426	0.996903
405	GGAATGCCAAGCACCCAAGAG	GGAATGCCAAGgACCCAAGAG	1mis	TGTGGAAAGGACGAAACACCGGAATGCCAAGCACCCAAGAGTTTTGAGACGAACGGTAGGCGGTCAGCTACCGTCTCGCTCCGCGAGACCAGAGCGAGTACTGGAATGCCAAGGACCCAAGAGGGCTTGGCGTAACTAGATCT	/	/
406	ATGACATTGTCTCCACAGAAG	ATGACATTGTCTCCACAaAAG	1mis	TGTGGAAAGGACGAAACACCATGACATTGTCTCCACAGAAGTTTTGAGACGAACGGTATAATAGAGCTAAGCGTCTCGCTCCTACGAAGCCAGGTTAGTACTATGACATTGTCTCCACAAAAGGGCTTGGCGTAACTAGATCT	0.648838	0.958685
407	GAAGATTCTTACAACATCAGA	GAgGATTCTTACAACATCAGA	1mis	TGTGGAAAGGACGAAACACCGAAGATTCTTACAACATCAGGTTTTGAGACGAACGGTCACAATGAGAGACACGTCTCGCTCCGATTAGGTCGCATGAGTACTGAGGATTCTTACAACATCAGAGGCTTGGCGTAACTAGATCT	/	/
408	GAGACTCGACGCCCCGTACGA	GAGACTCGACGgCCCGTACGA	1mis	TGTGGAAAGGACGAAACACCGAGACTCGACGCCCCGTACGGTTTTGAGACGAACGGTGCGTGGACTCGTGTCGTCTCGCTCCTACTGTGAAAGAGAGGTACTGAGACTCGACGGCCCGTACGAGGCTTGGCGTAACTAGATCT	0.931579	0.985584
409	AGAGGTCCAAGCAAACCTTGA	AGAGGTCCAAGCAAACCTTtA	1mis	TGTGGAAAGGACGAAACACCAGAGGTCCAAGCAAACCTTGGTTTTGAGACGAACGGTGTATTATGTAAGGCCGTCTCGCTCCGGTTCATAACGTCCGGTACTAGAGGTCCAAGCAAACCTTTAGGCTTGGCGTAACTAGATCT	0.983477	1
410	GCCACGTCCAGAGTGCGCGTG	GCCACGTCtAGAGTGCGCGTG	1mis	TGTGGAAAGGACGAAACACCGCCACGTCCAGAGTGCGCGTGTTTTGAGACGAACGGTTGATAGGTAAGTAGCGTCTCGCTCCCGAGGAAATTGTACCGTACTGCCACGTCTAGAGTGCGCGTGGGCTTGGCGTAACTAGATCT	0.604125	0.991857
411	ACTCTGCCTCAGTACACCCAG	ACTCTGCCTCAGTAtACCCAG	1mis	TGTGGAAAGGACGAAACACCACTCTGCCTCAGTACACCCAGTTTTGAGACGAACGGTTGATATTCTACCTCCGTCTCGCTCCTTCGTGCCGACTCACGTACTACTCTGCCTCAGTATACCCAGGGCTTGGCGTAACTAGATCT	0.743144	0.918066
412	AATGGACATGAACAACCCTCA	AATGGACATGAACAACCCaCA	1mis	TGTGGAAAGGACGAAACACCAATGGACATGAACAACCCTCGTTTTGAGACGAACGGTTGCACTGGTGTATACGTCTCGCTCCGGTCTCTTGGCGGACGTACTAATGGACATGAACAACCCACAGGCTTGGCGTAACTAGATCT	/	/
413	AGGAGCCCTGTACCACCTAGT	AGGAGtCCTGTACCACCTAGT	1mis	TGTGGAAAGGACGAAACACCAGGAGCCCTGTACCACCTAGGTTTTGAGACGAACGTAACTGACGAGTATCCCGTCTCGCTCCGCGTTGGACTGGAACGTACTAGGAGTCCTGTACCACCTAGTGGCTTGGCGTAACTAGATCT	0.95019	1
414	ACCAACCGCATAATGCCCAGA	ACCAACCGCcTAATGCCCAGA	1mis	TGTGGAAAGGACGAAACACCACCAACCGCATAATGCCCAGGTTTTGAGACGAACGTAAGTGAGTGTTAATCCGTCTCGCTCCGTATCCAGAGCGACGGTACTACCAACCGCCTAATGCCCAGAGGCTTGGCGTAACTAGATCT	0.417721	0.811908
415	GCGGGGTCCGCATGGCGGCGC	GCGGGGTCCGCAaGGCGGCGC	1mis	TGTGGAAAGGACGAAACACCGCGGGGTCCGCATGGCGGCGGTTTTGAGACGAACGTAATCAGCGTACGTTACGTCTCGCTCCCGATATCAGTGGGCGGTACTGCGGGGTCCGCAAGGCGGCGCGGCTTGGCGTAACTAGATCT	0.435945	0.751431
416	ATTCTGTGGAATCTGTCGGGA	ATTCTGTGGAATCcGTCGGGA	1mis	TGTGGAAAGGACGAAACACCATTCTGTGGAATCTGTCGGGGTTTTGAGACGAACGTAATCATGAAGAACCTCGTCTCGCTCCTTGTCATCTTAAACCGTACTATTCTGTGGAATCCGTCGGGAGGCTTGGCGTAACTAGATCT	0.602163	0.889713
417	GGCCAGCAGCTAGAATCCCTG	GGCCAGCAGCTAGAgTCCCTG	1mis	TGTGGAAAGGACGAAACACCGGCCAGCAGCTAGAATCCCTGTTTTGAGACGAACGTAATTGTCCAGTAAGACGTCTCGCTCCTGGTCAACAATATCCGTACTGGCCAGCAGCTAGAGTCCCTGGGCTTGGCGTAACTAGATCT	/	/
418	ACTCAGGAGAGTCCATGAACT	ACTCAGGAGAGTCCAcGAACT	1mis	TGTGGAAAGGACGAAACACCACTCAGGAGAGTCCATGAACGTTTTGAGACGAACGTACATTCGGCATTCGCCGTCTCGCTCCTTAATAACGCTTCCTGTACTACTCAGGAGAGTCCACGAACTGGCTTGGCGTAACTAGATCT	0.772391	0.954392
419	GTGCGCGTGCAGGTCGCTCAG	GTGCGCGTGCAGGTCGCTaAG	1mis	TGTGGAAAGGACGAAACACCGTGCGCGTGCAGGTCGCTCAGTTTTGAGACGAACGTACGAGTAGAGGCTCACGTCTCGCTCCGGTACTTCAGATTTGGTACTGTGCGCGTGCAGGTCGCTAAGGGCTTGGCGTAACTAGATCT	0.528478	0.952862
420	GTGGCCCCAAAAGCTATCAAG	GTGGCCCCAAAgGCTATCAAG	1mis	TGTGGAAAGGACGAAACACCGTGGCCCCAAAAGCTATCAAGTTTTGAGACGAACGTAGATCTTGCTCAATTCGTCTCGCTCCGAGCATATGATCTAAGTACTGTGGCCCCAAAGGCTATCAAGGGCTTGGCGTAACTAGATCT	0.936081	0.989035
421	GGATAACACATTCCGGTCAAA	tGATAACACATTCCGGTCAAA	1mis	TGTGGAAAGGACGAAACACCGGATAACACATTCCGGTCAAGTTTTGAGACGAACGTAGGACGTAACTTAGGCGTCTCGCTCCGCGGATCGACTCACCGTACTTGATAACACATTCCGGTCAAAGGCTTGGCGTAACTAGATCT	0.449583	0.957258
422	ATACAAACAGCAAGGAACGAG	ATACAAACAGCAAGcAACGAG	1mis	TGTGGAAAGGACGAAACACCATACAAACAGCAAGGAACGAGTTTTGAGACGAACGTAGGTTCATTAGCTGTCGTCTCGCTCCTTCCTAAACGCATCCGTACTATACAAACAGCAAGCAACGAGGGCTTGGCGTAACTAGATCT	0.059176	0.163211
423	GTTCAACAGCAGCCAACTGCA	GaTCAACAGCAGCCAACTGCA	1mis	TGTGGAAAGGACGAAACACCGTTCAACAGCAGCCAACTGCGTTTTGAGACGAACGTAGTACGCAATATGAACGTCTCGCTCCTTTCTGTCAAAGACGGTACTGATCAACAGCAGCCAACTGCAGGCTTGGCGTAACTAGATCT	0.84589	1
424	GATCTTCTGACTAGGTCGAGT	GATCTTCgGACTAGGTCGAGT	1mis	TGTGGAAAGGACGAAACACCGATCTTCTGACTAGGTCGAGGTTTTGAGACGAACGTATAACGACTCGAGGTCGTCTCGCTCCTTACTTAGCCTCGGTGTACTGATCTTCGGACTAGGTCGAGTGGCTTGGCGTAACTAGATCT	0.769459	0.984949
425	GAAGCCCGTGATGCACTCAAA	GAAGCCCGTGATGCtCTCAAA	1mis	TGTGGAAAGGACGAAACACCGAAGCCCGTGATGCACTCAAGTTTTGAGACGAACGTATACTTAGGTTAGCTCGTCTCGCTCCGCTCTAAAGAGGAGGGTACTGAAGCCCGTGATGCTCTCAAAGGCTTGGCGTAACTAGATCT	0.610258	0.775417
426	GCTGCCTCTATCCCGCATCCG	GCTGCCgCTATCCCGCATCCG	1mis	TGTGGAAAGGACGAAACACCGCTGCCTCTATCCCGCATCCGTTTTGAGACGAACGTATCCTTCCTCGAGCGCGTCTCGCTCCCGATGGATGAGGCGGGTACTGCTGCCGCTATCCCGCATCCGGGCTTGGCGTAACTAGATCT	/	/
427	GGCCTGTCCTCCCGACTCAGC	GGCCTGTCCTCCCGAtTCAGC	1mis	TGTGGAAAGGACGAAACACCGGCCTGTCCTCCCGACTCAGGTTTTGAGACGAACGTATCGAATCTCTCCAACGTCTCGCTCCCGCCAACTTCTTTAGGTACTGGCCTGTCCTCCCGATTCAGCGGCTTGGCGTAACTAGATCT	0.274443	0.421446
428	GGTTCTTATAGTGAAAACTCA	GGTTCTTcTAGTGAAAACTCA	1mis	TGTGGAAAGGACGAAACACCGGTTCTTATAGTGAAAACTCGTTTTGAGACGAACGTATGCAAGTAGCAATGCGTCTCGCTCCTCGCTCCTGCATCGAGTACTGGTTCTTCTAGTGAAAACTCAGGCTTGGCGTAACTAGATCT	0.858313	0.981968
429	ACGTCTACTTCGACTCTGTGC	ACGTCTACTTgGACTCTGTGC	1mis	TGTGGAAAGGACGAAACACCACGTCTACTTCGACTCTGTGGTTTTGAGACGAACGTCAAGAGCGACAAGTTCGTCTCGCTCCTAATCGCGATGACAGGTACTACGTCTACTTGGACTCTGTGCGGCTTGGCGTAACTAGATCT	0.827418	0.955071
430	AGACTCGGTGATCCGCTGATC	AGACTCGGTGATCCcCTGATC	1mis	TGTGGAAAGGACGAAACACCAGACTCGGTGATCCGCTGATGTTTTGAGACGAACGTCACAAGCTTACGAATCGTCTCGCTCCGTGAGACCACCCAAGGTACTAGACTCGGTGATCCCCTGATCGGCTTGGCGTAACTAGATCT	0.457766	0.795409
431	GAGACTCGACGCCCCGTACGA	GAGACTCGACGCCCCGTAaGA	1mis	TGTGGAAAGGACGAAACACCGAGACTCGACGCCCCGTACGGTTTTGAGACGAACGTCAGAGCATTATCTCGCGTCTCGCTCCTCTCGCACGTGGAGCGTACTGAGACTCGACGCCCCGTAAGAGGCTTGGCGTAACTAGATCT	/	/
432	GGCCCACCAAAACTCAGGGTG	GGCCCACCAAAACTCAaGGTG	1mis	TGTGGAAAGGACGAAACACCGGCCCACCAAAACTCAGGGTGTTTTGAGACGAACGTCAGCCAAGCGGAACTCGTCTCGCTCCTGGTCCCACCACACTGTACTGGCCCACCAAAACTCAAGGTGGGCTTGGCGTAACTAGATCT	/	/
433	GTGACTGGTTTCCTGCTGGGC	GTtACTGGTTTCCTGCTGGGC	1mis	TGTGGAAAGGACGAAACACCGTGACTGGTTTCCTGCTGGGGTTTTGAGACGAACGTCAGCTAAGATAAGACCGTCTCGCTCCTATCTAAGAGAGTTGGTACTGTTACTGGTTTCCTGCTGGGCGGCTTGGCGTAACTAGATCT	0.781067	0.969896
434	ACACACCTAAGTTTAAACTGA	ACACACCTAAGgTTAAACTGA	1mis	TGTGGAAAGGACGAAACACCACACACCTAAGTTTAAACTGGTTTTGAGACGAACGTCAGTCAGTGTTGTGCCGTCTCGCTCCGCTTTGTTTACGCGTGTACTACACACCTAAGGTTAAACTGAGGCTTGGCGTAACTAGATCT	0.769004	1
435	GGCGTCCCGCGTAGACGCAGT	GGCGTCCCGCGTAGACGCgGT	1mis	TGTGGAAAGGACGAAACACCGGCGTCCCGCGTAGACGCAGGTTTTGAGACGAACGTCATAACATCATTCACCGTCTCGCTCCGACGTCCTGTTGATGGTACTGGCGTCCCGCGTAGACGCGGTGGCTTGGCGTAACTAGATCT	0.706116	0.709756
436	AGTCCACCGTCGTGTTCACGG	AGTCCACCcTCGTGTTCACGG	1mis	TGTGGAAAGGACGAAACACCAGTCCACCGTCGTGTTCACGGTTTTGAGACGAACGTCATACGAAGAACCAGCGTCTCGCTCCTTAGAAACCAACACAGTACTAGTCCACCCTCGTGTTCACGGGGCTTGGCGTAACTAGATCT	0.702062	0.995482
437	GTTCCTTTCCGACTCCTCAGA	GTTCCTTTCCGACgCCTCAGA	1mis	TGTGGAAAGGACGAAACACCGTTCCTTTCCGACTCCTCAGGTTTTGAGACGAACGTCATCGGTTGTGCTTGCGTCTCGCTCCTGTGGTTGTTGGAAGGTACTGTTCCTTTCCGACGCCTCAGAGGCTTGGCGTAACTAGATCT	0.382337	0.451277
438	AATCTGTAAGTGCCATCCAGG	AATCTGTAAGTGCCATtCAGG	1mis	TGTGGAAAGGACGAAACACCAATCTGTAAGTGCCATCCAGGTTTTGAGACGAACGTCATCGTCATATCACACGTCTCGCTCCTTCGTGATGAGACAGGTACTAATCTGTAAGTGCCATTCAGGGGCTTGGCGTAACTAGATCT	0.439754	0.994583
439	ACGGCCATCAGCAAGAAGTTC	gCGGCCATCAGCAAGAAGTTC	1mis	TGTGGAAAGGACGAAACACCACGGCCATCAGCAAGAAGTTGTTTTGAGACGAACGTCCAAGACAACAGTAACGTCTCGCTCCGTCCACGAGCCCATGGTACTGCGGCCATCAGCAAGAAGTTCGGCTTGGCGTAACTAGATCT	0.618777	0.997225
440	GGACACAGGAACCACCGAGGA	GGACcCAGGAACCACCGAGGA	1mis	TGTGGAAAGGACGAAACACCGGACACAGGAACCACCGAGGGTTTTGAGACGAACGTCCACAAGGTTCAGAACGTCTCGCTCCTGGGTACGTACCTGTGTACTGGACCCAGGAACCACCGAGGAGGCTTGGCGTAACTAGATCT	/	/
441	GGCTACAGTTGTGACCCCTGG	tGCTACAGTTGTGACCCCTGG	1mis	TGTGGAAAGGACGAAACACCGGCTACAGTTGTGACCCCTGGTTTTGAGACGAACGTCCACTTCGGAGATTACGTCTCGCTCCGTATGACTGTGATTCGTACTTGCTACAGTTGTGACCCCTGGGGCTTGGCGTAACTAGATCT	/	/
442	ACTCACAGCTGGCGTACGAGC	tCTCACAGCTGGCGTACGAGC	1mis	TGTGGAAAGGACGAAACACCACTCACAGCTGGCGTACGAGGTTTTGAGACGAACGTCCATACGCCTATGATCGTCTCGCTCCTGACCGCGTCTTCTGGTACTTCTCACAGCTGGCGTACGAGCGGCTTGGCGTAACTAGATCT	0.904545	0.992185
443	AGCATCATACACCTGACCTGG	AGCATCATACACCTGACCTtG	1mis	TGTGGAAAGGACGAAACACCAGCATCATACACCTGACCTGGTTTTGAGACGAACGTCCGATCATATGAATACGTCTCGCTCCGGACTGGGCACATCAGTACTAGCATCATACACCTGACCTTGGGCTTGGCGTAACTAGATCT	0.952582	0.962959
444	GGTCGATTAAGCAATACCCAA	GGTCGgTTAAGCAATACCCAA	1mis	TGTGGAAAGGACGAAACACCGGTCGATTAAGCAATACCCAGTTTTGAGACGAACGTCGACTTAGTGATGTACGTCTCGCTCCTGTCAGCTTGAAGGAGTACTGGTCGGTTAAGCAATACCCAAGGCTTGGCGTAACTAGATCT	/	/
445	AGACCCCTCCGAAGCCTAGCT	AGACCCCTCCGgAGCCTAGCT	1mis	TGTGGAAAGGACGAAACACCAGACCCCTCCGAAGCCTAGCGTTTTGAGACGAACGTCGCCTTAAGATTACACGTCTCGCTCCGTCCGAACATTTAGTGTACTAGACCCCTCCGGAGCCTAGCTGGCTTGGCGTAACTAGATCT	0.472391	0.900867
446	GGAGGCGCCAATGGGACCGCG	GGAGGCGCCAATGGGACCaCG	1mis	TGTGGAAAGGACGAAACACCGGAGGCGCCAATGGGACCGCGTTTTGAGACGAACGTCGCTCGGAGGTGTCACGTCTCGCTCCGTAGGAGATATGAACGTACTGGAGGCGCCAATGGGACCACGGGCTTGGCGTAACTAGATCT	/	/
447	GATGGCCTTTGATAGATACAT	GATGGCCTTTGATAGATAtAT	1mis	TGTGGAAAGGACGAAACACCGATGGCCTTTGATAGATACAGTTTTGAGACGAACGTCGGAGAACTTACATTCGTCTCGCTCCGAATAATGATCTGCAGTACTGATGGCCTTTGATAGATATATGGCTTGGCGTAACTAGATCT	0.611978	0.958839
448	GCACCTCCAAGGACTTGGTGA	GCACCTCCAAGGACTTGtTGA	1mis	TGTGGAAAGGACGAAACACCGCACCTCCAAGGACTTGGTGGTTTTGAGACGAACGTCGTGATGCAATCATCCGTCTCGCTCCGAATCGCTCCGGCGTGTACTGCACCTCCAAGGACTTGTTGAGGCTTGGCGTAACTAGATCT	0.871159	1
449	GCTCCTTACGAAGCTAAGTGT	GCTCCaTACGAAGCTAAGTGT	1mis	TGTGGAAAGGACGAAACACCGCTCCTTACGAAGCTAAGTGGTTTTGAGACGAACGTCTGGTAGTGACATAGCGTCTCGCTCCTAGGCTATCTTTGCCGTACTGCTCCATACGAAGCTAAGTGTGGCTTGGCGTAACTAGATCT	/	/
450	GGGTTCCCATGGATCACAAGG	GGGTTCCCATGGATCAaAAGG	1mis	TGTGGAAAGGACGAAACACCGGGTTCCCATGGATCACAAGGTTTTGAGACGAACGTCTTCTACCTATAAGCCGTCTCGCTCCGACTGTTGTGACCTGGTACTGGGTTCCCATGGATCAAAAGGGGCTTGGCGTAACTAGATCT	0.803823	0.971654
451	AGGTTCCTGGCGAAACACGGC	AcGTTCCTGGCGAAACACGGC	1mis	TGTGGAAAGGACGAAACACCAGGTTCCTGGCGAAACACGGGTTTTGAGACGAACGTGAACATCGGTAGCTTCGTCTCGCTCCCTTTGGTGATCTGCTGTACTACGTTCCTGGCGAAACACGGCGGCTTGGCGTAACTAGATCT	0.904828	0.992466
452	AAGGCGTCGAGCTTGGCGCGG	AAGGCGTCGAGCTTGGCGCcG	1mis	TGTGGAAAGGACGAAACACCAAGGCGTCGAGCTTGGCGCGGTTTTGAGACGAACGTGAAGTATAGATTACGCGTCTCGCTCCTCACTACCCTAAATTGTACTAAGGCGTCGAGCTTGGCGCCGGGCTTGGCGTAACTAGATCT	/	/
453	AGATAACAGGGTCTAACCTGG	AGATAACAGGGTCTAACCgGG	1mis	TGTGGAAAGGACGAAACACCAGATAACAGGGTCTAACCTGGTTTTGAGACGAACGTGAATACGCATACCTCCGTCTCGCTCCGTTCGACAAGGCGCAGTACTAGATAACAGGGTCTAACCGGGGGCTTGGCGTAACTAGATCT	/	/
454	GGGCCGGAGCTCCGCCACCGA	GGcCCGGAGCTCCGCCACCGA	1mis	TGTGGAAAGGACGAAACACCGGGCCGGAGCTCCGCCACCGGTTTTGAGACGAACGTGAATTCGTTGCAGTACGTCTCGCTCCTATACGGCTGTGCACGTACTGGCCCGGAGCTCCGCCACCGAGGCTTGGCGTAACTAGATCT	0.995251	0.995251
455	GTGACTCCTCAGTTAAACGAA	GaGACTCCTCAGTTAAACGAA	1mis	TGTGGAAAGGACGAAACACCGTGACTCCTCAGTTAAACGAGTTTTGAGACGAACGTGACACAACTGACCATCGTCTCGCTCCTCGGTAAGTCTAGCCGTACTGAGACTCCTCAGTTAAACGAAGGCTTGGCGTAACTAGATCT	0.916675	0.998941
456	GTCCTACCAGCCCGTAGCGGC	GTCCTtCCAGCCCGTAGCGGC	1mis	TGTGGAAAGGACGAAACACCGTCCTACCAGCCCGTAGCGGGTTTTGAGACGAACGTGACAGATTAGGATCACGTCTCGCTCCTTTCCTGCGTCAACAGTACTGTCCTTCCAGCCCGTAGCGGCGGCTTGGCGTAACTAGATCT	0.916266	0.997784
457	GCTGCTCCTCCAGCCAAGTGG	GCTGCgCCTCCAGCCAAGTGG	1mis	TGTGGAAAGGACGAAACACCGCTGCTCCTCCAGCCAAGTGGTTTTGAGACGAACGTGAGCTACAGAATATACGTCTCGCTCCGACCGCTAATACAAGGTACTGCTGCGCCTCCAGCCAAGTGGGGCTTGGCGTAACTAGATCT	/	/
458	GGCTGCTCACCTTTGAACAGG	GaCTGCTCACCTTTGAACAGG	1mis	TGTGGAAAGGACGAAACACCGGCTGCTCACCTTTGAACAGGTTTTGAGACGAACGTGATCTAGAGCTAAGCCGTCTCGCTCCCGCCATAAATCCCGAGTACTGACTGCTCACCTTTGAACAGGGGCTTGGCGTAACTAGATCT	0.68265	0.994718
459	AATACCTGGACCCTAATCAGA	AATACCTGGACCCTAATgAGA	1mis	TGTGGAAAGGACGAAACACCAATACCTGGACCCTAATCAGGTTTTGAGACGAACGTGATTAGACAGAATTGCGTCTCGCTCCTATTGCGCTCTGAGGGTACTAATACCTGGACCCTAATGAGAGGCTTGGCGTAACTAGATCT	/	/
460	GATCAAACCGGAACTCTCGAT	GAaCAAACCGGAACTCTCGAT	1mis	TGTGGAAAGGACGAAACACCGATCAAACCGGAACTCTCGAGTTTTGAGACGAACGTGCACATGTGTCTCTCCGTCTCGCTCCTGCTCCATAAGACGCGTACTGAACAAACCGGAACTCTCGATGGCTTGGCGTAACTAGATCT	0.212821	0.500586
461	GAAAACGATTCGCTTCTCCCA	GAAAACGATTtGCTTCTCCCA	1mis	TGTGGAAAGGACGAAACACCGAAAACGATTCGCTTCTCCCGTTTTGAGACGAACGTGCGCCAGTGAATAGTCGTCTCGCTCCGGCAGACGCGGGTAAGTACTGAAAACGATTTGCTTCTCCCAGGCTTGGCGTAACTAGATCT	0.571798	0.886418
462	AAGTCAGGCCTAGACATGAGT	AAGcCAGGCCTAGACATGAGT	1mis	TGTGGAAAGGACGAAACACCAAGTCAGGCCTAGACATGAGGTTTTGAGACGAACGTGCTACAATATCGGTGCGTCTCGCTCCTCCCGCTCAGAGTAAGTACTAAGCCAGGCCTAGACATGAGTGGCTTGGCGTAACTAGATCT	0.939534	0.999964
463	GACCTCCACAGGGCCACCCAG	aACCTCCACAGGGCCACCCAG	1mis	TGTGGAAAGGACGAAACACCGACCTCCACAGGGCCACCCAGTTTTGAGACGAACGTGGAATTGGTGGTAGACGTCTCGCTCCTGTGTCTAATGTGGTGTACTAACCTCCACAGGGCCACCCAGGGCTTGGCGTAACTAGATCT	/	/
464	ACTAGATCACGCCAGTCTGGA	ACTAGATCACGCCAGTCTcGA	1mis	TGTGGAAAGGACGAAACACCACTAGATCACGCCAGTCTGGGTTTTGAGACGAACGTGGCATCTAATACAATCGTCTCGCTCCGAGTCTTGAAAGAAGGTACTACTAGATCACGCCAGTCTCGAGGCTTGGCGTAACTAGATCT	0.505099	0.62679
465	AGCCATCCGGTCCAAATTCGG	AGCCATCCGtTCCAAATTCGG	1mis	TGTGGAAAGGACGAAACACCAGCCATCCGGTCCAAATTCGGTTTTGAGACGAACGTGGCCTTCGCCTCTTACGTCTCGCTCCGTTCTGCGGTAACACGTACTAGCCATCCGTTCCAAATTCGGGGCTTGGCGTAACTAGATCT	0.46148	1
466	AGGCGACAGAGGTGTCGGCGG	AGGCGACAGAGGTtTCGGCGG	1mis	TGTGGAAAGGACGAAACACCAGGCGACAGAGGTGTCGGCGGTTTTGAGACGAACGTGGCTAAGGCGTCTTCCGTCTCGCTCCGTAAATGACTCCGAGGTACTAGGCGACAGAGGTTTCGGCGGGGCTTGGCGTAACTAGATCT	0.776452	0.82925
467	GATACAGAGATCACCAGCGGG	GATACAcAGATCACCAGCGGG	1mis	TGTGGAAAGGACGAAACACCGATACAGAGATCACCAGCGGGTTTTGAGACGAACGTGGTACCAGCTAAGCACGTCTCGCTCCTAGACGATATCACAAGTACTGATACACAGATCACCAGCGGGGGCTTGGCGTAACTAGATCT	0.779208	0.985648
468	AACTCAGCTTGTCAAATACAC	AACTCAGCTTGTCAAATACcC	1mis	TGTGGAAAGGACGAAACACCAACTCAGCTTGTCAAATACAGTTTTGAGACGAACGTGTCAGTAACGACTACCGTCTCGCTCCTAACAGCCACGAGGCGTACTAACTCAGCTTGTCAAATACCCGGCTTGGCGTAACTAGATCT	/	/
469	AGTCTCTGCAGCTGTCATCGG	AGTCTCTGCAGgTGTCATCGG	1mis	TGTGGAAAGGACGAAACACCAGTCTCTGCAGCTGTCATCGGTTTTGAGACGAACGTGTCGCTTCAACAGAACGTCTCGCTCCTGCAGGCTACCTAACGTACTAGTCTCTGCAGGTGTCATCGGGGCTTGGCGTAACTAGATCT	0.972695	0.979954
470	GGACACCGCTCAGCCGGCCGC	GGACACCGCTCAtCCGGCCGC	1mis	TGTGGAAAGGACGAAACACCGGACACCGCTCAGCCGGCCGGTTTTGAGACGAACGTGTGAGGAGTAGTACTCGTCTCGCTCCGCGATATTTGGTCGCGTACTGGACACCGCTCATCCGGCCGCGGCTTGGCGTAACTAGATCT	0.648877	0.923521
471	GTCTGCTCGTTCCCATAAGGG	GTCaGCTCGTTCCCATAAGGG	1mis	TGTGGAAAGGACGAAACACCGTCTGCTCGTTCCCATAAGGGTTTTGAGACGAACGTTACTGCGTATGTGTACGTCTCGCTCCGTCGTTAGGTCATCGGTACTGTCAGCTCGTTCCCATAAGGGGGCTTGGCGTAACTAGATCT	/	/
472	ACCCAAGACAACGATTACAAT	ACCCAAtACAACGATTACAAT	1mis	TGTGGAAAGGACGAAACACCACCCAAGACAACGATTACAAGTTTTGAGACGAACGTTAGACTTGGTTAACCCGTCTCGCTCCTGAATGACCTACCCGGTACTACCCAATACAACGATTACAATGGCTTGGCGTAACTAGATCT	/	/
473	GCTCTCGGCGGAACGCGTGGG	GCTCTCGGCGGAAaGCGTGGG	1mis	TGTGGAAAGGACGAAACACCGCTCTCGGCGGAACGCGTGGGTTTTGAGACGAACGTTAGGATGTAGTGACTCGTCTCGCTCCTTCCGGTCGTGTTGCGTACTGCTCTCGGCGGAAAGCGTGGGGGCTTGGCGTAACTAGATCT	/	/
474	GGAGATTCAGGAGCTCATTGA	GGcGATTCAGGAGCTCATTGA	1mis	TGTGGAAAGGACGAAACACCGGAGATTCAGGAGCTCATTGGTTTTGAGACGAACGTTATAGTCGTCTAACGCGTCTCGCTCCCTAGGAATCGGCGCAGTACTGGCGATTCAGGAGCTCATTGAGGCTTGGCGTAACTAGATCT	0.967962	0.993706
475	GGCCTGTCCTCCCGACTCAGC	GGCCTGTCtTCCCGACTCAGC	1mis	TGTGGAAAGGACGAAACACCGGCCTGTCCTCCCGACTCAGGTTTTGAGACGAACGTTCAGATCTCGCTCAGCGTCTCGCTCCCTCCATGAAAGTGCCGTACTGGCCTGTCTTCCCGACTCAGCGGCTTGGCGTAACTAGATCT	0.489306	0.751398
476	ATTGGGTCCTCCCAATACAGT	ATTGGGTCCTCCCAAaACAGT	1mis	TGTGGAAAGGACGAAACACCATTGGGTCCTCCCAATACAGGTTTTGAGACGAACGTTCCGCAAGTTATACCCGTCTCGCTCCGCTTACGATCGAAGAGTACTATTGGGTCCTCCCAAAACAGTGGCTTGGCGTAACTAGATCT	0.367876	0.712919
477	AGCCACGCAGACCATCGCCTG	AGCCACGCAcACCATCGCCTG	1mis	TGTGGAAAGGACGAAACACCAGCCACGCAGACCATCGCCTGTTTTGAGACGAACGTTCTGCGATTCCAACCCGTCTCGCTCCTAAACCACCTCCGTTGTACTAGCCACGCACACCATCGCCTGGGCTTGGCGTAACTAGATCT	/	/
478	GAGTTCTCCGAGAGCCTCAGT	GAGaTCTCCGAGAGCCTCAGT	1mis	TGTGGAAAGGACGAAACACCGAGTTCTCCGAGAGCCTCAGGTTTTGAGACGAACGTTGAATACACAAGTTCCGTCTCGCTCCCTAACGAGTGACTCCGTACTGAGATCTCCGAGAGCCTCAGTGGCTTGGCGTAACTAGATCT	0.815558	0.993108
479	ACCACCGCGTCCACGCTGCGG	ACCACCGCGTCCACGCTGaGG	1mis	TGTGGAAAGGACGAAACACCACCACCGCGTCCACGCTGCGGTTTTGAGACGAACGTTGAATGACAACTCCTCGTCTCGCTCCGGAACCGGCTGGAGAGTACTACCACCGCGTCCACGCTGAGGGGCTTGGCGTAACTAGATCT	0.676083	1
480	ATTGTTCCAAGTCCACACATT	tTTGTTCCAAGTCCACACATT	1mis	TGTGGAAAGGACGAAACACCATTGTTCCAAGTCCACACATGTTTTGAGACGAACGTTGACCGGTAATAGGTCGTCTCGCTCCGAACGAAGGATCTCTGTACTTTTGTTCCAAGTCCACACATTGGCTTGGCGTAACTAGATCT	0.866048	1
481	GCACGCGGGAACGGTACAAGT	GCACGCGGGAACGGTACAAtT	1mis	TGTGGAAAGGACGAAACACCGCACGCGGGAACGGTACAAGGTTTTGAGACGAACGTTGCATTAGCCAGAGCCGTCTCGCTCCTTAGCACGGCTGGAGGTACTGCACGCGGGAACGGTACAATTGGCTTGGCGTAACTAGATCT	/	/
482	GACCCATGTGTTATAGCGGGG	GACCCATGTGTaATAGCGGGG	1mis	TGTGGAAAGGACGAAACACCGACCCATGTGTTATAGCGGGGTTTTGAGACGAACGTTGCCAGTCATATGGTCGTCTCGCTCCTGCGGACTGAAATACGTACTGACCCATGTGTAATAGCGGGGGGCTTGGCGTAACTAGATCT	0.773417	0.896234
483	GAGCGACGGCAGACGTTCAGC	GAcCGACGGCAGACGTTCAGC	1mis	TGTGGAAAGGACGAAACACCGAGCGACGGCAGACGTTCAGGTTTTGAGACGAACGTTGCTTGTCTAGCTTACGTCTCGCTCCGAAGGCTGTATATCGGTACTGACCGACGGCAGACGTTCAGCGGCTTGGCGTAACTAGATCT	0.436601	0.678035
484	GAAACCCGCAGCACACTCCGG	GAAAtCCGCAGCACACTCCGG	1mis	TGTGGAAAGGACGAAACACCGAAACCCGCAGCACACTCCGGTTTTGAGACGAACTAACCTCCGCGAGTTCGCGTCTCGCTCCGCCGTGACAAGTAGCGTACTGAAATCCGCAGCACACTCCGGGGCTTGGCGTAACTAGATCT	0.750962	1
485	GGTCCACGAATTGGACACGAC	tGTCCACGAATTGGACACGAC	1mis	TGTGGAAAGGACGAAACACCGGTCCACGAATTGGACACGAGTTTTGAGACGAACTAACGTGGCCAGTTACGCGTCTCGCTCCTGTAGTATGAACGATGTACTTGTCCACGAATTGGACACGACGGCTTGGCGTAACTAGATCT	0.828435	0.98952
486	GGCCAGCAGCTAGAATCCCTG	GGCCAGCAaCTAGAATCCCTG	1mis	TGTGGAAAGGACGAAACACCGGCCAGCAGCTAGAATCCCTGTTTTGAGACGAACTAACGTTCTATCACACGCGTCTCGCTCCTGGTATTTCTGCCCAGTACTGGCCAGCAACTAGAATCCCTGGGCTTGGCGTAACTAGATCT	/	/
487	ACTCGAACTCTCCCCATGTGT	ACTCGAACTCTCCCCATcTGT	1mis	TGTGGAAAGGACGAAACACCACTCGAACTCTCCCCATGTGGTTTTGAGACGAACTAAGCACAGCAACCATTCGTCTCGCTCCTTCCGATTTCTACCTGTACTACTCGAACTCTCCCCATCTGTGGCTTGGCGTAACTAGATCT	0.638585	0.970557
488	GGGTATCATACCTTTGAACCA	GGGTgTCATACCTTTGAACCA	1mis	TGTGGAAAGGACGAAACACCGGGTATCATACCTTTGAACCGTTTTGAGACGAACTAAGCATCACCATGGCTCGTCTCGCTCCGCTTCGCATAAGGCTGTACTGGGTGTCATACCTTTGAACCAGGCTTGGCGTAACTAGATCT	0.733746	1
489	GCGCCGCCGAGAGATCGGTGA	GtGCCGCCGAGAGATCGGTGA	1mis	TGTGGAAAGGACGAAACACCGCGCCGCCGAGAGATCGGTGGTTTTGAGACGAACTAAGCATCGGTAAGATACGTCTCGCTCCCGATAAGGAGCGACAGTACTGTGCCGCCGAGAGATCGGTGAGGCTTGGCGTAACTAGATCT	/	/
490	ATCCAGGATATTCCTACCCAG	ATCCAGGATATTCCTACtCAG	1mis	TGTGGAAAGGACGAAACACCATCCAGGATATTCCTACCCAGTTTTGAGACGAACTAAGCATTACACCGCACCGTCTCGCTCCTTCTAATCGCGTCGTGTACTATCCAGGATATTCCTACTCAGGGCTTGGCGTAACTAGATCT	0.885466	0.983053
491	GTTCCCATTGAACAGACACAA	GTTCCgATTGAACAGACACAA	1mis	TGTGGAAAGGACGAAACACCGTTCCCATTGAACAGACACAGTTTTGAGACGAACTAAGCGCAGAAGGTGCTCGTCTCGCTCCTATGAGCAAACGACCGTACTGTTCCGATTGAACAGACACAAGGCTTGGCGTAACTAGATCT	0.691687	0.951949
492	GGGACAGGAGGTGCCGAGAGA	GGGcCAGGAGGTGCCGAGAGA	1mis	TGTGGAAAGGACGAAACACCGGGACAGGAGGTGCCGAGAGGTTTTGAGACGAACTAAGGAGAAGAGTACTGCGTCTCGCTCCTAGTTTCGGCCGAACGTACTGGGCCAGGAGGTGCCGAGAGAGGCTTGGCGTAACTAGATCT	/	/
493	GTGGGATCGGAGCAGTTCAGC	GTGGaATCGGAGCAGTTCAGC	1mis	TGTGGAAAGGACGAAACACCGTGGGATCGGAGCAGTTCAGGTTTTGAGACGAACTAAGTATCACCGCAAGTCGTCTCGCTCCCGCTATAGGAGAGAGGTACTGTGGAATCGGAGCAGTTCAGCGGCTTGGCGTAACTAGATCT	/	/
494	ACCAGATCCACATCAAACCGG	tCCAGATCCACATCAAACCGG	1mis	TGTGGAAAGGACGAAACACCACCAGATCCACATCAAACCGGTTTTGAGACGAACTAAGTCTTAGGTAACACCGTCTCGCTCCGCCGGAATCGGGAGAGTACTTCCAGATCCACATCAAACCGGGGCTTGGCGTAACTAGATCT	/	/
495	GTATGCCCATTACTTCCTAGA	GTATGCCCAaTACTTCCTAGA	1mis	TGTGGAAAGGACGAAACACCGTATGCCCATTACTTCCTAGGTTTTGAGACGAACTAAGTGTCTTACAGCTTCGTCTCGCTCCGGGTTACACCCGGCTGTACTGTATGCCCAATACTTCCTAGAGGCTTGGCGTAACTAGATCT	0.770874	0.976519
496	GTGCACTCCGGGCTGCAACGA	GTGCACTCCGGGaTGCAACGA	1mis	TGTGGAAAGGACGAAACACCGTGCACTCCGGGCTGCAACGGTTTTGAGACGAACTAATACGACCTTGGCAGCGTCTCGCTCCCTGGTTGAAAGAGAAGTACTGTGCACTCCGGGATGCAACGAGGCTTGGCGTAACTAGATCT	/	/
497	ATATAGTCTGAATCTTGTGAA	ATtTAGTCTGAATCTTGTGAA	1mis	TGTGGAAAGGACGAAACACCATATAGTCTGAATCTTGTGAGTTTTGAGACGAACTAATCCTCTCATCTGCCCGTCTCGCTCCGCTCCGGTGACGCTAGTACTATTTAGTCTGAATCTTGTGAAGGCTTGGCGTAACTAGATCT	0.957911	0.972067
498	GCAGCCAATGAGCAAAACGCG	GCAGCCAATGtGCAAAACGCG	1mis	TGTGGAAAGGACGAAACACCGCAGCCAATGAGCAAAACGCGTTTTGAGACGAACTAATGCAACCAAGTAGACGTCTCGCTCCTCACTGGCAATTCAAGTACTGCAGCCAATGTGCAAAACGCGGGCTTGGCGTAACTAGATCT	0.908432	0.975876
499	ACGACCCCGTGACTAACACGT	ACGACCCCGTGACaAACACGT	1mis	TGTGGAAAGGACGAAACACCACGACCCCGTGACTAACACGGTTTTGAGACGAACTAATGTGATGGACGGTGCGTCTCGCTCCGGTGCGCTGTGGCTTGTACTACGACCCCGTGACAAACACGTGGCTTGGCGTAACTAGATCT	/	/
500	GGAGCTTCTCCGTTTAGGGAT	aGAGCTTCTCCGTTTAGGGAT	1mis	TGTGGAAAGGACGAAACACCGGAGCTTCTCCGTTTAGGGAGTTTTGAGACGAACTAATTCTCGTCTAGGACCGTCTCGCTCCCGCACGATACTAGTCGTACTAGAGCTTCTCCGTTTAGGGATGGCTTGGCGTAACTAGATCT	0.846506	1
501	AGTCAGAGATGACAGCCAAGA	cGTCAGAGATGACAGCCAAGA	1mis	TGTGGAAAGGACGAAACACCAGTCAGAGATGACAGCCAAGGTTTTGAGACGAACTACACAAGAGTGTCAAGCGTCTCGCTCCTGATTAGTCTCGGATGTACTCGTCAGAGATGACAGCCAAGAGGCTTGGCGTAACTAGATCT	/	/
502	AGTCAGTCGAGACACAAGGAA	AGcCAGTCGAGACACAAGGAA	1mis	TGTGGAAAGGACGAAACACCAGTCAGTCGAGACACAAGGAGTTTTGAGACGAACTACACGACTCTTAACTGCGTCTCGCTCCGATCTGAAGCTATTCGTACTAGCCAGTCGAGACACAAGGAAGGCTTGGCGTAACTAGATCT	0.849089	1
503	ACACACCTAAGTTTAAACTGA	ACACACCTAAGTTTAtACTGA	1mis	TGTGGAAAGGACGAAACACCACACACCTAAGTTTAAACTGGTTTTGAGACGAACTACAGAGTGCATGGCCGCGTCTCGCTCCGTATGACTAATCACCGTACTACACACCTAAGTTTATACTGAGGCTTGGCGTAACTAGATCT	0.56565	0.736542
504	GGGCCCCACGCCGCGCACGTT	GGGCCtCACGCCGCGCACGTT	1mis	TGTGGAAAGGACGAAACACCGGGCCCCACGCCGCGCACGTGTTTTGAGACGAACTACAGCGCGGATGGACCCGTCTCGCTCCGCTCGAGTAAGGCACGTACTGGGCCTCACGCCGCGCACGTTGGCTTGGCGTAACTAGATCT	/	/
505	ACCAGCCTTATAACAAAGACT	AgCAGCCTTATAACAAAGACT	1mis	TGTGGAAAGGACGAAACACCACCAGCCTTATAACAAAGACGTTTTGAGACGAACTACATAGGTCAGCTTAGCGTCTCGCTCCGTGTAATAATTGGGTGTACTAGCAGCCTTATAACAAAGACTGGCTTGGCGTAACTAGATCT	0.037656	0.081258
506	GCTACACCGTGCAATACCCGG	GCTAaACCGTGCAATACCCGG	1mis	TGTGGAAAGGACGAAACACCGCTACACCGTGCAATACCCGGTTTTGAGACGAACTACATGAATGGTAGACCCGTCTCGCTCCCTGTCTTGTACCCAAGTACTGCTAAACCGTGCAATACCCGGGGCTTGGCGTAACTAGATCT	0.937055	0.998609
507	GTCTACCTGGGCCGGCATGCA	GTCTAaCTGGGCCGGCATGCA	1mis	TGTGGAAAGGACGAAACACCGTCTACCTGGGCCGGCATGCGTTTTGAGACGAACTACCACGGATAGGTCCGCGTCTCGCTCCGCACGAATTTGATGGGTACTGTCTAACTGGGCCGGCATGCAGGCTTGGCGTAACTAGATCT	/	/
508	AATCTCTAGACAATGTATCGT	AgTCTCTAGACAATGTATCGT	1mis	TGTGGAAAGGACGAAACACCAATCTCTAGACAATGTATCGGTTTTGAGACGAACTACCAGCAGTCTTCCGTCGTCTCGCTCCTCTGTACGTTGTCGTGTACTAGTCTCTAGACAATGTATCGTGGCTTGGCGTAACTAGATCT	0.368245	0.987763
509	GCTGCTCCTCCAGCCAAGTGG	GCTGCTCCTCtAGCCAAGTGG	1mis	TGTGGAAAGGACGAAACACCGCTGCTCCTCCAGCCAAGTGGTTTTGAGACGAACTACCGAGTTACTTATCTCGTCTCGCTCCCGATGGGACGGCAGAGTACTGCTGCTCCTCTAGCCAAGTGGGGCTTGGCGTAACTAGATCT	/	/
510	GCAGCTGTACTGTTACGAGGT	GCAGCTcTACTGTTACGAGGT	1mis	TGTGGAAAGGACGAAACACCGCAGCTGTACTGTTACGAGGGTTTTGAGACGAACTACCTACTGTTCGATACCGTCTCGCTCCTCAGCCCGTGGAGCTGTACTGCAGCTCTACTGTTACGAGGTGGCTTGGCGTAACTAGATCT	0.53685	1
511	GAAGGCCGTGTTCACGCTGTT	GAAGGCCGTGTTtACGCTGTT	1mis	TGTGGAAAGGACGAAACACCGAAGGCCGTGTTCACGCTGTGTTTTGAGACGAACTACCTGACCTCTATGATCGTCTCGCTCCGAAGAAGGACCCTAGGTACTGAAGGCCGTGTTTACGCTGTTGGCTTGGCGTAACTAGATCT	0.470277	0.661681
512	ACTTACAAAGATCCATAATGT	ACgTACAAAGATCCATAATGT	1mis	TGTGGAAAGGACGAAACACCACTTACAAAGATCCATAATGGTTTTGAGACGAACTACCTGTTAAGTGGCAACGTCTCGCTCCGTACACATGGTGCTCGTACTACGTACAAAGATCCATAATGTGGCTTGGCGTAACTAGATCT	0.828801	0.962039
513	GAGTCTATTGCCATTGCCCAA	GAGTCTATTGCCATcGCCCAA	1mis	TGTGGAAAGGACGAAACACCGAGTCTATTGCCATTGCCCAGTTTTGAGACGAACTACCTTGGAGCTCCAGCCGTCTCGCTCCTCTTGAAGTAAGCAAGTACTGAGTCTATTGCCATCGCCCAAGGCTTGGCGTAACTAGATCT	0.604736	0.955873
514	GATGCCAGAACGGTTCAACCA	GATGCCAGAcCGGTTCAACCA	1mis	TGTGGAAAGGACGAAACACCGATGCCAGAACGGTTCAACCGTTTTGAGACGAACTACCTTGGAGTGATCGACGTCTCGCTCCTCAATTCACAGGGCCGTACTGATGCCAGACCGGTTCAACCAGGCTTGGCGTAACTAGATCT	/	/
515	GGCCCCACACATGTCCCGGAT	cGCCCCACACATGTCCCGGAT	1mis	TGTGGAAAGGACGAAACACCGGCCCCACACATGTCCCGGAGTTTTGAGACGAACTACGAAGTTCCGTCAGTCGTCTCGCTCCTGGTCTCGATTAGGCGTACTCGCCCCACACATGTCCCGGATGGCTTGGCGTAACTAGATCT	0.876478	0.9772
516	ACCCTAATTCGGATAGAGAGT	ACCCTAATTCGGATAGAtAGT	1mis	TGTGGAAAGGACGAAACACCACCCTAATTCGGATAGAGAGGTTTTGAGACGAACTACGCAACGTAGGCGCTCGTCTCGCTCCTGACACTAGCGGGTGGTACTACCCTAATTCGGATAGATAGTGGCTTGGCGTAACTAGATCT	0.715289	0.992292
517	AGGTTCCCGACTGTTTCCAAA	AGGTaCCCGACTGTTTCCAAA	1mis	TGTGGAAAGGACGAAACACCAGGTTCCCGACTGTTTCCAAGTTTTGAGACGAACTACGCACGAATTGGTCACGTCTCGCTCCTAAACGGCGGACAGAGTACTAGGTACCCGACTGTTTCCAAAGGCTTGGCGTAACTAGATCT	0.946086	0.949616
518	ATATAGTCTGAATCTTGTGAA	ATATAGTCTGAATCaTGTGAA	1mis	TGTGGAAAGGACGAAACACCATATAGTCTGAATCTTGTGAGTTTTGAGACGAACTACGGAATGGCGCACATCGTCTCGCTCCGCTCCGTTACTGATTGTACTATATAGTCTGAATCATGTGAAGGCTTGGCGTAACTAGATCT	0.761474	0.772727
519	GCCCAGCGAGTCGTTGCCGGG	GCCCAGCGAGTCGTTGCCGtG	1mis	TGTGGAAAGGACGAAACACCGCCCAGCGAGTCGTTGCCGGGTTTTGAGACGAACTACGGAGTACTATACATCGTCTCGCTCCGCACCCTAAGATGCTGTACTGCCCAGCGAGTCGTTGCCGTGGGCTTGGCGTAACTAGATCT	0.545686	0.614979
520	AGCCCTATCAAGACCAACAAA	AGCCCTATCtAGACCAACAAA	1mis	TGTGGAAAGGACGAAACACCAGCCCTATCAAGACCAACAAGTTTTGAGACGAACTACGTTACGCAGAAGGTCGTCTCGCTCCTTTCACTTAAGGCAGGTACTAGCCCTATCTAGACCAACAAAGGCTTGGCGTAACTAGATCT	0.914461	0.961356
521	ACTGCCAGAGAGAGACTACGG	ACTGCCAGAGAGAGtCTACGG	1mis	TGTGGAAAGGACGAAACACCACTGCCAGAGAGAGACTACGGTTTTGAGACGAACTACTAAGAAGCGATCGGCGTCTCGCTCCTCGCTCTTAACAAAGGTACTACTGCCAGAGAGAGTCTACGGGGCTTGGCGTAACTAGATCT	/	/
522	GAGCGGAGTAACACACAGCTG	GAGCGGAGTAACACACcGCTG	1mis	TGTGGAAAGGACGAAACACCGAGCGGAGTAACACACAGCTGTTTTGAGACGAACTACTCAACTTGCCACGTCGTCTCGCTCCTGCTAGTAACTGGAGGTACTGAGCGGAGTAACACACCGCTGGGCTTGGCGTAACTAGATCT	0.159071	0.299609
523	GTAGGCAGGATGATCCTTGGC	GTAcGCAGGATGATCCTTGGC	1mis	TGTGGAAAGGACGAAACACCGTAGGCAGGATGATCCTTGGGTTTTGAGACGAACTACTGCTTGGTATTCGTCGTCTCGCTCCGTCCTCTGAAGCCGGGTACTGTACGCAGGATGATCCTTGGCGGCTTGGCGTAACTAGATCT	0.65047	0.851132
524	ACCCAACCAGAACCTCTCCGA	ACaCAACCAGAACCTCTCCGA	1mis	TGTGGAAAGGACGAAACACCACCCAACCAGAACCTCTCCGGTTTTGAGACGAACTACTGTATACGCCATTACGTCTCGCTCCGAGTAGGCATTGTACGTACTACACAACCAGAACCTCTCCGAGGCTTGGCGTAACTAGATCT	0.798659	1
525	GATCAAACCGGAACTCTCGAT	GATCAAACCGGAAtTCTCGAT	1mis	TGTGGAAAGGACGAAACACCGATCAAACCGGAACTCTCGAGTTTTGAGACGAACTAGAACGTACGATTCCGCGTCTCGCTCCTGCTCCGCTGCCCTTGTACTGATCAAACCGGAATTCTCGATGGCTTGGCGTAACTAGATCT	0.317914	0.74778
526	AGCCTCGCGAAGATGATAGGG	AGCCTgGCGAAGATGATAGGG	1mis	TGTGGAAAGGACGAAACACCAGCCTCGCGAAGATGATAGGGTTTTGAGACGAACTAGAGAGGCCACTGGTACGTCTCGCTCCTTTGGAACGGTATCTGTACTAGCCTGGCGAAGATGATAGGGGGCTTGGCGTAACTAGATCT	0.400925	0.724451
527	GCCCCGCAGGATGTTCGATGT	tCCCCGCAGGATGTTCGATGT	1mis	TGTGGAAAGGACGAAACACCGCCCCGCAGGATGTTCGATGGTTTTGAGACGAACTAGATAGGTTAGGCAGGCGTCTCGCTCCTAGCTCTTATGATCTGTACTTCCCCGCAGGATGTTCGATGTGGCTTGGCGTAACTAGATCT	0.700536	0.929639
528	AATCACATCCTGAACCACATG	AcTCACATCCTGAACCACATG	1mis	TGTGGAAAGGACGAAACACCAATCACATCCTGAACCACATGTTTTGAGACGAACTAGATCCGTACACATACCGTCTCGCTCCTGAAAGAGCTACACCGTACTACTCACATCCTGAACCACATGGGCTTGGCGTAACTAGATCT	0.648897	0.970994
529	AGGCCGATCCCAAAGCCCCGT	AtGCCGATCCCAAAGCCCCGT	1mis	TGTGGAAAGGACGAAACACCAGGCCGATCCCAAAGCCCCGGTTTTGAGACGAACTAGATCGATCTATCTAGCGTCTCGCTCCTGATCTCTAACCGCTGTACTATGCCGATCCCAAAGCCCCGTGGCTTGGCGTAACTAGATCT	0.649826	0.970328
530	AAGCACAAGTGCCACTACGCG	AAGCACAAGTGCCACaACGCG	1mis	TGTGGAAAGGACGAAACACCAAGCACAAGTGCCACTACGCGTTTTGAGACGAACTAGATGTAATGCGTTCACGTCTCGCTCCTATTCCAGAATAGCCGTACTAAGCACAAGTGCCACAACGCGGGCTTGGCGTAACTAGATCT	/	/
531	AGTACTCGTTGTCATTAAGGT	tGTACTCGTTGTCATTAAGGT	1mis	TGTGGAAAGGACGAAACACCAGTACTCGTTGTCATTAAGGGTTTTGAGACGAACTAGATGTGCTGCTTGGACGTCTCGCTCCGCCATTCTTGTCTCCGTACTTGTACTCGTTGTCATTAAGGTGGCTTGGCGTAACTAGATCT	0.897733	1
532	ACAGCTCACGAGTGCCTGCTG	ACAGCTCACGAGTGCCTaCTG	1mis	TGTGGAAAGGACGAAACACCACAGCTCACGAGTGCCTGCTGTTTTGAGACGAACTAGCAGAAGTGCTGTGACGTCTCGCTCCGGTGAGTAAGCTTTGGTACTACAGCTCACGAGTGCCTACTGGGCTTGGCGTAACTAGATCT	0.690045	0.995783
533	GAAGGCGTAGACTTATCTGAA	GAAGGCGTAGACTTATCgGAA	1mis	TGTGGAAAGGACGAAACACCGAAGGCGTAGACTTATCTGAGTTTTGAGACGAACTAGCATACCTGGCTTCCCGTCTCGCTCCGGCCAAACGGACTTGGTACTGAAGGCGTAGACTTATCGGAAGGCTTGGCGTAACTAGATCT	0.467425	0.600488
534	AATGTCGGTAAGTATTGCGTG	AATGTCGGTgAGTATTGCGTG	1mis	TGTGGAAAGGACGAAACACCAATGTCGGTAAGTATTGCGTGTTTTGAGACGAACTAGCATTGCGATAGTTGCGTCTCGCTCCTCTTCACTTCGATAAGTACTAATGTCGGTGAGTATTGCGTGGGCTTGGCGTAACTAGATCT	0.788131	0.991725
535	GGACTGATGCAAACAGCTCTG	GGACTGgTGCAAACAGCTCTG	1mis	TGTGGAAAGGACGAAACACCGGACTGATGCAAACAGCTCTGTTTTGAGACGAACTAGCCAAGTACTCTACGCGTCTCGCTCCTGGTACCAGTAAATAGTACTGGACTGGTGCAAACAGCTCTGGGCTTGGCGTAACTAGATCT	0.269949	0.803735
536	GCTCTCGGCGGAACGCGTGGG	GCTCTCGcCGGAACGCGTGGG	1mis	TGTGGAAAGGACGAAACACCGCTCTCGGCGGAACGCGTGGGTTTTGAGACGAACTAGCCAGCGAACACGGCCGTCTCGCTCCTGGGAGGATTATGCTGTACTGCTCTCGCCGGAACGCGTGGGGGCTTGGCGTAACTAGATCT	/	/
537	GCGTTTCACCTCCACGCACGG	GtGTTTCACCTCCACGCACGG	1mis	TGTGGAAAGGACGAAACACCGCGTTTCACCTCCACGCACGGTTTTGAGACGAACTAGCGCGACACTACGGTCGTCTCGCTCCGACCAATTTGATTGCGTACTGTGTTTCACCTCCACGCACGGGGCTTGGCGTAACTAGATCT	/	/
538	AGTCCAGAGTATCCAAGACAG	AGTCCAGcGTATCCAAGACAG	1mis	TGTGGAAAGGACGAAACACCAGTCCAGAGTATCCAAGACAGTTTTGAGACGAACTAGCGTCACCTCGAGGCCGTCTCGCTCCTTAGCGCGGAGTTAAGTACTAGTCCAGCGTATCCAAGACAGGGCTTGGCGTAACTAGATCT	/	/
539	GGGACTGTCAGATTCTGAAGA	GtGACTGTCAGATTCTGAAGA	1mis	TGTGGAAAGGACGAAACACCGGGACTGTCAGATTCTGAAGGTTTTGAGACGAACTAGCTACGACCTCATCCCGTCTCGCTCCTATAAGGTTCCCATGGTACTGTGACTGTCAGATTCTGAAGAGGCTTGGCGTAACTAGATCT	0.438227	0.999464
540	GTGAATCGGAAAGGAGGCGCC	tTGAATCGGAAAGGAGGCGCC	1mis	TGTGGAAAGGACGAAACACCGTGAATCGGAAAGGAGGCGCGTTTTGAGACGAACTAGCTTCACTATACACCCGTCTCGCTCCGAGATGTAATCGCCAGTACTTTGAATCGGAAAGGAGGCGCCGGCTTGGCGTAACTAGATCT	/	/
541	GTCCTACCAGCCCGTAGCGGC	GTCCTACCAGgCCGTAGCGGC	1mis	TGTGGAAAGGACGAAACACCGTCCTACCAGCCCGTAGCGGGTTTTGAGACGAACTAGGAACGAACGGCGCCCGTCTCGCTCCTGTGACGAAGTTCTTGTACTGTCCTACCAGGCCGTAGCGGCGGCTTGGCGTAACTAGATCT	0.788076	0.858189
542	AGTCTGGGAGTTCTTGGCATG	AGTCTGGGtGTTCTTGGCATG	1mis	TGTGGAAAGGACGAAACACCAGTCTGGGAGTTCTTGGCATGTTTTGAGACGAACTAGGTAAGAGCATAGAACGTCTCGCTCCTTCCATGCCAAGCTTGTACTAGTCTGGGTGTTCTTGGCATGGGCTTGGCGTAACTAGATCT	0.800063	0.98059
543	GAAGCCTGTCAATATAAACAT	GAAGaCTGTCAATATAAACAT	1mis	TGTGGAAAGGACGAAACACCGAAGCCTGTCAATATAAACAGTTTTGAGACGAACTAGGTATCATTACGTCACGTCTCGCTCCGGCATTCGCTCCTCAGTACTGAAGACTGTCAATATAAACATGGCTTGGCGTAACTAGATCT	/	/
544	ATGACCAGGACGTGAGAACCA	ATGAtCAGGACGTGAGAACCA	1mis	TGTGGAAAGGACGAAACACCATGACCAGGACGTGAGAACCGTTTTGAGACGAACTAGGTATCTAGTCTAGCCGTCTCGCTCCGTACATACGGTGCCTGTACTATGATCAGGACGTGAGAACCAGGCTTGGCGTAACTAGATCT	/	/
545	GAAGATCCGAAAGAAATACCC	GAAGATCCGAAAGAgATACCC	1mis	TGTGGAAAGGACGAAACACCGAAGATCCGAAAGAAATACCGTTTTGAGACGAACTAGGTTGGCTATCGAATCGTCTCGCTCCGCGTAGTGTGCGCCTGTACTGAAGATCCGAAAGAGATACCCGGCTTGGCGTAACTAGATCT	/	/
546	GGAGCTTCTCCGTTTAGGGAT	GGAGCTaCTCCGTTTAGGGAT	1mis	TGTGGAAAGGACGAAACACCGGAGCTTCTCCGTTTAGGGAGTTTTGAGACGAACTAGTACATACTGTAGCGCGTCTCGCTCCCTAGTGTTGGTTATGGTACTGGAGCTACTCCGTTTAGGGATGGCTTGGCGTAACTAGATCT	0.728732	0.894118
547	GCTTCCCGGGCCCAGACCATG	GCTTCCCGGGCCCAGcCCATG	1mis	TGTGGAAAGGACGAAACACCGCTTCCCGGGCCCAGACCATGTTTTGAGACGAACTAGTCTTCAATAGGACTCGTCTCGCTCCGACCTAGTCAGGCTTGTACTGCTTCCCGGGCCCAGCCCATGGGCTTGGCGTAACTAGATCT	0.880443	0.937175
548	GGGCGCCAAGGGTAACCAGGG	GGGCGCCAtGGGTAACCAGGG	1mis	TGTGGAAAGGACGAAACACCGGGCGCCAAGGGTAACCAGGGTTTTGAGACGAACTAGTGTTCCTCCACGGCCGTCTCGCTCCGTCACGGTCTGCTTCGTACTGGGCGCCATGGGTAACCAGGGGGCTTGGCGTAACTAGATCT	/	/
549	ACTAGATCACGCCAGTCTGGA	ACTAGATCAgGCCAGTCTGGA	1mis	TGTGGAAAGGACGAAACACCACTAGATCACGCCAGTCTGGGTTTTGAGACGAACTATAACCTCCACTCGACCGTCTCGCTCCGCCTGGTACTGCCAGGTACTACTAGATCAGGCCAGTCTGGAGGCTTGGCGTAACTAGATCT	/	/
550	ACAGCCTCAAGAGCCAAGAGG	ACAGCCTCAcGAGCCAAGAGG	1mis	TGTGGAAAGGACGAAACACCACAGCCTCAAGAGCCAAGAGGTTTTGAGACGAACTATAATCCATGGATGTGCGTCTCGCTCCGCCCTGTCCTATGGTGTACTACAGCCTCACGAGCCAAGAGGGGCTTGGCGTAACTAGATCT	/	/
551	GTGGAGCTGGGACATCGAGGT	GTGGAGCTGGGACATCaAGGT	1mis	TGTGGAAAGGACGAAACACCGTGGAGCTGGGACATCGAGGGTTTTGAGACGAACTATAATTGTCTCCTCACCGTCTCGCTCCGCAGCCGTTAAGAATGTACTGTGGAGCTGGGACATCAAGGTGGCTTGGCGTAACTAGATCT	/	/
552	ATAGCCACATCAAAAGAACAA	ATAGCCACATgAAAAGAACAA	1mis	TGTGGAAAGGACGAAACACCATAGCCACATCAAAAGAACAGTTTTGAGACGAACTATACAGTGTATCACGACGTCTCGCTCCTACCGCTTGAGCTCCGTACTATAGCCACATGAAAAGAACAAGGCTTGGCGTAACTAGATCT	/	/
553	GTAAACTCTGAGTACTACACA	GTAAACTCTGAGTACTACAtA	1mis	TGTGGAAAGGACGAAACACCGTAAACTCTGAGTACTACACGTTTTGAGACGAACTATACATCTCGGAGAGTCGTCTCGCTCCCTGCCTGGGATCCTTGTACTGTAAACTCTGAGTACTACATAGGCTTGGCGTAACTAGATCT	/	/
554	GCTGCTCAAGTATACCACACA	GCTGaTCAAGTATACCACACA	1mis	TGTGGAAAGGACGAAACACCGCTGCTCAAGTATACCACACGTTTTGAGACGAACTATACCTCGCGTTACAGCGTCTCGCTCCGACCGATCTGATCGTGTACTGCTGATCAAGTATACCACACAGGCTTGGCGTAACTAGATCT	0.948413	1
555	ACATTACCTTAACCCTCTGGA	ACATTACCTTAgCCCTCTGGA	1mis	TGTGGAAAGGACGAAACACCACATTACCTTAACCCTCTGGGTTTTGAGACGAACTATACGCTCTAAGCAATCGTCTCGCTCCGAGGTTTAGTGAGTCGTACTACATTACCTTAGCCCTCTGGAGGCTTGGCGTAACTAGATCT	0.848756	0.983193
556	AGGTCATCATCAATACAGAGT	AGGTCATaATCAATACAGAGT	1mis	TGTGGAAAGGACGAAACACCAGGTCATCATCAATACAGAGGTTTTGAGACGAACTATACGGATATTACCAGCGTCTCGCTCCTCAGATTTGATCCGAGTACTAGGTCATAATCAATACAGAGTGGCTTGGCGTAACTAGATCT	0.900204	1
557	GCTCTACGGCCCGAAAGAGGT	GCTCTACGGCCaGAAAGAGGT	1mis	TGTGGAAAGGACGAAACACCGCTCTACGGCCCGAAAGAGGGTTTTGAGACGAACTATAGCTCGGCTGCATCCGTCTCGCTCCTGGCTGTGTAAGGTAGTACTGCTCTACGGCCAGAAAGAGGTGGCTTGGCGTAACTAGATCT	0.641631	0.978441
558	AGGGCTCCAAACGAATCCTGC	AGGGCTCCAAACGAgTCCTGC	1mis	TGTGGAAAGGACGAAACACCAGGGCTCCAAACGAATCCTGGTTTTGAGACGAACTATATACCAATGTCGCCCGTCTCGCTCCGATCGAATACTGGCAGTACTAGGGCTCCAAACGAGTCCTGCGGCTTGGCGTAACTAGATCT	0.545386	0.970134
559	ACTACCTGCTGGGCATCAAGC	ACTACCcGCTGGGCATCAAGC	1mis	TGTGGAAAGGACGAAACACCACTACCTGCTGGGCATCAAGGTTTTGAGACGAACTATATAGTGTGAGCGATCGTCTCGCTCCGGAAGTGTCGCTAGCGTACTACTACCCGCTGGGCATCAAGCGGCTTGGCGTAACTAGATCT	/	/
560	GGGACCCCGCCGCCCACCAGG	GGGACCCCGtCGCCCACCAGG	1mis	TGTGGAAAGGACGAAACACCGGGACCCCGCCGCCCACCAGGTTTTGAGACGAACTATATGCTGCTATTCCACGTCTCGCTCCCGCCCGACCGATACAGTACTGGGACCCCGTCGCCCACCAGGGGCTTGGCGTAACTAGATCT	/	/
561	AATTCATCATCAGCATGCTGG	AATTCATCATCAGCATaCTGG	1mis	TGTGGAAAGGACGAAACACCAATTCATCATCAGCATGCTGGTTTTGAGACGAACTATCAAGCGATTAGGAGCGTCTCGCTCCTCGGTCTCGGACTTCGTACTAATTCATCATCAGCATACTGGGGCTTGGCGTAACTAGATCT	0.91003	0.99232
562	GCCCCAGACGTAGTACATGTA	GCCCCAGACGTAGTACATaTA	1mis	TGTGGAAAGGACGAAACACCGCCCCAGACGTAGTACATGTGTTTTGAGACGAACTATCACATCACGTACGACGTCTCGCTCCTCATAAGGTAAGACTGTACTGCCCCAGACGTAGTACATATAGGCTTGGCGTAACTAGATCT	0.756636	0.973472
563	GGTGAGCATGCACTTAATGTG	GGTGAGCATaCACTTAATGTG	1mis	TGTGGAAAGGACGAAACACCGGTGAGCATGCACTTAATGTGTTTTGAGACGAACTATCACGCAAGATTCTACGTCTCGCTCCGATTGAACTTGTAAGGTACTGGTGAGCATACACTTAATGTGGGCTTGGCGTAACTAGATCT	0.45692	0.92227
564	GAAGGACGGAAATTATCTCAG	GAAGGcCGGAAATTATCTCAG	1mis	TGTGGAAAGGACGAAACACCGAAGGACGGAAATTATCTCAGTTTTGAGACGAACTATCATAGGCGAAGTCTCGTCTCGCTCCGCTTGAATAAGGTGCGTACTGAAGGCCGGAAATTATCTCAGGGCTTGGCGTAACTAGATCT	0.805847	0.991023
565	AAGACGCTCTCGCTGCACGGT	AAGACGtTCTCGCTGCACGGT	1mis	TGTGGAAAGGACGAAACACCAAGACGCTCTCGCTGCACGGGTTTTGAGACGAACTATCCAAGGATATAGACCGTCTCGCTCCTAACCCAGAGTGCGGGTACTAAGACGTTCTCGCTGCACGGTGGCTTGGCGTAACTAGATCT	0.756519	0.979655
566	GGTGCCTCGAGGAGGACACGT	GGTGCCTaGAGGAGGACACGT	1mis	TGTGGAAAGGACGAAACACCGGTGCCTCGAGGAGGACACGGTTTTGAGACGAACTATCCGAGTCCATCTCACGTCTCGCTCCTATATTGTCCTTCAGGTACTGGTGCCTAGAGGAGGACACGTGGCTTGGCGTAACTAGATCT	0.884977	1
567	GGAGATTCGGGAGCCCATGGA	GGAGATTCGGGAGCCCATGcA	1mis	TGTGGAAAGGACGAAACACCGGAGATTCGGGAGCCCATGGGTTTTGAGACGAACTATCGATCCACCTAATTCGTCTCGCTCCCTAGTAAGTGGTTCTGTACTGGAGATTCGGGAGCCCATGCAGGCTTGGCGTAACTAGATCT	0.89868	1
568	GTGTTTCAGAGGCGCCAGGAT	GTGTTTCAGAGGCGCCgGGAT	1mis	TGTGGAAAGGACGAAACACCGTGTTTCAGAGGCGCCAGGAGTTTTGAGACGAACTATCGCGTAACCGAGAACGTCTCGCTCCGAGCATTGTAGTAGCGTACTGTGTTTCAGAGGCGCCGGGATGGCTTGGCGTAACTAGATCT	/	/
569	ACTCCTTGCTTGTTCCCGTGA	ACTCCTTGCTcGTTCCCGTGA	1mis	TGTGGAAAGGACGAAACACCACTCCTTGCTTGTTCCCGTGGTTTTGAGACGAACTATCTACAGTCCTGTCTCGTCTCGCTCCTGAGACTACTGGTCCGTACTACTCCTTGCTCGTTCCCGTGAGGCTTGGCGTAACTAGATCT	0.425689	0.633016
570	GGCTCCGAGACCCTTTGGCCC	GGgTCCGAGACCCTTTGGCCC	1mis	TGTGGAAAGGACGAAACACCGGCTCCGAGACCCTTTGGCCGTTTTGAGACGAACTATGAACCGAATCTCATCGTCTCGCTCCGTATGTAGTGCCATTGTACTGGGTCCGAGACCCTTTGGCCCGGCTTGGCGTAACTAGATCT	0.607939	0.993329
571	AGGGCTCGGATGTCACCGGGT	AGGGCTCGGATGTCACCGaGT	1mis	TGTGGAAAGGACGAAACACCAGGGCTCGGATGTCACCGGGGTTTTGAGACGAACTATGCGCATGCAGGCAACGTCTCGCTCCGTTTGCGGAAGGCCAGTACTAGGGCTCGGATGTCACCGAGTGGCTTGGCGTAACTAGATCT	0.464707	1
572	AAGTACATAGGCTTGTGCAGT	AAGaACATAGGCTTGTGCAGT	1mis	TGTGGAAAGGACGAAACACCAAGTACATAGGCTTGTGCAGGTTTTGAGACGAACTATGCGGTTCTAAGTTACGTCTCGCTCCTCTGCACTGCGAAACGTACTAAGAACATAGGCTTGTGCAGTGGCTTGGCGTAACTAGATCT	/	/
573	GCTCTCCATCCATGAGACCGA	cCTCTCCATCCATGAGACCGA	1mis	TGTGGAAAGGACGAAACACCGCTCTCCATCCATGAGACCGGTTTTGAGACGAACTATGCTGTAGTTAGTCACGTCTCGCTCCTGGGAAAGCTATGCTGTACTCCTCTCCATCCATGAGACCGAGGCTTGGCGTAACTAGATCT	0.888234	1
574	ACTATCAGGTAAGTTTGACGA	ACTATCAGGTAAGTTcGACGA	1mis	TGTGGAAAGGACGAAACACCACTATCAGGTAAGTTTGACGGTTTTGAGACGAACTATGGCATCCAACATATCGTCTCGCTCCGGAATAGGTCTATATGTACTACTATCAGGTAAGTTCGACGAGGCTTGGCGTAACTAGATCT	0.721184	0.937374
575	AGTCTCAGTTGTACCTGATGA	AGTCTCAGTaGTACCTGATGA	1mis	TGTGGAAAGGACGAAACACCAGTCTCAGTTGTACCTGATGGTTTTGAGACGAACTATGGCGGCATGGAGCACGTCTCGCTCCTTCATGCAGTCACCTGTACTAGTCTCAGTAGTACCTGATGAGGCTTGGCGTAACTAGATCT	/	/
576	ATCGCGTCCAACAACCGTAAG	ATCGCGTCCAACAACCGTAtG	1mis	TGTGGAAAGGACGAAACACCATCGCGTCCAACAACCGTAAGTTTTGAGACGAACTATGGTGTCTATGTAACCGTCTCGCTCCGCTGAAGCTCTTTGGGTACTATCGCGTCCAACAACCGTATGGGCTTGGCGTAACTAGATCT	0.849793	0.925954
577	AGGATTCGTGTTCGCCGTGGT	AGGtTTCGTGTTCGCCGTGGT	1mis	TGTGGAAAGGACGAAACACCAGGATTCGTGTTCGCCGTGGGTTTTGAGACGAACTATTACATCGCAACAGACGTCTCGCTCCGTAAACGTCGCAGTAGTACTAGGTTTCGTGTTCGCCGTGGTGGCTTGGCGTAACTAGATCT	0.906957	0.986163
578	ACTGTACTGACTCACCCCTCT	ACTGTACTGACTCACgCCTCT	1mis	TGTGGAAAGGACGAAACACCACTGTACTGACTCACCCCTCGTTTTGAGACGAACTATTCTGCAGAACTAGACGTCTCGCTCCGGTGTTAGTATCGCCGTACTACTGTACTGACTCACGCCTCTGGCTTGGCGTAACTAGATCT	0.194506	0.398022
579	GCACTATTCTGATGTCCAAGT	GCACTATTCTGATGaCCAAGT	1mis	TGTGGAAAGGACGAAACACCGCACTATTCTGATGTCCAAGGTTTTGAGACGAACTATTCTGGTCAAGAGGACGTCTCGCTCCTTAGCTAGTACCACAGTACTGCACTATTCTGATGACCAAGTGGCTTGGCGTAACTAGATCT	/	/
580	GAGTGTCCCATATCCGCCCGG	GAGgGTCCCATATCCGCCCGG	1mis	TGTGGAAAGGACGAAACACCGAGTGTCCCATATCCGCCCGGTTTTGAGACGAACTATTGAGACAACGAGTACGTCTCGCTCCCTTGGGATAATGTCTGTACTGAGGGTCCCATATCCGCCCGGGGCTTGGCGTAACTAGATCT	0.652084	1
581	ACCAACCGCATAATGCCCAGA	ACCAACCGCATtATGCCCAGA	1mis	TGTGGAAAGGACGAAACACCACCAACCGCATAATGCCCAGGTTTTGAGACGAACTCAAGAAGGACTTGGCGCGTCTCGCTCCGTATCTATACTCGGAGTACTACCAACCGCATTATGCCCAGAGGCTTGGCGTAACTAGATCT	0.386101	0.750449
582	AGACCAACCTGGCTATGATGC	AGACCAACCTGGCaATGATGC	1mis	TGTGGAAAGGACGAAACACCAGACCAACCTGGCTATGATGGTTTTGAGACGAACTCAAGGTGGCTCCTTCACGTCTCGCTCCGCGCCCTTATAAAGCGTACTAGACCAACCTGGCAATGATGCGGCTTGGCGTAACTAGATCT	0.914808	0.974795
583	ATCCATAGCCACCATAGCCAC	ATCCATAGCCACCATtGCCAC	1mis	TGTGGAAAGGACGAAACACCATCCATAGCCACCATAGCCAGTTTTGAGACGAACTCAAGTACAATGATCGCCGTCTCGCTCCTGCCAGTAACCAAGAGTACTATCCATAGCCACCATTGCCACGGCTTGGCGTAACTAGATCT	0.358809	0.419907
584	GGAAGCTCCAGCTGTCACCGC	GGAAGCTCCAGCTGTCgCCGC	1mis	TGTGGAAAGGACGAAACACCGGAAGCTCCAGCTGTCACCGGTTTTGAGACGAACTCAAGTCTGTTACAGAGCGTCTCGCTCCCTAATACTGATCGCAGTACTGGAAGCTCCAGCTGTCGCCGCGGCTTGGCGTAACTAGATCT	/	/
585	AGTCACTGCCAATCCAACCGG	AGTCACTGCCAATCCAtCCGG	1mis	TGTGGAAAGGACGAAACACCAGTCACTGCCAATCCAACCGGTTTTGAGACGAACTCAATCTTAGTGGACGTCGTCTCGCTCCTGATGTAGCCAAGGTGTACTAGTCACTGCCAATCCATCCGGGGCTTGGCGTAACTAGATCT	0.95783	1
586	GGACCGCCTCAACGCCGAGTT	GGACCGCCcCAACGCCGAGTT	1mis	TGTGGAAAGGACGAAACACCGGACCGCCTCAACGCCGAGTGTTTTGAGACGAACTCACCTTCGTTCTCAAGCGTCTCGCTCCCGCAAGGAGAGCATAGTACTGGACCGCCCCAACGCCGAGTTGGCTTGGCGTAACTAGATCT	/	/
587	GGATCGTCGCAATTCTCCCAT	GGAaCGTCGCAATTCTCCCAT	1mis	TGTGGAAAGGACGAAACACCGGATCGTCGCAATTCTCCCAGTTTTGAGACGAACTCACGACCAATGTTAACCGTCTCGCTCCTCCGGACTATTGGTGGTACTGGAACGTCGCAATTCTCCCATGGCTTGGCGTAACTAGATCT	/	/
588	AACAGTTCTTGTGTATACCGA	AcCAGTTCTTGTGTATACCGA	1mis	TGTGGAAAGGACGAAACACCAACAGTTCTTGTGTATACCGGTTTTGAGACGAACTCACGTAGCGTATAACACGTCTCGCTCCGCATCGTGCGAGCAAGTACTACCAGTTCTTGTGTATACCGAGGCTTGGCGTAACTAGATCT	/	/
589	ACTCACCTGCACTTGCCGAAG	ACaCACCTGCACTTGCCGAAG	1mis	TGTGGAAAGGACGAAACACCACTCACCTGCACTTGCCGAAGTTTTGAGACGAACTCACTCATCACATCTATCGTCTCGCTCCGTGTCTGAAGTAGCAGTACTACACACCTGCACTTGCCGAAGGGCTTGGCGTAACTAGATCT	0.684122	0.960457
590	GGAGGCCCAGTCTCTCCCCGG	GGAGGCCCAGTCTCTCCCaGG	1mis	TGTGGAAAGGACGAAACACCGGAGGCCCAGTCTCTCCCCGGTTTTGAGACGAACTCAGATCAATCAATGCGCGTCTCGCTCCCTATATTATCCGACTGTACTGGAGGCCCAGTCTCTCCCAGGGGCTTGGCGTAACTAGATCT	/	/
591	GTAGCCTTGTACCCCTATGAT	GaAGCCTTGTACCCCTATGAT	1mis	TGTGGAAAGGACGAAACACCGTAGCCTTGTACCCCTATGAGTTTTGAGACGAACTCAGATTGAGTCCGACCCGTCTCGCTCCGTCCGTTCGAGTAACGTACTGAAGCCTTGTACCCCTATGATGGCTTGGCGTAACTAGATCT	/	/
592	GAGGCTCGTTCAGGCTACCCC	GAGGCTCGTTCAGGCTtCCCC	1mis	TGTGGAAAGGACGAAACACCGAGGCTCGTTCAGGCTACCCGTTTTGAGACGAACTCAGGACTCTGTTGCTGCGTCTCGCTCCGAAGTAGGCAATAGTGTACTGAGGCTCGTTCAGGCTTCCCCGGCTTGGCGTAACTAGATCT	/	/
593	GCTGCTCGGTAGTCTGCTTCC	GCTGCTCGGTAGTCTGaTTCC	1mis	TGTGGAAAGGACGAAACACCGCTGCTCGGTAGTCTGCTTCGTTTTGAGACGAACTCAGTAAGATCACGTGTCGTCTCGCTCCGACCGGAGCTTCTTAGTACTGCTGCTCGGTAGTCTGATTCCGGCTTGGCGTAACTAGATCT	0.674391	0.975866
594	GTAGTCTCATCAACCGACCGG	GTgGTCTCATCAACCGACCGG	1mis	TGTGGAAAGGACGAAACACCGTAGTCTCATCAACCGACCGGTTTTGAGACGAACTCAGTAGCACACCTCCGCGTCTCGCTCCCGCGGAGCTTTCACGGTACTGTGGTCTCATCAACCGACCGGGGCTTGGCGTAACTAGATCT	/	/
595	ACACTCACTCAAGTTCAGGGT	ACACTCACTtAAGTTCAGGGT	1mis	TGTGGAAAGGACGAAACACCACACTCACTCAAGTTCAGGGGTTTTGAGACGAACTCAGTATGATAAGTGCTCGTCTCGCTCCTTACACGGCCACGCGGTACTACACTCACTTAAGTTCAGGGTGGCTTGGCGTAACTAGATCT	0.989374	0.999771
596	AGTACTCGTTGTCATTAAGGT	AGTACTCGgTGTCATTAAGGT	1mis	TGTGGAAAGGACGAAACACCAGTACTCGTTGTCATTAAGGGTTTTGAGACGAACTCAGTCTTGTGGAGACACGTCTCGCTCCGAAACATCATAAGGGGTACTAGTACTCGGTGTCATTAAGGTGGCTTGGCGTAACTAGATCT	0.882239	1
597	GGACACCGCTCAGCCGGCCGC	GGACACCGCTCAGCCGGgCGC	1mis	TGTGGAAAGGACGAAACACCGGACACCGCTCAGCCGGCCGGTTTTGAGACGAACTCATAACTCGTTATGGACGTCTCGCTCCGCGAGTCAAAGATTCGTACTGGACACCGCTCAGCCGGGCGCGGCTTGGCGTAACTAGATCT	0.610569	0.868999
598	GTGGTCCTCAGAGTTTGGATG	GTGGTCCcCAGAGTTTGGATG	1mis	TGTGGAAAGGACGAAACACCGTGGTCCTCAGAGTTTGGATGTTTTGAGACGAACTCATCTGCATCGTTGAACGTCTCGCTCCGGTAGTTGTTATTGCGTACTGTGGTCCCCAGAGTTTGGATGGGCTTGGCGTAACTAGATCT	0.999122	1
599	ACTCTTCGATAGCCTCGGGCT	ACTCTTCGATAGaCTCGGGCT	1mis	TGTGGAAAGGACGAAACACCACTCTTCGATAGCCTCGGGCGTTTTGAGACGAACTCATCTTCAAGGTATCACGTCTCGCTCCTGAGGACAATGTAAGGTACTACTCTTCGATAGACTCGGGCTGGCTTGGCGTAACTAGATCT	0.707414	0.983426
600	GCAGGCTCAGAGAAGAGTCAG	GaAGGCTCAGAGAAGAGTCAG	1mis	TGTGGAAAGGACGAAACACCGCAGGCTCAGAGAAGAGTCAGTTTTGAGACGAACTCCAAGATCTTACTGATCGTCTCGCTCCCTAGCTGTGGCGCCAGTACTGAAGGCTCAGAGAAGAGTCAGGGCTTGGCGTAACTAGATCT	/	/
601	GTGACTCCTCAGTTAAACGAA	GTGACTCCTCAGTTAAcCGAA	1mis	TGTGGAAAGGACGAAACACCGTGACTCCTCAGTTAAACGAGTTTTGAGACGAACTCCATCTCTTACATCTCCGTCTCGCTCCTCGGGTTATGCAGAAGTACTGTGACTCCTCAGTTAACCGAAGGCTTGGCGTAACTAGATCT	0.730863	0.796453
602	GTGTAGTCACCACCAAAGGCA	tTGTAGTCACCACCAAAGGCA	1mis	TGTGGAAAGGACGAAACACCGTGTAGTCACCACCAAAGGCGTTTTGAGACGAACTCCGAATGATATTACAGCGTCTCGCTCCCGCTGAACTACTAATGTACTTTGTAGTCACCACCAAAGGCAGGCTTGGCGTAACTAGATCT	/	/
603	GTTCCGTTCACGGTTCACCAG	GTTCtGTTCACGGTTCACCAG	1mis	TGTGGAAAGGACGAAACACCGTTCCGTTCACGGTTCACCAGTTTTGAGACGAACTCCGCCAAGTCTGTATACGTCTCGCTCCTGTGGGTGGCATTCTGTACTGTTCTGTTCACGGTTCACCAGGGCTTGGCGTAACTAGATCT	0.989745	0.998466
604	ATGACATTGTCTCCACAGAAG	ATGACATTGTCTCCACAcAAG	1mis	TGTGGAAAGGACGAAACACCATGACATTGTCTCCACAGAAGTTTTGAGACGAACTCCGCGTCACTTGGATACGTCTCGCTCCTCCGGTTATATACCCGTACTATGACATTGTCTCCACACAAGGGCTTGGCGTAACTAGATCT	0.668804	0.988186
605	GCAGCGTCGACTTTACTCGCC	GCAGCGTCGgCTTTACTCGCC	1mis	TGTGGAAAGGACGAAACACCGCAGCGTCGACTTTACTCGCGTTTTGAGACGAACTCCGGAACACCATATTACGTCTCGCTCCCTACAACCAACGCTGGTACTGCAGCGTCGGCTTTACTCGCCGGCTTGGCGTAACTAGATCT	/	/
606	ATCGTCGTCCTCGAGCAGTGA	ATCGTCGTCCTCGAGgAGTGA	1mis	TGTGGAAAGGACGAAACACCATCGTCGTCCTCGAGCAGTGGTTTTGAGACGAACTCCTAATGTGTACGAATCGTCTCGCTCCGGATTTAAGATCGATGTACTATCGTCGTCCTCGAGGAGTGAGGCTTGGCGTAACTAGATCT	0.848543	0.967482
607	AAGTCATGTACAGCGATTGGA	AAGTCATGTACAGCGATTtGA	1mis	TGTGGAAAGGACGAAACACCAAGTCATGTACAGCGATTGGGTTTTGAGACGAACTCCTCAGAATATTACCTCGTCTCGCTCCTCCGAGGATGCCGTCGTACTAAGTCATGTACAGCGATTTGAGGCTTGGCGTAACTAGATCT	1	1
608	GACCGCGTAGACGCTTAGGTC	GACCGCGTAGACGaTTAGGTC	1mis	TGTGGAAAGGACGAAACACCGACCGCGTAGACGCTTAGGTGTTTTGAGACGAACTCCTCTATACGTACGATCGTCTCGCTCCGTCTATTGACGAATCGTACTGACCGCGTAGACGATTAGGTCGGCTTGGCGTAACTAGATCT	0.416928	0.672501
609	GTGGAGTCTAGACTTCCCCAA	GTGGAGTCTAGcCTTCCCCAA	1mis	TGTGGAAAGGACGAAACACCGTGGAGTCTAGACTTCCCCAGTTTTGAGACGAACTCCTGCATGACTGCACCCGTCTCGCTCCCGCTACTGTAGAGTCGTACTGTGGAGTCTAGCCTTCCCCAAGGCTTGGCGTAACTAGATCT	0.790686	1
610	GATTGGCCGAGGGATGAGTGA	GATTGtCCGAGGGATGAGTGA	1mis	TGTGGAAAGGACGAAACACCGATTGGCCGAGGGATGAGTGGTTTTGAGACGAACTCCTGGCATCATAGCGGCGTCTCGCTCCGCGCGGTTTAGAGGTGTACTGATTGTCCGAGGGATGAGTGAGGCTTGGCGTAACTAGATCT	1	1
611	GGCAGCGTCAGTGACAACGTT	GGCAGCGTCAGTGAtAACGTT	1mis	TGTGGAAAGGACGAAACACCGGCAGCGTCAGTGACAACGTGTTTTGAGACGAACTCCTTGATTACACATTCCGTCTCGCTCCGGGCATGTACGGAAAGTACTGGCAGCGTCAGTGATAACGTTGGCTTGGCGTAACTAGATCT	/	/
612	ATGGCCTTTCCACATCCCTGT	ATGtCCTTTCCACATCCCTGT	1mis	TGTGGAAAGGACGAAACACCATGGCCTTTCCACATCCCTGGTTTTGAGACGAACTCGAAGATCTGTTGGTCCGTCTCGCTCCTACGCGATTTACAGTGTACTATGTCCTTTCCACATCCCTGTGGCTTGGCGTAACTAGATCT	/	/
613	GGTCTTTAACCAGAAGAGAGA	GGTCaTTAACCAGAAGAGAGA	1mis	TGTGGAAAGGACGAAACACCGGTCTTTAACCAGAAGAGAGGTTTTGAGACGAACTCGAAGGTACTGTCCACCGTCTCGCTCCTGTCGTTAAGTCGATGTACTGGTCATTAACCAGAAGAGAGAGGCTTGGCGTAACTAGATCT	/	/
614	GGAACGATCAACTTACCGGAA	cGAACGATCAACTTACCGGAA	1mis	TGTGGAAAGGACGAAACACCGGAACGATCAACTTACCGGAGTTTTGAGACGAACTCGAAGGTTCGCCTGTTCGTCTCGCTCCTCCCACCGTTTGCGAGTACTCGAACGATCAACTTACCGGAAGGCTTGGCGTAACTAGATCT	0.538155	0.95672
615	GAAGACTCACTGCTCAGCCCA	cAAGACTCACTGCTCAGCCCA	1mis	TGTGGAAAGGACGAAACACCGAAGACTCACTGCTCAGCCCGTTTTGAGACGAACTCGAATGCCTCGATTCCCGTCTCGCTCCGCTTGCCATCTCGGTGTACTCAAGACTCACTGCTCAGCCCAGGCTTGGCGTAACTAGATCT	/	/
616	GGCACGCTAATGTTATACTGA	GGCACGCTAATGTTATACTcA	1mis	TGTGGAAAGGACGAAACACCGGCACGCTAATGTTATACTGGTTTTGAGACGAACTCGAATGTTGAGATTCGCGTCTCGCTCCTAGTCTCGATTGGATGTACTGGCACGCTAATGTTATACTCAGGCTTGGCGTAACTAGATCT	/	/
617	AACAACAGCCACAGCATACGT	AgCAACAGCCACAGCATACGT	1mis	TGTGGAAAGGACGAAACACCAACAACAGCCACAGCATACGGTTTTGAGACGAACTCGACACTCAACAAGAACGTCTCGCTCCTATGTAAGCGAGGTCGTACTAGCAACAGCCACAGCATACGTGGCTTGGCGTAACTAGATCT	0.314794	0.576997
618	GGAGACCTGCAAATAAGAGGA	GGAGACCTGCAAATAAGgGGA	1mis	TGTGGAAAGGACGAAACACCGGAGACCTGCAAATAAGAGGGTTTTGAGACGAACTCGATAGATGCCGTAAGCGTCTCGCTCCGACGATTGTATGAGCGTACTGGAGACCTGCAAATAAGGGGAGGCTTGGCGTAACTAGATCT	/	/
619	AAGGACAGCACAAAGGCGGCA	AAGGACAGCACAcAGGCGGCA	1mis	TGTGGAAAGGACGAAACACCAAGGACAGCACAAAGGCGGCGTTTTGAGACGAACTCGCACTGATTCTACTGCGTCTCGCTCCTATTCGCATGGATGTGTACTAAGGACAGCACACAGGCGGCAGGCTTGGCGTAACTAGATCT	/	/
620	GCGCTCTCGACACTATGCGAA	GCGCTCTCGACACTAgGCGAA	1mis	TGTGGAAAGGACGAAACACCGCGCTCTCGACACTATGCGAGTTTTGAGACGAACTCGCTACAATTCATCTACGTCTCGCTCCGGGACGTTCCCTGCAGTACTGCGCTCTCGACACTAGGCGAAGGCTTGGCGTAACTAGATCT	0.851894	0.872993
621	GTGCCCCTCATGAATCCCGGG	GTGCCCaTCATGAATCCCGGG	1mis	TGTGGAAAGGACGAAACACCGTGCCCCTCATGAATCCCGGGTTTTGAGACGAACTCGGATAGAGCTTGCCACGTCTCGCTCCTATCTAGGGAGACCAGTACTGTGCCCATCATGAATCCCGGGGGCTTGGCGTAACTAGATCT	0.771573	1
622	AGTCGACAGCAACTTCCAGTG	AGTCGACAGCAAtTTCCAGTG	1mis	TGTGGAAAGGACGAAACACCAGTCGACAGCAACTTCCAGTGTTTTGAGACGAACTCGGCAATTGAGGTCAACGTCTCGCTCCGAAAGACGAACCGGTGTACTAGTCGACAGCAATTTCCAGTGGGCTTGGCGTAACTAGATCT	0.819804	0.969848
623	GCAAACCGTGAAGCAACTGAA	GCAAACCGTGAAGCAAaTGAA	1mis	TGTGGAAAGGACGAAACACCGCAAACCGTGAAGCAACTGAGTTTTGAGACGAACTCGGCATGAAGACGATGCGTCTCGCTCCGTGTCACCGCCATAAGTACTGCAAACCGTGAAGCAAATGAAGGCTTGGCGTAACTAGATCT	0.71452	0.926229
624	ACTCCTTGCTTGTTCCCGTGA	ACTCCTTGCTTGTTCCCGTaA	1mis	TGTGGAAAGGACGAAACACCACTCCTTGCTTGTTCCCGTGGTTTTGAGACGAACTCGGCATGTCACTAGAGCGTCTCGCTCCTTCCAACTTGGCGTTGTACTACTCCTTGCTTGTTCCCGTAAGGCTTGGCGTAACTAGATCT	0.677472	1
625	GTGCTTCCGGAGCGAACGCGA	GTGCTTCCGGAGCGAACGCtA	1mis	TGTGGAAAGGACGAAACACCGTGCTTCCGGAGCGAACGCGGTTTTGAGACGAACTCGGTACGATGCGGAGGCGTCTCGCTCCCTGTTATCGGAACGCGTACTGTGCTTCCGGAGCGAACGCTAGGCTTGGCGTAACTAGATCT	0.812163	0.995343
626	AGTATGCCACTGCCTGAGCGT	AGTATtCCACTGCCTGAGCGT	1mis	TGTGGAAAGGACGAAACACCAGTATGCCACTGCCTGAGCGGTTTTGAGACGAACTCGGTGAAGTTATACCTCGTCTCGCTCCGAAACGTGAAACGTAGTACTAGTATTCCACTGCCTGAGCGTGGCTTGGCGTAACTAGATCT	/	/
627	GAAGGCGTAGACTTATCTGAA	GAAGGCGTAGACTTATaTGAA	1mis	TGTGGAAAGGACGAAACACCGAAGGCGTAGACTTATCTGAGTTTTGAGACGAACTCGTAATTGTAGCTGTTCGTCTCGCTCCGTCCATATAGTGGAGGTACTGAAGGCGTAGACTTATATGAAGGCTTGGCGTAACTAGATCT	0.68418	0.878947
628	GCAGCACCAGCACCGCGACGT	GCAGCACCAGCACCGCGACcT	1mis	TGTGGAAAGGACGAAACACCGCAGCACCAGCACCGCGACGGTTTTGAGACGAACTCGTGTTACAGTGTGTCCGTCTCGCTCCTCACTCGCCCATTTCGTACTGCAGCACCAGCACCGCGACCTGGCTTGGCGTAACTAGATCT	0.88813	0.971493
629	GTGACTGGTTTCCTGCTGGGC	GTGACTGGTTgCCTGCTGGGC	1mis	TGTGGAAAGGACGAAACACCGTGACTGGTTTCCTGCTGGGGTTTTGAGACGAACTCTAACCGTAGACTACTCGTCTCGCTCCTATCTAACCGATGTGGTACTGTGACTGGTTGCCTGCTGGGCGGCTTGGCGTAACTAGATCT	0.616372	0.765385
630	ATAGCCACATCAAAAGAACAA	ATAGCCACATCAAAAGgACAA	1mis	TGTGGAAAGGACGAAACACCATAGCCACATCAAAAGAACAGTTTTGAGACGAACTCTAATGTTCATGCGAACGTCTCGCTCCTACCGCTTGCCAACCGTACTATAGCCACATCAAAAGGACAAGGCTTGGCGTAACTAGATCT	/	/
631	ACTTCAGCGACGACAGCAAGA	ACTTCAGCGACaACAGCAAGA	1mis	TGTGGAAAGGACGAAACACCACTTCAGCGACGACAGCAAGGTTTTGAGACGAACTCTACTCGATATCGGCACGTCTCGCTCCTAATGGGCCATCCCAGTACTACTTCAGCGACAACAGCAAGAGGCTTGGCGTAACTAGATCT	/	/
632	ATGCAACCAGCAAAGGAGATG	ATGCAAtCAGCAAAGGAGATG	1mis	TGTGGAAAGGACGAAACACCATGCAACCAGCAAAGGAGATGTTTTGAGACGAACTCTCCAGTTACATAGCTCGTCTCGCTCCGCTGAGTTTACTAGTGTACTATGCAATCAGCAAAGGAGATGGGCTTGGCGTAACTAGATCT	/	/
633	AGCAGTCATCAGACAGCCGAT	tGCAGTCATCAGACAGCCGAT	1mis	TGTGGAAAGGACGAAACACCAGCAGTCATCAGACAGCCGAGTTTTGAGACGAACTCTCGAGGAACAGTAAGCGTCTCGCTCCGTTCGTCAAGCTTTCGTACTTGCAGTCATCAGACAGCCGATGGCTTGGCGTAACTAGATCT	/	/
634	AATCACCATAAGGTTCATGCA	AATCACCATcAGGTTCATGCA	1mis	TGTGGAAAGGACGAAACACCAATCACCATAAGGTTCATGCGTTTTGAGACGAACTCTGAACTGAATAGATCCGTCTCGCTCCTATTGTGTTGGCCAAGTACTAATCACCATCAGGTTCATGCAGGCTTGGCGTAACTAGATCT	0.627188	1
635	GATCCCATACTCACCAGAACA	GATCCCATACaCACCAGAACA	1mis	TGTGGAAAGGACGAAACACCGATCCCATACTCACCAGAACGTTTTGAGACGAACTCTGATCACAGAGATGACGTCTCGCTCCTAGACTGAATTGCTCGTACTGATCCCATACACACCAGAACAGGCTTGGCGTAACTAGATCT	/	/
636	GGTTCCTTGACGGGTCCCGGA	GGaTCCTTGACGGGTCCCGGA	1mis	TGTGGAAAGGACGAAACACCGGTTCCTTGACGGGTCCCGGGTTTTGAGACGAACTCTGGTTGGCAATGGAACGTCTCGCTCCGTCCCTTCGCAATCGGTACTGGATCCTTGACGGGTCCCGGAGGCTTGGCGTAACTAGATCT	0.925653	1
637	AACGGCTCCAATGAGGACCGC	AACGGCTCCAATGAGGACCtC	1mis	TGTGGAAAGGACGAAACACCAACGGCTCCAATGAGGACCGGTTTTGAGACGAACTCTGTAATGCGAGGTTACGTCTCGCTCCGAGCTATATTCAGTCGTACTAACGGCTCCAATGAGGACCTCGGCTTGGCGTAACTAGATCT	0.824572	0.980007
638	ACGACCTCATCAAGCGAGCGA	ACGACCTCATCAAGCGAGgGA	1mis	TGTGGAAAGGACGAAACACCACGACCTCATCAAGCGAGCGGTTTTGAGACGAACTCTTACCTCAAGGTTCGCGTCTCGCTCCGAGTCAACGTGATCAGTACTACGACCTCATCAAGCGAGGGAGGCTTGGCGTAACTAGATCT	/	/
639	GAGCGATGTGCCGTTCACCCT	GAGCGATGTGCCGTaCACCCT	1mis	TGTGGAAAGGACGAAACACCGAGCGATGTGCCGTTCACCCGTTTTGAGACGAACTCTTCGACCAATGATCCCGTCTCGCTCCTGTTAAAGTGACTCCGTACTGAGCGATGTGCCGTACACCCTGGCTTGGCGTAACTAGATCT	/	/
640	GTCCTCCAGCTGCAGCACCTG	GTCCTCCAGCaGCAGCACCTG	1mis	TGTGGAAAGGACGAAACACCGTCCTCCAGCTGCAGCACCTGTTTTGAGACGAACTCTTCGCGTCACAATAACGTCTCGCTCCGGTAAAGCGTACTGTGTACTGTCCTCCAGCAGCAGCACCTGGGCTTGGCGTAACTAGATCT	0.858568	1
641	AGCAGTCATCAGACAGCCGAT	AGCAGTCATCAGcCAGCCGAT	1mis	TGTGGAAAGGACGAAACACCAGCAGTCATCAGACAGCCGAGTTTTGAGACGAACTCTTGCTTACATACTGTCGTCTCGCTCCGTTCGTTTAGATGGTGTACTAGCAGTCATCAGCCAGCCGATGGCTTGGCGTAACTAGATCT	/	/
642	ACCCATCCTTATACTCATACC	ACCCATCCTTcTACTCATACC	1mis	TGTGGAAAGGACGAAACACCACCCATCCTTATACTCATACGTTTTGAGACGAACTCTTGGATCTCAGCTGACGTCTCGCTCCGGTGCGAATCCGGTAGTACTACCCATCCTTCTACTCATACCGGCTTGGCGTAACTAGATCT	/	/
643	AGGTTCCTGGCGAAACACGGC	AGGTTCCTGGaGAAACACGGC	1mis	TGTGGAAAGGACGAAACACCAGGTTCCTGGCGAAACACGGGTTTTGAGACGAACTGAACAGTGTCCTAGAACGTCTCGCTCCCTTTGGGTAGATAAAGTACTAGGTTCCTGGAGAAACACGGCGGCTTGGCGTAACTAGATCT	0.908853	0.996881
644	GAGGATTCAGATGACTACGAT	GtGGATTCAGATGACTACGAT	1mis	TGTGGAAAGGACGAAACACCGAGGATTCAGATGACTACGAGTTTTGAGACGAACTGAAGTACCAATCACAGCGTCTCGCTCCCTATCGGCCTTCATAGTACTGTGGATTCAGATGACTACGATGGCTTGGCGTAACTAGATCT	/	/
645	AAGGCTCAGTCCCCACCTCTG	AAGGCTCAGTCCCCAaCTCTG	1mis	TGTGGAAAGGACGAAACACCAAGGCTCAGTCCCCACCTCTGTTTTGAGACGAACTGACACTCATATCCTCACGTCTCGCTCCGGTCTCCGGTTCGTTGTACTAAGGCTCAGTCCCCAACTCTGGGCTTGGCGTAACTAGATCT	0.951847	1
646	AACACGTCATGTACCATGACT	AACACGTCATGgACCATGACT	1mis	TGTGGAAAGGACGAAACACCAACACGTCATGTACCATGACGTTTTGAGACGAACTGACGCACTTACATCCTCGTCTCGCTCCGCATCCCGGGACGTTGTACTAACACGTCATGGACCATGACTGGCTTGGCGTAACTAGATCT	/	/
647	AGACCAGCCTCAGCACAGGTG	AGACCAGCCTCAaCACAGGTG	1mis	TGTGGAAAGGACGAAACACCAGACCAGCCTCAGCACAGGTGTTTTGAGACGAACTGACGCTCTCGTCTGTCCGTCTCGCTCCTTGCTGACCTCTGCGGTACTAGACCAGCCTCAACACAGGTGGGCTTGGCGTAACTAGATCT	/	/
648	GAGACTCGACGCCCCGTACGA	GAGACTCGACGCCCtGTACGA	1mis	TGTGGAAAGGACGAAACACCGAGACTCGACGCCCCGTACGGTTTTGAGACGAACTGACGTTAGTGGCACTTCGTCTCGCTCCTCTCGTAGCTACTGTGTACTGAGACTCGACGCCCTGTACGAGGCTTGGCGTAACTAGATCT	0.92357	0.977111
649	ACCCAACCAGAACCTCTCCGA	ACCCAACCAGAACCTCTCCaA	1mis	TGTGGAAAGGACGAAACACCACCCAACCAGAACCTCTCCGGTTTTGAGACGAACTGACTAAGCTTACTCTCCGTCTCGCTCCGCCGTAACCATGGTTGTACTACCCAACCAGAACCTCTCCAAGGCTTGGCGTAACTAGATCT	0.789334	0.995859
650	GCTCTACGTCTACTACTCAGT	GCTCTACGTCTACTACTCAtT	1mis	TGTGGAAAGGACGAAACACCGCTCTACGTCTACTACTCAGGTTTTGAGACGAACTGACTCCAGTTCCTAAGCGTCTCGCTCCTGGCTTGGTGGTCTAGTACTGCTCTACGTCTACTACTCATTGGCTTGGCGTAACTAGATCT	0.704728	0.997461
651	GTGCTTCCGGAGCGAACGCGA	GTGCaTCCGGAGCGAACGCGA	1mis	TGTGGAAAGGACGAAACACCGTGCTTCCGGAGCGAACGCGGTTTTGAGACGAACTGAGCAACATGAGACTTCGTCTCGCTCCCTGTGTTGTCCGATTGTACTGTGCATCCGGAGCGAACGCGAGGCTTGGCGTAACTAGATCT	/	/
652	GCAGGCACTTGCCGTACTGGC	GCAGtCACTTGCCGTACTGGC	1mis	TGTGGAAAGGACGAAACACCGCAGGCACTTGCCGTACTGGGTTTTGAGACGAACTGAGCAATGGACTCATTCGTCTCGCTCCGGCTAACTCAACTATGTACTGCAGTCACTTGCCGTACTGGCGGCTTGGCGTAACTAGATCT	0.814218	1
653	GCTCGCCAAGAGTGTCGGCGC	GCTCGCCAAGAGTGTCcGCGC	1mis	TGTGGAAAGGACGAAACACCGCTCGCCAAGAGTGTCGGCGGTTTTGAGACGAACTGAGCAGTACCGGATGTCGTCTCGCTCCGACCCACCTGCTTTGGTACTGCTCGCCAAGAGTGTCCGCGCGGCTTGGCGTAACTAGATCT	0.871343	0.971157
654	GCTGCTCAAAGTTGGACATGA	GCTGCTCAAAtTTGGACATGA	1mis	TGTGGAAAGGACGAAACACCGCTGCTCAAAGTTGGACATGGTTTTGAGACGAACTGAGGTTATGGCTCTACCGTCTCGCTCCGCCGACGCCTACGATGTACTGCTGCTCAAATTTGGACATGAGGCTTGGCGTAACTAGATCT	0.531006	0.677828
655	AGTCGCCGCTTCTGGAACCTG	AGTCGCCGCTTCTtGAACCTG	1mis	TGTGGAAAGGACGAAACACCAGTCGCCGCTTCTGGAACCTGTTTTGAGACGAACTGAGTCCAGTAACCAAGCGTCTCGCTCCGCTTCTTGATCGGGAGTACTAGTCGCCGCTTCTTGAACCTGGGCTTGGCGTAACTAGATCT	0.659552	0.717464
656	GAAGCCCTTGGATATATCTGT	GAAcCCCTTGGATATATCTGT	1mis	TGTGGAAAGGACGAAACACCGAAGCCCTTGGATATATCTGGTTTTGAGACGAACTGAGTGCCGCGTTGCACCGTCTCGCTCCGAACTTAGAGTCAATGTACTGAACCCCTTGGATATATCTGTGGCTTGGCGTAACTAGATCT	0.975242	1
657	GCCCCACCGCGGAGACCGCAG	GCCCCcCCGCGGAGACCGCAG	1mis	TGTGGAAAGGACGAAACACCGCCCCACCGCGGAGACCGCAGTTTTGAGACGAACTGAGTGTGACGTTGCCACGTCTCGCTCCGACAGACCTTATTTGGTACTGCCCCCCCGCGGAGACCGCAGGGCTTGGCGTAACTAGATCT	/	/
658	GGCCAGTCGTGCCAGCACAGG	GGtCAGTCGTGCCAGCACAGG	1mis	TGTGGAAAGGACGAAACACCGGCCAGTCGTGCCAGCACAGGTTTTGAGACGAACTGAGTTGTATGTGCATTCGTCTCGCTCCCTCATCAGCTGGAGTGTACTGGTCAGTCGTGCCAGCACAGGGGCTTGGCGTAACTAGATCT	/	/
659	AATGGATCTGACACCGACCAA	AATGGATCTGACcCCGACCAA	1mis	TGTGGAAAGGACGAAACACCAATGGATCTGACACCGACCAGTTTTGAGACGAACTGAGTTGTCGTGCCAGACGTCTCGCTCCGCCATTAAGAATATGGTACTAATGGATCTGACCCCGACCAAGGCTTGGCGTAACTAGATCT	/	/
660	AACATCTTCATGCCTATGTGA	AACATCTTCATGCtTATGTGA	1mis	TGTGGAAAGGACGAAACACCAACATCTTCATGCCTATGTGGTTTTGAGACGAACTGATATGTTGGTATAGGCGTCTCGCTCCTATGTGGTTGCACGCGTACTAACATCTTCATGCTTATGTGAGGCTTGGCGTAACTAGATCT	0.821533	1
661	ACAGAACGAATGTCCGCAAGG	ACAGcACGAATGTCCGCAAGG	1mis	TGTGGAAAGGACGAAACACCACAGAACGAATGTCCGCAAGGTTTTGAGACGAACTGATGCTTAACAATGAGCGTCTCGCTCCGGTGACGGTAACGAAGTACTACAGCACGAATGTCCGCAAGGGGCTTGGCGTAACTAGATCT	/	/
662	GTGCCGATAAGATCAGCCGGC	GaGCCGATAAGATCAGCCGGC	1mis	TGTGGAAAGGACGAAACACCGTGCCGATAAGATCAGCCGGGTTTTGAGACGAACTGATGGTAGATGATGTTCGTCTCGCTCCTATCTCATGTCTAACGTACTGAGCCGATAAGATCAGCCGGCGGCTTGGCGTAACTAGATCT	0.778021	0.985145
663	AGGGCATTTCATGATGCAGGC	AGcGCATTTCATGATGCAGGC	1mis	TGTGGAAAGGACGAAACACCAGGGCATTTCATGATGCAGGGTTTTGAGACGAACTGCAACCAGATCGACTGCGTCTCGCTCCTACATGGTTACATGCGTACTAGCGCATTTCATGATGCAGGCGGCTTGGCGTAACTAGATCT	0.273756	0.471792
664	GGGCCCAACACCGAGACTCAG	GGGCCCAAaACCGAGACTCAG	1mis	TGTGGAAAGGACGAAACACCGGGCCCAACACCGAGACTCAGTTTTGAGACGAACTGCAAGATGCAAGGCGACGTCTCGCTCCGGGCTGCAGGTGTATGTACTGGGCCCAAAACCGAGACTCAGGGCTTGGCGTAACTAGATCT	0.867108	0.987394
665	ATGGAATCACAGTTGTACTGA	ATGGAATCACAGTTGTACTtA	1mis	TGTGGAAAGGACGAAACACCATGGAATCACAGTTGTACTGGTTTTGAGACGAACTGCACGACAAGTATCAACGTCTCGCTCCGCTGGAACGCAGTTGGTACTATGGAATCACAGTTGTACTTAGGCTTGGCGTAACTAGATCT	0.607443	0.845073
666	ATCACCAGCTTTGTAGACAGG	ATgACCAGCTTTGTAGACAGG	1mis	TGTGGAAAGGACGAAACACCATCACCAGCTTTGTAGACAGGTTTTGAGACGAACTGCACGTAGATATAGGTCGTCTCGCTCCGGATGTCACCTGTGTGTACTATGACCAGCTTTGTAGACAGGGGCTTGGCGTAACTAGATCT	0.866524	1
667	GCAAGCCCACAACCCACTGGC	GCcAGCCCACAACCCACTGGC	1mis	TGTGGAAAGGACGAAACACCGCAAGCCCACAACCCACTGGGTTTTGAGACGAACTGCAGACGAATGTCTTGCGTCTCGCTCCCGACGCATACATCACGTACTGCCAGCCCACAACCCACTGGCGGCTTGGCGTAACTAGATCT	0.704551	0.866047
668	AACGTTCCTGAAGATAGTCTG	AACGTTCCTGAAGATcGTCTG	1mis	TGTGGAAAGGACGAAACACCAACGTTCCTGAAGATAGTCTGTTTTGAGACGAACTGCAGACTAACTTGTGACGTCTCGCTCCGGTCGGCCAGTGCTTGTACTAACGTTCCTGAAGATCGTCTGGGCTTGGCGTAACTAGATCT	0.551005	0.619467
669	ATGGCCCTTTCAACGTCCTGT	ATGGCCCTTTCgACGTCCTGT	1mis	TGTGGAAAGGACGAAACACCATGGCCCTTTCAACGTCCTGGTTTTGAGACGAACTGCAGATTCCTGCGAAGCGTCTCGCTCCTACGCATTGGTATTGGTACTATGGCCCTTTCGACGTCCTGTGGCTTGGCGTAACTAGATCT	/	/
670	AATCCATAATCCGCTGACGCG	AATCCATAATCCGaTGACGCG	1mis	TGTGGAAAGGACGAAACACCAATCCATAATCCGCTGACGCGTTTTGAGACGAACTGCAGTAGTTAAGTACGCGTCTCGCTCCTAAGAAGCATAGTTCGTACTAATCCATAATCCGATGACGCGGGCTTGGCGTAACTAGATCT	/	/
671	GATCACGCTGTTCCCAGAGAG	GATtACGCTGTTCCCAGAGAG	1mis	TGTGGAAAGGACGAAACACCGATCACGCTGTTCCCAGAGAGTTTTGAGACGAACTGCATGCAATGGAGGATCGTCTCGCTCCGTGCCTCGAGGTATTGTACTGATTACGCTGTTCCCAGAGAGGGCTTGGCGTAACTAGATCT	0.74251	0.912065
672	GGACATTCTAATCAACAACGC	GGACATTCTAATCAACAACcC	1mis	TGTGGAAAGGACGAAACACCGGACATTCTAATCAACAACGGTTTTGAGACGAACTGCCGGTATAACAATAGCGTCTCGCTCCCGCAAATAGGTGGCCGTACTGGACATTCTAATCAACAACCCGGCTTGGCGTAACTAGATCT	/	/
673	GAAGCCCGTGATGCACTCAAA	GAAGCCCGgGATGCACTCAAA	1mis	TGTGGAAAGGACGAAACACCGAAGCCCGTGATGCACTCAAGTTTTGAGACGAACTGCGAATTGCACACTTCCGTCTCGCTCCGCTCAGTACCACTGAGTACTGAAGCCCGGGATGCACTCAAAGGCTTGGCGTAACTAGATCT	0.78593	0.998633
674	ACAATGTCATCACTAATGAGG	ACAATGTCATCAgTAATGAGG	1mis	TGTGGAAAGGACGAAACACCACAATGTCATCACTAATGAGGTTTTGAGACGAACTGCGCTCACGTAATCTCCGTCTCGCTCCGCCCGAGTCTGGGTTGTACTACAATGTCATCAGTAATGAGGGGCTTGGCGTAACTAGATCT	0.145491	0.214269
675	GGTCTCTGTAGCACTATCCCA	GcTCTCTGTAGCACTATCCCA	1mis	TGTGGAAAGGACGAAACACCGGTCTCTGTAGCACTATCCCGTTTTGAGACGAACTGCGGATCAATGCAACACGTCTCGCTCCTTGTTGCAGATAGCTGTACTGCTCTCTGTAGCACTATCCCAGGCTTGGCGTAACTAGATCT	/	/
676	GTGGTCGGGGAGTTTCTCCGT	GTGGTCGGGGAaTTTCTCCGT	1mis	TGTGGAAAGGACGAAACACCGTGGTCGGGGAGTTTCTCCGGTTTTGAGACGAACTGCGTGTATTCTCTAGGCGTCTCGCTCCGGTATATCCTCTTATGTACTGTGGTCGGGGAATTTCTCCGTGGCTTGGCGTAACTAGATCT	0.916837	0.983797
677	GGCAGCATCTCACCCTTGGGA	GGCAGCATCTCACCCgTGGGA	1mis	TGTGGAAAGGACGAAACACCGGCAGCATCTCACCCTTGGGGTTTTGAGACGAACTGCGTTAATGCTTGATTCGTCTCGCTCCGTATAATGACTAAGCGTACTGGCAGCATCTCACCCGTGGGAGGCTTGGCGTAACTAGATCT	0.872157	0.980093
678	GGGACCCCGCCGCCCACCAGG	GGGACCCCGCgGCCCACCAGG	1mis	TGTGGAAAGGACGAAACACCGGGACCCCGCCGCCCACCAGGTTTTGAGACGAACTGCTCAATTCTCAAGAGCGTCTCGCTCCCGCCCGTATCTCAACGTACTGGGACCCCGCGGCCCACCAGGGGCTTGGCGTAACTAGATCT	/	/
679	GATGCCGGAGACCCCAACTGG	tATGCCGGAGACCCCAACTGG	1mis	TGTGGAAAGGACGAAACACCGATGCCGGAGACCCCAACTGGTTTTGAGACGAACTGCTTCAGGATAGTGCTCGTCTCGCTCCTAGAGTCCCGGTCGCGTACTTATGCCGGAGACCCCAACTGGGGCTTGGCGTAACTAGATCT	/	/
680	GCGGCTCTTCAGTAAATCCTC	GCGGCTCTTCAGTAAATtCTC	1mis	TGTGGAAAGGACGAAACACCGCGGCTCTTCAGTAAATCCTGTTTTGAGACGAACTGGAACGCACCTTATTACGTCTCGCTCCGACCAATATTGACTCGTACTGCGGCTCTTCAGTAAATTCTCGGCTTGGCGTAACTAGATCT	0.824354	0.995913
681	GCGGGGTCCGCATGGCGGCGC	GCGGGGgCCGCATGGCGGCGC	1mis	TGTGGAAAGGACGAAACACCGCGGGGTCCGCATGGCGGCGGTTTTGAGACGAACTGGCATTGATGAGTACGCGTCTCGCTCCCTGGTATTATGACTGGTACTGCGGGGGCCGCATGGCGGCGCGGCTTGGCGTAACTAGATCT	0.038045	0.065578
682	GGAGCCTCGCTCCCACTCAGA	GGAGCCTCGCTCCCgCTCAGA	1mis	TGTGGAAAGGACGAAACACCGGAGCCTCGCTCCCACTCAGGTTTTGAGACGAACTGGCCACCTGATACTAACGTCTCGCTCCGGGATGCGGGACGTAGTACTGGAGCCTCGCTCCCGCTCAGAGGCTTGGCGTAACTAGATCT	0.936247	0.962151
683	GGGCAGGCACCCCGACACGAG	GGGCAGGCACCCCGACcCGAG	1mis	TGTGGAAAGGACGAAACACCGGGCAGGCACCCCGACACGAGTTTTGAGACGAACTGGCGGTATCTTAAGTTCGTCTCGCTCCTTGACTGCGCGTATGGTACTGGGCAGGCACCCCGACCCGAGGGCTTGGCGTAACTAGATCT	/	/
684	GGGCGGTGCGGCGGTCCGAGA	GGGCGGTGCGGCGGTaCGAGA	1mis	TGTGGAAAGGACGAAACACCGGGCGGTGCGGCGGTCCGAGGTTTTGAGACGAACTGGTAACGATATGTCAACGTCTCGCTCCTTGCAAAGGCAACGTGTACTGGGCGGTGCGGCGGTACGAGAGGCTTGGCGTAACTAGATCT	0.258273	0.49656
685	GTGGAGCTGGGACATCGAGGT	GTGGAGCTGGGAtATCGAGGT	1mis	TGTGGAAAGGACGAAACACCGTGGAGCTGGGACATCGAGGGTTTTGAGACGAACTGGTAGTTGATCTTGCGCGTCTCGCTCCGCAGCGAGAATTGGAGTACTGTGGAGCTGGGATATCGAGGTGGCTTGGCGTAACTAGATCT	/	/
686	GTGGTTCCGAGAACCCCCAGC	GcGGTTCCGAGAACCCCCAGC	1mis	TGTGGAAAGGACGAAACACCGTGGTTCCGAGAACCCCCAGGTTTTGAGACGAACTGGTGAGTTAGATGGAGCGTCTCGCTCCCGCTCGCACGAGTACGTACTGCGGTTCCGAGAACCCCCAGCGGCTTGGCGTAACTAGATCT	0.916219	0.990741
687	GTCCAGTCCCTGCTGCCAGGC	GTtCAGTCCCTGCTGCCAGGC	1mis	TGTGGAAAGGACGAAACACCGTCCAGTCCCTGCTGCCAGGGTTTTGAGACGAACTGGTGCAATCAGTTAACCGTCTCGCTCCTTTCACGCCGAATCTGTACTGTTCAGTCCCTGCTGCCAGGCGGCTTGGCGTAACTAGATCT	0.796514	0.954294
688	GTTCCAAGTCAGCTAGAAGGT	GTTCCAAGaCAGCTAGAAGGT	1mis	TGTGGAAAGGACGAAACACCGTTCCAAGTCAGCTAGAAGGGTTTTGAGACGAACTGTAAGAAGCACAGGTACGTCTCGCTCCTGTGGAGCTAGGCTGGTACTGTTCCAAGACAGCTAGAAGGTGGCTTGGCGTAACTAGATCT	0.59003	0.918699
689	AGAACAGCATCTCCTACGCAG	AGtACAGCATCTCCTACGCAG	1mis	TGTGGAAAGGACGAAACACCAGAACAGCATCTCCTACGCAGTTTTGAGACGAACTGTAATACACACGATTCCGTCTCGCTCCTAATTCAGATGTAGGGTACTAGTACAGCATCTCCTACGCAGGGCTTGGCGTAACTAGATCT	0.941443	0.981464
690	ACTGCTTCAAACCAGAGTAAG	ACTGCTTCAAACCAGAGTcAG	1mis	TGTGGAAAGGACGAAACACCACTGCTTCAAACCAGAGTAAGTTTTGAGACGAACTGTAATTGCGACATCGCCGTCTCGCTCCGCGACGTTTGGTTACGTACTACTGCTTCAAACCAGAGTCAGGGCTTGGCGTAACTAGATCT	/	/
691	GGCCCAGGATCTCAGCGAGAA	GGCCCAGGATCTCAGCGcGAA	1mis	TGTGGAAAGGACGAAACACCGGCCCAGGATCTCAGCGAGAGTTTTGAGACGAACTGTACCTACCTGTGACGCGTCTCGCTCCTAGTGCGCCTTATCTGTACTGGCCCAGGATCTCAGCGCGAAGGCTTGGCGTAACTAGATCT	0.606227	0.794552
692	AGCCTACAGAACATGGAGGAA	AGCCTACAGAACATGcAGGAA	1mis	TGTGGAAAGGACGAAACACCAGCCTACAGAACATGGAGGAGTTTTGAGACGAACTGTACGATACAGTGGAGCGTCTCGCTCCGGTTGTACGGTCATCGTACTAGCCTACAGAACATGCAGGAAGGCTTGGCGTAACTAGATCT	/	/
693	AGCCCCCTTCTATGTCAATGG	AGCCCCCTTCTATGcCAATGG	1mis	TGTGGAAAGGACGAAACACCAGCCCCCTTCTATGTCAATGGTTTTGAGACGAACTGTAGAAGATCAATAGGCGTCTCGCTCCGGAGAGTTGAGTTTCGTACTAGCCCCCTTCTATGCCAATGGGGCTTGGCGTAACTAGATCT	0.617327	0.652139
694	AGATCAGCCTGCTCTAGTACC	AGATCAcCCTGCTCTAGTACC	1mis	TGTGGAAAGGACGAAACACCAGATCAGCCTGCTCTAGTACGTTTTGAGACGAACTGTAGACTGAACGGTGGCGTCTCGCTCCTACAACTAGAGGCCAGTACTAGATCACCCTGCTCTAGTACCGGCTTGGCGTAACTAGATCT	0.898036	0.997818
695	GCTTGACCAAAAGTGTTTGGG	GCTTGACCAAAAGTGTTTGtG	1mis	TGTGGAAAGGACGAAACACCGCTTGACCAAAAGTGTTTGGGTTTTGAGACGAACTGTAGCGACGCATGGTTCGTCTCGCTCCGACCTCTAGGAGCCCGTACTGCTTGACCAAAAGTGTTTGTGGGCTTGGCGTAACTAGATCT	0.705278	0.978584
696	AATGTTTCAGTCATCCTGTGT	AATGTTTCAtTCATCCTGTGT	1mis	TGTGGAAAGGACGAAACACCAATGTTTCAGTCATCCTGTGGTTTTGAGACGAACTGTAGTCCTGCGTGTGACGTCTCGCTCCGAGGGAGTGGTATTGGTACTAATGTTTCATTCATCCTGTGTGGCTTGGCGTAACTAGATCT	0.794037	0.969676
697	GATCCCTCGAGGACCCTATGC	GATCCCTCcAGGACCCTATGC	1mis	TGTGGAAAGGACGAAACACCGATCCCTCGAGGACCCTATGGTTTTGAGACGAACTGTATAACAGGTTCAAGCGTCTCGCTCCCGACAGTAAGATATTGTACTGATCCCTCCAGGACCCTATGCGGCTTGGCGTAACTAGATCT	0.994202	1
698	GGGACTGTCAGATTCTGAAGA	GGGACTGTCAGATTCTaAAGA	1mis	TGTGGAAAGGACGAAACACCGGGACTGTCAGATTCTGAAGGTTTTGAGACGAACTGTATATTCGTCACGATCGTCTCGCTCCTATAAGCCCTGGGCTGTACTGGGACTGTCAGATTCTAAAGAGGCTTGGCGTAACTAGATCT	0.434141	0.990145
699	GCTACTCTTTGATTATGACAA	GCTACTCTcTGATTATGACAA	1mis	TGTGGAAAGGACGAAACACCGCTACTCTTTGATTATGACAGTTTTGAGACGAACTGTATCCTTGAGTACAACGTCTCGCTCCGACCAGACCTGTGAGGTACTGCTACTCTCTGATTATGACAAGGCTTGGCGTAACTAGATCT	/	/
700	ATGTCTGGTAAGACGCCCATC	ATGTCTGGTAAGACGtCCATC	1mis	TGTGGAAAGGACGAAACACCATGTCTGGTAAGACGCCCATGTTTTGAGACGAACTGTATGACTAGTAGACACGTCTCGCTCCTACGGACTGCTCAGTGTACTATGTCTGGTAAGACGTCCATCGGCTTGGCGTAACTAGATCT	/	/
701	AATTACTACAGGAATTGTGAT	AATTACTACAGGAAgTGTGAT	1mis	TGTGGAAAGGACGAAACACCAATTACTACAGGAATTGTGAGTTTTGAGACGAACTGTCAAGTTAGCTCGTTCGTCTCGCTCCTCTTCGTGGTGTGGAGTACTAATTACTACAGGAAGTGTGATGGCTTGGCGTAACTAGATCT	0.400902	0.590913
702	GATTGGCCGAGGGATGAGTGA	GATTGGCCcAGGGATGAGTGA	1mis	TGTGGAAAGGACGAAACACCGATTGGCCGAGGGATGAGTGGTTTTGAGACGAACTGTCGCTACATGGCTTGCGTCTCGCTCCGAATAGCCATGTTAAGTACTGATTGGCCCAGGGATGAGTGAGGCTTGGCGTAACTAGATCT	/	/
703	ACACTACCTGAGTCCAACAGG	ACACTAtCTGAGTCCAACAGG	1mis	TGTGGAAAGGACGAAACACCACACTACCTGAGTCCAACAGGTTTTGAGACGAACTGTCGCTTCTATCTCTACGTCTCGCTCCGCCCGTTGTAAGCATGTACTACACTATCTGAGTCCAACAGGGGCTTGGCGTAACTAGATCT	/	/
704	AGGTCGCTCATGCTGCGCGAC	AaGTCGCTCATGCTGCGCGAC	1mis	TGTGGAAAGGACGAAACACCAGGTCGCTCATGCTGCGCGAGTTTTGAGACGAACTGTCGTCACATAATGAACGTCTCGCTCCTCAGGGACCCTGTCGGTACTAAGTCGCTCATGCTGCGCGACGGCTTGGCGTAACTAGATCT	/	/
705	GTACCAGGGCACTTTGCGAAG	GTACCAGGGCACcTTGCGAAG	1mis	TGTGGAAAGGACGAAACACCGTACCAGGGCACTTTGCGAAGTTTTGAGACGAACTGTCTAACAACTCACCTCGTCTCGCTCCTCGCTGGTGATCCGGGTACTGTACCAGGGCACCTTGCGAAGGGCTTGGCGTAACTAGATCT	0.523328	0.927918
706	GCAGCTCCACGATTCGTCGGA	GCAGCTCCACGATTCGcCGGA	1mis	TGTGGAAAGGACGAAACACCGCAGCTCCACGATTCGTCGGGTTTTGAGACGAACTGTCTATCGCAAGCTGCCGTCTCGCTCCCTACCCAACAGATGCGTACTGCAGCTCCACGATTCGCCGGAGGCTTGGCGTAACTAGATCT	0.951864	0.99536
707	GGCCAGTCGTGCCAGCACAGG	GGCCAGTCGaGCCAGCACAGG	1mis	TGTGGAAAGGACGAAACACCGGCCAGTCGTGCCAGCACAGGTTTTGAGACGAACTGTCTCAGCGTCGATGACGTCTCGCTCCCGCATGTGATTCCGAGTACTGGCCAGTCGAGCCAGCACAGGGGCTTGGCGTAACTAGATCT	/	/
708	ACACCTACCCCAGCAACGACC	ACACCTACCCaAGCAACGACC	1mis	TGTGGAAAGGACGAAACACCACACCTACCCCAGCAACGACGTTTTGAGACGAACTGTCTCGCATTGCGACGCGTCTCGCTCCTCACCTGAACGGATCGTACTACACCTACCCAAGCAACGACCGGCTTGGCGTAACTAGATCT	0.353444	0.564483
709	ACTCTAATTCCAAAGCTCGGA	ACTCTAATTtCAAAGCTCGGA	1mis	TGTGGAAAGGACGAAACACCACTCTAATTCCAAAGCTCGGGTTTTGAGACGAACTGTGAAGCAGATGTGACCGTCTCGCTCCTTCCTAACCAGAGGCGTACTACTCTAATTTCAAAGCTCGGAGGCTTGGCGTAACTAGATCT	/	/
710	GACACATGACACCTCCACAGA	GcCACATGACACCTCCACAGA	1mis	TGTGGAAAGGACGAAACACCGACACATGACACCTCCACAGGTTTTGAGACGAACTGTGAAGTGTGTACTATCGTCTCGCTCCTCGTGACGTGTCGTAGTACTGCCACATGACACCTCCACAGAGGCTTGGCGTAACTAGATCT	0.856913	1
711	GACAACTCACCTATCGCCGGA	GACAAaTCACCTATCGCCGGA	1mis	TGTGGAAAGGACGAAACACCGACAACTCACCTATCGCCGGGTTTTGAGACGAACTGTGAGAGGCTATGGAACGTCTCGCTCCGATTCACCCATCCCGGTACTGACAAATCACCTATCGCCGGAGGCTTGGCGTAACTAGATCT	/	/
712	ACTTATTCAGGCAAGAGCACC	ACTTATTCAGGCAAGgGCACC	1mis	TGTGGAAAGGACGAAACACCACTTATTCAGGCAAGAGCACGTTTTGAGACGAACTGTGCGCTGCTCATAGACGTCTCGCTCCGATAAACTACCACGGGTACTACTTATTCAGGCAAGGGCACCGGCTTGGCGTAACTAGATCT	/	/
713	GGCGCTGGCGATGAACAACGA	GGCGCgGGCGATGAACAACGA	1mis	TGTGGAAAGGACGAAACACCGGCGCTGGCGATGAACAACGGTTTTGAGACGAACTGTGCTGACGTTATCTTCGTCTCGCTCCTCCTATCCGTCTAGAGTACTGGCGCGGGCGATGAACAACGAGGCTTGGCGTAACTAGATCT	0.548385	0.940494
714	AGACCCCTCCGAAGCCTAGCT	AGACCCCTCCcAAGCCTAGCT	1mis	TGTGGAAAGGACGAAACACCAGACCCCTCCGAAGCCTAGCGTTTTGAGACGAACTGTGGACGGCACAGTAACGTCTCGCTCCGTCCGTGAGGAATCGGTACTAGACCCCTCCCAAGCCTAGCTGGCTTGGCGTAACTAGATCT	/	/
715	AATGTTTCAGTCATCCTGTGT	cATGTTTCAGTCATCCTGTGT	1mis	TGTGGAAAGGACGAAACACCAATGTTTCAGTCATCCTGTGGTTTTGAGACGAACTGTGGACTATTATAGAGCGTCTCGCTCCGAGGGAAGCCAGCCAGTACTCATGTTTCAGTCATCCTGTGTGGCTTGGCGTAACTAGATCT	0.834852	1
716	GGCATTCTTATAACACCACGT	GGCtTTCTTATAACACCACGT	1mis	TGTGGAAAGGACGAAACACCGGCATTCTTATAACACCACGGTTTTGAGACGAACTGTGGTGATCAAGGTAACGTCTCGCTCCGCGTCGGGATTTGTTGTACTGGCTTTCTTATAACACCACGTGGCTTGGCGTAACTAGATCT	0.795803	0.977741
717	ACTTACTCAGATCTTGACATC	ACTTACTCAtATCTTGACATC	1mis	TGTGGAAAGGACGAAACACCACTTACTCAGATCTTGACATGTTTTGAGACGAACTGTGTAATCTGTTGTCGCGTCTCGCTCCGCGAGTTACCGAAATGTACTACTTACTCATATCTTGACATCGGCTTGGCGTAACTAGATCT	0.637797	0.986592
718	GCCGGCTCAACGCCTCGCGGG	tCCGGCTCAACGCCTCGCGGG	1mis	TGTGGAAAGGACGAAACACCGCCGGCTCAACGCCTCGCGGGTTTTGAGACGAACTGTGTCCTTGTGTATAGCGTCTCGCTCCCGAGTAAGTGGGTGAGTACTTCCGGCTCAACGCCTCGCGGGGGCTTGGCGTAACTAGATCT	/	/
719	GCCCACCAGCAGGTAACACAG	GCCCACCAGCAGGgAACACAG	1mis	TGTGGAAAGGACGAAACACCGCCCACCAGCAGGTAACACAGTTTTGAGACGAACTGTTAGTAGTCCAGTTGCGTCTCGCTCCGGCTTAAATGCGGGCGTACTGCCCACCAGCAGGGAACACAGGGCTTGGCGTAACTAGATCT	0.320106	0.395643
720	AGTCCCTCAACAGTAATGATG	AGTCCCTCAACAGTAgTGATG	1mis	TGTGGAAAGGACGAAACACCAGTCCCTCAACAGTAATGATGTTTTGAGACGAACTGTTCGTGAGAACTCTACGTCTCGCTCCTACCCGCGTAAATATGTACTAGTCCCTCAACAGTAGTGATGGGCTTGGCGTAACTAGATCT	0.749334	0.914379
721	GGCGCTGGCGATGAACAACGA	GGCGCTGGCGATGAACAACcA	1mis	TGTGGAAAGGACGAAACACCGGCGCTGGCGATGAACAACGGTTTTGAGACGAACTGTTGACAGAGACTATGCGTCTCGCTCCTAGTGGGCACTCAGGGTACTGGCGCTGGCGATGAACAACCAGGCTTGGCGTAACTAGATCT	/	/
722	ACTCTTAAAGGGGTTACTGGT	tCTCTTAAAGGGGTTACTGGT	1mis	TGTGGAAAGGACGAAACACCACTCTTAAAGGGGTTACTGGGTTTTGAGACGAACTGTTGCATACGAGTGTTCGTCTCGCTCCTTCTGTGTCGAGTCTGTACTTCTCTTAAAGGGGTTACTGGTGGCTTGGCGTAACTAGATCT	0.935602	0.983929
723	GTGTGCCGAACTTCACTACAT	GTGTGCCcAACTTCACTACAT	1mis	TGTGGAAAGGACGAAACACCGTGTGCCGAACTTCACTACAGTTTTGAGACGAACTGTTGTCAATACTTGGTCGTCTCGCTCCGCAGGACGATACTTAGTACTGTGTGCCCAACTTCACTACATGGCTTGGCGTAACTAGATCT	0.559117	1
724	GGCCACCCTCTACACCGATGA	GGCCACCCTCTACACCGcTGA	1mis	TGTGGAAAGGACGAAACACCGGCCACCCTCTACACCGATGGTTTTGAGACGAACTGTTGTCTCAGCACATGCGTCTCGCTCCCGCATCTCACCTTTCGTACTGGCCACCCTCTACACCGCTGAGGCTTGGCGTAACTAGATCT	1	1
725	GGTCTGCTATAATACGGTGGT	GGTCTGCTATAATAaGGTGGT	1mis	TGTGGAAAGGACGAAACACCGGTCTGCTATAATACGGTGGGTTTTGAGACGAACTTACGGTTGCACAGTCACGTCTCGCTCCTGTCGATTATAACCGGTACTGGTCTGCTATAATAAGGTGGTGGCTTGGCGTAACTAGATCT	0.698502	0.886643
726	AGCACCTCAGCACCATACCCA	AGCACCTCAGCACCATACtCA	1mis	TGTGGAAAGGACGAAACACCAGCACCTCAGCACCATACCCGTTTTGAGACGAACTTACTTCATCGACACTTCGTCTCGCTCCGCGGCTTGAGCATAGGTACTAGCACCTCAGCACCATACTCAGGCTTGGCGTAACTAGATCT	/	/
727	GATCAATACTGGAACAGCACA	GATCAATACTGaAACAGCACA	1mis	TGTGGAAAGGACGAAACACCGATCAATACTGGAACAGCACGTTTTGAGACGAACTTAGACAGAGAACATTCCGTCTCGCTCCTGTTGCCTGAGTTTCGTACTGATCAATACTGAAACAGCACAGGCTTGGCGTAACTAGATCT	0.59093	1
728	GAGCCTGCTGAGACACACCAA	GAGCCTGCTGAGACACAgCAA	1mis	TGTGGAAAGGACGAAACACCGAGCCTGCTGAGACACACCAGTTTTGAGACGAACTTAGACGAGTCATGTATCGTCTCGCTCCTACTTCCCAGCTTGAGTACTGAGCCTGCTGAGACACAGCAAGGCTTGGCGTAACTAGATCT	0.350164	0.728551
729	GTTCGAGGCTGCAGTGAGCTA	tTTCGAGGCTGCAGTGAGCTA	1mis	TGTGGAAAGGACGAAACACCGTTCGAGGCTGCAGTGAGCTGTTTTGAGACGAACTTAGCGGCAATCTATTCCGTCTCGCTCCTAAACTTGAGTGGCGGTACTTTTCGAGGCTGCAGTGAGCTAGGCTTGGCGTAACTAGATCT	0.654943	0.982999
730	AAATCCCACTGTATTCACAAT	AAATCCCgCTGTATTCACAAT	1mis	TGTGGAAAGGACGAAACACCAAATCCCACTGTATTCACAAGTTTTGAGACGAACTTAGGACGCGCTTATTCCGTCTCGCTCCGGTCCTCCCTCATTTGTACTAAATCCCGCTGTATTCACAATGGCTTGGCGTAACTAGATCT	0.381027	0.981995
731	AGGTCCTCTATGATGCGGTGA	gGGTCCTCTATGATGCGGTGA	1mis	TGTGGAAAGGACGAAACACCAGGTCCTCTATGATGCGGTGGTTTTGAGACGAACTTAGTATCAGACACATCCGTCTCGCTCCGATCGCTCTATTAGAGTACTGGGTCCTCTATGATGCGGTGAGGCTTGGCGTAACTAGATCT	0.439174	1
732	GGTCAGAGTCCGAGTCACTGA	GGTCAGAGTCCGAGTgACTGA	1mis	TGTGGAAAGGACGAAACACCGGTCAGAGTCCGAGTCACTGGTTTTGAGACGAACTTAGTCTCACGACTAATCGTCTCGCTCCTGTACTCCCTAATATGTACTGGTCAGAGTCCGAGTGACTGAGGCTTGGCGTAACTAGATCT	0.774331	0.941795
733	GGGACAAGGCCACACGCAGGC	GGGACAAGGaCACACGCAGGC	1mis	TGTGGAAAGGACGAAACACCGGGACAAGGCCACACGCAGGGTTTTGAGACGAACTTAGTTGAATTCGTGTCCGTCTCGCTCCTCCTCTTATTAACCCGTACTGGGACAAGGACACACGCAGGCGGCTTGGCGTAACTAGATCT	/	/
734	GGTCACAATATTCAAACACCA	GGTCACAATATTCAgACACCA	1mis	TGTGGAAAGGACGAAACACCGGTCACAATATTCAAACACCGTTTTGAGACGAACTTATACAACGTGCGTTACGTCTCGCTCCGGGTATAGTCACCAAGTACTGGTCACAATATTCAGACACCAGGCTTGGCGTAACTAGATCT	/	/
735	GCTCGACTACGTGTACGGAGC	GCTCGAaTACGTGTACGGAGC	1mis	TGTGGAAAGGACGAAACACCGCTCGACTACGTGTACGGAGGTTTTGAGACGAACTTATAGAAGGCGCACGGCGTCTCGCTCCTTCACGTTAGCTTATGTACTGCTCGAATACGTGTACGGAGCGGCTTGGCGTAACTAGATCT	0.969402	0.984708
736	GCAGCACTTTGATAACTGTGT	GCAcCACTTTGATAACTGTGT	1mis	TGTGGAAAGGACGAAACACCGCAGCACTTTGATAACTGTGGTTTTGAGACGAACTTATATCCACGGCGAACCGTCTCGCTCCGCTGAATCATCTTCCGTACTGCACCACTTTGATAACTGTGTGGCTTGGCGTAACTAGATCT	0.727862	0.975017
737	ACGTGCTCGACGACTCCGACG	ACGTGCTCcACGACTCCGACG	1mis	TGTGGAAAGGACGAAACACCACGTGCTCGACGACTCCGACGTTTTGAGACGAACTTATCCATAGCCGCCGTCGTCTCGCTCCGAGTCGTCACTCCCTGTACTACGTGCTCCACGACTCCGACGGGCTTGGCGTAACTAGATCT	/	/
738	GCCAGCAGGACGACTCCATGC	GCCAGCAGGcCGACTCCATGC	1mis	TGTGGAAAGGACGAAACACCGCCAGCAGGACGACTCCATGGTTTTGAGACGAACTTATCGTAGGCAACCTACGTCTCGCTCCGTTCTAGCCAACCAGGTACTGCCAGCAGGCCGACTCCATGCGGCTTGGCGTAACTAGATCT	0.195182	0.355681
739	ATGTTGTCCCGAAGGTACGAA	ATGTTGTCCCGAtGGTACGAA	1mis	TGTGGAAAGGACGAAACACCATGTTGTCCCGAAGGTACGAGTTTTGAGACGAACTTCAAGCTGTCATTAAGCGTCTCGCTCCGCTTAAGAATGTTCCGTACTATGTTGTCCCGATGGTACGAAGGCTTGGCGTAACTAGATCT	0.327727	0.631858
740	GGGACTCCGCGAAGGAGTGAC	GGGACaCCGCGAAGGAGTGAC	1mis	TGTGGAAAGGACGAAACACCGGGACTCCGCGAAGGAGTGAGTTTTGAGACGAACTTCACAACGCGACATGACGTCTCGCTCCCGCCCTACACTTGGTGTACTGGGACACCGCGAAGGAGTGACGGCTTGGCGTAACTAGATCT	/	/
741	AGTAGACAAACTGCTCGCTGC	AGTAGACAAACTGCTCcCTGC	1mis	TGTGGAAAGGACGAAACACCAGTAGACAAACTGCTCGCTGGTTTTGAGACGAACTTCACGCTTGATGATCTCGTCTCGCTCCGCGTTCGCACTCAGGGTACTAGTAGACAAACTGCTCCCTGCGGCTTGGCGTAACTAGATCT	/	/
742	AAACACGCAGAAGCCACACTT	AtACACGCAGAAGCCACACTT	1mis	TGTGGAAAGGACGAAACACCAAACACGCAGAAGCCACACTGTTTTGAGACGAACTTCACTAACGGACGGCACGTCTCGCTCCTCTAACTACGCGCCCGTACTATACACGCAGAAGCCACACTTGGCTTGGCGTAACTAGATCT	/	/
743	GTGGTTCCGAGAACCCCCAGC	GTGGgTCCGAGAACCCCCAGC	1mis	TGTGGAAAGGACGAAACACCGTGGTTCCGAGAACCCCCAGGTTTTGAGACGAACTTCAGAGCTCTTGCCTTCGTCTCGCTCCCTTCACCGCAATGAGGTACTGTGGGTCCGAGAACCCCCAGCGGCTTGGCGTAACTAGATCT	0.923151	0.998236
744	GGGAGACCTACATTAAGTGGT	GGGAGACCTACcTTAAGTGGT	1mis	TGTGGAAAGGACGAAACACCGGGAGACCTACATTAAGTGGGTTTTGAGACGAACTTCAGATCAGTTGGTAACGTCTCGCTCCGACTACTGGGCGTAGGTACTGGGAGACCTACCTTAAGTGGTGGCTTGGCGTAACTAGATCT	/	/
745	GGACACGCGGGCATTGATGAC	GGACcCGCGGGCATTGATGAC	1mis	TGTGGAAAGGACGAAACACCGGACACGCGGGCATTGATGAGTTTTGAGACGAACTTCAGGCATTAGAGCACCGTCTCGCTCCGGGATCCACAAGTGCGTACTGGACCCGCGGGCATTGATGACGGCTTGGCGTAACTAGATCT	0.864698	1
746	GCCTGAACCGGACCCCGACGG	GCgTGAACCGGACCCCGACGG	1mis	TGTGGAAAGGACGAAACACCGCCTGAACCGGACCCCGACGGTTTTGAGACGAACTTCATGTAGAACCTGTGCGTCTCGCTCCCGAGTTCAACATTCAGTACTGCGTGAACCGGACCCCGACGGGGCTTGGCGTAACTAGATCT	/	/
747	ATGGGTCCAGGACCTATGGGG	ATGGGTCCcGGACCTATGGGG	1mis	TGTGGAAAGGACGAAACACCATGGGTCCAGGACCTATGGGGTTTTGAGACGAACTTCATTAGAATGGTGTGCGTCTCGCTCCGCTGTCGGCTGCTAGGTACTATGGGTCCCGGACCTATGGGGGGCTTGGCGTAACTAGATCT	/	/
748	ACTTATTCAGGCAAGAGCACC	ACTTATTCAGGCAAGAGCtCC	1mis	TGTGGAAAGGACGAAACACCACTTATTCAGGCAAGAGCACGTTTTGAGACGAACTTCCAGATGCTATTCACCGTCTCGCTCCGATAAACCGAGTGGGGTACTACTTATTCAGGCAAGAGCTCCGGCTTGGCGTAACTAGATCT	0.57933	0.967437
749	ACCCAACCAGAACCTCTCCGA	ACCCAACCAGAACCTCTCCcA	1mis	TGTGGAAAGGACGAAACACCACCCAACCAGAACCTCTCCGGTTTTGAGACGAACTTCCATCTATTACGTACCGTCTCGCTCCGCCGTAATTGCGGTTGTACTACCCAACCAGAACCTCTCCCAGGCTTGGCGTAACTAGATCT	0.791464	0.998547
750	GAAGATTCTTACAACATCAGA	GAAGATTCTcACAACATCAGA	1mis	TGTGGAAAGGACGAAACACCGAAGATTCTTACAACATCAGGTTTTGAGACGAACTTCCTAAGAGTTGAGTCCGTCTCGCTCCGCTTGTCCCTATTCCGTACTGAAGATTCTCACAACATCAGAGGCTTGGCGTAACTAGATCT	0.747715	1
751	AGAACAGCATCTCCTACGCAG	AGAACAGCATCTCCTcCGCAG	1mis	TGTGGAAAGGACGAAACACCAGAACAGCATCTCCTACGCAGTTTTGAGACGAACTTCCTACCGTCCGGATCCGTCTCGCTCCTCGTAGCGCTAGCTAGTACTAGAACAGCATCTCCTCCGCAGGGCTTGGCGTAACTAGATCT	0.074998	0.078186
752	AGGCACGAACACGTTCCACCA	AGGCACGAACACGTTCCgCCA	1mis	TGTGGAAAGGACGAAACACCAGGCACGAACACGTTCCACCGTTTTGAGACGAACTTCGATCGATTAAGTCACGTCTCGCTCCGTCCGTCCGTCGTATGTACTAGGCACGAACACGTTCCGCCAGGCTTGGCGTAACTAGATCT	0.623409	0.926308
753	AGTCACGCATTGCCAAGCGGG	AGaCACGCATTGCCAAGCGGG	1mis	TGTGGAAAGGACGAAACACCAGTCACGCATTGCCAAGCGGGTTTTGAGACGAACTTCGCTAGATTAGCCTGCGTCTCGCTCCGGATACACGACCTAAGTACTAGACACGCATTGCCAAGCGGGGGCTTGGCGTAACTAGATCT	/	/
754	GACTGCTCCCAACCAACTGGG	GAtTGCTCCCAACCAACTGGG	1mis	TGTGGAAAGGACGAAACACCGACTGCTCCCAACCAACTGGGTTTTGAGACGAACTTCGGCCTAATAGAGAACGTCTCGCTCCCGAACAAACCTTGGAGTACTGATTGCTCCCAACCAACTGGGGGCTTGGCGTAACTAGATCT	0.931369	0.98816
755	ACAGCCTCAAGAGCCAAGAGG	ACAGCCTCcAGAGCCAAGAGG	1mis	TGTGGAAAGGACGAAACACCACAGCCTCAAGAGCCAAGAGGTTTTGAGACGAACTTCGGTTATTGGCATACCGTCTCGCTCCGCCCTGTTGCTAGCTGTACTACAGCCTCCAGAGCCAAGAGGGGCTTGGCGTAACTAGATCT	/	/
756	GATCCCAAAGGACAGAAGCAT	GATCCCAAAGGACAGAAcCAT	1mis	TGTGGAAAGGACGAAACACCGATCCCAAAGGACAGAAGCAGTTTTGAGACGAACTTCTAACAACCACAGCTCGTCTCGCTCCTTAAGCTGAGGTGCAGTACTGATCCCAAAGGACAGAACCATGGCTTGGCGTAACTAGATCT	0.601466	1
757	GGTACATCCGAGCACCTCCAC	GGTACAaCCGAGCACCTCCAC	1mis	TGTGGAAAGGACGAAACACCGGTACATCCGAGCACCTCCAGTTTTGAGACGAACTTCTAGATCCGAATGTCCGTCTCGCTCCCGCCTGCCATTGTACGTACTGGTACAACCGAGCACCTCCACGGCTTGGCGTAACTAGATCT	0.896415	0.98738
758	GTGACTATGGGACTTCTACCC	GTGACTATGGGACTgCTACCC	1mis	TGTGGAAAGGACGAAACACCGTGACTATGGGACTTCTACCGTTTTGAGACGAACTTCTAGTTCCGAAGCAACGTCTCGCTCCTATCGGCAGTCAAGAGTACTGTGACTATGGGACTGCTACCCGGCTTGGCGTAACTAGATCT	0.55693	0.632922
759	AGAAACCCATGGACCATGTGG	AGAAgCCCATGGACCATGTGG	1mis	TGTGGAAAGGACGAAACACCAGAAACCCATGGACCATGTGGTTTTGAGACGAACTTCTATCAACCATCTCTCGTCTCGCTCCGCGATGTTCCTGGATGTACTAGAAGCCCATGGACCATGTGGGGCTTGGCGTAACTAGATCT	0.798031	0.992899
760	AAAGGACCCACACACCAGCTG	AAAGGACCCACACACCtGCTG	1mis	TGTGGAAAGGACGAAACACCAAAGGACCCACACACCAGCTGTTTTGAGACGAACTTCTCCAGGTACGACAGCGTCTCGCTCCGTGCCATCGGATGGAGTACTAAAGGACCCACACACCTGCTGGGCTTGGCGTAACTAGATCT	0.309983	0.512319
761	GCCCCAGGATCCTGTCTAGGT	GgCCCAGGATCCTGTCTAGGT	1mis	TGTGGAAAGGACGAAACACCGCCCCAGGATCCTGTCTAGGGTTTTGAGACGAACTTGAATATTGACGGCTTCGTCTCGCTCCTAGCTAGGTACCGTCGTACTGGCCCAGGATCCTGTCTAGGTGGCTTGGCGTAACTAGATCT	/	/
762	GCTGCTCCTCCAGCCAAGTGG	GCTGCaCCTCCAGCCAAGTGG	1mis	TGTGGAAAGGACGAAACACCGCTGCTCCTCCAGCCAAGTGGTTTTGAGACGAACTTGACTCGCTGAACAGTCGTCTCGCTCCCTTGGTGGCAGTCTAGTACTGCTGCACCTCCAGCCAAGTGGGGCTTGGCGTAACTAGATCT	/	/
763	GGACGCTCTTGAAATCGCCGA	GGACGCTCTTGAgATCGCCGA	1mis	TGTGGAAAGGACGAAACACCGGACGCTCTTGAAATCGCCGGTTTTGAGACGAACTTGACTTCGAAGTACATCGTCTCGCTCCCTAGACTATTATCGGGTACTGGACGCTCTTGAGATCGCCGAGGCTTGGCGTAACTAGATCT	/	/
764	GGTGCTCCTGTCCATATGAGT	GGTGCTCCTGTCCATAcGAGT	1mis	TGTGGAAAGGACGAAACACCGGTGCTCCTGTCCATATGAGGTTTTGAGACGAACTTGATATGCTTGATCCGCGTCTCGCTCCCGCGAGGAATTGCTGGTACTGGTGCTCCTGTCCATACGAGTGGCTTGGCGTAACTAGATCT	0.966539	0.979852
765	GGAGGACCGGATCAACGCCAC	aGAGGACCGGATCAACGCCAC	1mis	TGTGGAAAGGACGAAACACCGGAGGACCGGATCAACGCCAGTTTTGAGACGAACTTGATGCTCGTATACTCCGTCTCGCTCCCGCACTAATCACGCAGTACTAGAGGACCGGATCAACGCCACGGCTTGGCGTAACTAGATCT	/	/
766	GTCCTGCAGCCGGGTAACAGG	GTCCTGCAGCCGGGTAACAaG	1mis	TGTGGAAAGGACGAAACACCGTCCTGCAGCCGGGTAACAGGTTTTGAGACGAACTTGCAGTAGCCGAGTGTCGTCTCGCTCCTGTGAGGACGTAAGGGTACTGTCCTGCAGCCGGGTAACAAGGGCTTGGCGTAACTAGATCT	0.398679	0.996698
767	GGCTACAGTTGTGACCCCTGG	GGaTACAGTTGTGACCCCTGG	1mis	TGTGGAAAGGACGAAACACCGGCTACAGTTGTGACCCCTGGTTTTGAGACGAACTTGCATCTTCGTACTATCGTCTCGCTCCGGGCCTACACTGACCGTACTGGATACAGTTGTGACCCCTGGGGCTTGGCGTAACTAGATCT	0.648234	0.979797
768	GCTGCCATTGAAGAAATGCGC	GCTGCCATTGAAGAAATaCGC	1mis	TGTGGAAAGGACGAAACACCGCTGCCATTGAAGAAATGCGGTTTTGAGACGAACTTGCCTTGACGCATCAGCGTCTCGCTCCGTACTCTGCCACTATGTACTGCTGCCATTGAAGAAATACGCGGCTTGGCGTAACTAGATCT	/	/
769	AAGGAGTCCTACCTTTACAGG	AAGGAGTCCTACCTTTACAcG	1mis	TGTGGAAAGGACGAAACACCAAGGAGTCCTACCTTTACAGGTTTTGAGACGAACTTGCGATCCGTCGAGGTCGTCTCGCTCCGCCACCGGGAACATAGTACTAAGGAGTCCTACCTTTACACGGGCTTGGCGTAACTAGATCT	/	/
770	ACTTCGCTCATCATACAGAAT	ACTTCGCTCATCATgCAGAAT	1mis	TGTGGAAAGGACGAAACACCACTTCGCTCATCATACAGAAGTTTTGAGACGAACTTGCGATGTGGTGGTTACGTCTCGCTCCTAATGTTCCTGTCCGGTACTACTTCGCTCATCATGCAGAATGGCTTGGCGTAACTAGATCT	/	/
771	GTGGCCCCAAAAGCTATCAAG	GTGGtCCCAAAAGCTATCAAG	1mis	TGTGGAAAGGACGAAACACCGTGGCCCCAAAAGCTATCAAGTTTTGAGACGAACTTGCGTAAGGTCGAGAGCGTCTCGCTCCGAGCATACGCAAGGAGTACTGTGGTCCCAAAAGCTATCAAGGGCTTGGCGTAACTAGATCT	0.946392	0.999929
772	ACTTCGCTCATCATACAGAAT	ACTTCGCTCATCcTACAGAAT	1mis	TGTGGAAAGGACGAAACACCACTTCGCTCATCATACAGAAGTTTTGAGACGAACTTGGACTCGTTCCTCCACGTCTCGCTCCTAATGTGTCTTACCTGTACTACTTCGCTCATCCTACAGAATGGCTTGGCGTAACTAGATCT	/	/
773	GCTGAGCCGTGAATTCAACGA	GCTGAGCCGTGAcTTCAACGA	1mis	TGTGGAAAGGACGAAACACCGCTGAGCCGTGAATTCAACGGTTTTGAGACGAACTTGGCTACTTGAAGAACCGTCTCGCTCCCGATGAACGAGGCAAGTACTGCTGAGCCGTGACTTCAACGAGGCTTGGCGTAACTAGATCT	0.23734	0.334925
774	AGTGGCCAGTGGCCAAGCAAC	AGTGGCtAGTGGCCAAGCAAC	1mis	TGTGGAAAGGACGAAACACCAGTGGCCAGTGGCCAAGCAAGTTTTGAGACGAACTTGGTCGCAAGACATTACGTCTCGCTCCGTGTCGTTGTCACGAGTACTAGTGGCTAGTGGCCAAGCAACGGCTTGGCGTAACTAGATCT	/	/
775	GAAGATTCTTACAACATCAGA	cAAGATTCTTACAACATCAGA	1mis	TGTGGAAAGGACGAAACACCGAAGATTCTTACAACATCAGGTTTTGAGACGAACTTGTATAATGGATGGTCCGTCTCGCTCCGCTTGGACTGCCCTTGTACTCAAGATTCTTACAACATCAGAGGCTTGGCGTAACTAGATCT	0.719528	0.967728
776	GCAGTTCCAGTAACCTCCGGC	GCAGTTCCtGTAACCTCCGGC	1mis	TGTGGAAAGGACGAAACACCGCAGTTCCAGTAACCTCCGGGTTTTGAGACGAACTTGTCTCGTGTTAACTTCGTCTCGCTCCCGAGCACATCAGGACGTACTGCAGTTCCTGTAACCTCCGGCGGCTTGGCGTAACTAGATCT	0.928797	0.998615
777	GTGCACTCCGGGCTGCAACGA	GTGCACTCCGGGCTGtAACGA	1mis	TGTGGAAAGGACGAAACACCGTGCACTCCGGGCTGCAACGGTTTTGAGACGAACTTGTGCTTAAGTCGGCTCGTCTCGCTCCCGCGTCGCATAACTAGTACTGTGCACTCCGGGCTGTAACGAGGCTTGGCGTAACTAGATCT	/	/
778	AGTAATCCCTGACACGACAGA	AGTAATCCCTGACACGACAcA	1mis	TGTGGAAAGGACGAAACACCAGTAATCCCTGACACGACAGGTTTTGAGACGAACTTGTTAGGTGCTCATAACGTCTCGCTCCGCTATCTCACCTAGTGTACTAGTAATCCCTGACACGACACAGGCTTGGCGTAACTAGATCT	/	/
779	GTGTCGCTGGAGAAGTACCGC	GTGTCGCTGGAGAAGTACtGC	1mis	TGTGGAAAGGACGAAACACCGTGTCGCTGGAGAAGTACCGGTTTTGAGACGAAGAACACAATTCGGAGCATCGTCTCGCTCCTCGTGCTTGTCTTCCGTACTGTGTCGCTGGAGAAGTACTGCGGCTTGGCGTAACTAGATCT	0.980612	1
780	AGGCACCCGTAGAAGAGGTGG	AGGCACCCGTAGAAcAGGTGG	1mis	TGTGGAAAGGACGAAACACCAGGCACCCGTAGAAGAGGTGGTTTTGAGACGAAGAACACCTATGTCATCTACGTCTCGCTCCGTTGTTGTTCTCACGGTACTAGGCACCCGTAGAACAGGTGGGGCTTGGCGTAACTAGATCT	0.810759	0.983526
781	GGCCAGACCGAGGACCGGGTC	GGCCAGACCGgGGACCGGGTC	1mis	TGTGGAAAGGACGAAACACCGGCCAGACCGAGGACCGGGTGTTTTGAGACGAAGAACACCTGTCATGCTGCCGTCTCGCTCCTGGTAGGGTTTATGGGTACTGGCCAGACCGGGGACCGGGTCGGCTTGGCGTAACTAGATCT	0.775319	0.970411
782	AATGCCTGCCTCTATCACGAA	AATGCCTcCCTCTATCACGAA	1mis	TGTGGAAAGGACGAAACACCAATGCCTGCCTCTATCACGAGTTTTGAGACGAAGAACACTTAGCGGTAACACGTCTCGCTCCTAAGACCTCTCAGGCGTACTAATGCCTCCCTCTATCACGAAGGCTTGGCGTAACTAGATCT	0.843898	1
783	AGCAGCTACATCTGGCTACTG	AGCAGCTACATCTtGCTACTG	1mis	TGTGGAAAGGACGAAACACCAGCAGCTACATCTGGCTACTGTTTTGAGACGAAGAACATACGACTCTACAACGTCTCGCTCCGTTCTGTTTGCACGTGTACTAGCAGCTACATCTTGCTACTGGGCTTGGCGTAACTAGATCT	0.023345	0.055988
784	AGTCGACAGCAACTTCCAGTG	AGTCGACAGCAACTTCaAGTG	1mis	TGTGGAAAGGACGAAACACCAGTCGACAGCAACTTCCAGTGTTTTGAGACGAAGAACATTCAGTTAACCGCCGTCTCGCTCCGAAAGAAGCTAGTCAGTACTAGTCGACAGCAACTTCAAGTGGGCTTGGCGTAACTAGATCT	0.784177	0.927701
785	GCGGACTCCTGCAAGTGCGAG	GCGGAaTCCTGCAAGTGCGAG	1mis	TGTGGAAAGGACGAAACACCGCGGACTCCTGCAAGTGCGAGTTTTGAGACGAAGAACCAAGGATCGACTACCGTCTCGCTCCCTGGACTGGTTACCAGTACTGCGGAATCCTGCAAGTGCGAGGGCTTGGCGTAACTAGATCT	0.899676	0.943034
786	ACGACTTGAGCATATACTTGC	ACGACTTGAGCATATACTTtC	1mis	TGTGGAAAGGACGAAACACCACGACTTGAGCATATACTTGGTTTTGAGACGAAGAACCGCACGAGGAACATCGTCTCGCTCCTAATATCGGCGAACGGTACTACGACTTGAGCATATACTTTCGGCTTGGCGTAACTAGATCT	/	/
787	ATTCCTGGGATCAATATCTGT	ATTCCTGGGATCAcTATCTGT	1mis	TGTGGAAAGGACGAAACACCATTCCTGGGATCAATATCTGGTTTTGAGACGAAGAACCGCGGCAGCCTGACCGTCTCGCTCCTTGCTACCCGCTCTTGTACTATTCCTGGGATCACTATCTGTGGCTTGGCGTAACTAGATCT	0.705486	0.878927
788	GGCCATCTCTAAACCGTGTGC	GGCCATCTCTAAtCCGTGTGC	1mis	TGTGGAAAGGACGAAACACCGGCCATCTCTAAACCGTGTGGTTTTGAGACGAAGAACGAACTCCACTAATCCGTCTCGCTCCGACGTACTCCCTTATGTACTGGCCATCTCTAATCCGTGTGCGGCTTGGCGTAACTAGATCT	0.913188	0.968955
789	GCTCTCCATCCATGAGACCGA	GCTCTCCATCCATcAGACCGA	1mis	TGTGGAAAGGACGAAACACCGCTCTCCATCCATGAGACCGGTTTTGAGACGAAGAACGCCGCTATACAGTTCGTCTCGCTCCTTCCCTATTGCGTGAGTACTGCTCTCCATCCATCAGACCGAGGCTTGGCGTAACTAGATCT	0.870109	0.98222
790	AGAAAGCCAAGCACATACACT	AGAAAGCCAAGaACATACACT	1mis	TGTGGAAAGGACGAAACACCAGAAAGCCAAGCACATACACGTTTTGAGACGAAGAACGCGTACTTATATGTCGTCTCGCTCCGATAACTAGCCACTTGTACTAGAAAGCCAAGAACATACACTGGCTTGGCGTAACTAGATCT	/	/
791	GATCTCTCACCGTACTAAGGC	GATCTCTCACCGTACTcAGGC	1mis	TGTGGAAAGGACGAAACACCGATCTCTCACCGTACTAAGGGTTTTGAGACGAAGAACGCTAACAAGACGTGCGTCTCGCTCCCTCAAGACCTCAAGCGTACTGATCTCTCACCGTACTCAGGCGGCTTGGCGTAACTAGATCT	0.926089	0.932848
792	GGGCTTCTTACATACCGAGTG	cGGCTTCTTACATACCGAGTG	1mis	TGTGGAAAGGACGAAACACCGGGCTTCTTACATACCGAGTGTTTTGAGACGAAGAACGGATAGAACAACTACGTCTCGCTCCGCTGCTTAAACAGCCGTACTCGGCTTCTTACATACCGAGTGGGCTTGGCGTAACTAGATCT	0.793825	0.999723
793	GCTTATCAGTTCTAACAAGGA	GCTTATCAGTTCgAACAAGGA	1mis	TGTGGAAAGGACGAAACACCGCTTATCAGTTCTAACAAGGGTTTTGAGACGAAGAACGTAACAATGATGACCGTCTCGCTCCGCCTATATCTTACCGGTACTGCTTATCAGTTCGAACAAGGAGGCTTGGCGTAACTAGATCT	/	/
794	ACACCACTGAAGATACAGCTA	ACACCACTGAAGATACgGCTA	1mis	TGTGGAAAGGACGAAACACCACACCACTGAAGATACAGCTGTTTTGAGACGAAGAACGTAACCTAGCTCCGCGTCTCGCTCCTCAAGCGTGCTTAATGTACTACACCACTGAAGATACGGCTAGGCTTGGCGTAACTAGATCT	/	/
795	GAAGTTCCGCGAGGTGACGAC	GAAaTTCCGCGAGGTGACGAC	1mis	TGTGGAAAGGACGAAACACCGAAGTTCCGCGAGGTGACGAGTTTTGAGACGAAGAACGTAGAAGATCGCGACGTCTCGCTCCGCAAACGGACAGATGGTACTGAAATTCCGCGAGGTGACGACGGCTTGGCGTAACTAGATCT	/	/
796	GCAGATCGAGTCCTACCCCAC	GCAGATCGAGTCCTACCgCAC	1mis	TGTGGAAAGGACGAAACACCGCAGATCGAGTCCTACCCCAGTTTTGAGACGAAGAACTAGTCATAGTAGGTCGTCTCGCTCCGAATGATCCGACATGGTACTGCAGATCGAGTCCTACCGCACGGCTTGGCGTAACTAGATCT	0.648371	0.997772
797	GACCGGGGCTCAGGTTACTGA	GACCGGGGCTCAGGTTAgTGA	1mis	TGTGGAAAGGACGAAACACCGACCGGGGCTCAGGTTACTGGTTTTGAGACGAAGAACTATCATTCAGCCTCCGTCTCGCTCCTGCGTGTGACTTTAAGTACTGACCGGGGCTCAGGTTAGTGAGGCTTGGCGTAACTAGATCT	/	/
798	GACAGACCCTATGGTTCATGA	GACAGACCCTATGGTaCATGA	1mis	TGTGGAAAGGACGAAACACCGACAGACCCTATGGTTCATGGTTTTGAGACGAAGAACTCATTGGACGTATACGTCTCGCTCCGAAGCCGTAGCGGGAGTACTGACAGACCCTATGGTACATGAGGCTTGGCGTAACTAGATCT	/	/
799	GCTCATAGTACTCACCCGGCG	GCTCATAGTAgTCACCCGGCG	1mis	TGTGGAAAGGACGAAACACCGCTCATAGTACTCACCCGGCGTTTTGAGACGAAGAACTCCGTCCACAACCACGTCTCGCTCCTGGCCCTGACTGAATGTACTGCTCATAGTAGTCACCCGGCGGGCTTGGCGTAACTAGATCT	0.522088	0.851332
800	AGAAAGCTGCACTCCTACCAT	AGAAAGCTGCACgCCTACCAT	1mis	TGTGGAAAGGACGAAACACCAGAAAGCTGCACTCCTACCAGTTTTGAGACGAAGAACTGAGACTCACTTCACGTCTCGCTCCGGTTACATGGCCATCGTACTAGAAAGCTGCACGCCTACCATGGCTTGGCGTAACTAGATCT	0.05438	0.083641
801	GGCCTGTCCTCCCGACTCAGC	GGCCTGTCgTCCCGACTCAGC	1mis	TGTGGAAAGGACGAAACACCGGCCTGTCCTCCCGACTCAGGTTTTGAGACGAAGAACTGTGCACGATACTGCGTCTCGCTCCCGCCACAGTCAATTGGTACTGGCCTGTCGTCCCGACTCAGCGGCTTGGCGTAACTAGATCT	0.328453	0.504386
802	GAGCCTGCTGAGACACACCAA	GAGCCTGCTGAGAtACACCAA	1mis	TGTGGAAAGGACGAAACACCGAGCCTGCTGAGACACACCAGTTTTGAGACGAAGAACTTAGAGCTGCTTGACGTCTCGCTCCTACTTGACAATAGGAGTACTGAGCCTGCTGAGATACACCAAGGCTTGGCGTAACTAGATCT	0.443371	0.922477
803	ACGCCTGGCCCATCACCTAGG	ACGCCTGaCCCATCACCTAGG	1mis	TGTGGAAAGGACGAAACACCACGCCTGGCCCATCACCTAGGTTTTGAGACGAAGAAGAACTGTCCTATGAGCGTCTCGCTCCTCCTCGGTAACTACTGTACTACGCCTGACCCATCACCTAGGGGCTTGGCGTAACTAGATCT	/	/
804	GAAGCCCCACATGTGTGACAA	GAAGaCCCACATGTGTGACAA	1mis	TGTGGAAAGGACGAAACACCGAAGCCCCACATGTGTGACAGTTTTGAGACGAAGAAGAAGTTAGTGACGCCCGTCTCGCTCCGCTAGGCCTACTAACGTACTGAAGACCCACATGTGTGACAAGGCTTGGCGTAACTAGATCT	0.875379	0.998793
805	ACTGGACCATGCCGCAACAGT	ACTGGACCATGCgGCAACAGT	1mis	TGTGGAAAGGACGAAACACCACTGGACCATGCCGCAACAGGTTTTGAGACGAAGAAGAGAATACAATGGAGCGTCTCGCTCCGTTACCCAAATGGCCGTACTACTGGACCATGCGGCAACAGTGGCTTGGCGTAACTAGATCT	0.347742	0.456055
806	GATCAAACCGGAACTCTCGAT	GATCAAACCGGAACTCTCcAT	1mis	TGTGGAAAGGACGAAACACCGATCAAACCGGAACTCTCGAGTTTTGAGACGAAGAAGAGACCTCTAAGCCTCGTCTCGCTCCTGCTCCCACCATCGAGTACTGATCAAACCGGAACTCTCCATGGCTTGGCGTAACTAGATCT	0.421133	0.990566
807	ATTTCCAATAATTGAGGCAGT	ATTTCCAATAATTGAGcCAGT	1mis	TGTGGAAAGGACGAAACACCATTTCCAATAATTGAGGCAGGTTTTGAGACGAAGAAGATCAATGAGCCGAACGTCTCGCTCCGGCACGGAATGTAAGGTACTATTTCCAATAATTGAGCCAGTGGCTTGGCGTAACTAGATCT	0.176095	0.413493
808	GTCCGATCAGCATTCCGGTGA	GTCCGATCAGCATTCCGcTGA	1mis	TGTGGAAAGGACGAAACACCGTCCGATCAGCATTCCGGTGGTTTTGAGACGAAGAAGATGTCTTGTTCTGACGTCTCGCTCCCTGGGCATTATTCTCGTACTGTCCGATCAGCATTCCGCTGAGGCTTGGCGTAACTAGATCT	/	/
809	AGCTGGTCGCTCTCCTCAGCA	AGCTGGTCGCTCTtCTCAGCA	1mis	TGTGGAAAGGACGAAACACCAGCTGGTCGCTCTCCTCAGCGTTTTGAGACGAAGAAGATTGACGCTTGTCTCGTCTCGCTCCGATCAGCGGAAGAGTGTACTAGCTGGTCGCTCTTCTCAGCAGGCTTGGCGTAACTAGATCT	0.133215	0.24521
810	AGGAGCAGATGGAGGACATGC	AGGAGCcGATGGAGGACATGC	1mis	TGTGGAAAGGACGAAACACCAGGAGCAGATGGAGGACATGGTTTTGAGACGAAGAAGCCACTGAAGTATGCCGTCTCGCTCCGTCATCACTGGACTGGTACTAGGAGCCGATGGAGGACATGCGGCTTGGCGTAACTAGATCT	/	/
811	ACTCACCTTTAGGTTGTGTGT	ACTCAaCTTTAGGTTGTGTGT	1mis	TGTGGAAAGGACGAAACACCACTCACCTTTAGGTTGTGTGGTTTTGAGACGAAGAAGCGATCAGTGCTTGCCGTCTCGCTCCGGTGGTTCCTCCACTGTACTACTCAACTTTAGGTTGTGTGTGGCTTGGCGTAACTAGATCT	0.808501	0.986985
812	AGCGACGAGGGCAATCTCCGA	AGCGgCGAGGGCAATCTCCGA	1mis	TGTGGAAAGGACGAAACACCAGCGACGAGGGCAATCTCCGGTTTTGAGACGAAGAAGGAACTCTCAAGCCACGTCTCGCTCCGGAGATGAGGTGTACGTACTAGCGGCGAGGGCAATCTCCGAGGCTTGGCGTAACTAGATCT	1	1
813	ATGGCCTTTCCACATCCCTGT	ATaGCCTTTCCACATCCCTGT	1mis	TGTGGAAAGGACGAAACACCATGGCCTTTCCACATCCCTGGTTTTGAGACGAAGAAGGACTTCAGTGTTATCGTCTCGCTCCTACGCGCGAGGGAAGGTACTATAGCCTTTCCACATCCCTGTGGCTTGGCGTAACTAGATCT	/	/
814	GCTCGACTACGTGTACGGAGC	GCTCGgCTACGTGTACGGAGC	1mis	TGTGGAAAGGACGAAACACCGCTCGACTACGTGTACGGAGGTTTTGAGACGAAGAAGGAGCAAGCTCACGTCGTCTCGCTCCTTCACTTCTGCGATGGTACTGCTCGGCTACGTGTACGGAGCGGCTTGGCGTAACTAGATCT	0.974063	0.989443
815	ACTCACAGCTGGCGTACGAGC	ACTCtCAGCTGGCGTACGAGC	1mis	TGTGGAAAGGACGAAACACCACTCACAGCTGGCGTACGAGGTTTTGAGACGAAGAAGGATTCTCCTATCCTCGTCTCGCTCCTTTATGAATAGTGGGGTACTACTCTCAGCTGGCGTACGAGCGGCTTGGCGTAACTAGATCT	0.900626	0.987886
816	ATTCTTCACTGAGTTCTCGAA	ATTCTTCACTGAGTTCTCGtA	1mis	TGTGGAAAGGACGAAACACCATTCTTCACTGAGTTCTCGAGTTTTGAGACGAAGAAGGCAGTGTATCTGTTCGTCTCGCTCCTTGTGATACATCGCAGTACTATTCTTCACTGAGTTCTCGTAGGCTTGGCGTAACTAGATCT	/	/
817	GGTGATTCTGAATTGCTGTGA	GGTGATgCTGAATTGCTGTGA	1mis	TGTGGAAAGGACGAAACACCGGTGATTCTGAATTGCTGTGGTTTTGAGACGAAGAAGGCGAATACAATTGCCGTCTCGCTCCCGCGACGCCTACTTTGTACTGGTGATGCTGAATTGCTGTGAGGCTTGGCGTAACTAGATCT	0.041747	0.061645
818	GGTCGTGACACTCCAGTCCAG	GGTCGTGACACTCCAGTCCtG	1mis	TGTGGAAAGGACGAAACACCGGTCGTGACACTCCAGTCCAGTTTTGAGACGAAGAAGGCGTTATATTCCTACGTCTCGCTCCTTGTCTAACCCTAGCGTACTGGTCGTGACACTCCAGTCCTGGGCTTGGCGTAACTAGATCT	0.880321	1
819	GGGCCCAACACCGAGACTCAG	aGGCCCAACACCGAGACTCAG	1mis	TGTGGAAAGGACGAAACACCGGGCCCAACACCGAGACTCAGTTTTGAGACGAAGAAGGTGTCGAGGATGGCCGTCTCGCTCCGGGCTGATTTCTCGAGTACTAGGCCCAACACCGAGACTCAGGGCTTGGCGTAACTAGATCT	0.885593	1
820	AGGTTCTCCATAATCCGGAAT	AGGTTgTCCATAATCCGGAAT	1mis	TGTGGAAAGGACGAAACACCAGGTTCTCCATAATCCGGAAGTTTTGAGACGAAGAAGTACTCGCTTGCAATCGTCTCGCTCCGCTAGTTCGTGCGCGGTACTAGGTTGTCCATAATCCGGAATGGCTTGGCGTAACTAGATCT	0.962391	0.969415
821	AACAACAGCCACAGCATACGT	AACAACgGCCACAGCATACGT	1mis	TGTGGAAAGGACGAAACACCAACAACAGCCACAGCATACGGTTTTGAGACGAAGAAGTCAGTCTCATGGTGCGTCTCGCTCCTCTCAACGCGCTTATGTACTAACAACGGCCACAGCATACGTGGCTTGGCGTAACTAGATCT	/	/
822	AGCCTGCATAGACGGCGCCCG	AGCCTGCATAGACaGCGCCCG	1mis	TGTGGAAAGGACGAAACACCAGCCTGCATAGACGGCGCCCGTTTTGAGACGAAGAATAACCTGCCTCGCATCGTCTCGCTCCTTTGTTTCTATGGCAGTACTAGCCTGCATAGACAGCGCCCGGGCTTGGCGTAACTAGATCT	0.826888	0.981004
823	AACTACCTTTCTACGGACGTG	AACTACCTTTCTACaGACGTG	1mis	TGTGGAAAGGACGAAACACCAACTACCTTTCTACGGACGTGTTTTGAGACGAAGAATAAGCAGAACGGACGCGTCTCGCTCCTATTACACAGCGCCGGTACTAACTACCTTTCTACAGACGTGGGCTTGGCGTAACTAGATCT	/	/
824	GCTCTCCCACCCGTAGACGGT	GCTCTCCCACaCGTAGACGGT	1mis	TGTGGAAAGGACGAAACACCGCTCTCCCACCCGTAGACGGGTTTTGAGACGAAGAATAAGCCTTGCCGTTACGTCTCGCTCCTGGGAATAGCGCAGAGTACTGCTCTCCCACACGTAGACGGTGGCTTGGCGTAACTAGATCT	0.977349	0.995119
825	AGTAACCTGATCCACTACCTG	AGTAACgTGATCCACTACCTG	1mis	TGTGGAAAGGACGAAACACCAGTAACCTGATCCACTACCTGTTTTGAGACGAAGAATAAGCGTGCCAGGAACGTCTCGCTCCGGATAAGCCGCAGCTGTACTAGTAACGTGATCCACTACCTGGGCTTGGCGTAACTAGATCT	/	/
826	ACTCGAACTCTCCCCATGTGT	ACTCGAACTCTCCCCATGgGT	1mis	TGTGGAAAGGACGAAACACCACTCGAACTCTCCCCATGTGGTTTTGAGACGAAGAATAAGTAACCAAGGAGCGTCTCGCTCCTGAGAGGGAAACTGCGTACTACTCGAACTCTCCCCATGGGTGGCTTGGCGTAACTAGATCT	0.636252	0.967012
827	ATATGGCTCTGATAGAACTGA	ATATGGCTCTtATAGAACTGA	1mis	TGTGGAAAGGACGAAACACCATATGGCTCTGATAGAACTGGTTTTGAGACGAAGAATAAGTCCGAAGTCACCGTCTCGCTCCGCCTAACCTTCTACAGTACTATATGGCTCTTATAGAACTGAGGCTTGGCGTAACTAGATCT	/	/
828	GGAGATTCGGGAGCCCATGGA	GGAGATTCGcGAGCCCATGGA	1mis	TGTGGAAAGGACGAAACACCGGAGATTCGGGAGCCCATGGGTTTTGAGACGAAGAATACGATCAACCATTCCGTCTCGCTCCCTAGGGACTCCACCGGTACTGGAGATTCGCGAGCCCATGGAGGCTTGGCGTAACTAGATCT	0.897995	1
829	ATACAAACAGCAAGGAACGAG	ATACtAACAGCAAGGAACGAG	1mis	TGTGGAAAGGACGAAACACCATACAAACAGCAAGGAACGAGTTTTGAGACGAAGAATACTACCAGTCATTCCGTCTCGCTCCTTCCGTAAGTCGTCTGTACTATACTAACAGCAAGGAACGAGGGCTTGGCGTAACTAGATCT	0.327086	0.902125
830	GGAGCCCTGTGACTCGAACGA	GGAGCCCTGTGACTCGcACGA	1mis	TGTGGAAAGGACGAAACACCGGAGCCCTGTGACTCGAACGGTTTTGAGACGAAGAATAGCACTCGTCTAGACGTCTCGCTCCTCCCTACCCATCAGGGTACTGGAGCCCTGTGACTCGCACGAGGCTTGGCGTAACTAGATCT	0.733196	0.957532
831	AATTCACATTGCCCTGATTGT	AgTTCACATTGCCCTGATTGT	1mis	TGTGGAAAGGACGAAACACCAATTCACATTGCCCTGATTGGTTTTGAGACGAAGAATAGCGAATGACCGCACGTCTCGCTCCTCGCTCCTTTCATTAGTACTAGTTCACATTGCCCTGATTGTGGCTTGGCGTAACTAGATCT	0.979182	0.987359
832	AGTCCATCTTCGGTGCACCAT	AGTCtATCTTCGGTGCACCAT	1mis	TGTGGAAAGGACGAAACACCAGTCCATCTTCGGTGCACCAGTTTTGAGACGAAGAATATCCAAGGATGATGCGTCTCGCTCCTTAGGTCGGAATACGGTACTAGTCTATCTTCGGTGCACCATGGCTTGGCGTAACTAGATCT	0.82592	0.998661
833	GGAGACCACGCGTCTAACCAA	GGAGACCACGCGTCTAAtCAA	1mis	TGTGGAAAGGACGAAACACCGGAGACCACGCGTCTAACCAGTTTTGAGACGAAGAATCATACAGGACCAACCGTCTCGCTCCGACGATGACCCACAGGTACTGGAGACCACGCGTCTAATCAAGGCTTGGCGTAACTAGATCT	/	/
834	GTAGCCCACAAATAATTCCTG	GTAGCCCACAcATAATTCCTG	1mis	TGTGGAAAGGACGAAACACCGTAGCCCACAAATAATTCCTGTTTTGAGACGAAGAATCCAATGGCATCGAGCGTCTCGCTCCGCAAGAGTTCCTGTCGTACTGTAGCCCACACATAATTCCTGGGCTTGGCGTAACTAGATCT	0.776141	0.906779
835	GCTGTTCCAAAACATCACCCT	GCTGTTCCAtAACATCACCCT	1mis	TGTGGAAAGGACGAAACACCGCTGTTCCAAAACATCACCCGTTTTGAGACGAAGAATCGATGTGGCTTACTCGTCTCGCTCCCGATGTTACAGATGGGTACTGCTGTTCCATAACATCACCCTGGCTTGGCGTAACTAGATCT	0.980266	0.999614
836	GCACGCGGGAACGGTACAAGT	GCACGCGGGAACGGTAaAAGT	1mis	TGTGGAAAGGACGAAACACCGCACGCGGGAACGGTACAAGGTTTTGAGACGAAGAATCGTTCAAGTGAACGCGTCTCGCTCCTGGAGCGAACAATAAGTACTGCACGCGGGAACGGTAAAAGTGGCTTGGCGTAACTAGATCT	/	/
837	AGGTGTTCCAGGTCCAGACGC	AGGTGTTCCcGGTCCAGACGC	1mis	TGTGGAAAGGACGAAACACCAGGTGTTCCAGGTCCAGACGGTTTTGAGACGAAGAATGCACCAGTTCCAGACGTCTCGCTCCGATCGTCCTGCTAGAGTACTAGGTGTTCCCGGTCCAGACGCGGCTTGGCGTAACTAGATCT	0.941753	1
838	GGAGAGCCGGGCACACTGCGT	GGAGAGCCGGGCAgACTGCGT	1mis	TGTGGAAAGGACGAAACACCGGAGAGCCGGGCACACTGCGGTTTTGAGACGAAGAATGCTCTCGCCATAGACGTCTCGCTCCGCGCGCAACGCTACTGTACTGGAGAGCCGGGCAGACTGCGTGGCTTGGCGTAACTAGATCT	/	/
839	GGCCAGCAGCTAGAATCCCTG	GGCCAGCAcCTAGAATCCCTG	1mis	TGTGGAAAGGACGAAACACCGGCCAGCAGCTAGAATCCCTGTTTTGAGACGAAGAATGGACTGCCTTCAATCGTCTCGCTCCTTCTCAGTTAAGGGTGTACTGGCCAGCACCTAGAATCCCTGGGCTTGGCGTAACTAGATCT	/	/
840	ACTGAGCCTCTTCTAAACCAG	ACTtAGCCTCTTCTAAACCAG	1mis	TGTGGAAAGGACGAAACACCACTGAGCCTCTTCTAAACCAGTTTTGAGACGAAGAATGGCGCTACGGAATACGTCTCGCTCCGCGAACTGACCCATTGTACTACTTAGCCTCTTCTAAACCAGGGCTTGGCGTAACTAGATCT	/	/
841	AGTATGCCACTGCCTGAGCGT	AGTATGCCACTGgCTGAGCGT	1mis	TGTGGAAAGGACGAAACACCAGTATGCCACTGCCTGAGCGGTTTTGAGACGAAGAATGGTACCATCGCAAGCGTCTCGCTCCGAAACGTCAACTCGAGTACTAGTATGCCACTGGCTGAGCGTGGCTTGGCGTAACTAGATCT	/	/
842	AGCTACCGCAGAGAGATAGTA	AGCTAtCGCAGAGAGATAGTA	1mis	TGTGGAAAGGACGAAACACCAGCTACCGCAGAGAGATAGTGTTTTGAGACGAAGAATGGTTGTAGCCGTGGCGTCTCGCTCCGGTTTACTGAGGTAGGTACTAGCTATCGCAGAGAGATAGTAGGCTTGGCGTAACTAGATCT	0.553593	1
843	GATCGCTACTACGACCCCAAC	GAaCGCTACTACGACCCCAAC	1mis	TGTGGAAAGGACGAAACACCGATCGCTACTACGACCCCAAGTTTTGAGACGAAGAATGTGGTCACGTCTAGCGTCTCGCTCCTTACATGTAGCTGCAGTACTGAACGCTACTACGACCCCAACGGCTTGGCGTAACTAGATCT	0.753281	0.880564
844	GCACGCGGGAACGGTACAAGT	GCACGCGGGAACGaTACAAGT	1mis	TGTGGAAAGGACGAAACACCGCACGCGGGAACGGTACAAGGTTTTGAGACGAAGAATTAGGTATTGGCAGGCGTCTCGCTCCTTAGATCCCAAGTCAGTACTGCACGCGGGAACGATACAAGTGGCTTGGCGTAACTAGATCT	/	/
845	ACATTCGGGTCACTATCTAAG	ACAcTCGGGTCACTATCTAAG	1mis	TGTGGAAAGGACGAAACACCACATTCGGGTCACTATCTAAGTTTTGAGACGAAGAATTGAGCGCGATGATACGTCTCGCTCCGGAACACAAGATATGGTACTACACTCGGGTCACTATCTAAGGGCTTGGCGTAACTAGATCT	0.657809	0.996004
846	ACCACCGCGTCCACGCTGCGG	ACCACCGCGTCtACGCTGCGG	1mis	TGTGGAAAGGACGAAACACCACCACCGCGTCCACGCTGCGGTTTTGAGACGAAGAATTGGCCATCCTCGAGCGTCTCGCTCCGTCCTTAGACATGATGTACTACCACCGCGTCTACGCTGCGGGGCTTGGCGTAACTAGATCT	0.682432	1
847	GCAGACAAGCTGATTGCCGAG	GCAGACAAGCTGATTGtCGAG	1mis	TGTGGAAAGGACGAAACACCGCAGACAAGCTGATTGCCGAGTTTTGAGACGAAGAATTGGTCGTTCATAAGCGTCTCGCTCCGTGTCATATGGGTAGGTACTGCAGACAAGCTGATTGTCGAGGGCTTGGCGTAACTAGATCT	/	/
848	GCATCTCAATCCCTTGCATGG	GCATCTCcATCCCTTGCATGG	1mis	TGTGGAAAGGACGAAACACCGCATCTCAATCCCTTGCATGGTTTTGAGACGAAGAATTGTTGATCTCTCCACGTCTCGCTCCGACAAACGCTTTAAAGTACTGCATCTCCATCCCTTGCATGGGGCTTGGCGTAACTAGATCT	0.646222	1
849	GGACGCTCTTGAAATCGCCGA	GGACGtTCTTGAAATCGCCGA	1mis	TGTGGAAAGGACGAAACACCGGACGCTCTTGAAATCGCCGGTTTTGAGACGAAGACAACCGCAATAGCGACCGTCTCGCTCCCGCAATCCCGACATAGTACTGGACGTTCTTGAAATCGCCGAGGCTTGGCGTAACTAGATCT	0.776479	1
850	GATGGCCCCACATCTGACAGT	GATGGCCCCcCATCTGACAGT	1mis	TGTGGAAAGGACGAAACACCGATGGCCCCACATCTGACAGGTTTTGAGACGAAGACAAGACTGTGTCCTGGCGTCTCGCTCCCTCGCACTGGCTCATGTACTGATGGCCCCCCATCTGACAGTGGCTTGGCGTAACTAGATCT	0.829246	1
851	GCTCCCTCGGCTTCGCAGCGC	GCTCCCTCGGCTTgGCAGCGC	1mis	TGTGGAAAGGACGAAACACCGCTCCCTCGGCTTCGCAGCGGTTTTGAGACGAAGACAAGCATGCTTCGTTACGTCTCGCTCCCGATCCGGGATGTAGGTACTGCTCCCTCGGCTTGGCAGCGCGGCTTGGCGTAACTAGATCT	0.154854	0.162023
852	GTCACGTTGTTAGCCAACCTG	GTCACGcTGTTAGCCAACCTG	1mis	TGTGGAAAGGACGAAACACCGTCACGTTGTTAGCCAACCTGTTTTGAGACGAAGACAATGATAGGCGGTACCGTCTCGCTCCTATCCTAGCCCATACGTACTGTCACGCTGTTAGCCAACCTGGGCTTGGCGTAACTAGATCT	0.749319	0.988913
853	ATCCTGACAGTGAAGGACGTC	ATCCTGACAGTGAgGGACGTC	1mis	TGTGGAAAGGACGAAACACCATCCTGACAGTGAAGGACGTGTTTTGAGACGAAGACACGCTACGTCGCAGACGTCTCGCTCCTGCCCACCATTATGTGTACTATCCTGACAGTGAGGGACGTCGGCTTGGCGTAACTAGATCT	/	/
854	ATCAGGTCCTGCATCCGGGGA	AgCAGGTCCTGCATCCGGGGA	1mis	TGTGGAAAGGACGAAACACCATCAGGTCCTGCATCCGGGGGTTTTGAGACGAAGACACTACCAGATACGAACGTCTCGCTCCGATGCAACTATTAGAGTACTAGCAGGTCCTGCATCCGGGGAGGCTTGGCGTAACTAGATCT	0.795929	0.987874
855	AGTCGTATAGTCATGATTGTT	AGTCGTATtGTCATGATTGTT	1mis	TGTGGAAAGGACGAAACACCAGTCGTATAGTCATGATTGTGTTTTGAGACGAAGACACTACGTGATGCCTTCGTCTCGCTCCTTCAGGCACGGAGCAGTACTAGTCGTATTGTCATGATTGTTGGCTTGGCGTAACTAGATCT	0.761424	0.993446
856	GCTCCCTCGGCTTCGCAGCGC	GCTCCCTCGGCTTCGCAGaGC	1mis	TGTGGAAAGGACGAAACACCGCTCCCTCGGCTTCGCAGCGGTTTTGAGACGAAGACACTGACCTTACGTACCGTCTCGCTCCCGATCGAAACCTCGTGTACTGCTCCCTCGGCTTCGCAGAGCGGCTTGGCGTAACTAGATCT	0.960593	1
857	AAAGCCTCTACTTCATTACGT	AAAGCCTCTACTTCgTTACGT	1mis	TGTGGAAAGGACGAAACACCAAAGCCTCTACTTCATTACGGTTTTGAGACGAAGACACTTCGATGGACGTCCGTCTCGCTCCTCTACCTGTTCCGAAGTACTAAAGCCTCTACTTCGTTACGTGGCTTGGCGTAACTAGATCT	/	/
858	GCTGCCTCTATCCCGCATCCG	GCaGCCTCTATCCCGCATCCG	1mis	TGTGGAAAGGACGAAACACCGCTGCCTCTATCCCGCATCCGTTTTGAGACGAAGACAGGTGTGCTAAGACTCGTCTCGCTCCCTTGATCGGCCGAATGTACTGCAGCCTCTATCCCGCATCCGGGCTTGGCGTAACTAGATCT	/	/
859	GGTCGAGGTCCGGTCGAGATT	GGTCGAcGTCCGGTCGAGATT	1mis	TGTGGAAAGGACGAAACACCGGTCGAGGTCCGGTCGAGATGTTTTGAGACGAAGACAGTAGGTATTACTACCGTCTCGCTCCTTGTACACTCTCCGAGTACTGGTCGACGTCCGGTCGAGATTGGCTTGGCGTAACTAGATCT	0.695093	0.987033
860	GTGCCATCTGCACTCATGTGT	GTGCCATCTGCACTCcTGTGT	1mis	TGTGGAAAGGACGAAACACCGTGCCATCTGCACTCATGTGGTTTTGAGACGAAGACAGTTGTAAGGAAGTTCGTCTCGCTCCCGCGTTCGGTGCGATGTACTGTGCCATCTGCACTCCTGTGTGGCTTGGCGTAACTAGATCT	0.357242	0.439539
861	ATATGATCATGCACGCCGGAG	ATATGATCATGCgCGCCGGAG	1mis	TGTGGAAAGGACGAAACACCATATGATCATGCACGCCGGAGTTTTGAGACGAAGACATACCGGAATGTCAACGTCTCGCTCCGCTCGAGCTACTTCCGTACTATATGATCATGCGCGCCGGAGGGCTTGGCGTAACTAGATCT	/	/
862	GCAAGTCGGCCCCTTACCAGT	GCAAGTCGGCCCgTTACCAGT	1mis	TGTGGAAAGGACGAAACACCGCAAGTCGGCCCCTTACCAGGTTTTGAGACGAAGACATATCCAATGGAACTCGTCTCGCTCCGCGGCACGAGAAGGTGTACTGCAAGTCGGCCCGTTACCAGTGGCTTGGCGTAACTAGATCT	0.34131	0.344922
863	AACTCAGCTTGTCAAATACAC	AACTCAGCTTtTCAAATACAC	1mis	TGTGGAAAGGACGAAACACCAACTCAGCTTGTCAAATACAGTTTTGAGACGAAGACATGAGGAATGCGGAACGTCTCGCTCCTCAGTCGACATTACAGTACTAACTCAGCTTTTCAAATACACGGCTTGGCGTAACTAGATCT	/	/
864	GCTGACCGCAGCGCACTGCGT	GCTGACCGCAGCGgACTGCGT	1mis	TGTGGAAAGGACGAAACACCGCTGACCGCAGCGCACTGCGGTTTTGAGACGAAGACATGAGGTCTATCCAACGTCTCGCTCCGTACGCAATGTTGTTGTACTGCTGACCGCAGCGGACTGCGTGGCTTGGCGTAACTAGATCT	0.037378	0.071762
865	GATCCTGAACACATAATCCGT	GATCCTGAACACATAcTCCGT	1mis	TGTGGAAAGGACGAAACACCGATCCTGAACACATAATCCGGTTTTGAGACGAAGACATGTCTTCCACTCTTCGTCTCGCTCCTAGAGATCGCCTTCGGTACTGATCCTGAACACATACTCCGTGGCTTGGCGTAACTAGATCT	0.64539	0.938749
866	GGAGCCCTGTGACTCGAACGA	GGcGCCCTGTGACTCGAACGA	1mis	TGTGGAAAGGACGAAACACCGGAGCCCTGTGACTCGAACGGTTTTGAGACGAAGACATGTTCACCATGTAACGTCTCGCTCCTCCCGTTCATCCGAGGTACTGGCGCCCTGTGACTCGAACGAGGCTTGGCGTAACTAGATCT	/	/
867	AGTCCACCGCATCACAGCGGG	AGTCCACCaCATCACAGCGGG	1mis	TGTGGAAAGGACGAAACACCAGTCCACCGCATCACAGCGGGTTTTGAGACGAAGACATTGCAAGTTAGGCACGTCTCGCTCCTTACTGTAGCGTTCCGTACTAGTCCACCACATCACAGCGGGGGCTTGGCGTAACTAGATCT	/	/
868	GACGTCGATGATAGAGTTCAA	GACGTCGATGATAGAGTTtAA	1mis	TGTGGAAAGGACGAAACACCGACGTCGATGATAGAGTTCAGTTTTGAGACGAAGACATTGTCTCCATGACTCGTCTCGCTCCGGCCTAGTATAGAACGTACTGACGTCGATGATAGAGTTTAAGGCTTGGCGTAACTAGATCT	0.868873	0.973226
869	GCCTCGCATTGCTTTCTACGC	GCCTCGCATTGCTTTtTACGC	1mis	TGTGGAAAGGACGAAACACCGCCTCGCATTGCTTTCTACGGTTTTGAGACGAAGACCAAGTGTAGAATGAGCGTCTCGCTCCTCATCTGGATAGGTTGTACTGCCTCGCATTGCTTTTTACGCGGCTTGGCGTAACTAGATCT	0.732552	0.805218
870	GCAGGCCCCAACCCACGCAAA	GgAGGCCCCAACCCACGCAAA	1mis	TGTGGAAAGGACGAAACACCGCAGGCCCCAACCCACGCAAGTTTTGAGACGAAGACCAATCCTCGTGTAGCCGTCTCGCTCCGGCTACCTATTCCCGGTACTGGAGGCCCCAACCCACGCAAAGGCTTGGCGTAACTAGATCT	0.939902	0.959524
871	ACTCACCTCAAAGGACGCCCG	ACTCACgTCAAAGGACGCCCG	1mis	TGTGGAAAGGACGAAACACCACTCACCTCAAAGGACGCCCGTTTTGAGACGAAGACCGAACCTCTACCTTACGTCTCGCTCCGGAATCAGATTCATAGTACTACTCACGTCAAAGGACGCCCGGGCTTGGCGTAACTAGATCT	/	/
872	AAACCGGGCAAGTAAACATGG	AAACCGGGCAAGcAAACATGG	1mis	TGTGGAAAGGACGAAACACCAAACCGGGCAAGTAAACATGGTTTTGAGACGAAGACCGAGAGCTCGGTGTGCGTCTCGCTCCTCTTGGAAGCAGGCGGTACTAAACCGGGCAAGCAAACATGGGGCTTGGCGTAACTAGATCT	/	/
873	AGCGCAGGGAGCAGTATACGA	AGCGCAGGGAGCAGcATACGA	1mis	TGTGGAAAGGACGAAACACCAGCGCAGGGAGCAGTATACGGTTTTGAGACGAAGACCGAGTCTATGACGTGCGTCTCGCTCCTCTTATTCCTAGGTAGTACTAGCGCAGGGAGCAGCATACGAGGCTTGGCGTAACTAGATCT	/	/
874	AGAAGCAGTACTTGTCCGGGT	AGAAGCAGTACaTGTCCGGGT	1mis	TGTGGAAAGGACGAAACACCAGAAGCAGTACTTGTCCGGGGTTTTGAGACGAAGACCGCAATGAATCATTACGTCTCGCTCCGTCAATGAGATCGACGTACTAGAAGCAGTACATGTCCGGGTGGCTTGGCGTAACTAGATCT	0.146412	0.300746
875	AGTCTGGGAGTTCTTGGCATG	AGgCTGGGAGTTCTTGGCATG	1mis	TGTGGAAAGGACGAAACACCAGTCTGGGAGTTCTTGGCATGTTTTGAGACGAAGACCGGTTCAATCACGGACGTCTCGCTCCTGCAGTGAAATTCCTGTACTAGGCTGGGAGTTCTTGGCATGGGCTTGGCGTAACTAGATCT	/	/
876	ACTGCTTCAAACCAGAGTAAG	AtTGCTTCAAACCAGAGTAAG	1mis	TGTGGAAAGGACGAAACACCACTGCTTCAAACCAGAGTAAGTTTTGAGACGAAGACCGTACTGTCACGTCACGTCTCGCTCCGAGTTCCTTGACCGAGTACTATTGCTTCAAACCAGAGTAAGGGCTTGGCGTAACTAGATCT	/	/
877	GAGACCTCGGGCTACAACACA	GAaACCTCGGGCTACAACACA	1mis	TGTGGAAAGGACGAAACACCGAGACCTCGGGCTACAACACGTTTTGAGACGAAGACCGTTACAAGACTTGTCGTCTCGCTCCCTAGTCCCATTAACCGTACTGAAACCTCGGGCTACAACACAGGCTTGGCGTAACTAGATCT	/	/
878	GAAGTTCCGCGAGGTGACGAC	GAAGTTCCGCGAGGTGACtAC	1mis	TGTGGAAAGGACGAAACACCGAAGTTCCGCGAGGTGACGAGTTTTGAGACGAAGACCTGACTATGTAGCTGCGTCTCGCTCCGCAAAGTAAACAGCAGTACTGAAGTTCCGCGAGGTGACTACGGCTTGGCGTAACTAGATCT	/	/
879	GTTGTCCGAGATCATCACTAG	GTTGTCCGAGATtATCACTAG	1mis	TGTGGAAAGGACGAAACACCGTTGTCCGAGATCATCACTAGTTTTGAGACGAAGACCTTACACGAATAGAGCGTCTCGCTCCGCAGTGAGTCCTTTGGTACTGTTGTCCGAGATTATCACTAGGGCTTGGCGTAACTAGATCT	0.911084	1
880	AGCTCACATCTCGAACCATGT	AGCTCACATCTCGAACCAgGT	1mis	TGTGGAAAGGACGAAACACCAGCTCACATCTCGAACCATGGTTTTGAGACGAAGACCTTATCATGAGGTGTCGTCTCGCTCCTACAGTAGGTGGGTTGTACTAGCTCACATCTCGAACCAGGTGGCTTGGCGTAACTAGATCT	0.796255	0.853517
881	GAGCGGTGCCAAATGGACCAA	GAGCGGTGCCAAATGGACaAA	1mis	TGTGGAAAGGACGAAACACCGAGCGGTGCCAAATGGACCAGTTTTGAGACGAAGACGAACTCAATATCATGCGTCTCGCTCCTGCTATGCGACGTTGGTACTGAGCGGTGCCAAATGGACAAAGGCTTGGCGTAACTAGATCT	0.055523	0.143757
882	GGTCCACACCGACATAGATGC	GGTCCgCACCGACATAGATGC	1mis	TGTGGAAAGGACGAAACACCGGTCCACACCGACATAGATGGTTTTGAGACGAAGACGAATAATCGCTCTTACGTCTCGCTCCTTGGAGGTAGCGAAGGTACTGGTCCGCACCGACATAGATGCGGCTTGGCGTAACTAGATCT	0.908708	0.998772
883	GGTGTCCACGACCACCAGTGT	GGTGTCCACGACCACCAGaGT	1mis	TGTGGAAAGGACGAAACACCGGTGTCCACGACCACCAGTGGTTTTGAGACGAAGACGAGAAGGTATAGTGTCGTCTCGCTCCGAGAACCGAGGCCAGGTACTGGTGTCCACGACCACCAGAGTGGCTTGGCGTAACTAGATCT	0.807197	0.990651
884	AGCCCTCCAGGACACACATAG	AGCCCTCCAtGACACACATAG	1mis	TGTGGAAAGGACGAAACACCAGCCCTCCAGGACACACATAGTTTTGAGACGAAGACGATGTCTAGAATCCGCGTCTCGCTCCGTTGAGCAGATGCATGTACTAGCCCTCCATGACACACATAGGGCTTGGCGTAACTAGATCT	1	1
885	ATTCCCAAACCTCAATCCACT	ATTCCCAAACCTCAATCgACT	1mis	TGTGGAAAGGACGAAACACCATTCCCAAACCTCAATCCACGTTTTGAGACGAAGACGCCTAGTTATACTTACGTCTCGCTCCTACGGGCGAACGATCGTACTATTCCCAAACCTCAATCGACTGGCTTGGCGTAACTAGATCT	0.488814	0.601794
886	GCTCGGTGTAAGTAGCCACAT	GCTCGGTGTAAGTAGCaACAT	1mis	TGTGGAAAGGACGAAACACCGCTCGGTGTAAGTAGCCACAGTTTTGAGACGAAGACGCCTATATGAGTCTTCGTCTCGCTCCTGGCTAGGAAAGGGTGTACTGCTCGGTGTAAGTAGCAACATGGCTTGGCGTAACTAGATCT	0.309972	0.530984
887	GTTGTTCTGATGGATACCCAG	GTTGTcCTGATGGATACCCAG	1mis	TGTGGAAAGGACGAAACACCGTTGTTCTGATGGATACCCAGTTTTGAGACGAAGACGCCTCGCTATGTGACCGTCTCGCTCCGCAGTTGGAAATCGTGTACTGTTGTCCTGATGGATACCCAGGGCTTGGCGTAACTAGATCT	/	/
888	GAATTCATGATTCTGAACGCT	GAATTCATGATTCTGAgCGCT	1mis	TGTGGAAAGGACGAAACACCGAATTCATGATTCTGAACGCGTTTTGAGACGAAGACGCGCTTCTAGTATTACGTCTCGCTCCGGCCAGATCATACAAGTACTGAATTCATGATTCTGAGCGCTGGCTTGGCGTAACTAGATCT	0.91091	0.92211
889	GGTCTTCAGCGATCTACTCAA	GGTCTTCAGCGATCTACTtAA	1mis	TGTGGAAAGGACGAAACACCGGTCTTCAGCGATCTACTCAGTTTTGAGACGAAGACGCTCACGAACTCTTCCGTCTCGCTCCTGTCGGGATGGCCTCGTACTGGTCTTCAGCGATCTACTTAAGGCTTGGCGTAACTAGATCT	0.876395	0.968908
890	AAGCTGGACCCCCATCGGAGG	gAGCTGGACCCCCATCGGAGG	1mis	TGTGGAAAGGACGAAACACCAAGCTGGACCCCCATCGGAGGTTTTGAGACGAAGACGCTTGTTAATGCGCACGTCTCGCTCCTCTTTGGTGCAATTTGTACTGAGCTGGACCCCCATCGGAGGGGCTTGGCGTAACTAGATCT	0.722583	0.970528
891	AACTTCAGAAAACCCTTTCAA	AACTTCAGtAAACCCTTTCAA	1mis	TGTGGAAAGGACGAAACACCAACTTCAGAAAACCCTTTCAGTTTTGAGACGAAGACGGATTACTTCACATTCGTCTCGCTCCTATTAGACCGCTAACGTACTAACTTCAGTAAACCCTTTCAAGGCTTGGCGTAACTAGATCT	/	/
892	ATGACCATAGATTTGTTTCGA	ATGACCATAGATTTGTTTaGA	1mis	TGTGGAAAGGACGAAACACCATGACCATAGATTTGTTTCGGTTTTGAGACGAAGACGGCCAATGCGTTGAACGTCTCGCTCCTCCGTGAAAGCAACAGTACTATGACCATAGATTTGTTTAGAGGCTTGGCGTAACTAGATCT	/	/
893	GTGAACGGTCCGTTGTGAGAT	GTtAACGGTCCGTTGTGAGAT	1mis	TGTGGAAAGGACGAAACACCGTGAACGGTCCGTTGTGAGAGTTTTGAGACGAAGACGGTCAACTCTCCTTACGTCTCGCTCCGGTAATGTTTAGGTAGTACTGTTAACGGTCCGTTGTGAGATGGCTTGGCGTAACTAGATCT	/	/
894	GTAGCCTTGTACCCCTATGAT	GTAGCCTTGTACCCCTATGtT	1mis	TGTGGAAAGGACGAAACACCGTAGCCTTGTACCCCTATGAGTTTTGAGACGAAGACGGTCGGATAATATTACGTCTCGCTCCGGGTGCATAGCCCAAGTACTGTAGCCTTGTACCCCTATGTTGGCTTGGCGTAACTAGATCT	0.735284	0.999694
895	GGCACATTCCATGACAGTACA	GGCACATTCCgTGACAGTACA	1mis	TGTGGAAAGGACGAAACACCGGCACATTCCATGACAGTACGTTTTGAGACGAAGACGGTCTCTACTCCGACCGTCTCGCTCCTCCGGAGTACGTGCCGTACTGGCACATTCCGTGACAGTACAGGCTTGGCGTAACTAGATCT	/	/
896	GCATCATTGGTCGCACATAGC	GCATCATTGGTCGCACATAtC	1mis	TGTGGAAAGGACGAAACACCGCATCATTGGTCGCACATAGGTTTTGAGACGAAGACGGTGCAATGTCCGCACGTCTCGCTCCTAGCCTACTACTGGGGTACTGCATCATTGGTCGCACATATCGGCTTGGCGTAACTAGATCT	0.890325	1
897	GAGGCCAGGTTGGAGAACATG	GAGGCCAGGTTGGAGgACATG	1mis	TGTGGAAAGGACGAAACACCGAGGCCAGGTTGGAGAACATGTTTTGAGACGAAGACGGTTCTATTAGATCTCGTCTCGCTCCTCTGTACATGCAGATGTACTGAGGCCAGGTTGGAGGACATGGGCTTGGCGTAACTAGATCT	0.881859	1
898	GAAGTCAGGATTGAACTCATA	GAAGTCAGGAaTGAACTCATA	1mis	TGTGGAAAGGACGAAACACCGAAGTCAGGATTGAACTCATGTTTTGAGACGAAGACGTACCTTGACATGTACGTCTCGCTCCGGCCACCGTAGCTCAGTACTGAAGTCAGGAATGAACTCATAGGCTTGGCGTAACTAGATCT	/	/
899	GGGACCACCGGGCCGCGCTCG	GGGACCACtGGGCCGCGCTCG	1mis	TGTGGAAAGGACGAAACACCGGGACCACCGGGCCGCGCTCGTTTTGAGACGAAGACGTATTAACTCCTCACCGTCTCGCTCCGTATTTAACGGCAGGGTACTGGGACCACTGGGCCGCGCTCGGGCTTGGCGTAACTAGATCT	0.881845	0.997752
900	GAGCCTGCTGAGACACACCAA	GAGCCTGCTGcGACACACCAA	1mis	TGTGGAAAGGACGAAACACCGAGCCTGCTGAGACACACCAGTTTTGAGACGAAGACGTCAACTCTATCATTCGTCTCGCTCCTCTGAGGTCCCGGGTGTACTGAGCCTGCTGCGACACACCAAGGCTTGGCGTAACTAGATCT	0.447491	0.931049
901	GCTGACGCGCGCCTTCCAGTG	GCTcACGCGCGCCTTCCAGTG	1mis	TGTGGAAAGGACGAAACACCGCTGACGCGCGCCTTCCAGTGTTTTGAGACGAAGACGTGCGCCTGTTCGGTCGTCTCGCTCCGGGAGCTTGGTCGTAGTACTGCTCACGCGCGCCTTCCAGTGGGCTTGGCGTAACTAGATCT	0.787359	0.972883
902	GGTCAGCGGCGAGCTCATCGA	GGTCAtCGGCGAGCTCATCGA	1mis	TGTGGAAAGGACGAAACACCGGTCAGCGGCGAGCTCATCGGTTTTGAGACGAAGACTAACGCAGACGCTGACGTCTCGCTCCTTGCTGTACGGTGGTGTACTGGTCATCGGCGAGCTCATCGAGGCTTGGCGTAACTAGATCT	/	/
903	GGTCGGGCCCATACAGCCAGA	GGTCGGGCCaATACAGCCAGA	1mis	TGTGGAAAGGACGAAACACCGGTCGGGCCCATACAGCCAGGTTTTGAGACGAAGACTAACTTCTTATCCAGCGTCTCGCTCCTTGTCCGCAGATAGCGTACTGGTCGGGCCAATACAGCCAGAGGCTTGGCGTAACTAGATCT	/	/
904	ACTCAGTGATGTCTGGCACGC	ACTCAGTGATtTCTGGCACGC	1mis	TGTGGAAAGGACGAAACACCACTCAGTGATGTCTGGCACGGTTTTGAGACGAAGACTAATGACGACTTAGACGTCTCGCTCCTGACTATACAGAACAGTACTACTCAGTGATTTCTGGCACGCGGCTTGGCGTAACTAGATCT	0.503857	0.612518
905	AGTAATCCCTGACACGACAGA	AGTAATtCCTGACACGACAGA	1mis	TGTGGAAAGGACGAAACACCAGTAATCCCTGACACGACAGGTTTTGAGACGAAGACTACCTCGTGGTGGTTCGTCTCGCTCCGCTATGTGATTCGCGGTACTAGTAATTCCTGACACGACAGAGGCTTGGCGTAACTAGATCT	/	/
906	GGCAGCGTCAGTGACAACGTT	GGCcGCGTCAGTGACAACGTT	1mis	TGTGGAAAGGACGAAACACCGGCAGCGTCAGTGACAACGTGTTTTGAGACGAAGACTACTGAGATTGTACCCGTCTCGCTCCGTATATAATCGGCTCGTACTGGCCGCGTCAGTGACAACGTTGGCTTGGCGTAACTAGATCT	/	/
907	AGACGCCATGGAGTTGGTGCT	gGACGCCATGGAGTTGGTGCT	1mis	TGTGGAAAGGACGAAACACCAGACGCCATGGAGTTGGTGCGTTTTGAGACGAAGACTAGACGCAATACTACCGTCTCGCTCCGTTCACGCTTCACTAGTACTGGACGCCATGGAGTTGGTGCTGGCTTGGCGTAACTAGATCT	/	/
908	GTGCGCGTGCAGGTCGCTCAG	GTGCGCGTGCAGGTtGCTCAG	1mis	TGTGGAAAGGACGAAACACCGTGCGCGTGCAGGTCGCTCAGTTTTGAGACGAAGACTATCAATAGCGACACCGTCTCGCTCCGGTACTTGATGACAGGTACTGTGCGCGTGCAGGTTGCTCAGGGCTTGGCGTAACTAGATCT	/	/
909	GTTCCTTTCTGACTCCTCAGA	GTTCCTTTCTGACTCtTCAGA	1mis	TGTGGAAAGGACGAAACACCGTTCCTTTCTGACTCCTCAGGTTTTGAGACGAAGACTATGCACCGGATACCCGTCTCGCTCCTTTGTTACTGGTGTTGTACTGTTCCTTTCTGACTCTTCAGAGGCTTGGCGTAACTAGATCT	0.864727	0.9937
910	AGCACATCTCACAAAACCTAG	AGCACATCTCAtAAAACCTAG	1mis	TGTGGAAAGGACGAAACACCAGCACATCTCACAAAACCTAGTTTTGAGACGAAGACTATTAGACCATAGCACGTCTCGCTCCTCTGACCATTGTACCGTACTAGCACATCTCATAAAACCTAGGGCTTGGCGTAACTAGATCT	0.658043	0.838535
911	ATACTGAGGCTACCCTACCGA	ATACTGAtGCTACCCTACCGA	1mis	TGTGGAAAGGACGAAACACCATACTGAGGCTACCCTACCGGTTTTGAGACGAAGACTCCGTCCTCGTACCGCGTCTCGCTCCTTCGCAAAGACGATGGTACTATACTGATGCTACCCTACCGAGGCTTGGCGTAACTAGATCT	/	/
912	AGGGCCCGGCGCAATGACAGC	AGaGCCCGGCGCAATGACAGC	1mis	TGTGGAAAGGACGAAACACCAGGGCCCGGCGCAATGACAGGTTTTGAGACGAAGACTCGAGTCTCTGTGAGCGTCTCGCTCCGTAACTAAATCGAGTGTACTAGAGCCCGGCGCAATGACAGCGGCTTGGCGTAACTAGATCT	0.882514	0.998956
913	AGCACCACGTTGACTCGCAGC	AGCACCACGTTGtCTCGCAGC	1mis	TGTGGAAAGGACGAAACACCAGCACCACGTTGACTCGCAGGTTTTGAGACGAAGACTGATAGCCAGGTGAACGTCTCGCTCCTACACCAGAGGTCGGGTACTAGCACCACGTTGTCTCGCAGCGGCTTGGCGTAACTAGATCT	0.799714	0.942878
914	GACAGCAAGTCCATCCCATGA	GACAGCAAGTCCATCCCAgGA	1mis	TGTGGAAAGGACGAAACACCGACAGCAAGTCCATCCCATGGTTTTGAGACGAAGACTGCAATCGTTCACTACGTCTCGCTCCGTCGCTAACGTGAAAGTACTGACAGCAAGTCCATCCCAGGAGGCTTGGCGTAACTAGATCT	0.638572	1
915	AAGTCATGTACAGCGATTGGA	AAGTCATGTACAGCGcTTGGA	1mis	TGTGGAAAGGACGAAACACCAAGTCATGTACAGCGATTGGGTTTTGAGACGAAGACTGCCTTGCAACTCAACGTCTCGCTCCTAACTCTTTGAGAGCGTACTAAGTCATGTACAGCGCTTGGAGGCTTGGCGTAACTAGATCT	0.960937	1
916	GTCTACCTTCCACACTGACAA	GTtTACCTTCCACACTGACAA	1mis	TGTGGAAAGGACGAAACACCGTCTACCTTCCACACTGACAGTTTTGAGACGAAGACTGTTGTTAGTTCCGGCGTCTCGCTCCGAGATCACGTGTCAAGTACTGTTTACCTTCCACACTGACAAGGCTTGGCGTAACTAGATCT	/	/
917	GGTCTGGGCCATTCTTAGCCG	GGTCTGGGCCATTaTTAGCCG	1mis	TGTGGAAAGGACGAAACACCGGTCTGGGCCATTCTTAGCCGTTTTGAGACGAAGACTTAACGCGGACCACTCGTCTCGCTCCTGTCGGCGATCAGAGGTACTGGTCTGGGCCATTATTAGCCGGGCTTGGCGTAACTAGATCT	0.276203	0.455362
918	AGACTGTCAGTGTTTCAGCAG	AGACTGTCAGTcTTTCAGCAG	1mis	TGTGGAAAGGACGAAACACCAGACTGTCAGTGTTTCAGCAGTTTTGAGACGAAGACTTAATCTAGGCGACCCGTCTCGCTCCGCGCGCGATATCGTCGTACTAGACTGTCAGTCTTTCAGCAGGGCTTGGCGTAACTAGATCT	0.981952	0.981952
919	AGTACCTTTGCCCTCAGGCGA	AGTACCTTTGCCCTCAGGCaA	1mis	TGTGGAAAGGACGAAACACCAGTACCTTTGCCCTCAGGCGGTTTTGAGACGAAGACTTCCTGAGCACGAGTCGTCTCGCTCCTACCAGACACCTTTCGTACTAGTACCTTTGCCCTCAGGCAAGGCTTGGCGTAACTAGATCT	0.998306	1
920	ACTGCCAATTACCTTACACGT	ACTGCCAATTACCTTACtCGT	1mis	TGTGGAAAGGACGAAACACCACTGCCAATTACCTTACACGGTTTTGAGACGAAGACTTGGTTACAAGACGACGTCTCGCTCCGTTGCTGAATCATCAGTACTACTGCCAATTACCTTACTCGTGGCTTGGCGTAACTAGATCT	/	/
921	GAGGCCAAGAACAGCTCTTGG	GAGGCCAAGAAaAGCTCTTGG	1mis	TGTGGAAAGGACGAAACACCGAGGCCAAGAACAGCTCTTGGTTTTGAGACGAAGAGAACCGTGTCTTCTAGCGTCTCGCTCCTCTGCGAGATATCTAGTACTGAGGCCAAGAAAAGCTCTTGGGGCTTGGCGTAACTAGATCT	0.857616	0.975595
922	AGCCAGTGAGAGCCCACCAGG	AGCCAGTGAGAGtCCACCAGG	1mis	TGTGGAAAGGACGAAACACCAGCCAGTGAGAGCCCACCAGGTTTTGAGACGAAGAGAAGATATCGACAGCACGTCTCGCTCCTTGGCCCTGTCAGCTGTACTAGCCAGTGAGAGTCCACCAGGGGCTTGGCGTAACTAGATCT	/	/
923	AGCCCCTGCCGCCGTCGACGG	AGCCCtTGCCGCCGTCGACGG	1mis	TGTGGAAAGGACGAAACACCAGCCCCTGCCGCCGTCGACGGTTTTGAGACGAAGAGAAGTGACAGTAGACTCGTCTCGCTCCTTGTGGGTGTCAATTGTACTAGCCCTTGCCGCCGTCGACGGGGCTTGGCGTAACTAGATCT	/	/
924	GGTGATTCTGAATTGCTGTGA	cGTGATTCTGAATTGCTGTGA	1mis	TGTGGAAAGGACGAAACACCGGTGATTCTGAATTGCTGTGGTTTTGAGACGAAGAGAATAGCGTACATCGTCGTCTCGCTCCCGCGACCATGTTTGAGTACTCGTGATTCTGAATTGCTGTGAGGCTTGGCGTAACTAGATCT	0.680037	1
925	GATCCGCGCTTCCTGAATCCC	GATCCGCGCTTCCTGAtTCCC	1mis	TGTGGAAAGGACGAAACACCGATCCGCGCTTCCTGAATCCGTTTTGAGACGAAGAGAATCTGATATGCGACCGTCTCGCTCCTGGAAAGACACGTCTGTACTGATCCGCGCTTCCTGATTCCCGGCTTGGCGTAACTAGATCT	0.61069	0.994619
926	ACACACCTAAGTTTAAACTGA	ACACACCTAAGTTTAcACTGA	1mis	TGTGGAAAGGACGAAACACCACACACCTAAGTTTAAACTGGTTTTGAGACGAAGAGACAATGCTCAGCCGTCGTCTCGCTCCGCTTTGTCTATGTATGTACTACACACCTAAGTTTACACTGAGGCTTGGCGTAACTAGATCT	0.421632	0.549014
927	GAACAGCAACACGGGAACAGT	GAACAGCAACACGaGAACAGT	1mis	TGTGGAAAGGACGAAACACCGAACAGCAACACGGGAACAGGTTTTGAGACGAAGAGACCTTCATCCTAAGACGTCTCGCTCCGAACGCGCAACCCAAGTACTGAACAGCAACACGAGAACAGTGGCTTGGCGTAACTAGATCT	/	/
928	GCAGCACTCTAGTTCCAACAT	GCAGCACTCTAGTTCCAAgAT	1mis	TGTGGAAAGGACGAAACACCGCAGCACTCTAGTTCCAACAGTTTTGAGACGAAGAGACTCGGTCCAGAATACGTCTCGCTCCGCTCTCAATAGTTCCGTACTGCAGCACTCTAGTTCCAAGATGGCTTGGCGTAACTAGATCT	0.637798	0.940088
929	GTGGTCCACTCCCGTAACTGA	GTGcTCCACTCCCGTAACTGA	1mis	TGTGGAAAGGACGAAACACCGTGGTCCACTCCCGTAACTGGTTTTGAGACGAAGAGAGAATTGAGACTTGACGTCTCGCTCCGTGAACCGAAAGTCTGTACTGTGCTCCACTCCCGTAACTGAGGCTTGGCGTAACTAGATCT	0.962143	0.997221
930	GCGCTCCATGTGGAGTACACA	GCGCTCCATGTGGAGTgCACA	1mis	TGTGGAAAGGACGAAACACCGCGCTCCATGTGGAGTACACGTTTTGAGACGAAGAGAGAGCAGTCTACTTCCGTCTCGCTCCGGGACCAACTGAAGAGTACTGCGCTCCATGTGGAGTGCACAGGCTTGGCGTAACTAGATCT	/	/
931	AACTTCAGAAAACCCTTTCAA	AACTTCAtAAAACCCTTTCAA	1mis	TGTGGAAAGGACGAAACACCAACTTCAGAAAACCCTTTCAGTTTTGAGACGAAGAGAGAGTACAGACTCATCGTCTCGCTCCTCTCGCCGGGTAGCAGTACTAACTTCATAAAACCCTTTCAAGGCTTGGCGTAACTAGATCT	0.745993	0.979541
932	GACACCTGACTAGTGTCGGGA	GACACCTGACcAGTGTCGGGA	1mis	TGTGGAAAGGACGAAACACCGACACCTGACTAGTGTCGGGGTTTTGAGACGAAGAGATACCGGACAAGCACCGTCTCGCTCCTACTCAGAACCTATGGTACTGACACCTGACCAGTGTCGGGAGGCTTGGCGTAACTAGATCT	0.480977	0.976984
933	GGCCACCTTACCCGAACATGT	GGCCACgTTACCCGAACATGT	1mis	TGTGGAAAGGACGAAACACCGGCCACCTTACCCGAACATGGTTTTGAGACGAAGAGATATCTCAAGCCGGACGTCTCGCTCCGGGCCCACTTACAATGTACTGGCCACGTTACCCGAACATGTGGCTTGGCGTAACTAGATCT	/	/
934	AGCTCCAGACTTGTTATCTGT	AGCTCCAGACTaGTTATCTGT	1mis	TGTGGAAAGGACGAAACACCAGCTCCAGACTTGTTATCTGGTTTTGAGACGAAGAGATCCTGTGGTGTGGCCGTCTCGCTCCTACATAAGCCTCCTCGTACTAGCTCCAGACTAGTTATCTGTGGCTTGGCGTAACTAGATCT	0.847309	0.982287
935	GGACTGTGAACGGACAACTGA	tGACTGTGAACGGACAACTGA	1mis	TGTGGAAAGGACGAAACACCGGACTGTGAACGGACAACTGGTTTTGAGACGAAGAGATGATAGATAGTCGGCGTCTCGCTCCTGGTACTTTACGATGGTACTTGACTGTGAACGGACAACTGAGGCTTGGCGTAACTAGATCT	0.67355	1
936	ACGTTACCTTTACTCCCCGGG	ACGTTACCgTTACTCCCCGGG	1mis	TGTGGAAAGGACGAAACACCACGTTACCTTTACTCCCCGGGTTTTGAGACGAAGAGATGCAGATCTCCATTCGTCTCGCTCCGTGTGTGGTACCACTGTACTACGTTACCGTTACTCCCCGGGGGCTTGGCGTAACTAGATCT	0.671336	0.950022
937	AAATTCAAATCAACTGGAGAA	AAATTCAAAgCAACTGGAGAA	1mis	TGTGGAAAGGACGAAACACCAAATTCAAATCAACTGGAGAGTTTTGAGACGAAGAGATGTCAACATCGTGTCGTCTCGCTCCTCTATCCAACAAGCAGTACTAAATTCAAAGCAACTGGAGAAGGCTTGGCGTAACTAGATCT	/	/
938	AGCCCTCCAGGACACACATAG	AGCCCTCCAGGACACtCATAG	1mis	TGTGGAAAGGACGAAACACCAGCCCTCCAGGACACACATAGTTTTGAGACGAAGAGCAAGACAATCATCTGCGTCTCGCTCCGGTTGGCGTTAGCCCGTACTAGCCCTCCAGGACACTCATAGGGCTTGGCGTAACTAGATCT	0.658293	0.672299
939	AGACGCCATGGAGTTGGTGCT	AGACGCCATGcAGTTGGTGCT	1mis	TGTGGAAAGGACGAAACACCAGACGCCATGGAGTTGGTGCGTTTTGAGACGAAGAGCACAGCACGACAGGTCGTCTCGCTCCGTTCAGCTAGTTTGAGTACTAGACGCCATGCAGTTGGTGCTGGCTTGGCGTAACTAGATCT	/	/
940	ACTCACGCAAGACACAGTAGA	ACTCACGCAAGACACAGTcGA	1mis	TGTGGAAAGGACGAAACACCACTCACGCAAGACACAGTAGGTTTTGAGACGAAGAGCACGGACATGTGAGTCGTCTCGCTCCTGACGCAAACTTACTGTACTACTCACGCAAGACACAGTCGAGGCTTGGCGTAACTAGATCT	0.938365	0.95833
941	ATACAGAAGACCCGTGACAGT	ATACAGgAGACCCGTGACAGT	1mis	TGTGGAAAGGACGAAACACCATACAGAAGACCCGTGACAGGTTTTGAGACGAAGAGCACTTAATGGATACGCGTCTCGCTCCTGCATCCGGGTGTGCGTACTATACAGGAGACCCGTGACAGTGGCTTGGCGTAACTAGATCT	0.384359	0.926403
942	GAGTCCATGCCGCTGCGTGAG	GAGTCCATGCCGCTcCGTGAG	1mis	TGTGGAAAGGACGAAACACCGAGTCCATGCCGCTGCGTGAGTTTTGAGACGAAGAGCAGCCATCTGCACGTCGTCTCGCTCCGTGATGTTAGTATCCGTACTGAGTCCATGCCGCTCCGTGAGGGCTTGGCGTAACTAGATCT	0.874632	0.971572
943	GCAGGCACTTGCCGTACTGGC	GCAGGCACTTGCCtTACTGGC	1mis	TGTGGAAAGGACGAAACACCGCAGGCACTTGCCGTACTGGGTTTTGAGACGAAGAGCAGCTAGTAGGAATCCGTCTCGCTCCGTGTTACAAATCCTGGTACTGCAGGCACTTGCCTTACTGGCGGCTTGGCGTAACTAGATCT	0.446453	0.552394
944	GGAACGATCAACTTACCGGAA	GGAACGATCAAaTTACCGGAA	1mis	TGTGGAAAGGACGAAACACCGGAACGATCAACTTACCGGAGTTTTGAGACGAAGAGCATCACACTAATAAGCGTCTCGCTCCTAGGTAGACAGATGAGTACTGGAACGATCAAATTACCGGAAGGCTTGGCGTAACTAGATCT	0.144402	0.256715
945	GCCGCACGTTGGCTTGATCGG	GCCGCACGTTcGCTTGATCGG	1mis	TGTGGAAAGGACGAAACACCGCCGCACGTTGGCTTGATCGGTTTTGAGACGAAGAGCATCATTGCGTGTACCGTCTCGCTCCGCAGATGAGGTCTCGGTACTGCCGCACGTTCGCTTGATCGGGGCTTGGCGTAACTAGATCT	0.917507	0.95655
946	GGATTACTGTCATAGTCAGGA	GGATTACTGgCATAGTCAGGA	1mis	TGTGGAAAGGACGAAACACCGGATTACTGTCATAGTCAGGGTTTTGAGACGAAGAGCATTAATCGACTAACCGTCTCGCTCCGACGCTTCAAACCCAGTACTGGATTACTGGCATAGTCAGGAGGCTTGGCGTAACTAGATCT	/	/
947	GCCTGTCATTGGCTGCTCTTC	GCaTGTCATTGGCTGCTCTTC	1mis	TGTGGAAAGGACGAAACACCGCCTGTCATTGGCTGCTCTTGTTTTGAGACGAAGAGCCTAGGTAGTTGTTGCGTCTCGCTCCGACATCGGCGCTGCTGTACTGCATGTCATTGGCTGCTCTTCGGCTTGGCGTAACTAGATCT	/	/
948	AGAAACCATCCAGCCCAAGGA	AGAAACCATCCcGCCCAAGGA	1mis	TGTGGAAAGGACGAAACACCAGAAACCATCCAGCCCAAGGGTTTTGAGACGAAGAGCGATGTCACGGAATGCGTCTCGCTCCGTACGTAACCAGTCCGTACTAGAAACCATCCCGCCCAAGGAGGCTTGGCGTAACTAGATCT	0.488626	0.600312
949	AGACGCGGTTGACCTTGCGTC	AGACGCGGTTGACCTTGCcTC	1mis	TGTGGAAAGGACGAAACACCAGACGCGGTTGACCTTGCGTGTTTTGAGACGAAGAGCGCACTGATGTATTACGTCTCGCTCCGGACCTCTTGGCTGGGTACTAGACGCGGTTGACCTTGCCTCGGCTTGGCGTAACTAGATCT	0.668759	0.974284
950	ACTGCGTCACGCAGAGCACGG	ACTGCGTCcCGCAGAGCACGG	1mis	TGTGGAAAGGACGAAACACCACTGCGTCACGCAGAGCACGGTTTTGAGACGAAGAGCGTACTACGATGATTCGTCTCGCTCCGCGACGCGGAAGAGTGTACTACTGCGTCCCGCAGAGCACGGGGCTTGGCGTAACTAGATCT	0.462994	0.860606
951	GCCCTGGTCGTACAGGAGCAC	GCCCTGGTCGTACAGtAGCAC	1mis	TGTGGAAAGGACGAAACACCGCCCTGGTCGTACAGGAGCAGTTTTGAGACGAAGAGCTAACTACTTGACGACGTCTCGCTCCTTATCATGTCCACATGTACTGCCCTGGTCGTACAGTAGCACGGCTTGGCGTAACTAGATCT	0.239094	0.473155
952	AGCCCAACAACGCTTCACCCA	AGCCCAACAACGCTaCACCCA	1mis	TGTGGAAAGGACGAAACACCAGCCCAACAACGCTTCACCCGTTTTGAGACGAAGAGCTGGAATTGCCGTAGCGTCTCGCTCCTCTGTTACTGGCGCCGTACTAGCCCAACAACGCTACACCCAGGCTTGGCGTAACTAGATCT	0.975262	0.983002
953	ATCCCCCCACACGAACTCTGC	ATCCCCCCACAaGAACTCTGC	1mis	TGTGGAAAGGACGAAACACCATCCCCCCACACGAACTCTGGTTTTGAGACGAAGAGGAAGGCAATCCTGAGCGTCTCGCTCCTCCCATTCTATCTCAGTACTATCCCCCCACAAGAACTCTGCGGCTTGGCGTAACTAGATCT	0.628644	0.974399
954	GCTGCTGGGACGCATAGTGCA	GCTGCTGGGACcCATAGTGCA	1mis	TGTGGAAAGGACGAAACACCGCTGCTGGGACGCATAGTGCGTTTTGAGACGAAGAGGAATGAACGCAGATGCGTCTCGCTCCTAGGGCGTCCGCAAAGTACTGCTGCTGGGACCCATAGTGCAGGCTTGGCGTAACTAGATCT	/	/
955	AGCAGCTACATCTGGCTACTG	AGCAGCTACATCgGGCTACTG	1mis	TGTGGAAAGGACGAAACACCAGCAGCTACATCTGGCTACTGTTTTGAGACGAAGAGGACACAGATTGCAGACGTCTCGCTCCGTTCGTTGTTCCGATGTACTAGCAGCTACATCGGGCTACTGGGCTTGGCGTAACTAGATCT	0.122267	0.293234
956	ACCCACCACAAAGTCCAGTGT	ACCCACCACAAAGTCCAGTaT	1mis	TGTGGAAAGGACGAAACACCACCCACCACAAAGTCCAGTGGTTTTGAGACGAAGAGGATATCTGGTATTAGCGTCTCGCTCCGGTGCAGGGCACGAAGTACTACCCACCACAAAGTCCAGTATGGCTTGGCGTAACTAGATCT	/	/
957	GGGTCACTGTACCAGCTCAGG	GGGTCACTGTACCAGgTCAGG	1mis	TGTGGAAAGGACGAAACACCGGGTCACTGTACCAGCTCAGGTTTTGAGACGAAGAGGATCAAGACTGCCGTCGTCTCGCTCCTATAGAGCTAAGTTGGTACTGGGTCACTGTACCAGGTCAGGGGCTTGGCGTAACTAGATCT	/	/
958	GGGACAAGGCCACACGCAGGC	GGGACAAGGCCACACGCgGGC	1mis	TGTGGAAAGGACGAAACACCGGGACAAGGCCACACGCAGGGTTTTGAGACGAAGAGGATGCAGACCAACTGCGTCTCGCTCCTCCTCTCGTGCTGTTGTACTGGGACAAGGCCACACGCGGGCGGCTTGGCGTAACTAGATCT	/	/
959	ATATGATCATGCACGCCGGAG	ATATGATCATGCACGaCGGAG	1mis	TGTGGAAAGGACGAAACACCATATGATCATGCACGCCGGAGTTTTGAGACGAAGAGGCAAGTGTATTCTTGCGTCTCGCTCCGCTCGCTAATAGGCTGTACTATATGATCATGCACGACGGAGGGCTTGGCGTAACTAGATCT	/	/
960	GGTTCCTTGACGGGTCCCGGA	GGTTCCTgGACGGGTCCCGGA	1mis	TGTGGAAAGGACGAAACACCGGTTCCTTGACGGGTCCCGGGTTTTGAGACGAAGAGGCACACTAGGTCTTACGTCTCGCTCCGGGTCTCCGACGTTGGTACTGGTTCCTGGACGGGTCCCGGAGGCTTGGCGTAACTAGATCT	0.922784	0.998813
961	GTTCCGGAAGCCCTTAAGCAC	GTTCCGGAAGCCCgTAAGCAC	1mis	TGTGGAAAGGACGAAACACCGTTCCGGAAGCCCTTAAGCAGTTTTGAGACGAAGAGGCCAATATGGAATGACGTCTCGCTCCTGTGGGCATAACAACGTACTGTTCCGGAAGCCCGTAAGCACGGCTTGGCGTAACTAGATCT	/	/
962	GGACCGCCTCAACGCCGAGTT	GGACCGCCTCAACGCCGcGTT	1mis	TGTGGAAAGGACGAAACACCGGACCGCCTCAACGCCGAGTGTTTTGAGACGAAGAGGCTGCATCAGTAATACGTCTCGCTCCCTAGAACATAAGTACGTACTGGACCGCCTCAACGCCGCGTTGGCTTGGCGTAACTAGATCT	0.608293	0.876144
963	AGGGCGTCATGAGGACCCAGG	AGGGCGTCtTGAGGACCCAGG	1mis	TGTGGAAAGGACGAAACACCAGGGCGTCATGAGGACCCAGGTTTTGAGACGAAGAGGCTTGATGGCTTCTGCGTCTCGCTCCGATCCTGTGTTATGAGTACTAGGGCGTCTTGAGGACCCAGGGGCTTGGCGTAACTAGATCT	0.818988	1
964	GCCATCTCTTCCTTCAGGCGT	GCCATtTCTTCCTTCAGGCGT	1mis	TGTGGAAAGGACGAAACACCGCCATCTCTTCCTTCAGGCGGTTTTGAGACGAAGAGGTCATGATCTCAACTCGTCTCGCTCCCTCGCACCTGGGTTTGTACTGCCATTTCTTCCTTCAGGCGTGGCTTGGCGTAACTAGATCT	0.800236	1
965	GAAGGCGTAGACTTATCTGAA	GAAGGCGTAGACTTATCcGAA	1mis	TGTGGAAAGGACGAAACACCGAAGGCGTAGACTTATCTGAGTTTTGAGACGAAGAGGTCTCCATGTTACTGCGTCTCGCTCCGGCCAACTCGACTGCGTACTGAAGGCGTAGACTTATCCGAAGGCTTGGCGTAACTAGATCT	/	/
966	GGACACGCGGGCATTGATGAC	cGACACGCGGGCATTGATGAC	1mis	TGTGGAAAGGACGAAACACCGGACACGCGGGCATTGATGAGTTTTGAGACGAAGAGGTTCATGGAGGCGGACGTCTCGCTCCGTAGCAACTATATGAGTACTCGACACGCGGGCATTGATGACGGCTTGGCGTAACTAGATCT	0.872354	1
967	GTGCCCCTCATGAATCCCGGG	GTGCCCCaCATGAATCCCGGG	1mis	TGTGGAAAGGACGAAACACCGTGCCCCTCATGAATCCCGGGTTTTGAGACGAAGAGGTTCGCGAATGCGTACGTCTCGCTCCTATCTATGCTCCGGTGTACTGTGCCCCACATGAATCCCGGGGGCTTGGCGTAACTAGATCT	0.762559	1
968	GTAGTCTCATCAACCGACCGG	GTAGTCTCATCAACCGACaGG	1mis	TGTGGAAAGGACGAAACACCGTAGTCTCATCAACCGACCGGTTTTGAGACGAAGAGTACAAGATGCCATTACGTCTCGCTCCCGCGGCATACCGTGTGTACTGTAGTCTCATCAACCGACAGGGGCTTGGCGTAACTAGATCT	/	/
969	AGAACCAGCCACCCCAACTGT	AGAACCAGCtACCCCAACTGT	1mis	TGTGGAAAGGACGAAACACCAGAACCAGCCACCCCAACTGGTTTTGAGACGAAGAGTACGAGTTCTTATCTCGTCTCGCTCCTAATTGCCCTACAGAGTACTAGAACCAGCTACCCCAACTGTGGCTTGGCGTAACTAGATCT	0.970405	0.98991
970	AACATCTTCATGCCTATGTGA	AACATCaTCATGCCTATGTGA	1mis	TGTGGAAAGGACGAAACACCAACATCTTCATGCCTATGTGGTTTTGAGACGAAGAGTCAATCGCATTATAGCGTCTCGCTCCTATGTGGTCCATAACGTACTAACATCATCATGCCTATGTGAGGCTTGGCGTAACTAGATCT	0.828458	1
971	GACCCCATTCAACAAGCAGAA	tACCCCATTCAACAAGCAGAA	1mis	TGTGGAAAGGACGAAACACCGACCCCATTCAACAAGCAGAGTTTTGAGACGAAGAGTCGTTGAGGCACCTACGTCTCGCTCCGGCCGACTACATGTTGTACTTACCCCATTCAACAAGCAGAAGGCTTGGCGTAACTAGATCT	/	/
972	GTCCAGTCCCTGCTGCCAGGC	GTCCAGTtCCTGCTGCCAGGC	1mis	TGTGGAAAGGACGAAACACCGTCCAGTCCCTGCTGCCAGGGTTTTGAGACGAAGAGTCTACCGAATCCAACCGTCTCGCTCCTGTCTTAGCAATGACGTACTGTCCAGTTCCTGCTGCCAGGCGGCTTGGCGTAACTAGATCT	0.844572	1
973	GACACCTGACTAGTGTCGGGA	GACtCCTGACTAGTGTCGGGA	1mis	TGTGGAAAGGACGAAACACCGACACCTGACTAGTGTCGGGGTTTTGAGACGAAGAGTCTGAGTAGGATCCACGTCTCGCTCCTACTCACGGACTTCTGTACTGACTCCTGACTAGTGTCGGGAGGCTTGGCGTAACTAGATCT	0.509714	1
974	GCCCACCTATAGCCTACATGA	GCCCACCTATAtCCTACATGA	1mis	TGTGGAAAGGACGAAACACCGCCCACCTATAGCCTACATGGTTTTGAGACGAAGAGTCTGCGATCAGCGCACGTCTCGCTCCGGCTTACAAGCAACAGTACTGCCCACCTATATCCTACATGAGGCTTGGCGTAACTAGATCT	/	/
975	GAGATACCTCAGCCCGACAGT	GAGATACCTCAGCCCGACgGT	1mis	TGTGGAAAGGACGAAACACCGAGATACCTCAGCCCGACAGGTTTTGAGACGAAGAGTGATGTTAGGTATCGCGTCTCGCTCCCTCGTGCTAGTCTATGTACTGAGATACCTCAGCCCGACGGTGGCTTGGCGTAACTAGATCT	/	/
976	ATCCCTAAACCCAGTAAGGAT	ATCCCTAAACgCAGTAAGGAT	1mis	TGTGGAAAGGACGAAACACCATCCCTAAACCCAGTAAGGAGTTTTGAGACGAAGAGTTACACTTCAGTCTTCGTCTCGCTCCTCCCGTGGTTACCGTGTACTATCCCTAAACGCAGTAAGGATGGCTTGGCGTAACTAGATCT	0.736141	0.766613
977	GACCATGTCCGGGAAAACCGC	GACCATGTCCGGGAAcACCGC	1mis	TGTGGAAAGGACGAAACACCGACCATGTCCGGGAAAACCGGTTTTGAGACGAAGAGTTCCGGAGTATTAATCGTCTCGCTCCTTTAGGACCGATTGTGTACTGACCATGTCCGGGAACACCGCGGCTTGGCGTAACTAGATCT	/	/
978	ACACGTGCAGTTGTCCTGCGC	ACACGgGCAGTTGTCCTGCGC	1mis	TGTGGAAAGGACGAAACACCACACGTGCAGTTGTCCTGCGGTTTTGAGACGAAGAGTTCGAGGTCGCGCTACGTCTCGCTCCTGAAGGTGTGACCTAGTACTACACGGGCAGTTGTCCTGCGCGGCTTGGCGTAACTAGATCT	0.375498	0.913607
979	AAACCCTTCAAAGCACCCCAA	AAACCCTTgAAAGCACCCCAA	1mis	TGTGGAAAGGACGAAACACCAAACCCTTCAAAGCACCCCAGTTTTGAGACGAAGAGTTGGTCGATGTACGTCGTCTCGCTCCTATGCGCAAGAGAAAGTACTAAACCCTTGAAAGCACCCCAAGGCTTGGCGTAACTAGATCT	/	/
980	AGCCACTCTTACCCATACGAT	AGCCACTCTTAaCCATACGAT	1mis	TGTGGAAAGGACGAAACACCAGCCACTCTTACCCATACGAGTTTTGAGACGAAGAGTTGTAACCGTTCTCACGTCTCGCTCCGTACGTGATGTCATTGTACTAGCCACTCTTAACCATACGATGGCTTGGCGTAACTAGATCT	/	/
981	AAATCCCACTGTATTCACAAT	AAATCCCACTGTATTCACcAT	1mis	TGTGGAAAGGACGAAACACCAAATCCCACTGTATTCACAAGTTTTGAGACGAAGATAACGACATTGACTGGCGTCTCGCTCCGTGCCTGAAGCGATGGTACTAAATCCCACTGTATTCACCATGGCTTGGCGTAACTAGATCT	0.380646	0.981014
982	GATGTGTCTACATACCAGTAA	GATGTGTCTgCATACCAGTAA	1mis	TGTGGAAAGGACGAAACACCGATGTGTCTACATACCAGTAGTTTTGAGACGAAGATAACGCTATGAGGCTACGTCTCGCTCCCTCTTTACGCCAATGGTACTGATGTGTCTGCATACCAGTAAGGCTTGGCGTAACTAGATCT	0.608578	1
983	ATGCCGTGCTTGTTCATGCAC	ATGgCGTGCTTGTTCATGCAC	1mis	TGTGGAAAGGACGAAACACCATGCCGTGCTTGTTCATGCAGTTTTGAGACGAAGATAAGTAATCTCGGCTTCGTCTCGCTCCTCCTCCATGCTAGCGGTACTATGGCGTGCTTGTTCATGCACGGCTTGGCGTAACTAGATCT	0.119718	0.158663
984	GAACCTCCTGGCGTTCTACGT	GAACCTCCTGGCGTgCTACGT	1mis	TGTGGAAAGGACGAAACACCGAACCTCCTGGCGTTCTACGGTTTTGAGACGAAGATAATACACAGAGGCGGCGTCTCGCTCCTCGGACCCTGGACTGGTACTGAACCTCCTGGCGTGCTACGTGGCTTGGCGTAACTAGATCT	0.124641	0.400513
985	GGTGATTCTGAATTGCTGTGA	GGTGATTCTcAATTGCTGTGA	1mis	TGTGGAAAGGACGAAACACCGGTGATTCTGAATTGCTGTGGTTTTGAGACGAAGATAATCAACTTCGCGGACGTCTCGCTCCCTGACTTTCATGCGTGTACTGGTGATTCTCAATTGCTGTGAGGCTTGGCGTAACTAGATCT	0.660748	0.975684
986	AGACGCTCATAGCAGTCCCGA	AGACtCTCATAGCAGTCCCGA	1mis	TGTGGAAAGGACGAAACACCAGACGCTCATAGCAGTCCCGGTTTTGAGACGAAGATAATCCGTATGATACCCGTCTCGCTCCGCGCCTTCAGCCTATGTACTAGACTCTCATAGCAGTCCCGAGGCTTGGCGTAACTAGATCT	0.959068	0.993594
987	GGAAGCTCCAGCTGTCACCGC	GGAAGCTCCAGCcGTCACCGC	1mis	TGTGGAAAGGACGAAACACCGGAAGCTCCAGCTGTCACCGGTTTTGAGACGAAGATAATTAGGAAGGACCGCGTCTCGCTCCCTAATAACAGAGATCGTACTGGAAGCTCCAGCCGTCACCGCGGCTTGGCGTAACTAGATCT	/	/
988	ACGGCCATCAGCAAGAAGTTC	ACGGCCATCAGgAAGAAGTTC	1mis	TGTGGAAAGGACGAAACACCACGGCCATCAGCAAGAAGTTGTTTTGAGACGAAGATAATTGCTGTGTTGCCCGTCTCGCTCCGTCGCTATCGAATTAGTACTACGGCCATCAGGAAGAAGTTCGGCTTGGCGTAACTAGATCT	/	/
989	GGGTACTCGCAACGACAATGG	GGGTACTCGCcACGACAATGG	1mis	TGTGGAAAGGACGAAACACCGGGTACTCGCAACGACAATGGTTTTGAGACGAAGATACAAGACGTGGCGATCGTCTCGCTCCCGCCTAATTGACATAGTACTGGGTACTCGCCACGACAATGGGGCTTGGCGTAACTAGATCT	/	/
990	GAAAGTACCTTGTATAACAGT	GAAAaTACCTTGTATAACAGT	1mis	TGTGGAAAGGACGAAACACCGAAAGTACCTTGTATAACAGGTTTTGAGACGAAGATACACCTCGACGATGACGTCTCGCTCCGATGTGTAGAATTACGTACTGAAAATACCTTGTATAACAGTGGCTTGGCGTAACTAGATCT	/	/
991	GTCCTGCAGCCGGGTAACAGG	GcCCTGCAGCCGGGTAACAGG	1mis	TGTGGAAAGGACGAAACACCGTCCTGCAGCCGGGTAACAGGTTTTGAGACGAAGATACCTACATCACGTCACGTCTCGCTCCTTTCGCTGTTTGTAAGTACTGCCCTGCAGCCGGGTAACAGGGGCTTGGCGTAACTAGATCT	0.39731	0.993275
992	GCAAGGCCGCGATCTCGACGC	aCAAGGCCGCGATCTCGACGC	1mis	TGTGGAAAGGACGAAACACCGCAAGGCCGCGATCTCGACGGTTTTGAGACGAAGATACTTCTTAGCTGTGACGTCTCGCTCCCGACGGTGCCATCACGTACTACAAGGCCGCGATCTCGACGCGGCTTGGCGTAACTAGATCT	/	/
993	ACACCACTGAAGATACAGCTA	ACACCACTGAAGAgACAGCTA	1mis	TGTGGAAAGGACGAAACACCACACCACTGAAGATACAGCTGTTTTGAGACGAAGATAGAACCACTCAGAACCGTCTCGCTCCTCAAGCTTGACTCGGGTACTACACCACTGAAGAGACAGCTAGGCTTGGCGTAACTAGATCT	/	/
994	GAGTGTCCCATATCCGCCCGG	GgGTGTCCCATATCCGCCCGG	1mis	TGTGGAAAGGACGAAACACCGAGTGTCCCATATCCGCCCGGTTTTGAGACGAAGATAGAATGGAGTTCGTACGTCTCGCTCCCTTGATCAACCAGATGTACTGGGTGTCCCATATCCGCCCGGGGCTTGGCGTAACTAGATCT	0.659562	1
995	GAGCATCCGGAACGTCACAGA	GAGCATCCGGAACaTCACAGA	1mis	TGTGGAAAGGACGAAACACCGAGCATCCGGAACGTCACAGGTTTTGAGACGAAGATAGACTCAACAATCCTCGTCTCGCTCCCTTCTAAATCACGCCGTACTGAGCATCCGGAACATCACAGAGGCTTGGCGTAACTAGATCT	0.923814	0.998325
996	GCTCTCCTACTCGTACCCGCA	GCTCTCaTACTCGTACCCGCA	1mis	TGTGGAAAGGACGAAACACCGCTCTCCTACTCGTACCCGCGTTTTGAGACGAAGATAGCGAACCAGACACTCGTCTCGCTCCTTCCGCACGCAGAGCGTACTGCTCTCATACTCGTACCCGCAGGCTTGGCGTAACTAGATCT	0.998898	1
997	GCTCATAGTACTCACCCGGCG	GCTCAcAGTACTCACCCGGCG	1mis	TGTGGAAAGGACGAAACACCGCTCATAGTACTCACCCGGCGTTTTGAGACGAAGATAGCGAATTGCGTGTACGTCTCGCTCCTGGCCCTTGACTATTGTACTGCTCACAGTACTCACCCGGCGGGCTTGGCGTAACTAGATCT	0.607054	0.98988
998	GCACTTAAATATAGATCCGGT	GCACTTAAAaATAGATCCGGT	1mis	TGTGGAAAGGACGAAACACCGCACTTAAATATAGATCCGGGTTTTGAGACGAAGATAGCGTCGAGTAGTATCGTCTCGCTCCTGGATACGAGAATCCGTACTGCACTTAAAAATAGATCCGGTGGCTTGGCGTAACTAGATCT	/	/
999	GCTGACTGTTGAAGTCCTTGT	GgTGACTGTTGAAGTCCTTGT	1mis	TGTGGAAAGGACGAAACACCGCTGACTGTTGAAGTCCTTGGTTTTGAGACGAAGATAGCTTAACGGAGGAGCGTCTCGCTCCGTACTAAGTTAGAGTGTACTGGTGACTGTTGAAGTCCTTGTGGCTTGGCGTAACTAGATCT	0.812974	0.961626
1000	ACACCACTGAAGATACAGCTA	ACACCACTGAAtATACAGCTA	1mis	TGTGGAAAGGACGAAACACCACACCACTGAAGATACAGCTGTTTTGAGACGAAGATAGTACTGTACGCTTACGTCTCGCTCCGGTCTTGAGGCCTTAGTACTACACCACTGAATATACAGCTAGGCTTGGCGTAACTAGATCT	/	/
1001	AGTCCCTCAACAGTAATGATG	AGcCCCTCAACAGTAATGATG	1mis	TGTGGAAAGGACGAAACACCAGTCCCTCAACAGTAATGATGTTTTGAGACGAAGATAGTTGCCTGTTCCGTCGTCTCGCTCCTCATGCCTCATCGGCGTACTAGCCCCTCAACAGTAATGATGGGCTTGGCGTAACTAGATCT	0.81334	0.992483
1002	ATGCAGCTCAAGCCACAGCAG	ATtCAGCTCAAGCCACAGCAG	1mis	TGTGGAAAGGACGAAACACCATGCAGCTCAAGCCACAGCAGTTTTGAGACGAAGATATCCTGGCCACAATGCGTCTCGCTCCGATTTCCGGCTTGTTGTACTATTCAGCTCAAGCCACAGCAGGGCTTGGCGTAACTAGATCT	/	/
1003	ATGCCCTGTGGACTCAGTTCT	ATGCCCTGTGGtCTCAGTTCT	1mis	TGTGGAAAGGACGAAACACCATGCCCTGTGGACTCAGTTCGTTTTGAGACGAAGATATCTAGCTGCTCACTCGTCTCGCTCCGGCAACTATCACTATGTACTATGCCCTGTGGTCTCAGTTCTGGCTTGGCGTAACTAGATCT	0.729546	0.922262
1004	GCTGACCACACCAACCTACGG	GCTGACCACACCgACCTACGG	1mis	TGTGGAAAGGACGAAACACCGCTGACCACACCAACCTACGGTTTTGAGACGAAGATATGTCGTTGACTCAACGTCTCGCTCCGACCCGCCCATTTCAGTACTGCTGACCACACCGACCTACGGGGCTTGGCGTAACTAGATCT	0.846528	0.955772
1005	ACTCCGCCACCTTAGCCACGT	ACTCCGCCACCTTAtCCACGT	1mis	TGTGGAAAGGACGAAACACCACTCCGCCACCTTAGCCACGGTTTTGAGACGAAGATATGTGGAGCAACCAACGTCTCGCTCCTTCAACACGGAAGCAGTACTACTCCGCCACCTTATCCACGTGGCTTGGCGTAACTAGATCT	0.310594	0.480738
1006	ACTCCAATGCCCCACAACAAG	ACTCCAATGCCCCACAACcAG	1mis	TGTGGAAAGGACGAAACACCACTCCAATGCCCCACAACAAGTTTTGAGACGAAGATCAACTGTTCGAGGCTCGTCTCGCTCCTTATTACCGGGACATGTACTACTCCAATGCCCCACAACCAGGGCTTGGCGTAACTAGATCT	/	/
1007	AAATCAGTATTCGAAAAGCAC	AAAaCAGTATTCGAAAAGCAC	1mis	TGTGGAAAGGACGAAACACCAAATCAGTATTCGAAAAGCAGTTTTGAGACGAAGATCAAGCAGGTGTAAGTCGTCTCGCTCCTAACAAGGCGGTAGGGTACTAAAACAGTATTCGAAAAGCACGGCTTGGCGTAACTAGATCT	/	/
1008	GGTCGATTAAGCAATACCCAA	GGTCGATTAAcCAATACCCAA	1mis	TGTGGAAAGGACGAAACACCGGTCGATTAAGCAATACCCAGTTTTGAGACGAAGATCAAGCTGGACGGCGCCGTCTCGCTCCTTGTATAGCATGTCGGTACTGGTCGATTAACCAATACCCAAGGCTTGGCGTAACTAGATCT	/	/
1009	AGCCGTTCCAGAGCACACTGT	AGCCGTTCCgGAGCACACTGT	1mis	TGTGGAAAGGACGAAACACCAGCCGTTCCAGAGCACACTGGTTTTGAGACGAAGATCAATTGCTCAATTCGCGTCTCGCTCCGCGGTTGTCTTCTGCGTACTAGCCGTTCCGGAGCACACTGTGGCTTGGCGTAACTAGATCT	0.963717	1
1010	GGGACCACCGGGCCGCGCTCG	GGGACCACCGtGCCGCGCTCG	1mis	TGTGGAAAGGACGAAACACCGGGACCACCGGGCCGCGCTCGTTTTGAGACGAAGATCACGCCTCTAATGAACGTCTCGCTCCGTATTGGTAGCAAGCGTACTGGGACCACCGTGCCGCGCTCGGGCTTGGCGTAACTAGATCT	0.800152	0.905321
1011	GCCTCCAAGGTATCAGTCACT	cCCTCCAAGGTATCAGTCACT	1mis	TGTGGAAAGGACGAAACACCGCCTCCAAGGTATCAGTCACGTTTTGAGACGAAGATCACTTACACGCGGTTCGTCTCGCTCCGTTTGACGATCGTCGGTACTCCCTCCAAGGTATCAGTCACTGGCTTGGCGTAACTAGATCT	0.681144	0.999362
1012	GCTGACGCGCGCCTTCCAGTG	GCTGACGCaCGCCTTCCAGTG	1mis	TGTGGAAAGGACGAAACACCGCTGACGCGCGCCTTCCAGTGTTTTGAGACGAAGATCAGTCAGGTATTCGCCGTCTCGCTCCGTACGGGACGACCTAGTACTGCTGACGCACGCCTTCCAGTGGGCTTGGCGTAACTAGATCT	0.792855	0.979674
1013	ACTGCCAATTACCTTACACGT	ACTGCCAATaACCTTACACGT	1mis	TGTGGAAAGGACGAAACACCACTGCCAATTACCTTACACGGTTTTGAGACGAAGATCCAAGTAAGTCGCCTCGTCTCGCTCCGGACAACCTGACGTGGTACTACTGCCAATAACCTTACACGTGGCTTGGCGTAACTAGATCT	0.477988	0.987148
1014	GCCAGCTCACTGGAGCCGAGA	GCCAGCTCACcGGAGCCGAGA	1mis	TGTGGAAAGGACGAAACACCGCCAGCTCACTGGAGCCGAGGTTTTGAGACGAAGATCCAGGCATGTTAGGTCGTCTCGCTCCCGAGGAATTGAGGACGTACTGCCAGCTCACCGGAGCCGAGAGGCTTGGCGTAACTAGATCT	/	/
1015	AGAGTACCTGAACCAATGCTT	AGAGTACCTGAACtAATGCTT	1mis	TGTGGAAAGGACGAAACACCAGAGTACCTGAACCAATGCTGTTTTGAGACGAAGATCCGACCTATTAGATCCGTCTCGCTCCGCGGACTAAAGATTCGTACTAGAGTACCTGAACTAATGCTTGGCTTGGCGTAACTAGATCT	0.72101	0.904472
1016	AATACCTGGACCCTAATCAGA	AATACCTGGACtCTAATCAGA	1mis	TGTGGAAAGGACGAAACACCAATACCTGGACCCTAATCAGGTTTTGAGACGAAGATCCGCAATGCTCACGACGTCTCGCTCCTATTGCTGACGGTGCGTACTAATACCTGGACTCTAATCAGAGGCTTGGCGTAACTAGATCT	0.957261	1
1017	GTCCTTCGTCATTCATCACCA	GTtCTTCGTCATTCATCACCA	1mis	TGTGGAAAGGACGAAACACCGTCCTTCGTCATTCATCACCGTTTTGAGACGAAGATCCGTATGCCTATTCACGTCTCGCTCCGAGAGTAAGGCATATGTACTGTTCTTCGTCATTCATCACCAGGCTTGGCGTAACTAGATCT	0.410212	0.978197
1018	GGAGACCACGCGTCTAACCAA	GGAGACCgCGCGTCTAACCAA	1mis	TGTGGAAAGGACGAAACACCGGAGACCACGCGTCTAACCAGTTTTGAGACGAAGATCCTCATCGCTCCGATCGTCTCGCTCCGACGATAACTCATAAGTACTGGAGACCGCGCGTCTAACCAAGGCTTGGCGTAACTAGATCT	0.772108	0.782136
1019	GATGGCTCTACCGCTCCCGAT	GATGGCcCTACCGCTCCCGAT	1mis	TGTGGAAAGGACGAAACACCGATGGCTCTACCGCTCCCGAGTTTTGAGACGAAGATCGACAATACCGATGCCGTCTCGCTCCGGCGGCGGGTATTTAGTACTGATGGCCCTACCGCTCCCGATGGCTTGGCGTAACTAGATCT	0.939673	0.989757
1020	GCTCACCCTCCTCCTCCCCGA	GCTCACCgTCCTCCTCCCCGA	1mis	TGTGGAAAGGACGAAACACCGCTCACCCTCCTCCTCCCCGGTTTTGAGACGAAGATCGAGGTGGCGAATTGCGTCTCGCTCCTGGCAGTGTGTGGGTGTACTGCTCACCGTCCTCCTCCCCGAGGCTTGGCGTAACTAGATCT	0.934735	1
1021	AGCCCTGAAGTGGTCCAGTGG	AGCCCTGAgGTGGTCCAGTGG	1mis	TGTGGAAAGGACGAAACACCAGCCCTGAAGTGGTCCAGTGGTTTTGAGACGAAGATCGGCTGTTAGCATTCCGTCTCGCTCCTTTCGCCTCCAGGTGGTACTAGCCCTGAGGTGGTCCAGTGGGGCTTGGCGTAACTAGATCT	0.980141	1
1022	GCCCATCAAATGTCTCCACGT	GCCCATCAAcTGTCTCCACGT	1mis	TGTGGAAAGGACGAAACACCGCCCATCAAATGTCTCCACGGTTTTGAGACGAAGATCGTGGATACTAGGTACGTCTCGCTCCGACACTAACCGGCCCGTACTGCCCATCAACTGTCTCCACGTGGCTTGGCGTAACTAGATCT	0.899496	0.966401
1023	ATCAGCTCTCGACTCTAGCAG	ATCAGCTCTCaACTCTAGCAG	1mis	TGTGGAAAGGACGAAACACCATCAGCTCTCGACTCTAGCAGTTTTGAGACGAAGATCTACATGAGTGGAGGCGTCTCGCTCCGATGAGTTGAGTAGAGTACTATCAGCTCTCAACTCTAGCAGGGCTTGGCGTAACTAGATCT	/	/
1024	GCCAGCAGTGACACAGCGTGA	GCCAGCAtTGACACAGCGTGA	1mis	TGTGGAAAGGACGAAACACCGCCAGCAGTGACACAGCGTGGTTTTGAGACGAAGATCTACATTAGGTCACTCGTCTCGCTCCGTTCTTGTCTGATATGTACTGCCAGCATTGACACAGCGTGAGGCTTGGCGTAACTAGATCT	0.378537	0.663125
1025	AGCGCAGGGAGCAGTATACGA	AGCGCAGGGAGCgGTATACGA	1mis	TGTGGAAAGGACGAAACACCAGCGCAGGGAGCAGTATACGGTTTTGAGACGAAGATCTCACGCTTAGAAGCCGTCTCGCTCCTACACTCCCTAGCATGTACTAGCGCAGGGAGCGGTATACGAGGCTTGGCGTAACTAGATCT	0.90588	0.977573
1026	GCAGATCCAAATCCAGACCGT	GCAGATCCcAATCCAGACCGT	1mis	TGTGGAAAGGACGAAACACCGCAGATCCAAATCCAGACCGGTTTTGAGACGAAGATCTGACCACTCAATGTCGTCTCGCTCCCTTGCCCAGTAGACAGTACTGCAGATCCCAATCCAGACCGTGGCTTGGCGTAACTAGATCT	0.98621	0.98621
1027	GAGTGTCCCATATCCGCCCGG	cAGTGTCCCATATCCGCCCGG	1mis	TGTGGAAAGGACGAAACACCGAGTGTCCCATATCCGCCCGGTTTTGAGACGAAGATCTGTGTCCATGATGACGTCTCGCTCCCGAATTGACGCGAGCGTACTCAGTGTCCCATATCCGCCCGGGGCTTGGCGTAACTAGATCT	0.654578	1
1028	GGTAGCCCCCTACTACACAGC	GGTAGCCCCCaACTACACAGC	1mis	TGTGGAAAGGACGAAACACCGGTAGCCCCCTACTACACAGGTTTTGAGACGAAGATCTTAAGGCCTCTGTACGTCTCGCTCCGGGTACTTCTAAACTGTACTGGTAGCCCCCAACTACACAGCGGCTTGGCGTAACTAGATCT	/	/
1029	ACTCAAAAACAATCCTACCGG	ACTCAAAAACAATCCTAgCGG	1mis	TGTGGAAAGGACGAAACACCACTCAAAAACAATCCTACCGGTTTTGAGACGAAGATCTTCGGATCTGTCCTCGTCTCGCTCCTTGTGCGTAGTCATAGTACTACTCAAAAACAATCCTAGCGGGGCTTGGCGTAACTAGATCT	0.664224	0.937874
1030	GGGGTGTCTGAACAGATCCAG	GGGGTGTCcGAACAGATCCAG	1mis	TGTGGAAAGGACGAAACACCGGGGTGTCTGAACAGATCCAGTTTTGAGACGAAGATGAACGCACGGTTGATCGTCTCGCTCCCTCTCCCTGCATGCCGTACTGGGGTGTCCGAACAGATCCAGGGCTTGGCGTAACTAGATCT	0.885364	0.95418
1031	GACCCTGTAGAGGAAACACTC	GACCCTGTAGAGGAAAaACTC	1mis	TGTGGAAAGGACGAAACACCGACCCTGTAGAGGAAACACTGTTTTGAGACGAAGATGAACTCCATCACCAACGTCTCGCTCCTGCGTACCTTTGGGAGTACTGACCCTGTAGAGGAAAAACTCGGCTTGGCGTAACTAGATCT	/	/
1032	AGGGACGCAGGGATAGCTCCC	AGGGACGCAGGGtTAGCTCCC	1mis	TGTGGAAAGGACGAAACACCAGGGACGCAGGGATAGCTCCGTTTTGAGACGAAGATGAGAGACCTTGAGGACGTCTCGCTCCGGAGGTTGGAGTCGGGTACTAGGGACGCAGGGTTAGCTCCCGGCTTGGCGTAACTAGATCT	/	/
1033	GCTGCCCGGCAACCCCCGCGA	GCTGCCCGGCAACaCCCGCGA	1mis	TGTGGAAAGGACGAAACACCGCTGCCCGGCAACCCCCGCGGTTTTGAGACGAAGATGAGTGCCTTACTTGCCGTCTCGCTCCGGGATAAAGACAGTTGTACTGCTGCCCGGCAACACCCGCGAGGCTTGGCGTAACTAGATCT	0.895962	0.944392
1034	ACTCACCAGTCTTCGACAGAA	ACTCACCAGTCTTgGACAGAA	1mis	TGTGGAAAGGACGAAACACCACTCACCAGTCTTCGACAGAGTTTTGAGACGAAGATGATACCATGGTCATACGTCTCGCTCCTGACCTGTCGCTAGAGTACTACTCACCAGTCTTGGACAGAAGGCTTGGCGTAACTAGATCT	/	/
1035	GACCATGTCCGGGAAAACCGC	GACCtTGTCCGGGAAAACCGC	1mis	TGTGGAAAGGACGAAACACCGACCATGTCCGGGAAAACCGGTTTTGAGACGAAGATGATCTCACCGCACGACGTCTCGCTCCTTTAGGGCGGCATTCGTACTGACCTTGTCCGGGAAAACCGCGGCTTGGCGTAACTAGATCT	/	/
1036	ACGGTACCCGTGCGACGTGGA	ACGGTACCCGgGCGACGTGGA	1mis	TGTGGAAAGGACGAAACACCACGGTACCCGTGCGACGTGGGTTTTGAGACGAAGATGATCTTGAGGCTCTTCGTCTCGCTCCGCCTCGTATCCTCTTGTACTACGGTACCCGGGCGACGTGGAGGCTTGGCGTAACTAGATCT	0.925541	0.984669
1037	ACTACCTGCTGGGCATCAAGC	ACaACCTGCTGGGCATCAAGC	1mis	TGTGGAAAGGACGAAACACCACTACCTGCTGGGCATCAAGGTTTTGAGACGAAGATGATGCTCCAGAGTAGCGTCTCGCTCCGGAAGTGGTGATTTCGTACTACAACCTGCTGGGCATCAAGCGGCTTGGCGTAACTAGATCT	/	/
1038	AACTCATCCTGGCCAACCAAC	AACTCATCCTaGCCAACCAAC	1mis	TGTGGAAAGGACGAAACACCAACTCATCCTGGCCAACCAAGTTTTGAGACGAAGATGCAACTTGTCGGTAGCGTCTCGCTCCGCATTAAAGGGATTTGTACTAACTCATCCTAGCCAACCAACGGCTTGGCGTAACTAGATCT	/	/
1039	ACAACCTCTTCAACACAACCT	ACAACCTCTTCAACAtAACCT	1mis	TGTGGAAAGGACGAAACACCACAACCTCTTCAACACAACCGTTTTGAGACGAAGATGCATAGCATATGAGTCGTCTCGCTCCGAGGGCGAGGTATGCGTACTACAACCTCTTCAACATAACCTGGCTTGGCGTAACTAGATCT	0.962897	1
1040	AGTCGCCTATCAACCTACAGA	AGTCGCCTATtAACCTACAGA	1mis	TGTGGAAAGGACGAAACACCAGTCGCCTATCAACCTACAGGTTTTGAGACGAAGATGCCGCTCAGACACAGCGTCTCGCTCCGTGCTATACCCTAGGGTACTAGTCGCCTATTAACCTACAGAGGCTTGGCGTAACTAGATCT	/	/
1041	GGCTCCAGGCTCATCCTGTGG	GGCTgCAGGCTCATCCTGTGG	1mis	TGTGGAAAGGACGAAACACCGGCTCCAGGCTCATCCTGTGGTTTTGAGACGAAGATGCCTCCAAGACTGGTCGTCTCGCTCCGTATGGCGCTGTACTGTACTGGCTGCAGGCTCATCCTGTGGGGCTTGGCGTAACTAGATCT	0.276325	0.566943
1042	GTCCAACATAGGATCCTCCAA	GTCCAACATAGGATgCTCCAA	1mis	TGTGGAAAGGACGAAACACCGTCCAACATAGGATCCTCCAGTTTTGAGACGAAGATGCGAGGCGTATCGTCCGTCTCGCTCCGCACAACTGGTCACTGTACTGTCCAACATAGGATGCTCCAAGGCTTGGCGTAACTAGATCT	0.558922	0.578884
1043	GTCCGTGGCTTGTTGAACAAG	cTCCGTGGCTTGTTGAACAAG	1mis	TGTGGAAAGGACGAAACACCGTCCGTGGCTTGTTGAACAAGTTTTGAGACGAAGATGCGTAAGGTGTTCTTCGTCTCGCTCCTTTCCCGCGTTAGCGGTACTCTCCGTGGCTTGTTGAACAAGGGCTTGGCGTAACTAGATCT	0.569963	0.86951
1044	AGGGTTCCTCTGCTGTTCCTA	AGGGTTCCTCTcCTGTTCCTA	1mis	TGTGGAAAGGACGAAACACCAGGGTTCCTCTGCTGTTCCTGTTTTGAGACGAAGATGCGTATTGTCCGGCTCGTCTCGCTCCGATCGCACTAAGGATGTACTAGGGTTCCTCTCCTGTTCCTAGGCTTGGCGTAACTAGATCT	0.947167	1
1045	GATCCCGGTGTACAATGCCCA	GATCCCGGTGTACAATGCCgA	1mis	TGTGGAAAGGACGAAACACCGATCCCGGTGTACAATGCCCGTTTTGAGACGAAGATGGCCTTAATAGAGACCGTCTCGCTCCGTGCTCGTTTGAGTGGTACTGATCCCGGTGTACAATGCCGAGGCTTGGCGTAACTAGATCT	0.886299	0.99178
1046	AAGCCATCCTGGCATATGGAA	AAGCCATCCTGGCAcATGGAA	1mis	TGTGGAAAGGACGAAACACCAAGCCATCCTGGCATATGGAGTTTTGAGACGAAGATGGCGTTGTCACGTTGCGTCTCGCTCCTAACCTCGGCCAAGTGTACTAAGCCATCCTGGCACATGGAAGGCTTGGCGTAACTAGATCT	0.565907	0.896349
1047	GGCCCAGAGCTGGCTCGTAAG	aGCCCAGAGCTGGCTCGTAAG	1mis	TGTGGAAAGGACGAAACACCGGCCCAGAGCTGGCTCGTAAGTTTTGAGACGAAGATGTACTATACGTGCCGCGTCTCGCTCCTGGTCGTTCGTGTGAGTACTAGCCCAGAGCTGGCTCGTAAGGGCTTGGCGTAACTAGATCT	/	/
1048	GATGACACAGACACATCGCTC	GtTGACACAGACACATCGCTC	1mis	TGTGGAAAGGACGAAACACCGATGACACAGACACATCGCTGTTTTGAGACGAAGATGTATCGCTAGAACTTCGTCTCGCTCCGTGGAACGACACTCGGTACTGTTGACACAGACACATCGCTCGGCTTGGCGTAACTAGATCT	/	/
1049	ACAGCATCAGCACAGACACGT	ACAtCATCAGCACAGACACGT	1mis	TGTGGAAAGGACGAAACACCACAGCATCAGCACAGACACGGTTTTGAGACGAAGATGTCCGACCTGTCACCCGTCTCGCTCCTAAGGCCAAAGGAATGTACTACATCATCAGCACAGACACGTGGCTTGGCGTAACTAGATCT	/	/
1050	ACACCAGAGTGAGAATGCTGA	cCACCAGAGTGAGAATGCTGA	1mis	TGTGGAAAGGACGAAACACCACACCAGAGTGAGAATGCTGGTTTTGAGACGAAGATGTCTCCGAGCCTCAGCGTCTCGCTCCTCAATCTGATGGCGCGTACTCCACCAGAGTGAGAATGCTGAGGCTTGGCGTAACTAGATCT	0.935655	0.998311
1051	ATTCGACCCTCTGGTACAGGG	ATTCGACCCTCTGGTACAGcG	1mis	TGTGGAAAGGACGAAACACCATTCGACCCTCTGGTACAGGGTTTTGAGACGAAGATGTTATACCTTACGAGCGTCTCGCTCCTGCCTCTAAGGTACGGTACTATTCGACCCTCTGGTACAGCGGGCTTGGCGTAACTAGATCT	0.739297	0.974898
1052	ATTCAGGATGAGAGTGCGATG	ATTCAGGATGAGtGTGCGATG	1mis	TGTGGAAAGGACGAAACACCATTCAGGATGAGAGTGCGATGTTTTGAGACGAAGATTAATCGATCGAAGGTCGTCTCGCTCCTGCCGCCTGCTAATCGTACTATTCAGGATGAGTGTGCGATGGGCTTGGCGTAACTAGATCT	/	/
1053	GGTGGCCCACAGCTACACAAT	GGTGGCCCACAGCTACACAcT	1mis	TGTGGAAAGGACGAAACACCGGTGGCCCACAGCTACACAAGTTTTGAGACGAAGATTACGGACGCTAATAACGTCTCGCTCCGATTGGACGCTGATAGTACTGGTGGCCCACAGCTACACACTGGCTTGGCGTAACTAGATCT	0.426897	0.83614
1054	GGTCTCCAAACCACAGCACCT	GGTCTCCAAACCtCAGCACCT	1mis	TGTGGAAAGGACGAAACACCGGTCTCCAAACCACAGCACCGTTTTGAGACGAAGATTACGGCTGGAACAAGCGTCTCGCTCCGGGTCATACCCAGTTGTACTGGTCTCCAAACCTCAGCACCTGGCTTGGCGTAACTAGATCT	0.958399	0.977998
1055	AATGCTTCAAGTGATAACCAA	AATGCTaCAAGTGATAACCAA	1mis	TGTGGAAAGGACGAAACACCAATGCTTCAAGTGATAACCAGTTTTGAGACGAAGATTACTGACTATCTGCGCGTCTCGCTCCGAGGCGTCCGAGTTAGTACTAATGCTACAAGTGATAACCAAGGCTTGGCGTAACTAGATCT	/	/
1056	GGCAGGCTGTTACTTGGCAGT	GGCAGGCTGTTACTaGGCAGT	1mis	TGTGGAAAGGACGAAACACCGGCAGGCTGTTACTTGGCAGGTTTTGAGACGAAGATTAGCATCTAACGCATCGTCTCGCTCCGCGTAAAGGATATGAGTACTGGCAGGCTGTTACTAGGCAGTGGCTTGGCGTAACTAGATCT	0.22603	0.451612
1057	ATCAGCTCTCCACTGATGCCT	ATCAGCTCTgCACTGATGCCT	1mis	TGTGGAAAGGACGAAACACCATCAGCTCTCCACTGATGCCGTTTTGAGACGAAGATTATAGACACCGCTACCGTCTCGCTCCGATGAGATGGCAAATGTACTATCAGCTCTGCACTGATGCCTGGCTTGGCGTAACTAGATCT	/	/
1058	GAGTGCTCGGGGAGACACCGC	GAGTGaTCGGGGAGACACCGC	1mis	TGTGGAAAGGACGAAACACCGAGTGCTCGGGGAGACACCGGTTTTGAGACGAAGATTATCAGTCAGGTAGGCGTCTCGCTCCCTTAGAATGGTACCTGTACTGAGTGATCGGGGAGACACCGCGGCTTGGCGTAACTAGATCT	0.969327	0.980598
1059	AGGTTCTCCATAATCCGGAAT	AGGTTCcCCATAATCCGGAAT	1mis	TGTGGAAAGGACGAAACACCAGGTTCTCCATAATCCGGAAGTTTTGAGACGAAGATTATCTATTCGCGCAACGTCTCGCTCCGCTATAACAGATAGTGTACTAGGTTCCCCATAATCCGGAATGGCTTGGCGTAACTAGATCT	0.986597	0.993798
1060	ACTCACCTTTAGGTTGTGTGT	ACTCACCTTTAGcTTGTGTGT	1mis	TGTGGAAAGGACGAAACACCACTCACCTTTAGGTTGTGTGGTTTTGAGACGAAGATTCCAACGAGTGACGTCGTCTCGCTCCGGTGGTTGTTGCCATGTACTACTCACCTTTAGCTTGTGTGTGGCTTGGCGTAACTAGATCT	0.799554	0.976063
1061	GTTCCTCAGCATCATCCGGTA	GTTCCTCAGCATgATCCGGTA	1mis	TGTGGAAAGGACGAAACACCGTTCCTCAGCATCATCCGGTGTTTTGAGACGAAGATTCCGCAGTAGCTCTACGTCTCGCTCCGAGCCAGCGACTGTAGTACTGTTCCTCAGCATGATCCGGTAGGCTTGGCGTAACTAGATCT	/	/
1062	ACTCTTACCTGCTGCATCCAG	ACTCTTACCTGCTGCgTCCAG	1mis	TGTGGAAAGGACGAAACACCACTCTTACCTGCTGCATCCAGTTTTGAGACGAAGATTCCTCTATTGTCTGACGTCTCGCTCCTGAGCTGGTCGCCGTGTACTACTCTTACCTGCTGCGTCCAGGGCTTGGCGTAACTAGATCT	0.533595	0.928516
1063	AGAGTCATAGCGTTAGGAGTG	AGAGTCATAGCGTTAGcAGTG	1mis	TGTGGAAAGGACGAAACACCAGAGTCATAGCGTTAGGAGTGTTTTGAGACGAAGATTCGTGGTGGATTATACGTCTCGCTCCGGACGTCGTTTACACGTACTAGAGTCATAGCGTTAGCAGTGGGCTTGGCGTAACTAGATCT	0.827814	0.999427
1064	AGATAACAGGGTCTAACCTGG	AGATAACAGGGTCTAcCCTGG	1mis	TGTGGAAAGGACGAAACACCAGATAACAGGGTCTAACCTGGTTTTGAGACGAAGATTCGTTGCACGGTACTCGTCTCGCTCCGTTCGAATACTCGGCGTACTAGATAACAGGGTCTACCCTGGGGCTTGGCGTAACTAGATCT	/	/
1065	GCAGGCACTTGCCGTACTGGC	GCAGGCACTTGCCGTACcGGC	1mis	TGTGGAAAGGACGAAACACCGCAGGCACTTGCCGTACTGGGTTTTGAGACGAAGATTCTAAGCACAATTGCCGTCTCGCTCCGGCTAAGCAAACTTGGTACTGCAGGCACTTGCCGTACCGGCGGCTTGGCGTAACTAGATCT	0.811272	1
1066	ACCTCCGAAGGCGACAATGGA	ACCTCCGAAGcCGACAATGGA	1mis	TGTGGAAAGGACGAAACACCACCTCCGAAGGCGACAATGGGTTTTGAGACGAAGATTCTCGGCAAGTGGTGCGTCTCGCTCCGTCACGTGACTCGTAGTACTACCTCCGAAGCCGACAATGGAGGCTTGGCGTAACTAGATCT	/	/
1067	ACAACCAGTGTACAACGTAGA	ACtACCAGTGTACAACGTAGA	1mis	TGTGGAAAGGACGAAACACCACAACCAGTGTACAACGTAGGTTTTGAGACGAAGATTCTGGCTTAGTAGATCGTCTCGCTCCTCTTCTGTAGATTCAGTACTACTACCAGTGTACAACGTAGAGGCTTGGCGTAACTAGATCT	0.853237	0.971618
1068	GAGTACCCACGTCCTAGGGAA	GAGTACCCACGTCCTAcGGAA	1mis	TGTGGAAAGGACGAAACACCGAGTACCCACGTCCTAGGGAGTTTTGAGACGAAGATTCTGTTGAACGGTTGCGTCTCGCTCCCGAATACGAGAGTTCGTACTGAGTACCCACGTCCTACGGAAGGCTTGGCGTAACTAGATCT	0.837242	0.925373
1069	GTCCGTGGCTTGTTGAACAAG	GTCCGTGGCTTGTTcAACAAG	1mis	TGTGGAAAGGACGAAACACCGTCCGTGGCTTGTTGAACAAGTTTTGAGACGAAGATTCTTACCTGGTCAATCGTCTCGCTCCTGTGAATGAATGACTGTACTGTCCGTGGCTTGTTCAACAAGGGCTTGGCGTAACTAGATCT	0.031055	0.047376
1070	GTGCTCCTGCCAAGTCACCGT	GTGaTCCTGCCAAGTCACCGT	1mis	TGTGGAAAGGACGAAACACCGTGCTCCTGCCAAGTCACCGGTTTTGAGACGAAGATTCTTCTCGCAACTAACGTCTCGCTCCGGTAGCTAGTCATTTGTACTGTGATCCTGCCAAGTCACCGTGGCTTGGCGTAACTAGATCT	0.976491	0.992387
1071	ATGTACGGATGTCTGCCCACA	ATGTACGGtTGTCTGCCCACA	1mis	TGTGGAAAGGACGAAACACCATGTACGGATGTCTGCCCACGTTTTGAGACGAAGATTGCCATCAGCATGGTCGTCTCGCTCCGGCAAGTAGCGAGCGGTACTATGTACGGTTGTCTGCCCACAGGCTTGGCGTAACTAGATCT	0.731854	0.978208
1072	AGTACTCGTTGTCATTAAGGT	AGTACTCGTTGTCATTAAGaT	1mis	TGTGGAAAGGACGAAACACCAGTACTCGTTGTCATTAAGGGTTTTGAGACGAAGATTGGTAGACTGGACACCGTCTCGCTCCGCATGGGACAATCTAGTACTAGTACTCGTTGTCATTAAGATGGCTTGGCGTAACTAGATCT	0.86018	0.978845
1073	GCTGCAGAGTGTGGAATACGT	GCTtCAGAGTGTGGAATACGT	1mis	TGTGGAAAGGACGAAACACCGCTGCAGAGTGTGGAATACGGTTTTGAGACGAAGATTGTATCGACCAATTCCGTCTCGCTCCTAGGCTTAATGTCTGGTACTGCTTCAGAGTGTGGAATACGTGGCTTGGCGTAACTAGATCT	/	/
1074	AAGGCTACAGCTTCAGAATGC	AAGGCTACAcCTTCAGAATGC	1mis	TGTGGAAAGGACGAAACACCAAGGCTACAGCTTCAGAATGGTTTTGAGACGAAGATTGTCGCCTGATGTATCGTCTCGCTCCTCAGCGAAATGCGATGTACTAAGGCTACACCTTCAGAATGCGGCTTGGCGTAACTAGATCT	/	/
1075	ATTCTGTGGAATCTGTCGGGA	ATTCTGTGGAATCTGaCGGGA	1mis	TGTGGAAAGGACGAAACACCATTCTGTGGAATCTGTCGGGGTTTTGAGACGAAGCAACATGCAGCAACTAACGTCTCGCTCCTTGTCCCGTTGGAAGGTACTATTCTGTGGAATCTGACGGGAGGCTTGGCGTAACTAGATCT	0.657528	0.971516
1076	GAGCGATGTGCCGTTCACCCT	GAGCGATGTtCCGTTCACCCT	1mis	TGTGGAAAGGACGAAACACCGAGCGATGTGCCGTTCACCCGTTTTGAGACGAAGCAACCAGTCGGCATAGTCGTCTCGCTCCTGTTAAACAAGAACCGTACTGAGCGATGTTCCGTTCACCCTGGCTTGGCGTAACTAGATCT	0.351232	0.948381
1077	ATGCAGCTCAAGCCACAGCAG	ATGCAtCTCAAGCCACAGCAG	1mis	TGTGGAAAGGACGAAACACCATGCAGCTCAAGCCACAGCAGTTTTGAGACGAAGCAACTAGTGGTAACTTACGTCTCGCTCCGCAAACACGAGCGAAGTACTATGCATCTCAAGCCACAGCAGGGCTTGGCGTAACTAGATCT	/	/
1078	GCGCCCCGTAGACAGCTACGC	GCGCtCCGTAGACAGCTACGC	1mis	TGTGGAAAGGACGAAACACCGCGCCCCGTAGACAGCTACGGTTTTGAGACGAAGCAACTGTATAAGAGCAGCGTCTCGCTCCGACATGTTCTCCCGCGTACTGCGCTCCGTAGACAGCTACGCGGCTTGGCGTAACTAGATCT	/	/
1079	AATCTGTAAGTGCCATCCAGG	AATCTGaAAGTGCCATCCAGG	1mis	TGTGGAAAGGACGAAACACCAATCTGTAAGTGCCATCCAGGTTTTGAGACGAAGCAAGACCGCCGTACCGACGTCTCGCTCCTTCGAACTGTTGGCGGTACTAATCTGAAAGTGCCATCCAGGGGCTTGGCGTAACTAGATCT	0.439692	0.994443
1080	AATGGCAATGGCACAACCAGC	AATGGCAATGGCACAACtAGC	1mis	TGTGGAAAGGACGAAACACCAATGGCAATGGCACAACCAGGTTTTGAGACGAAGCAAGACTGCTAGGTATTCGTCTCGCTCCTATTTGGCCCTACCAGTACTAATGGCAATGGCACAACTAGCGGCTTGGCGTAACTAGATCT	0.5692	0.944122
1081	GAGTCTATTGCCATTGCCCAA	GAGTCTATTGCCAaTGCCCAA	1mis	TGTGGAAAGGACGAAACACCGAGTCTATTGCCATTGCCCAGTTTTGAGACGAAGCAAGCTACACTTGAATCCGTCTCGCTCCTCTTCTGAAGTCAGAGTACTGAGTCTATTGCCAATGCCCAAGGCTTGGCGTAACTAGATCT	/	/
1082	GAGACACAATGGCTCCAGGTC	GtGACACAATGGCTCCAGGTC	1mis	TGTGGAAAGGACGAAACACCGAGACACAATGGCTCCAGGTGTTTTGAGACGAAGCAAGCTATTAATGCCTACGTCTCGCTCCGCATGCACCCTAAGTGTACTGTGACACAATGGCTCCAGGTCGGCTTGGCGTAACTAGATCT	0.649832	1
1083	GCAGCTCCCAAATACCGCGGC	GCtGCTCCCAAATACCGCGGC	1mis	TGTGGAAAGGACGAAACACCGCAGCTCCCAAATACCGCGGGTTTTGAGACGAAGCAATACCTTCGCCAATCCGTCTCGCTCCGAATTCGGGTGGCACGTACTGCTGCTCCCAAATACCGCGGCGGCTTGGCGTAACTAGATCT	1	1
1084	ATTCTGTGTCAGCTGAATCAT	ATTCTGTGTgAGCTGAATCAT	1mis	TGTGGAAAGGACGAAACACCATTCTGTGTCAGCTGAATCAGTTTTGAGACGAAGCAATACGAACAAGCATCCGTCTCGCTCCTTGTGACTAGCATTGGTACTATTCTGTGTGAGCTGAATCATGGCTTGGCGTAACTAGATCT	0.653797	0.91761
1085	GCTGCTCAAGTATACCACACA	GCTGCTCAAcTATACCACACA	1mis	TGTGGAAAGGACGAAACACCGCTGCTCAAGTATACCACACGTTTTGAGACGAAGCAATAGCTAGCATCGAACGTCTCGCTCCGCCGATTATCAGTTAGTACTGCTGCTCAACTATACCACACAGGCTTGGCGTAACTAGATCT	/	/
1086	GGTCTTTAACCAGAAGAGAGA	GGTCTTTAACCAGAAGtGAGA	1mis	TGTGGAAAGGACGAAACACCGGTCTTTAACCAGAAGAGAGGTTTTGAGACGAAGCAATAGTGCGTTGGACACGTCTCGCTCCTTTACTTAAGCTCCAGTACTGGTCTTTAACCAGAAGTGAGAGGCTTGGCGTAACTAGATCT	1	1
1087	AGGCCGATCCCAAAGCCCCGT	AGGCCGATCCCAAcGCCCCGT	1mis	TGTGGAAAGGACGAAACACCAGGCCGATCCCAAAGCCCCGGTTTTGAGACGAAGCAATCGCGTACTCACTCCGTCTCGCTCCTGTTGCTCCATGCATGTACTAGGCCGATCCCAACGCCCCGTGGCTTGGCGTAACTAGATCT	/	/
1088	ACTCCTGACTTAGGGCAGCTG	ACTCCTGACTTAGGcCAGCTG	1mis	TGTGGAAAGGACGAAACACCACTCCTGACTTAGGGCAGCTGTTTTGAGACGAAGCAATGGTTCTACGGATTCGTCTCGCTCCTCGCACGGCACATCGGTACTACTCCTGACTTAGGCCAGCTGGGCTTGGCGTAACTAGATCT	0.725703	0.968785
1089	ACGACTTGAGCATATACTTGC	ACGACTTGAGCATATACcTGC	1mis	TGTGGAAAGGACGAAACACCACGACTTGAGCATATACTTGGTTTTGAGACGAAGCAATTAAGCATGTATCGCGTCTCGCTCCTCCGCTCGAGTCTCAGTACTACGACTTGAGCATATACCTGCGGCTTGGCGTAACTAGATCT	/	/
1090	ATACACGGTGTTTGACGCAGA	AcACACGGTGTTTGACGCAGA	1mis	TGTGGAAAGGACGAAACACCATACACGGTGTTTGACGCAGGTTTTGAGACGAAGCAATTCCTCAGTCATAACGTCTCGCTCCGTTCGAGGTTCATATGTACTACACACGGTGTTTGACGCAGAGGCTTGGCGTAACTAGATCT	/	/
1091	AAGCATTCCTGCCTTCACGCA	AAGCATTCCTGCCTTgACGCA	1mis	TGTGGAAAGGACGAAACACCAAGCATTCCTGCCTTCACGCGTTTTGAGACGAAGCACAACTGCTTCTCCTACGTCTCGCTCCGAGGACTCTAGGAAGGTACTAAGCATTCCTGCCTTGACGCAGGCTTGGCGTAACTAGATCT	0.250535	0.256156
1092	ATGTTGTCCCGAAGGTACGAA	ATGTTtTCCCGAAGGTACGAA	1mis	TGTGGAAAGGACGAAACACCATGTTGTCCCGAAGGTACGAGTTTTGAGACGAAGCACAATTGTAGCGAATACGTCTCGCTCCGCTTAAGGGACAGCCGTACTATGTTTTCCCGAAGGTACGAAGGCTTGGCGTAACTAGATCT	0.287007	0.55335
1093	ACTCAGACTCACAAAACGGGA	ACTCAGACTCACgAAACGGGA	1mis	TGTGGAAAGGACGAAACACCACTCAGACTCACAAAACGGGGTTTTGAGACGAAGCACACTCCTCGGTTACACGTCTCGCTCCTGACGGAATAGTGGGGTACTACTCAGACTCACGAAACGGGAGGCTTGGCGTAACTAGATCT	/	/
1094	AGGCGCCGGCTCTGTCGTCGA	AaGCGCCGGCTCTGTCGTCGA	1mis	TGTGGAAAGGACGAAACACCAGGCGCCGGCTCTGTCGTCGGTTTTGAGACGAAGCACAGAACACTGTATATCGTCTCGCTCCGTAACACGCCGACCCGTACTAAGCGCCGGCTCTGTCGTCGAGGCTTGGCGTAACTAGATCT	/	/
1095	ACACTCACTCAAGTTCAGGGT	ACACTgACTCAAGTTCAGGGT	1mis	TGTGGAAAGGACGAAACACCACACTCACTCAAGTTCAGGGGTTTTGAGACGAAGCACAGGTGACCTACGTCCGTCTCGCTCCTTACCAAATATGGGAGTACTACACTGACTCAAGTTCAGGGTGGCTTGGCGTAACTAGATCT	0.943829	0.953747
1096	GAACGTCTTCTTGTCACATGG	GAACGTCTTCTTGTaACATGG	1mis	TGTGGAAAGGACGAAACACCGAACGTCTTCTTGTCACATGGTTTTGAGACGAAGCACATACTCTTCAGCTGCGTCTCGCTCCGAACGGGTTTGCCTTGTACTGAACGTCTTCTTGTAACATGGGGCTTGGCGTAACTAGATCT	0.068181	0.110688
1097	AGTCTCTGCAGCTGTCATCGG	AGTCTtTGCAGCTGTCATCGG	1mis	TGTGGAAAGGACGAAACACCAGTCTCTGCAGCTGTCATCGGTTTTGAGACGAAGCACATAGGCGGTCAATTCGTCTCGCTCCTTCCATCGAGCAGCAGTACTAGTCTTTGCAGCTGTCATCGGGGCTTGGCGTAACTAGATCT	0.988868	0.996247
1098	AGTCCACGCTCCGCGAGCGGC	AGTCCACGCTCCGCGtGCGGC	1mis	TGTGGAAAGGACGAAACACCAGTCCACGCTCCGCGAGCGGGTTTTGAGACGAAGCACCGGTAGCCGTAGAGCGTCTCGCTCCTGATTTCCAGTTGCCGTACTAGTCCACGCTCCGCGTGCGGCGGCTTGGCGTAACTAGATCT	0.930582	0.947474
1099	GGTGCCCGACAACTGGCGCGA	GGTGCCaGACAACTGGCGCGA	1mis	TGTGGAAAGGACGAAACACCGGTGCCCGACAACTGGCGCGGTTTTGAGACGAAGCACCTATATAACGGAATCGTCTCGCTCCGTCCAGTGTGTAAGAGTACTGGTGCCAGACAACTGGCGCGAGGCTTGGCGTAACTAGATCT	0.714201	0.968868
1100	ACTTCGCTCATCATACAGAAT	ACTTCGCTCtTCATACAGAAT	1mis	TGTGGAAAGGACGAAACACCACTTCGCTCATCATACAGAAGTTTTGAGACGAAGCACCTCAAGTAGTAATGCGTCTCGCTCCTCGGTGGACGGTTCCGTACTACTTCGCTCTTCATACAGAATGGCTTGGCGTAACTAGATCT	/	/
1101	GTTCCAAAAACCCTCACACCA	GTTCCAAAAACCCTCAgACCA	1mis	TGTGGAAAGGACGAAACACCGTTCCAAAAACCCTCACACCGTTTTGAGACGAAGCACCTTACCGTGACCGGCGTCTCGCTCCTGTGCTGATCATACAGTACTGTTCCAAAAACCCTCAGACCAGGCTTGGCGTAACTAGATCT	0.912023	0.98
1102	GAGTACTCACACCGAATGTGG	GAGTACTCgCACCGAATGTGG	1mis	TGTGGAAAGGACGAAACACCGAGTACTCACACCGAATGTGGTTTTGAGACGAAGCACGAATGCCTCAAGTACGTCTCGCTCCCTGGGAAATTGAGGGGTACTGAGTACTCGCACCGAATGTGGGGCTTGGCGTAACTAGATCT	/	/
1103	AAACCCTTCAAAGCACCCCAA	AAACCCTcCAAAGCACCCCAA	1mis	TGTGGAAAGGACGAAACACCAAACCCTTCAAAGCACCCCAGTTTTGAGACGAAGCACGAGCCATTGACCGCCGTCTCGCTCCTATGCGACTACACGCGTACTAAACCCTCCAAAGCACCCCAAGGCTTGGCGTAACTAGATCT	/	/
1104	GAGTTACATCTACCGTACCCA	GAGTTACATCTACCGTAtCCA	1mis	TGTGGAAAGGACGAAACACCGAGTTACATCTACCGTACCCGTTTTGAGACGAAGCACTAATTCAACTGTGTCGTCTCGCTCCGAAGTGTGAGGCGTAGTACTGAGTTACATCTACCGTATCCAGGCTTGGCGTAACTAGATCT	0.77068	0.96522
1105	GCTGACCCAGACTTCGCATGT	GCTGACCCAGACTTCGCAgGT	1mis	TGTGGAAAGGACGAAACACCGCTGACCCAGACTTCGCATGGTTTTGAGACGAAGCACTTAAGATCTGTGTACGTCTCGCTCCGACCCGGACTGCTGTGTACTGCTGACCCAGACTTCGCAGGTGGCTTGGCGTAACTAGATCT	/	/
1106	GTGCCCCTCATGAATCCCGGG	GTGCCCCTCATtAATCCCGGG	1mis	TGTGGAAAGGACGAAACACCGTGCCCCTCATGAATCCCGGGTTTTGAGACGAAGCACTTCCTATGCTGAACCGTCTCGCTCCTCGGTGGCTTGGCACGTACTGTGCCCCTCATTAATCCCGGGGGCTTGGCGTAACTAGATCT	0.732505	0.963475
1107	GGAGCAGCACTTAGGAACATG	GGAaCAGCACTTAGGAACATG	1mis	TGTGGAAAGGACGAAACACCGGAGCAGCACTTAGGAACATGTTTTGAGACGAAGCAGAACGCAACGTCGTTCGTCTCGCTCCTAGGTGGTCCACCCGGTACTGGAACAGCACTTAGGAACATGGGCTTGGCGTAACTAGATCT	0.644878	1
1108	AAGGACAGTTCTGCCCCTGGT	AAGGACAGcTCTGCCCCTGGT	1mis	TGTGGAAAGGACGAAACACCAAGGACAGTTCTGCCCCTGGGTTTTGAGACGAAGCAGAATTGAACCTCAGGCGTCTCGCTCCTCTGAGGTTTCGAATGTACTAAGGACAGCTCTGCCCCTGGTGGCTTGGCGTAACTAGATCT	0.867329	0.972127
1109	GGCAGGCTGTTACTTGGCAGT	GGCAGGCTGTgACTTGGCAGT	1mis	TGTGGAAAGGACGAAACACCGGCAGGCTGTTACTTGGCAGGTTTTGAGACGAAGCAGAGAGTAACTGTGACCGTCTCGCTCCGCGGTGAACTTTCCAGTACTGGCAGGCTGTGACTTGGCAGTGGCTTGGCGTAACTAGATCT	0.168725	0.337116
1110	AGGCCTATACCAGTTCTCCGT	AGGCCTATtCCAGTTCTCCGT	1mis	TGTGGAAAGGACGAAACACCAGGCCTATACCAGTTCTCCGGTTTTGAGACGAAGCAGAGCCGTTATTGTATCGTCTCGCTCCTGTTGGTACGTACCGGTACTAGGCCTATTCCAGTTCTCCGTGGCTTGGCGTAACTAGATCT	0.827798	0.995389
1111	AAGGCTGGCTCCTCGATCAGC	gAGGCTGGCTCCTCGATCAGC	1mis	TGTGGAAAGGACGAAACACCAAGGCTGGCTCCTCGATCAGGTTTTGAGACGAAGCAGAGCGCACGGTATTGCGTCTCGCTCCTCCATAAAGCACTCAGTACTGAGGCTGGCTCCTCGATCAGCGGCTTGGCGTAACTAGATCT	0.642157	0.940968
1112	GGAATGCCAAGCACCCAAGAG	GGAATGCCAAGCACCCAAtAG	1mis	TGTGGAAAGGACGAAACACCGGAATGCCAAGCACCCAAGAGTTTTGAGACGAAGCAGAGTAGATAATCCGTCGTCTCGCTCCGACGAATGACGGACAGTACTGGAATGCCAAGCACCCAATAGGGCTTGGCGTAACTAGATCT	/	/
1113	GGTCAGCAGATATCAGTCCAT	GGTCAtCAGATATCAGTCCAT	1mis	TGTGGAAAGGACGAAACACCGGTCAGCAGATATCAGTCCAGTTTTGAGACGAAGCAGATGGTTACGTGCACCGTCTCGCTCCTGTAGATAGATGACTGTACTGGTCATCAGATATCAGTCCATGGCTTGGCGTAACTAGATCT	/	/
1114	GACATCTCCAGACTACAGCCT	GACATCTtCAGACTACAGCCT	1mis	TGTGGAAAGGACGAAACACCGACATCTCCAGACTACAGCCGTTTTGAGACGAAGCAGCACTCTGACTCGTGCGTCTCGCTCCGTCGTCTTAAGACGCGTACTGACATCTTCAGACTACAGCCTGGCTTGGCGTAACTAGATCT	0.834622	1
1115	GCCCAGCGAGTCGTTGCCGGG	GCCCAGCtAGTCGTTGCCGGG	1mis	TGTGGAAAGGACGAAACACCGCCCAGCGAGTCGTTGCCGGGTTTTGAGACGAAGCAGCGCTACACACTACACGTCTCGCTCCGCACCAAGGTTCACTGTACTGCCCAGCTAGTCGTTGCCGGGGGCTTGGCGTAACTAGATCT	0.897249	1
1116	ACAGCCTCAAGAGCCAAGAGG	ACAGCCTCgAGAGCCAAGAGG	1mis	TGTGGAAAGGACGAAACACCACAGCCTCAAGAGCCAAGAGGTTTTGAGACGAAGCAGCTACGTAGAATCATCGTCTCGCTCCGCCCTTAGTTTAACCGTACTACAGCCTCGAGAGCCAAGAGGGGCTTGGCGTAACTAGATCT	/	/
1117	ATGGCCCTTTCAACGTCCTGT	ATGGCCCTTTCAgCGTCCTGT	1mis	TGTGGAAAGGACGAAACACCATGGCCCTTTCAACGTCCTGGTTTTGAGACGAAGCAGCTCTACGTTCTAATCGTCTCGCTCCTCCTTGAGTGCGCCTGTACTATGGCCCTTTCAGCGTCCTGTGGCTTGGCGTAACTAGATCT	0.607879	0.688804
1118	AGTCGGAGAACATTACGCCCC	AGTCGGAGgACATTACGCCCC	1mis	TGTGGAAAGGACGAAACACCAGTCGGAGAACATTACGCCCGTTTTGAGACGAAGCAGGTCCATGCTAGAGTCGTCTCGCTCCTGCACGGTGAATTCCGTACTAGTCGGAGGACATTACGCCCCGGCTTGGCGTAACTAGATCT	/	/
1119	GCGTCCCGTCCGAGTGCTTGA	GCGTCCaGTCCGAGTGCTTGA	1mis	TGTGGAAAGGACGAAACACCGCGTCCCGTCCGAGTGCTTGGTTTTGAGACGAAGCAGTAAGTGTACATCCGCGTCTCGCTCCTAGGAGAGTGCATCTGTACTGCGTCCAGTCCGAGTGCTTGAGGCTTGGCGTAACTAGATCT	0.77804	0.994716
1120	AGTGTCTTAGTACCACTCGGA	AGTGTCTTAcTACCACTCGGA	1mis	TGTGGAAAGGACGAAACACCAGTGTCTTAGTACCACTCGGGTTTTGAGACGAAGCAGTAATGCTCGGTAACCGTCTCGCTCCGTTACCAACCACCAGGTACTAGTGTCTTACTACCACTCGGAGGCTTGGCGTAACTAGATCT	/	/
1121	GGTCGCGGGGCAATAACGGGA	GGTCGCGcGGCAATAACGGGA	1mis	TGTGGAAAGGACGAAACACCGGTCGCGGGGCAATAACGGGGTTTTGAGACGAAGCAGTACTAATCTGGTAACGTCTCGCTCCGTCATTTGCAGTAACGTACTGGTCGCGCGGCAATAACGGGAGGCTTGGCGTAACTAGATCT	0.881308	1
1122	ACTGCGTCACGCAGAGCACGG	ACTGCGTCACGCAGAGtACGG	1mis	TGTGGAAAGGACGAAACACCACTGCGTCACGCAGAGCACGGTTTTGAGACGAAGCAGTAGGAAGAAGGAGTCGTCTCGCTCCGCGACGAAACGACAAGTACTACTGCGTCACGCAGAGTACGGGGCTTGGCGTAACTAGATCT	0.495967	0.921896
1123	GGTCACCACCCAGTCATTGGT	GGTCACCACCCAGTgATTGGT	1mis	TGTGGAAAGGACGAAACACCGGTCACCACCCAGTCATTGGGTTTTGAGACGAAGCAGTGAATTAGTGCAGCCGTCTCGCTCCTGTACCACCCTTCGGGTACTGGTCACCACCCAGTGATTGGTGGCTTGGCGTAACTAGATCT	0.653816	0.709571
1124	GTCTACCTTCCACACTGACAA	GTCTACCTaCCACACTGACAA	1mis	TGTGGAAAGGACGAAACACCGTCTACCTTCCACACTGACAGTTTTGAGACGAAGCAGTGATCCTCGTGGTGCGTCTCGCTCCGCACGCTTACTAGTGGTACTGTCTACCTACCACACTGACAAGGCTTGGCGTAACTAGATCT	/	/
1125	GGGCGCCGTATCCCTGCGCTC	GGGCGCCGTAgCCCTGCGCTC	1mis	TGTGGAAAGGACGAAACACCGGGCGCCGTATCCCTGCGCTGTTTTGAGACGAAGCAGTGCCTGTCGAGACTCGTCTCGCTCCGACTCCACTACGACAGTACTGGGCGCCGTAGCCCTGCGCTCGGCTTGGCGTAACTAGATCT	0.805061	0.929648
1126	GGACTCACCCAACCCGTCGTC	GGACTCACCCAACCCtTCGTC	1mis	TGTGGAAAGGACGAAACACCGGACTCACCCAACCCGTCGTGTTTTGAGACGAAGCAGTGCGTATTAAGCATCGTCTCGCTCCTGGTACAACATCTACGTACTGGACTCACCCAACCCTTCGTCGGCTTGGCGTAACTAGATCT	0.955148	0.992605
1127	GATGCTGCTCCATACATACGT	GATGCTGCTCCATACATACtT	1mis	TGTGGAAAGGACGAAACACCGATGCTGCTCCATACATACGGTTTTGAGACGAAGCAGTGTATAACGCCTTCCGTCTCGCTCCTAGATCTATAACGGAGTACTGATGCTGCTCCATACATACTTGGCTTGGCGTAACTAGATCT	0.526492	0.891165
1128	GGTAGCCCCCTACTACACAGC	GGTgGCCCCCTACTACACAGC	1mis	TGTGGAAAGGACGAAACACCGGTAGCCCCCTACTACACAGGTTTTGAGACGAAGCAGTGTGTCCTAGTGTTCGTCTCGCTCCGGGTAGCAATTTATAGTACTGGTGGCCCCCTACTACACAGCGGCTTGGCGTAACTAGATCT	/	/
1129	AAGTCAGGCCTAGACATGAGT	AAGTCAGGCCTAGACcTGAGT	1mis	TGTGGAAAGGACGAAACACCAAGTCAGGCCTAGACATGAGGTTTTGAGACGAAGCATAACCAGTTATCTTCCGTCTCGCTCCTCCATCATCAATACTGTACTAAGTCAGGCCTAGACCTGAGTGGCTTGGCGTAACTAGATCT	0.931313	0.991214
1130	GGCCTGGGCATCAATAGCCGA	tGCCTGGGCATCAATAGCCGA	1mis	TGTGGAAAGGACGAAACACCGGCCTGGGCATCAATAGCCGGTTTTGAGACGAAGCATAACTGCATCAACAACGTCTCGCTCCTTGAATACGCTTGACGTACTTGCCTGGGCATCAATAGCCGAGGCTTGGCGTAACTAGATCT	0.454164	0.761393
1131	AAGATCCTGGAAACATCTCGT	AAGATCCTGGAAACATCaCGT	1mis	TGTGGAAAGGACGAAACACCAAGATCCTGGAAACATCTCGGTTTTGAGACGAAGCATAAGTGGCAAGTTATCGTCTCGCTCCTCTCTCGCGAACTCGGTACTAAGATCCTGGAAACATCACGTGGCTTGGCGTAACTAGATCT	0.960563	0.997686
1132	GACCCTGTAGAGGAAACACTC	GACCCTGTAGAaGAAACACTC	1mis	TGTGGAAAGGACGAAACACCGACCCTGTAGAGGAAACACTGTTTTGAGACGAAGCATACAACTGGAATATGCGTCTCGCTCCTGCGTAACACTAGCCGTACTGACCCTGTAGAAGAAACACTCGGCTTGGCGTAACTAGATCT	/	/
1133	GTACGAGGAAAAGTACGATGA	cTACGAGGAAAAGTACGATGA	1mis	TGTGGAAAGGACGAAACACCGTACGAGGAAAAGTACGATGGTTTTGAGACGAAGCATATCTATGTGGAGACCGTCTCGCTCCTTTAGCTAGTCGGGCGTACTCTACGAGGAAAAGTACGATGAGGCTTGGCGTAACTAGATCT	0.603377	0.994793
1134	GCATCTCCACCGACATGTGGA	GCATCTCCACCGACcTGTGGA	1mis	TGTGGAAAGGACGAAACACCGCATCTCCACCGACATGTGGGTTTTGAGACGAAGCATATGAATGAGCAAGTCGTCTCGCTCCGACAAATGTAGGCGGGTACTGCATCTCCACCGACCTGTGGAGGCTTGGCGTAACTAGATCT	/	/
1135	GTGCTTCCGGAGCGAACGCGA	GTGCTTCCGGcGCGAACGCGA	1mis	TGTGGAAAGGACGAAACACCGTGCTTCCGGAGCGAACGCGGTTTTGAGACGAAGCATCAGTATATCAGTAGCGTCTCGCTCCCTGTGGAGCGGAACTGTACTGTGCTTCCGGCGCGAACGCGAGGCTTGGCGTAACTAGATCT	0.735868	0.90184
1136	GGCCCAGGATCTCAGCGAGAA	GGCCCAGGATCcCAGCGAGAA	1mis	TGTGGAAAGGACGAAACACCGGCCCAGGATCTCAGCGAGAGTTTTGAGACGAAGCATCATGCACTGATGGCCGTCTCGCTCCTCCTACACTGGATCTGTACTGGCCCAGGATCCCAGCGAGAAGGCTTGGCGTAACTAGATCT	0.768324	1
1137	AGTGGCCAGTGGCCAAGCAAC	AGTGGCCAGTGGCCAAGtAAC	1mis	TGTGGAAAGGACGAAACACCAGTGGCCAGTGGCCAAGCAAGTTTTGAGACGAAGCATCCATCTTGCAATGACGTCTCGCTCCGTGTCTTGGGACGTTGTACTAGTGGCCAGTGGCCAAGTAACGGCTTGGCGTAACTAGATCT	/	/
1138	AAATTCTTGATACGAGGCGGT	AAATTCTTGATACGAcGCGGT	1mis	TGTGGAAAGGACGAAACACCAAATTCTTGATACGAGGCGGGTTTTGAGACGAAGCATGACCTTATCGAGGACGTCTCGCTCCTATGGTCCGGTGGAGGTACTAAATTCTTGATACGACGCGGTGGCTTGGCGTAACTAGATCT	0.267059	0.452986
1139	AGAACCCTAAGAGAATTCTGG	AGAACCCTAAGAGAgTTCTGG	1mis	TGTGGAAAGGACGAAACACCAGAACCCTAAGAGAATTCTGGTTTTGAGACGAAGCATGCACGTTGATGACGCGTCTCGCTCCGTAGTCAGGCCAAGCGTACTAGAACCCTAAGAGAGTTCTGGGGCTTGGCGTAACTAGATCT	/	/
1140	GTTCTACTCCATAGAAGTCGA	GaTCTACTCCATAGAAGTCGA	1mis	TGTGGAAAGGACGAAACACCGTTCTACTCCATAGAAGTCGGTTTTGAGACGAAGCATGCCTGAATAATGCTCGTCTCGCTCCTAAAGCATCCGCAAGGTACTGATCTACTCCATAGAAGTCGAGGCTTGGCGTAACTAGATCT	0.61599	0.979267
1141	ATCCCCCCACACGAACTCTGC	ATCCCCCCACACGAAtTCTGC	1mis	TGTGGAAAGGACGAAACACCATCCCCCCACACGAACTCTGGTTTTGAGACGAAGCATGCTGATGCATGTGACGTCTCGCTCCTACCTACATGAGCATGTACTATCCCCCCACACGAATTCTGCGGCTTGGCGTAACTAGATCT	0.574351	0.890244
1142	AGTTCCCCTCTACTGAACAAA	AGTcCCCCTCTACTGAACAAA	1mis	TGTGGAAAGGACGAAACACCAGTTCCCCTCTACTGAACAAGTTTTGAGACGAAGCATGGAGTAGTTATGGACGTCTCGCTCCGCATCCGGCTCACAGGTACTAGTCCCCCTCTACTGAACAAAGGCTTGGCGTAACTAGATCT	0.972129	0.999133
1143	ACATCCCTGATCCTGGACGAT	ACATCCgTGATCCTGGACGAT	1mis	TGTGGAAAGGACGAAACACCACATCCCTGATCCTGGACGAGTTTTGAGACGAAGCATGGTCTTATATGATGCGTCTCGCTCCGTCTGGCCAATTTGGGTACTACATCCGTGATCCTGGACGATGGCTTGGCGTAACTAGATCT	0.980516	0.985677
1144	GAGTCAGGAAGCACTACAGGT	GAGTCAGGtAGCACTACAGGT	1mis	TGTGGAAAGGACGAAACACCGAGTCAGGAAGCACTACAGGGTTTTGAGACGAAGCATGTTCACGTCTTAGACGTCTCGCTCCTCTTCAGGACTAAGTGTACTGAGTCAGGTAGCACTACAGGTGGCTTGGCGTAACTAGATCT	/	/
1145	GCCCCCGCCGCGTCGCCCTGG	GCCCCCGCCGgGTCGCCCTGG	1mis	TGTGGAAAGGACGAAACACCGCCCCCGCCGCGTCGCCCTGGTTTTGAGACGAAGCATTACGAATAGCGTCACGTCTCGCTCCGTTTAGGGACATCCCGTACTGCCCCCGCCGGGTCGCCCTGGGGCTTGGCGTAACTAGATCT	0.629509	0.875633
1146	GGGCCCCCAGTAGAATCCGCA	GaGCCCCCAGTAGAATCCGCA	1mis	TGTGGAAAGGACGAAACACCGGGCCCCCAGTAGAATCCGCGTTTTGAGACGAAGCATTAGATTCGATCACACGTCTCGCTCCCTCGTACTATAAGACGTACTGAGCCCCCAGTAGAATCCGCAGGCTTGGCGTAACTAGATCT	/	/
1147	GCATGACCAGGAATTCGTGGA	GCATcACCAGGAATTCGTGGA	1mis	TGTGGAAAGGACGAAACACCGCATGACCAGGAATTCGTGGGTTTTGAGACGAAGCATTAGCAACTCTAAGCCGTCTCGCTCCGACAACGGAGTGATGGTACTGCATCACCAGGAATTCGTGGAGGCTTGGCGTAACTAGATCT	0.292749	1
1148	GGGACAAGGCCACACGCAGGC	GGGgCAAGGCCACACGCAGGC	1mis	TGTGGAAAGGACGAAACACCGGGACAAGGCCACACGCAGGGTTTTGAGACGAAGCATTAGGCAATGAGTCGCGTCTCGCTCCTAGTTATAGGCCGAGGTACTGGGGCAAGGCCACACGCAGGCGGCTTGGCGTAACTAGATCT	/	/
1149	GCTGCACCGAGTCGTAGTCGA	GCTGCACCGAGTCGTAGcCGA	1mis	TGTGGAAAGGACGAAACACCGCTGCACCGAGTCGTAGTCGGTTTTGAGACGAAGCATTCCTATGAGGTTGTCGTCTCGCTCCCGATGCGACCGAAACGTACTGCTGCACCGAGTCGTAGCCGAGGCTTGGCGTAACTAGATCT	0.905343	1
1150	ACTCAGTATCAGCATTCAAGT	ACTCAGTATCAGCATTCAAaT	1mis	TGTGGAAAGGACGAAACACCACTCAGTATCAGCATTCAAGGTTTTGAGACGAAGCATTCTTAGGCGAACACCGTCTCGCTCCTGACGTTCAAATAAGGTACTACTCAGTATCAGCATTCAAATGGCTTGGCGTAACTAGATCT	0.921036	0.985758
1151	GTTGCTTCCATAACCAATGTT	GTTGCcTCCATAACCAATGTT	1mis	TGTGGAAAGGACGAAACACCGTTGCTTCCATAACCAATGTGTTTTGAGACGAAGCATTGGTAATACGTCATCGTCTCGCTCCCTTCTGTTCACTAAAGTACTGTTGCCTCCATAACCAATGTTGGCTTGGCGTAACTAGATCT	0.504879	0.985716
1152	AAATCACTGACATTTACAGGA	AAATCACTaACATTTACAGGA	1mis	TGTGGAAAGGACGAAACACCAAATCACTGACATTTACAGGGTTTTGAGACGAAGCATTGTTCGACGTATCCCGTCTCGCTCCTAAATTCAAGCAACGGTACTAAATCACTAACATTTACAGGAGGCTTGGCGTAACTAGATCT	/	/
1153	ATCTGTCTGTAAATCCTCTGG	ATCTGTCTGTAAtTCCTCTGG	1mis	TGTGGAAAGGACGAAACACCATCTGTCTGTAAATCCTCTGGTTTTGAGACGAAGCCAACACTCACTGATTGCGTCTCGCTCCGATTGACAACCCTGCGTACTATCTGTCTGTAATTCCTCTGGGGCTTGGCGTAACTAGATCT	0.959262	0.974488
1154	GGATTACTGTCATAGTCAGGA	GGATTACTGTCATAGTCAaGA	1mis	TGTGGAAAGGACGAAACACCGGATTACTGTCATAGTCAGGGTTTTGAGACGAAGCCAAGCGTCTGAACATTCGTCTCGCTCCGACGGAATATGCCGCGTACTGGATTACTGTCATAGTCAAGAGGCTTGGCGTAACTAGATCT	/	/
1155	AGACGCTCATAGCAGTCCCGA	AGACGCTCATAGCcGTCCCGA	1mis	TGTGGAAAGGACGAAACACCAGACGCTCATAGCAGTCCCGGTTTTGAGACGAAGCCAAGGTACTGAGACCACGTCTCGCTCCGCGCGAGCCTAATAGGTACTAGACGCTCATAGCCGTCCCGAGGCTTGGCGTAACTAGATCT	0.671268	0.695434
1156	AATGTTCACAAGTGAAGTAGT	AAgGTTCACAAGTGAAGTAGT	1mis	TGTGGAAAGGACGAAACACCAATGTTCACAAGTGAAGTAGGTTTTGAGACGAAGCCAAGTCTCGTTGCGACCGTCTCGCTCCGTGGCTATTTCTTATGTACTAAGGTTCACAAGTGAAGTAGTGGCTTGGCGTAACTAGATCT	0.917315	0.924959
1157	GGTCGCATAGGCTCACCGAGA	GGTCGCATAGGCTgACCGAGA	1mis	TGTGGAAAGGACGAAACACCGGTCGCATAGGCTCACCGAGGTTTTGAGACGAAGCCAAGTGTCAAGCAATTCGTCTCGCTCCTTGTCATCAAGGCGCGTACTGGTCGCATAGGCTGACCGAGAGGCTTGGCGTAACTAGATCT	0.037	0.044347
1158	ATTCTGGCATCCATTGACACG	ATTCTGaCATCCATTGACACG	1mis	TGTGGAAAGGACGAAACACCATTCTGGCATCCATTGACACGTTTTGAGACGAAGCCAATCTCATATTCAGACGTCTCGCTCCTGCGAGTTAGGGTATGTACTATTCTGACATCCATTGACACGGGCTTGGCGTAACTAGATCT	0.862577	0.988242
1159	AAGCCATCCTGGCATATGGAA	AAGCCATCCTGGCATtTGGAA	1mis	TGTGGAAAGGACGAAACACCAAGCCATCCTGGCATATGGAGTTTTGAGACGAAGCCAATCTCCTTGACAATCGTCTCGCTCCTCTCCGTGGCGTGAGGTACTAAGCCATCCTGGCATTTGGAAGGCTTGGCGTAACTAGATCT	0.440028	0.696967
1160	ATGCCTTCACTGTGTCTCTCT	ATGCCTTCACTGTGTCTCaCT	1mis	TGTGGAAAGGACGAAACACCATGCCTTCACTGTGTCTCTCGTTTTGAGACGAAGCCAATTAGAAGTGAGGTCGTCTCGCTCCGATGGATCTCGCCTAGTACTATGCCTTCACTGTGTCTCACTGGCTTGGCGTAACTAGATCT	0.702004	0.960774
1161	AGGTCCCAAGAAGACGACGCC	AGGTCCCAAGAgGACGACGCC	1mis	TGTGGAAAGGACGAAACACCAGGTCCCAAGAAGACGACGCGTTTTGAGACGAAGCCACACTAATATGCTCTCGTCTCGCTCCGTTTGTGACGTTTAGGTACTAGGTCCCAAGAGGACGACGCCGGCTTGGCGTAACTAGATCT	/	/
1162	ACGTCTACTTCGACTCTGTGC	ACGTCTACTTCGACTCTGaGC	1mis	TGTGGAAAGGACGAAACACCACGTCTACTTCGACTCTGTGGTTTTGAGACGAAGCCAGCCGACTAGGTCATCGTCTCGCTCCTCCTTGTGCAATCCAGTACTACGTCTACTTCGACTCTGAGCGGCTTGGCGTAACTAGATCT	0.862195	0.995213
1163	GGCCCAGAGCTGGCTCGTAAG	GGCCCAGAGCTGGaTCGTAAG	1mis	TGTGGAAAGGACGAAACACCGGCCCAGAGCTGGCTCGTAAGTTTTGAGACGAAGCCAGTGAACGTGGATTACGTCTCGCTCCTGGTCGGAATCCTACGTACTGGCCCAGAGCTGGATCGTAAGGGCTTGGCGTAACTAGATCT	/	/
1164	AACCATGACGAATCCCATCTC	AACCATGACGAATCCCATaTC	1mis	TGTGGAAAGGACGAAACACCAACCATGACGAATCCCATCTGTTTTGAGACGAAGCCATAGATTAGCTGAGTCGTCTCGCTCCTTACGATCCCTAAGAGTACTAACCATGACGAATCCCATATCGGCTTGGCGTAACTAGATCT	/	/
1165	GATCACGCTGTTCCCAGAGAG	GATCACGtTGTTCCCAGAGAG	1mis	TGTGGAAAGGACGAAACACCGATCACGCTGTTCCCAGAGAGTTTTGAGACGAAGCCATATATTCTTACGCCCGTCTCGCTCCGGCGATTTGCGGGATGTACTGATCACGTTGTTCCCAGAGAGGGCTTGGCGTAACTAGATCT	0.816568	1
1166	GCAGCGCGTCTAGAGCGGGCA	GCAcCGCGTCTAGAGCGGGCA	1mis	TGTGGAAAGGACGAAACACCGCAGCGCGTCTAGAGCGGGCGTTTTGAGACGAAGCCATATCGTGCTGCGCACGTCTCGCTCCTCAGAAAGAGGATTGGTACTGCACCGCGTCTAGAGCGGGCAGGCTTGGCGTAACTAGATCT	/	/
1167	GTCACACTAGTAAGCACGGAT	GTCgCACTAGTAAGCACGGAT	1mis	TGTGGAAAGGACGAAACACCGTCACACTAGTAAGCACGGAGTTTTGAGACGAAGCCATCACTACCATGCTGCGTCTCGCTCCGCAATTGCAGCCATCGTACTGTCGCACTAGTAAGCACGGATGGCTTGGCGTAACTAGATCT	0.745919	0.895764
1168	GCCGGTCTCCAGTTCCCCGTG	GCCGGTCTCCAGTTCtCCGTG	1mis	TGTGGAAAGGACGAAACACCGCCGGTCTCCAGTTCCCCGTGTTTTGAGACGAAGCCATCATGCTATCGATACGTCTCGCTCCGACAGGCGCGAACGAGTACTGCCGGTCTCCAGTTCTCCGTGGGCTTGGCGTAACTAGATCT	0.880225	0.998767
1169	AAGAAGTCAGAGTGCTTGAGG	AAGAAGTCtGAGTGCTTGAGG	1mis	TGTGGAAAGGACGAAACACCAAGAAGTCAGAGTGCTTGAGGTTTTGAGACGAAGCCATCGTGTACCTTAGCCGTCTCGCTCCGAGCTTTGCTAACCGGTACTAAGAAGTCTGAGTGCTTGAGGGGCTTGGCGTAACTAGATCT	/	/
1170	GCCCACAGCTAGGATTCGAAG	GCCCACAtCTAGGATTCGAAG	1mis	TGTGGAAAGGACGAAACACCGCCCACAGCTAGGATTCGAAGTTTTGAGACGAAGCCATCTATTAGTCACAACGTCTCGCTCCGTTGCTAAAGATGCGGTACTGCCCACATCTAGGATTCGAAGGGCTTGGCGTAACTAGATCT	/	/
1171	GTTTCAGGTCACCAACCAGGT	GTTTCAGGcCACCAACCAGGT	1mis	TGTGGAAAGGACGAAACACCGTTTCAGGTCACCAACCAGGGTTTTGAGACGAAGCCATGCTAGTCAATTGACGTCTCGCTCCTATGCAGAGGCTAACGTACTGTTTCAGGCCACCAACCAGGTGGCTTGGCGTAACTAGATCT	/	/
1172	GCACGCGGGAACGGTACAAGT	GCACGCGGGAcCGGTACAAGT	1mis	TGTGGAAAGGACGAAACACCGCACGCGGGAACGGTACAAGGTTTTGAGACGAAGCCGACGGTGTATTAATACGTCTCGCTCCTTAGATTGAAGTACGGTACTGCACGCGGGACCGGTACAAGTGGCTTGGCGTAACTAGATCT	/	/
1173	GGTCGAGGTCCGGTCGAGATT	GGTCGtGGTCCGGTCGAGATT	1mis	TGTGGAAAGGACGAAACACCGGTCGAGGTCCGGTCGAGATGTTTTGAGACGAAGCCGATTGGCGCACATAACGTCTCGCTCCTTGTAATACACCGTGGTACTGGTCGTGGTCCGGTCGAGATTGGCTTGGCGTAACTAGATCT	/	/
1174	ACTCCGCCACCTTAGCCACGT	ACTCCGCCACCTTAGaCACGT	1mis	TGTGGAAAGGACGAAACACCACTCCGCCACCTTAGCCACGGTTTTGAGACGAAGCCGGATGGACCGTATTACGTCTCGCTCCTTCAATCGAGATTGCGTACTACTCCGCCACCTTAGACACGTGGCTTGGCGTAACTAGATCT	0.627229	0.970826
1175	GACCGGAATCGAGTACATCGT	GACCGGAATCaAGTACATCGT	1mis	TGTGGAAAGGACGAAACACCGACCGGAATCGAGTACATCGGTTTTGAGACGAAGCCGGCACGAAGCCGTGACGTCTCGCTCCTGCGTGACTTATGATGTACTGACCGGAATCAAGTACATCGTGGCTTGGCGTAACTAGATCT	/	/
1176	GCAGTTCCAGTAACCTCCGGC	GCAGTTCCAGTAACCTCtGGC	1mis	TGTGGAAAGGACGAAACACCGCAGTTCCAGTAACCTCCGGGTTTTGAGACGAAGCCGGTCTATTGTTCTATCGTCTCGCTCCCGAGCAGTCTGTCTAGTACTGCAGTTCCAGTAACCTCTGGCGGCTTGGCGTAACTAGATCT	0.926469	0.996112
1177	ATGGCGTGTTCACTTCCAAGC	ATGGCGTtTTCACTTCCAAGC	1mis	TGTGGAAAGGACGAAACACCATGGCGTGTTCACTTCCAAGGTTTTGAGACGAAGCCGTAACATCGATGCGTCGTCTCGCTCCTCGACAATGTCTTCCGTACTATGGCGTTTTCACTTCCAAGCGGCTTGGCGTAACTAGATCT	0.803452	0.962649
1178	AATGCCAAATTTGAAGACAGT	AATGCCAAATTTaAAGACAGT	1mis	TGTGGAAAGGACGAAACACCAATGCCAAATTTGAAGACAGGTTTTGAGACGAAGCCGTAGTCATAACTGTACGTCTCGCTCCTATTTCTGGGACGTAGTACTAATGCCAAATTTAAAGACAGTGGCTTGGCGTAACTAGATCT	/	/
1179	AGTCTCAGTTGTACCTGATGA	AGTCTCAGTTcTACCTGATGA	1mis	TGTGGAAAGGACGAAACACCAGTCTCAGTTGTACCTGATGGTTTTGAGACGAAGCCGTTAACTGCACGCATCGTCTCGCTCCTGCAGGACTGGACTGGTACTAGTCTCAGTTCTACCTGATGAGGCTTGGCGTAACTAGATCT	0.753425	0.994362
1180	GGTCCGAGACAATGAAGGCAT	GGTCCcAGACAATGAAGGCAT	1mis	TGTGGAAAGGACGAAACACCGGTCCGAGACAATGAAGGCAGTTTTGAGACGAAGCCTAATACCAGGAATCTCGTCTCGCTCCTCGCAGTCCGGCCAAGTACTGGTCCCAGACAATGAAGGCATGGCTTGGCGTAACTAGATCT	0.978484	1
1181	AAGGCTGGCTCCTCGATCAGC	AAGGCTGaCTCCTCGATCAGC	1mis	TGTGGAAAGGACGAAACACCAAGGCTGGCTCCTCGATCAGGTTTTGAGACGAAGCCTACATAATTGGCAGACGTCTCGCTCCTCCACTGGTGTTTACGTACTAAGGCTGACTCCTCGATCAGCGGCTTGGCGTAACTAGATCT	0.681942	0.999266
1182	GCCACCCTTTCTAGTCTAATA	GCCACCCTTTCaAGTCTAATA	1mis	TGTGGAAAGGACGAAACACCGCCACCCTTTCTAGTCTAATGTTTTGAGACGAAGCCTACGCGAGTGACAATCGTCTCGCTCCGGCTCCCTTCTGCTCGTACTGCCACCCTTTCAAGTCTAATAGGCTTGGCGTAACTAGATCT	0.429113	0.783598
1183	GACCCCGCATTCCGATCCTGA	GACCCCGaATTCCGATCCTGA	1mis	TGTGGAAAGGACGAAACACCGACCCCGCATTCCGATCCTGGTTTTGAGACGAAGCCTAGCAATGCTTGTTACGTCTCGCTCCTACTCGACACATTAGGTACTGACCCCGAATTCCGATCCTGAGGCTTGGCGTAACTAGATCT	0.990019	0.990019
1184	AGGGCCCGGCGCAATGACAGC	AGGGCaCGGCGCAATGACAGC	1mis	TGTGGAAAGGACGAAACACCAGGGCCCGGCGCAATGACAGGTTTTGAGACGAAGCCTAGGATCATACACTACGTCTCGCTCCGTAACGTCCAACCACGTACTAGGGCACGGCGCAATGACAGCGGCTTGGCGTAACTAGATCT	/	/
1185	GCTCTCTGGGTCATTCCTGAA	GCTCTCTGGGTCtTTCCTGAA	1mis	TGTGGAAAGGACGAAACACCGCTCTCTGGGTCATTCCTGAGTTTTGAGACGAAGCCTAGTATATGTGACTTCGTCTCGCTCCTGGGATATTCGTGGAGTACTGCTCTCTGGGTCTTTCCTGAAGGCTTGGCGTAACTAGATCT	0.787067	0.920542
1186	GTGGTTCCACCAACTGGCGGG	GTGaTTCCACCAACTGGCGGG	1mis	TGTGGAAAGGACGAAACACCGTGGTTCCACCAACTGGCGGGTTTTGAGACGAAGCCTCACTACACAATCTGCGTCTCGCTCCCGCTCCGCTGCTTTCGTACTGTGATTCCACCAACTGGCGGGGGCTTGGCGTAACTAGATCT	0.981072	0.999985
1187	GCTCGCCAAGAGTGTCGGCGC	GCTCGCtAAGAGTGTCGGCGC	1mis	TGTGGAAAGGACGAAACACCGCTCGCCAAGAGTGTCGGCGGTTTTGAGACGAAGCCTCAGTCACTAAGGTACGTCTCGCTCCTTCAGAACCCTAGATGTACTGCTCGCTAAGAGTGTCGGCGCGGCTTGGCGTAACTAGATCT	0.878379	0.978999
1188	GTACCTTCTCCACAATACCCA	GTACCTTCTCCACtATACCCA	1mis	TGTGGAAAGGACGAAACACCGTACCTTCTCCACAATACCCGTTTTGAGACGAAGCCTCATTCTAACTACTACGTCTCGCTCCCGCGCTAGCTATATGGTACTGTACCTTCTCCACTATACCCAGGCTTGGCGTAACTAGATCT	0.751082	1
1189	GGACTCACCCAACCCGTCGTC	GGACTCAgCCAACCCGTCGTC	1mis	TGTGGAAAGGACGAAACACCGGACTCACCCAACCCGTCGTGTTTTGAGACGAAGCCTCCGTGTTCAGCATCCGTCTCGCTCCTGGTAAGAGGCGGTAGTACTGGACTCAGCCAACCCGTCGTCGGCTTGGCGTAACTAGATCT	0.952875	0.990243
1190	GATCTTCTGACTAGGTCGAGT	GATCTTCTGACTAGGTCGAtT	1mis	TGTGGAAAGGACGAAACACCGATCTTCTGACTAGGTCGAGGTTTTGAGACGAAGCCTCGAGTATCGGTGTCCGTCTCGCTCCTTACTGGGAAGTGTGGTACTGATCTTCTGACTAGGTCGATTGGCTTGGCGTAACTAGATCT	0.776585	0.994071
1191	GTTCCCATTGAACAGACACAA	GTTCCCATTGAACAGtCACAA	1mis	TGTGGAAAGGACGAAACACCGTTCCCATTGAACAGACACAGTTTTGAGACGAAGCCTCGTAACGGATACGACGTCTCGCTCCTATGAGCGCGATAACGTACTGTTCCCATTGAACAGTCACAAGGCTTGGCGTAACTAGATCT	0.613022	0.843684
1192	GAGACCTCGGGCTACAACACA	GAGACCTCGGGCTcCAACACA	1mis	TGTGGAAAGGACGAAACACCGAGACCTCGGGCTACAACACGTTTTGAGACGAAGCCTGAATCATAGTATGCCGTCTCGCTCCCGAACCGGTGCAAACGTACTGAGACCTCGGGCTCCAACACAGGCTTGGCGTAACTAGATCT	/	/
1193	GAAAACGATTCGCTTCTCCCA	GAAAACGATTCGCcTCTCCCA	1mis	TGTGGAAAGGACGAAACACCGAAAACGATTCGCTTCTCCCGTTTTGAGACGAAGCCTGGACAATATTGTTACGTCTCGCTCCGGCAGCACCACCCTAGTACTGAAAACGATTCGCCTCTCCCAGGCTTGGCGTAACTAGATCT	0.364801	0.565525
1194	AGATGACCAGGATGCTACAGC	AGATGcCCAGGATGCTACAGC	1mis	TGTGGAAAGGACGAAACACCAGATGACCAGGATGCTACAGGTTTTGAGACGAAGCCTGGATGATGGTTATACGTCTCGCTCCGCGGCATGACTTCGCGTACTAGATGCCCAGGATGCTACAGCGGCTTGGCGTAACTAGATCT	0.948842	0.961026
1195	GGTGATTCTGAATTGCTGTGA	GGTGATTCTGcATTGCTGTGA	1mis	TGTGGAAAGGACGAAACACCGGTGATTCTGAATTGCTGTGGTTTTGAGACGAAGCCTTCAAGGCCGAACTGCGTCTCGCTCCCTGAGCTTCTTCACAGTACTGGTGATTCTGCATTGCTGTGAGGCTTGGCGTAACTAGATCT	0.398505	0.588447
1196	GATCCACTGGCAAGCAACCAA	GATCCACTGGCAgGCAACCAA	1mis	TGTGGAAAGGACGAAACACCGATCCACTGGCAAGCAACCAGTTTTGAGACGAAGCCTTCACTAAGGAGAGTCGTCTCGCTCCTTAACTGGCGCCACAGTACTGATCCACTGGCAGGCAACCAAGGCTTGGCGTAACTAGATCT	/	/
1197	GCCCCAAAGATAATTGACACA	GCCCCAAAGATAATcGACACA	1mis	TGTGGAAAGGACGAAACACCGCCCCAAAGATAATTGACACGTTTTGAGACGAAGCCTTCCAATTATACGAACGTCTCGCTCCTCAGTCTTCCATGGTGTACTGCCCCAAAGATAATCGACACAGGCTTGGCGTAACTAGATCT	0.171856	0.302146
1198	GGCCCACCAAAACTCAGGGTG	GcCCCACCAAAACTCAGGGTG	1mis	TGTGGAAAGGACGAAACACCGGCCCACCAAAACTCAGGGTGTTTTGAGACGAAGCGAACCACGTAGCGCCGCGTCTCGCTCCTGGTCCCAACCGAATGTACTGCCCCACCAAAACTCAGGGTGGGCTTGGCGTAACTAGATCT	/	/
1199	GGACTGTGAACGGACAACTGA	GGACaGTGAACGGACAACTGA	1mis	TGTGGAAAGGACGAAACACCGGACTGTGAACGGACAACTGGTTTTGAGACGAAGCGAATACGTAGTACAGCCGTCTCGCTCCTTCTACACGACCCGCGTACTGGACAGTGAACGGACAACTGAGGCTTGGCGTAACTAGATCT	0.643358	0.96411
1200	AAGGCGTCGAGCTTGGCGCGG	AAGGCGTCGAGCTTGGtGCGG	1mis	TGTGGAAAGGACGAAACACCAAGGCGTCGAGCTTGGCGCGGTTTTGAGACGAAGCGAATCGAATCATCCGGCGTCTCGCTCCTCAGATAGCCCGTGTGTACTAAGGCGTCGAGCTTGGTGCGGGGCTTGGCGTAACTAGATCT	0.668149	0.977135
1201	GAGCGACGGCAGACGTTCAGC	GAGCGACGGaAGACGTTCAGC	1mis	TGTGGAAAGGACGAAACACCGAGCGACGGCAGACGTTCAGGTTTTGAGACGAAGCGACCAGCTCAATATGTCGTCTCGCTCCGAAGGGATTGGCTGAGTACTGAGCGACGGAAGACGTTCAGCGGCTTGGCGTAACTAGATCT	/	/
1202	GGTCTCGGAAGAGCTCGTCAT	GGTCTCGGAAGAGCTgGTCAT	1mis	TGTGGAAAGGACGAAACACCGGTCTCGGAAGAGCTCGTCAGTTTTGAGACGAAGCGACTACCAGTCCGCGTCGTCTCGCTCCTTGTTAGGACCACTAGTACTGGTCTCGGAAGAGCTGGTCATGGCTTGGCGTAACTAGATCT	/	/
1203	ATAATCTCAAGTCTTCAGGTA	ATAATCTCAAGTCTcCAGGTA	1mis	TGTGGAAAGGACGAAACACCATAATCTCAAGTCTTCAGGTGTTTTGAGACGAAGCGACTATCATTAGGAACCGTCTCGCTCCGGATGAGGGATTCCCGTACTATAATCTCAAGTCTCCAGGTAGGCTTGGCGTAACTAGATCT	/	/
1204	ACCGCCTCATCAAGCAGCCAA	ACCGCCTCATCAAGCAGCgAA	1mis	TGTGGAAAGGACGAAACACCACCGCCTCATCAAGCAGCCAGTTTTGAGACGAAGCGACTGTTGTGGACTGTCGTCTCGCTCCGAGTATTACGGCGATGTACTACCGCCTCATCAAGCAGCGAAGGCTTGGCGTAACTAGATCT	/	/
1205	GATCCGCGCTTCCTGAATCCC	GATCCGCGCTTCCTGcATCCC	1mis	TGTGGAAAGGACGAAACACCGATCCGCGCTTCCTGAATCCGTTTTGAGACGAAGCGACTTATGAACATGAGCGTCTCGCTCCTGGAACCTGACGTCTGTACTGATCCGCGCTTCCTGCATCCCGGCTTGGCGTAACTAGATCT	0.551095	0.897558
1206	GGAGACCACGCGTCTAACCAA	GGAGACCACGCGcCTAACCAA	1mis	TGTGGAAAGGACGAAACACCGGAGACCACGCGTCTAACCAGTTTTGAGACGAAGCGAGACAAGTTCCGCAGCGTCTCGCTCCGACGATGGAGTAACGGTACTGGAGACCACGCGCCTAACCAAGGCTTGGCGTAACTAGATCT	0.993069	1
1207	ATTCTGACAGGTGTTCACCAT	ATTCTGACAGtTGTTCACCAT	1mis	TGTGGAAAGGACGAAACACCATTCTGACAGGTGTTCACCAGTTTTGAGACGAAGCGAGACAATCGGTTGGCCGTCTCGCTCCTTGGTGGGTTCGGTTGTACTATTCTGACAGTTGTTCACCATGGCTTGGCGTAACTAGATCT	0.812877	0.976123
1208	GTCCACACAGTCAGGATCCGA	GTCCACACAGTCtGGATCCGA	1mis	TGTGGAAAGGACGAAACACCGTCCACACAGTCAGGATCCGGTTTTGAGACGAAGCGAGGCCAGCAGGAATTCGTCTCGCTCCTGTCTCTTCTCTGTAGTACTGTCCACACAGTCTGGATCCGAGGCTTGGCGTAACTAGATCT	/	/
1209	GTCAGGTCCGACATGCGCAGG	GTCAGGTCCGACcTGCGCAGG	1mis	TGTGGAAAGGACGAAACACCGTCAGGTCCGACATGCGCAGGTTTTGAGACGAAGCGAGGTACATACTCTATCGTCTCGCTCCCGCGGTTGCATCCAGGTACTGTCAGGTCCGACCTGCGCAGGGGCTTGGCGTAACTAGATCT	0.507661	0.661623
1210	GTGAAGCAGCGCCTTGGCGGG	GTtAAGCAGCGCCTTGGCGGG	1mis	TGTGGAAAGGACGAAACACCGTGAAGCAGCGCCTTGGCGGGTTTTGAGACGAAGCGATAACCAGAGTCGCTCGTCTCGCTCCGAGATCTGCCTCGGCGTACTGTTAAGCAGCGCCTTGGCGGGGGCTTGGCGTAACTAGATCT	0.203194	0.453358
1211	AATCTGATGGTGGAGCAGCAG	AATCTGATGGTGGAGCAGgAG	1mis	TGTGGAAAGGACGAAACACCAATCTGATGGTGGAGCAGCAGTTTTGAGACGAAGCGATAATTGACGTACTACGTCTCGCTCCTGAACCTACAACAGGGTACTAATCTGATGGTGGAGCAGGAGGGCTTGGCGTAACTAGATCT	0.836858	1
1212	ATTCCTCCCCCGATCAACGAT	ATTaCTCCCCCGATCAACGAT	1mis	TGTGGAAAGGACGAAACACCATTCCTCCCCCGATCAACGAGTTTTGAGACGAAGCGATCGTCTAAGATCCACGTCTCGCTCCGCCAGAGCATAGCCAGTACTATTACTCCCCCGATCAACGATGGCTTGGCGTAACTAGATCT	0.765723	0.965726
1213	GCTTCCCGGGCCCAGACCATG	GCTTCCCGGGCCCAGACCtTG	1mis	TGTGGAAAGGACGAAACACCGCTTCCCGGGCCCAGACCATGTTTTGAGACGAAGCGATCTGAGGTTCAACTCGTCTCGCTCCGCCTCTTTGCAATTGGTACTGCTTCCCGGGCCCAGACCTTGGGCTTGGCGTAACTAGATCT	0.928696	0.988537
1214	AGCGCCCCGGTAGTATGCGGT	AGCGCCCCGGTAaTATGCGGT	1mis	TGTGGAAAGGACGAAACACCAGCGCCCCGGTAGTATGCGGGTTTTGAGACGAAGCGATGTGCTAATTAGAGCGTCTCGCTCCGGTTTAAAGGGTATTGTACTAGCGCCCCGGTAATATGCGGTGGCTTGGCGTAACTAGATCT	0.988994	0.988994
1215	AAAGATCCAAAAGCTGACTGG	AAAGATCCAAAAGCgGACTGG	1mis	TGTGGAAAGGACGAAACACCAAAGATCCAAAAGCTGACTGGTTTTGAGACGAAGCGATTGAGTCTATTGTCCGTCTCGCTCCGGTCACAGCCGTATTGTACTAAAGATCCAAAAGCGGACTGGGGCTTGGCGTAACTAGATCT	/	/
1216	GGATTCTGTAGTGATTGTCTT	GcATTCTGTAGTGATTGTCTT	1mis	TGTGGAAAGGACGAAACACCGGATTCTGTAGTGATTGTCTGTTTTGAGACGAAGCGCACAGTATTGCATGTCGTCTCGCTCCGGGCACCCAGAGTATGTACTGCATTCTGTAGTGATTGTCTTGGCTTGGCGTAACTAGATCT	0.967128	1
1217	GCGCTCTCACCGCTGGCGATG	GCGCTCTCAtCGCTGGCGATG	1mis	TGTGGAAAGGACGAAACACCGCGCTCTCACCGCTGGCGATGTTTTGAGACGAAGCGCACGCTAACTGGAGCCGTCTCGCTCCGTACATACAGCACTTGTACTGCGCTCTCATCGCTGGCGATGGGCTTGGCGTAACTAGATCT	0.858149	0.996947
1218	ACGTTACCTTTACTCCCCGGG	ACGTTACCTTTACTCCgCGGG	1mis	TGTGGAAAGGACGAAACACCACGTTACCTTTACTCCCCGGGTTTTGAGACGAAGCGCAGACACAGGTCTTCCGTCTCGCTCCGGTGGAAACCGGGACGTACTACGTTACCTTTACTCCGCGGGGGCTTGGCGTAACTAGATCT	0.373159	0.528065
1219	GGAACATGACGAGCGTGAGCG	GGAgCATGACGAGCGTGAGCG	1mis	TGTGGAAAGGACGAAACACCGGAACATGACGAGCGTGAGCGTTTTGAGACGAAGCGCAGAGTAATAATCTACGTCTCGCTCCTCCCAAGAGACTTTAGTACTGGAGCATGACGAGCGTGAGCGGGCTTGGCGTAACTAGATCT	/	/
1220	GGAGTCTTGATCGGTAATTGT	GGAGTCTTGATCGcTAATTGT	1mis	TGTGGAAAGGACGAAACACCGGAGTCTTGATCGGTAATTGGTTTTGAGACGAAGCGCATGCCGTGTAATATCGTCTCGCTCCGGGCAAAGACGAGCCGTACTGGAGTCTTGATCGCTAATTGTGGCTTGGCGTAACTAGATCT	0.806249	0.994056
1221	AGGCACCTTGATGTCTGTGTG	AGGCACCTTGATGTCTGTcTG	1mis	TGTGGAAAGGACGAAACACCAGGCACCTTGATGTCTGTGTGTTTTGAGACGAAGCGCCGCGCGTGTTAGAGCGTCTCGCTCCGTAAAGTTTATCCCGGTACTAGGCACCTTGATGTCTGTCTGGGCTTGGCGTAACTAGATCT	0.669931	0.98904
1222	GTCCAGCCCCTGCTGCCAGGC	GTCCAGCCCCTGCTGCCAGaC	1mis	TGTGGAAAGGACGAAACACCGTCCAGCCCCTGCTGCCAGGGTTTTGAGACGAAGCGCCGGAACAGTAAGAGCGTCTCGCTCCTGTCTGCTTACAGTCGTACTGTCCAGCCCCTGCTGCCAGACGGCTTGGCGTAACTAGATCT	0.59586	0.897519
1223	ACACATAGTATGGCTGATGGT	ACACATcGTATGGCTGATGGT	1mis	TGTGGAAAGGACGAAACACCACACATAGTATGGCTGATGGGTTTTGAGACGAAGCGCGATTCCTTAATCTTCGTCTCGCTCCTTGTTGAGACCGTTAGTACTACACATCGTATGGCTGATGGTGGCTTGGCGTAACTAGATCT	0.339184	1
1224	AGCCACTAAAAACACTGTCAA	AGCCACTAAAAtCACTGTCAA	1mis	TGTGGAAAGGACGAAACACCAGCCACTAAAAACACTGTCAGTTTTGAGACGAAGCGCGGTCGTGTAGCCTTCGTCTCGCTCCGGAGACAAATACGGCGTACTAGCCACTAAAATCACTGTCAAGGCTTGGCGTAACTAGATCT	/	/
1225	GCTCTTGAAATGGCATCCAAA	GCTCTTGAAATcGCATCCAAA	1mis	TGTGGAAAGGACGAAACACCGCTCTTGAAATGGCATCCAAGTTTTGAGACGAAGCGCGTAAGCTGATGACTCGTCTCGCTCCTTCGACGAGTACAGAGTACTGCTCTTGAAATCGCATCCAAAGGCTTGGCGTAACTAGATCT	/	/
1226	GTCCTACCAGCCCGTAGCGGC	GTCCTACCAGCCCGTAGCaGC	1mis	TGTGGAAAGGACGAAACACCGTCCTACCAGCCCGTAGCGGGTTTTGAGACGAAGCGCGTCTGTATATTGCACGTCTCGCTCCTTTCCGGGTACGTCCGTACTGTCCTACCAGCCCGTAGCAGCGGCTTGGCGTAACTAGATCT	0.925531	1
1227	GTCCAACATAGGATCCTCCAA	GTCCAgCATAGGATCCTCCAA	1mis	TGTGGAAAGGACGAAACACCGTCCAACATAGGATCCTCCAGTTTTGAGACGAAGCGCGTGTGTTGTATAGACGTCTCGCTCCGAGAGATTCTGCAGTGTACTGTCCAGCATAGGATCCTCCAAGGCTTGGCGTAACTAGATCT	/	/
1228	AAATACCAAGGAGTACAGAGG	AAATcCCAAGGAGTACAGAGG	1mis	TGTGGAAAGGACGAAACACCAAATACCAAGGAGTACAGAGGTTTTGAGACGAAGCGCTGGTTGAAGTTCGTCGTCTCGCTCCGTGCCGTACAGACAGGTACTAAATCCCAAGGAGTACAGAGGGGCTTGGCGTAACTAGATCT	/	/
1229	ATCGGACCCTGAATACCATGT	ATCGGACCCTGAATACtATGT	1mis	TGTGGAAAGGACGAAACACCATCGGACCCTGAATACCATGGTTTTGAGACGAAGCGCTTCGAGCGATACTACGTCTCGCTCCGAAATGCGTTGCCAAGTACTATCGGACCCTGAATACTATGTGGCTTGGCGTAACTAGATCT	0.518375	0.98454
1230	GGTGTATCACTAGCACACGCT	GGTGTATCACTAaCACACGCT	1mis	TGTGGAAAGGACGAAACACCGGTGTATCACTAGCACACGCGTTTTGAGACGAAGCGCTTCGTGTGTCTTAGCGTCTCGCTCCCGCGATACGGATAATGTACTGGTGTATCACTAACACACGCTGGCTTGGCGTAACTAGATCT	/	/
1231	GACCCCATTCAACAAGCAGAA	GACCCCAgTCAACAAGCAGAA	1mis	TGTGGAAAGGACGAAACACCGACCCCATTCAACAAGCAGAGTTTTGAGACGAAGCGGACACAACCGCGCAACGTCTCGCTCCGTCTAAACGGGACATGTACTGACCCCAGTCAACAAGCAGAAGGCTTGGCGTAACTAGATCT	/	/
1232	ACAGCATTATCCTGTAGCGTG	ACgGCATTATCCTGTAGCGTG	1mis	TGTGGAAAGGACGAAACACCACAGCATTATCCTGTAGCGTGTTTTGAGACGAAGCGGACGGACTAAGTATGCGTCTCGCTCCTCAGGACGGTGAGCTGTACTACGGCATTATCCTGTAGCGTGGGCTTGGCGTAACTAGATCT	0.792513	0.910871
1233	AACCATTCAGAGCATAACTCA	AACCATTCAGAGCATAACgCA	1mis	TGTGGAAAGGACGAAACACCAACCATTCAGAGCATAACTCGTTTTGAGACGAAGCGGATATGGATTGATAGCGTCTCGCTCCGCATGATACTATACCGTACTAACCATTCAGAGCATAACGCAGGCTTGGCGTAACTAGATCT	/	/
1234	GCAGTCCATCCCCTGGACGGA	GCAGTCCATCtCCTGGACGGA	1mis	TGTGGAAAGGACGAAACACCGCAGTCCATCCCCTGGACGGGTTTTGAGACGAAGCGGCAAGAATCACCTTACGTCTCGCTCCGATTCATCCCAGGCAGTACTGCAGTCCATCTCCTGGACGGAGGCTTGGCGTAACTAGATCT	0.828886	0.990535
1235	GTAAAACCTGGCACTCTGCTT	GTAAAACCTGGgACTCTGCTT	1mis	TGTGGAAAGGACGAAACACCGTAAAACCTGGCACTCTGCTGTTTTGAGACGAAGCGGCATTATTCACACGACGTCTCGCTCCGCAACGCGAGAGAGCGTACTGTAAAACCTGGGACTCTGCTTGGCTTGGCGTAACTAGATCT	0.219845	0.385807
1236	AGGTCGCTCATGCTGCGCGAC	AGGTCGCTCATGtTGCGCGAC	1mis	TGTGGAAAGGACGAAACACCAGGTCGCTCATGCTGCGCGAGTTTTGAGACGAAGCGGCGCGTATTCTCCGCCGTCTCGCTCCTACCACGTGATGCCAGTACTAGGTCGCTCATGTTGCGCGACGGCTTGGCGTAACTAGATCT	0.993104	1
1237	AGCCCCTGCCGCCGTCGACGG	AGCCCCTGCCGCaGTCGACGG	1mis	TGTGGAAAGGACGAAACACCAGCCCCTGCCGCCGTCGACGGTTTTGAGACGAAGCGGCTGCGAACATAGACCGTCTCGCTCCTGAGTGGGCAGGCAGGTACTAGCCCCTGCCGCAGTCGACGGGGCTTGGCGTAACTAGATCT	/	/
1238	GGTGTATCACTAGCACACGCT	GGTGTATCgCTAGCACACGCT	1mis	TGTGGAAAGGACGAAACACCGGTGTATCACTAGCACACGCGTTTTGAGACGAAGCGGTAAGCTAGCTATAGCGTCTCGCTCCCTGATTCACAGGGCTGTACTGGTGTATCGCTAGCACACGCTGGCTTGGCGTAACTAGATCT	/	/
1239	GATGGCTCTACCGCTCCCGAT	GATGGCTCTgCCGCTCCCGAT	1mis	TGTGGAAAGGACGAAACACCGATGGCTCTACCGCTCCCGAGTTTTGAGACGAAGCGGTAGCTATCAGTCATCGTCTCGCTCCGGCGGCGCAGAACAAGTACTGATGGCTCTGCCGCTCCCGATGGCTTGGCGTAACTAGATCT	0.930795	0.980405
1240	AGCTGGTCGCTCTCCTCAGCA	AGgTGGTCGCTCTCCTCAGCA	1mis	TGTGGAAAGGACGAAACACCAGCTGGTCGCTCTCCTCAGCGTTTTGAGACGAAGCGGTCGGCCTCACGCTTCGTCTCGCTCCGCGTCTACGCTCGGAGTACTAGGTGGTCGCTCTCCTCAGCAGGCTTGGCGTAACTAGATCT	0.510662	0.93998
1241	GTGGTCGGGGAGTTTCTCCGT	GgGGTCGGGGAGTTTCTCCGT	1mis	TGTGGAAAGGACGAAACACCGTGGTCGGGGAGTTTCTCCGGTTTTGAGACGAAGCGGTGCGGTTATAGACGCGTCTCGCTCCGGTATATACGTGCTTGTACTGGGGTCGGGGAGTTTCTCCGTGGCTTGGCGTAACTAGATCT	0.926375	0.994032
1242	ACAATGTCATCACTAATGAGG	ACAATGgCATCACTAATGAGG	1mis	TGTGGAAAGGACGAAACACCACAATGTCATCACTAATGAGGTTTTGAGACGAAGCGTAATACTTCAGACGCCGTCTCGCTCCGAGGTAGACGACGGCGTACTACAATGGCATCACTAATGAGGGGCTTGGCGTAACTAGATCT	0.367772	0.541628
1243	GATGCTTCTCGAACAAAACAG	GATGCTTCTCGAACAAAcCAG	1mis	TGTGGAAAGGACGAAACACCGATGCTTCTCGAACAAAACAGTTTTGAGACGAAGCGTACTCCAACCTACAACGTCTCGCTCCCGACCATGCAGGACAGTACTGATGCTTCTCGAACAAACCAGGGCTTGGCGTAACTAGATCT	0.695143	0.968476
1244	GAGACCCCGCATTTAAAGCTG	GAGACtCCGCATTTAAAGCTG	1mis	TGTGGAAAGGACGAAACACCGAGACCCCGCATTTAAAGCTGTTTTGAGACGAAGCGTAGATAATCAGCTTCCGTCTCGCTCCTACTGCAGGGAGAAGGTACTGAGACTCCGCATTTAAAGCTGGGCTTGGCGTAACTAGATCT	0.664113	0.994205
1245	GCCCCAAAGATAATTGACACA	GaCCCAAAGATAATTGACACA	1mis	TGTGGAAAGGACGAAACACCGCCCCAAAGATAATTGACACGTTTTGAGACGAAGCGTAGTGCAGACCTCGTCGTCTCGCTCCTAGCGTCAGACTCCAGTACTGACCCAAAGATAATTGACACAGGCTTGGCGTAACTAGATCT	0.194685	0.342283
1246	GCCGCTCCGGCCGCTGACACT	GCCGCTCCGGCgGCTGACACT	1mis	TGTGGAAAGGACGAAACACCGCCGCTCCGGCCGCTGACACGTTTTGAGACGAAGCGTCAATACCGTACTTCCGTCTCGCTCCCGAGGTCTGTATGTCGTACTGCCGCTCCGGCGGCTGACACTGGCTTGGCGTAACTAGATCT	/	/
1247	GCACTAGATGATATTCTTGGG	GCACTAGATGATATTCaTGGG	1mis	TGTGGAAAGGACGAAACACCGCACTAGATGATATTCTTGGGTTTTGAGACGAAGCGTCATGACTGGTCACCCGTCTCGCTCCTTAGCCCGCGAAGCCGTACTGCACTAGATGATATTCATGGGGGCTTGGCGTAACTAGATCT	0.538507	0.841743
1248	ATCCTGGGATGGGTGTTTCGG	ATCCTGGGATGGGTGcTTCGG	1mis	TGTGGAAAGGACGAAACACCATCCTGGGATGGGTGTTTCGGTTTTGAGACGAAGCGTCCATAGGAACCTATCGTCTCGCTCCTTGACATACTACGCAGTACTATCCTGGGATGGGTGCTTCGGGGCTTGGCGTAACTAGATCT	/	/
1249	GGGACCACCGGGCCGCGCTCG	GGGACCAgCGGGCCGCGCTCG	1mis	TGTGGAAAGGACGAAACACCGGGACCACCGGGCCGCGCTCGTTTTGAGACGAAGCGTGACTGCTACTAATACGTCTCGCTCCGGGCGTGCCTTTACGGTACTGGGACCAGCGGGCCGCGCTCGGGCTTGGCGTAACTAGATCT	/	/
1250	AGCTACCTGAAGCACAGCAAA	AGCTACCTGAAGCcCAGCAAA	1mis	TGTGGAAAGGACGAAACACCAGCTACCTGAAGCACAGCAAGTTTTGAGACGAAGCGTGGCGAATGCTCACACGTCTCGCTCCGGTTTCACCACGGCGGTACTAGCTACCTGAAGCCCAGCAAAGGCTTGGCGTAACTAGATCT	/	/
1251	ACTTATTCAGGCAAGAGCACC	ACTTcTTCAGGCAAGAGCACC	1mis	TGTGGAAAGGACGAAACACCACTTATTCAGGCAAGAGCACGTTTTGAGACGAAGCGTGTCGGCATCCAACACGTCTCGCTCCGCGATAGGGTGGTGGGTACTACTTCTTCAGGCAAGAGCACCGGCTTGGCGTAACTAGATCT	/	/
1252	ATCCCAGAAGGCGTCAATGTT	gTCCCAGAAGGCGTCAATGTT	1mis	TGTGGAAAGGACGAAACACCATCCCAGAAGGCGTCAATGTGTTTTGAGACGAAGCGTTAACCGATCCTCTTCGTCTCGCTCCTACCGTGCACGTGTAGTACTGTCCCAGAAGGCGTCAATGTTGGCTTGGCGTAACTAGATCT	0.773983	0.983934
1253	AATCAGCTATACTCTGCTAGA	AATCAGCTATACTCTGaTAGA	1mis	TGTGGAAAGGACGAAACACCAATCAGCTATACTCTGCTAGGTTTTGAGACGAAGCGTTACTCTCGCTATACCGTCTCGCTCCTTAGCGGTATCTCCTGTACTAATCAGCTATACTCTGATAGAGGCTTGGCGTAACTAGATCT	0.675426	0.979296
1254	GTGCCATCTGCACTCATGTGT	GTGCCATCTGCACTCATaTGT	1mis	TGTGGAAAGGACGAAACACCGTGCCATCTGCACTCATGTGGTTTTGAGACGAAGCGTTATGGTGAATGATTCGTCTCGCTCCCGCGTTTAGACGCGCGTACTGTGCCATCTGCACTCATATGTGGCTTGGCGTAACTAGATCT	0.817189	1
1255	GTGTAGTCACCACCAAAGGCA	GTGTAGTCAaCACCAAAGGCA	1mis	TGTGGAAAGGACGAAACACCGTGTAGTCACCACCAAAGGCGTTTTGAGACGAAGCGTTCGTTGGACATCATCGTCTCGCTCCCTTCGACTCCTGCCCGTACTGTGTAGTCAACACCAAAGGCAGGCTTGGCGTAACTAGATCT	0.947718	0.99173
1256	AGTCCATCTTCGGTGCACCAT	AGgCCATCTTCGGTGCACCAT	1mis	TGTGGAAAGGACGAAACACCAGTCCATCTTCGGTGCACCAGTTTTGAGACGAAGCTAACATTGCCAGTAACCGTCTCGCTCCTGCAACCCATGTCGAGTACTAGGCCATCTTCGGTGCACCATGGCTTGGCGTAACTAGATCT	0.78394	0.947901
1257	GAGGACCGAGTCTGCCTGGGA	GAGGACCGAGTCgGCCTGGGA	1mis	TGTGGAAAGGACGAAACACCGAGGACCGAGTCTGCCTGGGGTTTTGAGACGAAGCTAATCGCTCTATAGTGCGTCTCGCTCCGAAGGTCGCCATGTGGTACTGAGGACCGAGTCGGCCTGGGAGGCTTGGCGTAACTAGATCT	0.723368	0.936366
1258	GGTCCCCGCACACGCCCGCGC	GGTCCCCGCACAtGCCCGCGC	1mis	TGTGGAAAGGACGAAACACCGGTCCCCGCACACGCCCGCGGTTTTGAGACGAAGCTAATTGACCTCTCTAACGTCTCGCTCCTTGGCGTATCATACAGTACTGGTCCCCGCACATGCCCGCGCGGCTTGGCGTAACTAGATCT	0.946401	0.987077
1259	GCGGCCAAGTATGACTACGCT	GCGGCCAAGTATGgCTACGCT	1mis	TGTGGAAAGGACGAAACACCGCGGCCAAGTATGACTACGCGTTTTGAGACGAAGCTACCTCCAAGGAGCATCGTCTCGCTCCGGGACTTCAAGTGATGTACTGCGGCCAAGTATGGCTACGCTGGCTTGGCGTAACTAGATCT	0.727272	0.892284
1260	ACTCAGTGATGTCTGGCACGC	ACTCAGTGATcTCTGGCACGC	1mis	TGTGGAAAGGACGAAACACCACTCAGTGATGTCTGGCACGGTTTTGAGACGAAGCTACGTGGTCAGAAGGTCGTCTCGCTCCTGACTATCACCGGCAGTACTACTCAGTGATCTCTGGCACGCGGCTTGGCGTAACTAGATCT	0.764101	0.928886
1261	GAACTGGGGAGCCACAATAGG	GAgCTGGGGAGCCACAATAGG	1mis	TGTGGAAAGGACGAAACACCGAACTGGGGAGCCACAATAGGTTTTGAGACGAAGCTAGAATACTATACCGTCGTCTCGCTCCTGCGCTGTAGTTGTGGTACTGAGCTGGGGAGCCACAATAGGGGCTTGGCGTAACTAGATCT	/	/
1262	GAGGCCAGGTTGGAGAACATG	GAGGCCAcGTTGGAGAACATG	1mis	TGTGGAAAGGACGAAACACCGAGGCCAGGTTGGAGAACATGTTTTGAGACGAAGCTAGACTGCTCAGTGTCCGTCTCGCTCCTAGAACTCCAGTCATGTACTGAGGCCACGTTGGAGAACATGGGCTTGGCGTAACTAGATCT	0.882311	1
1263	AACCCTGCATGCTACCTGTGA	AACCCTaCATGCTACCTGTGA	1mis	TGTGGAAAGGACGAAACACCAACCCTGCATGCTACCTGTGGTTTTGAGACGAAGCTAGCAATTAGAGCATACGTCTCGCTCCTTGAGGGAGGGATTGGTACTAACCCTACATGCTACCTGTGAGGCTTGGCGTAACTAGATCT	/	/
1264	AAAGCACCGGGCATATTTGAC	AAAGCACCGGGCATAgTTGAC	1mis	TGTGGAAAGGACGAAACACCAAAGCACCGGGCATATTTGAGTTTTGAGACGAAGCTAGCCGATGTTCTATGCGTCTCGCTCCGGTCAGGTACCGACAGTACTAAAGCACCGGGCATAGTTGACGGCTTGGCGTAACTAGATCT	/	/
1265	GCCTCGCATTGCTTTCTACGC	GCCTCGCATTGCTTTCTAgGC	1mis	TGTGGAAAGGACGAAACACCGCCTCGCATTGCTTTCTACGGTTTTGAGACGAAGCTAGTGCAGAGCTTATACGTCTCGCTCCTAGCTGCTCATGTAAGTACTGCCTCGCATTGCTTTCTAGGCGGCTTGGCGTAACTAGATCT	0.608759	0.669145
1266	AGTAATCCCTGACACGACAGA	AGTcATCCCTGACACGACAGA	1mis	TGTGGAAAGGACGAAACACCAGTAATCCCTGACACGACAGGTTTTGAGACGAAGCTATAAGTGGTCTAATGCGTCTCGCTCCGATCTAACAGCTTGTGTACTAGTCATCCCTGACACGACAGAGGCTTGGCGTAACTAGATCT	/	/
1267	GCAGAACGGAACGAGACAAGC	GCAGAACGGAACcAGACAAGC	1mis	TGTGGAAAGGACGAAACACCGCAGAACGGAACGAGACAAGGTTTTGAGACGAAGCTATACATATGGTGACTCGTCTCGCTCCGAATCTTTGGTACCAGTACTGCAGAACGGAACCAGACAAGCGGCTTGGCGTAACTAGATCT	0.918138	1
1268	GGTTCCCTGTGATCTTCATGG	GGTTCCCTGTGATCTaCATGG	1mis	TGTGGAAAGGACGAAACACCGGTTCCCTGTGATCTTCATGGTTTTGAGACGAAGCTATCCAAGTACGTATACGTCTCGCTCCGCAAATAGCGGGTAGGTACTGGTTCCCTGTGATCTACATGGGGCTTGGCGTAACTAGATCT	0.807382	1
1269	GCGCACGTGAGCCGGATCGTG	GCGCACGTGcGCCGGATCGTG	1mis	TGTGGAAAGGACGAAACACCGCGCACGTGAGCCGGATCGTGTTTTGAGACGAAGCTATCGTAATGTCGGCTCGTCTCGCTCCGGGAATCATTGTGTGGTACTGCGCACGTGCGCCGGATCGTGGGCTTGGCGTAACTAGATCT	0.938756	0.966571
1270	GCCGCTCCGGCCGCTGACACT	GCCGCTCCGGCCGCTGcCACT	1mis	TGTGGAAAGGACGAAACACCGCCGCTCCGGCCGCTGACACGTTTTGAGACGAAGCTATCTACTGTACATAGCGTCTCGCTCCCGAGGTTCCAACCATGTACTGCCGCTCCGGCCGCTGCCACTGGCTTGGCGTAACTAGATCT	/	/
1271	GCCCAGCGAGTCGTTGCCGGG	GCCCAGCGAtTCGTTGCCGGG	1mis	TGTGGAAAGGACGAAACACCGCCCAGCGAGTCGTTGCCGGGTTTTGAGACGAAGCTATGACATGTTCCTCCCGTCTCGCTCCGACACGAGTTTAGTGGTACTGCCCAGCGATTCGTTGCCGGGGGCTTGGCGTAACTAGATCT	0.38231	0.430857
1272	ATAACGACCACAGTAAGCATC	ATAACGACCACAGTAAGCAaC	1mis	TGTGGAAAGGACGAAACACCATAACGACCACAGTAAGCATGTTTTGAGACGAAGCTATTAGACGTCATTACCGTCTCGCTCCTCCACGCTGCGGGATGTACTATAACGACCACAGTAAGCAACGGCTTGGCGTAACTAGATCT	/	/
1273	AGTCGGAGAACATTACGCCCC	AcTCGGAGAACATTACGCCCC	1mis	TGTGGAAAGGACGAAACACCAGTCGGAGAACATTACGCCCGTTTTGAGACGAAGCTATTGCCAAGAACATACGTCTCGCTCCTGCACGCCTAATTGGGTACTACTCGGAGAACATTACGCCCCGGCTTGGCGTAACTAGATCT	/	/
1274	ACCTCCAGACATCCGAACCAA	ACCTCCAGACATCCGAACtAA	1mis	TGTGGAAAGGACGAAACACCACCTCCAGACATCCGAACCAGTTTTGAGACGAAGCTCATTCCTCTGCTTATCGTCTCGCTCCTCCCAGGCGCCATAGGTACTACCTCCAGACATCCGAACTAAGGCTTGGCGTAACTAGATCT	/	/
1275	GGCCTGTCCTCCCGACTCAGC	GGgCTGTCCTCCCGACTCAGC	1mis	TGTGGAAAGGACGAAACACCGGCCTGTCCTCCCGACTCAGGTTTTGAGACGAAGCTCATTGAAGAACAGGTCGTCTCGCTCCCTCCCAAGGGACTGCGTACTGGGCTGTCCTCCCGACTCAGCGGCTTGGCGTAACTAGATCT	0.592657	0.910108
1276	ATATGGCTCTGATAGAACTGA	AcATGGCTCTGATAGAACTGA	1mis	TGTGGAAAGGACGAAACACCATATGGCTCTGATAGAACTGGTTTTGAGACGAAGCTCCAGTCTTAATAATGCGTCTCGCTCCGAAATACGTGCGGAGGTACTACATGGCTCTGATAGAACTGAGGCTTGGCGTAACTAGATCT	/	/
1277	GTTCCTTTCTGACTCCTCAGA	GTcCCTTTCTGACTCCTCAGA	1mis	TGTGGAAAGGACGAAACACCGTTCCTTTCTGACTCCTCAGGTTTTGAGACGAAGCTCCGGCTATACAATATCGTCTCGCTCCTGTGTATGAGAGAGAGTACTGTCCCTTTCTGACTCCTCAGAGGCTTGGCGTAACTAGATCT	0.86048	0.98882
1278	ACGCTTCATCAATGTTGGGAT	ACGCTTCATCAATGTTGGaAT	1mis	TGTGGAAAGGACGAAACACCACGCTTCATCAATGTTGGGAGTTTTGAGACGAAGCTCGTGTCTCGTTATACCGTCTCGCTCCGTGTGGGATGACCCAGTACTACGCTTCATCAATGTTGGAATGGCTTGGCGTAACTAGATCT	/	/
1279	AATCACCATAAGGTTCATGCA	AATCACCgTAAGGTTCATGCA	1mis	TGTGGAAAGGACGAAACACCAATCACCATAAGGTTCATGCGTTTTGAGACGAAGCTCTATTAATCATCCGGCGTCTCGCTCCTCTGGGTAGCGGCAAGTACTAATCACCGTAAGGTTCATGCAGGCTTGGCGTAACTAGATCT	/	/
1280	AGAGTACCTGAACCAATGCTT	AGAGTACCTcAACCAATGCTT	1mis	TGTGGAAAGGACGAAACACCAGAGTACCTGAACCAATGCTGTTTTGAGACGAAGCTCTCATACGGCATGTACGTCTCGCTCCGCGGATACTTGTTCGGTACTAGAGTACCTCAACCAATGCTTGGCTTGGCGTAACTAGATCT	0.79735	1
1281	AGCCATCCGGTCCAAATTCGG	AGCCATCCGGTCCAgATTCGG	1mis	TGTGGAAAGGACGAAACACCAGCCATCCGGTCCAAATTCGGTTTTGAGACGAAGCTCTGTTCATACGACTTCGTCTCGCTCCGTTCTGTTCCATAATGTACTAGCCATCCGGTCCAGATTCGGGGCTTGGCGTAACTAGATCT	0.458193	0.996362
1282	ACGTGCTCGACGACTCCGACG	ACGTGCTCGACGACTgCGACG	1mis	TGTGGAAAGGACGAAACACCACGTGCTCGACGACTCCGACGTTTTGAGACGAAGCTCTTCCTAGATAATCCCGTCTCGCTCCGCCTCTAGTGATCCCGTACTACGTGCTCGACGACTGCGACGGGCTTGGCGTAACTAGATCT	/	/
1283	ATGTCCAGTCGGATCGTTGGG	ATGTCCAGgCGGATCGTTGGG	1mis	TGTGGAAAGGACGAAACACCATGTCCAGTCGGATCGTTGGGTTTTGAGACGAAGCTCTTCTCACGGCTGCGCGTCTCGCTCCGGCAATATGGAGTAAGTACTATGTCCAGGCGGATCGTTGGGGGCTTGGCGTAACTAGATCT	0.951111	0.997507
1284	AGAGGATCTAAATACAAGAGT	AGAGGATCTAAATACAAGcGT	1mis	TGTGGAAAGGACGAAACACCAGAGGATCTAAATACAAGAGGTTTTGAGACGAAGCTCTTGCGTATAAGGCTCGTCTCGCTCCGATACTGCAACATTCGTACTAGAGGATCTAAATACAAGCGTGGCTTGGCGTAACTAGATCT	/	/
1285	GTGGCACCACACCGTCAGCGT	GTGGCACCACACgGTCAGCGT	1mis	TGTGGAAAGGACGAAACACCGTGGCACCACACCGTCAGCGGTTTTGAGACGAAGCTGAACGATTACAACCACGTCTCGCTCCCGCTAGTGCGTGTTAGTACTGTGGCACCACACGGTCAGCGTGGCTTGGCGTAACTAGATCT	/	/
1286	GCGCTGGTGGAAAATCTCCGG	GCGCTGGTGGAAAATCTCgGG	1mis	TGTGGAAAGGACGAAACACCGCGCTGGTGGAAAATCTCCGGTTTTGAGACGAAGCTGAAGTCCTGCCAGCCCGTCTCGCTCCTGGCAGGGAATAGCAGTACTGCGCTGGTGGAAAATCTCGGGGGCTTGGCGTAACTAGATCT	0.16098	0.235388
1287	GAGGTCCGGTCGAGATTGGTA	GAGGcCCGGTCGAGATTGGTA	1mis	TGTGGAAAGGACGAAACACCGAGGTCCGGTCGAGATTGGTGTTTTGAGACGAAGCTGACCTATGGTGGTCTCGTCTCGCTCCGCCGATCACGTCACGGTACTGAGGCCCGGTCGAGATTGGTAGGCTTGGCGTAACTAGATCT	0.59856	0.985652
1288	GTGCTTCCGGAGCGAACGCGA	GTGCTTCCGGAGCGAACcCGA	1mis	TGTGGAAAGGACGAAACACCGTGCTTCCGGAGCGAACGCGGTTTTGAGACGAAGCTGAGAACCTTGCTTCCCGTCTCGCTCCCGCTAAGGGTGCAGTGTACTGTGCTTCCGGAGCGAACCCGAGGCTTGGCGTAACTAGATCT	0.799716	0.980089
1289	GCCAATCCTTGCGATATCTGT	GCCAATaCTTGCGATATCTGT	1mis	TGTGGAAAGGACGAAACACCGCCAATCCTTGCGATATCTGGTTTTGAGACGAAGCTGAGGACTATTGCACCCGTCTCGCTCCCTCACCATTCTATTCGTACTGCCAATACTTGCGATATCTGTGGCTTGGCGTAACTAGATCT	0.624436	0.624436
1290	GTGAACGGTCCGTTGTGAGAT	GTGAACGcTCCGTTGTGAGAT	1mis	TGTGGAAAGGACGAAACACCGTGAACGGTCCGTTGTGAGAGTTTTGAGACGAAGCTGCATCGACCTATACTCGTCTCGCTCCGTCTACTTATCACATGTACTGTGAACGCTCCGTTGTGAGATGGCTTGGCGTAACTAGATCT	/	/
1291	GAACCTGGCGTAGTAGTACCC	GAACCTGGCGTAcTAGTACCC	1mis	TGTGGAAAGGACGAAACACCGAACCTGGCGTAGTAGTACCGTTTTGAGACGAAGCTGCTATTCGAGTCGCACGTCTCGCTCCTGCGCGGTTGTGTATGTACTGAACCTGGCGTACTAGTACCCGGCTTGGCGTAACTAGATCT	0.799761	1
1292	AAATGTCTTCCCAAACACCAG	AAATGTCTcCCCAAACACCAG	1mis	TGTGGAAAGGACGAAACACCAAATGTCTTCCCAAACACCAGTTTTGAGACGAAGCTGCTCGTCGAGTTGGACGTCTCGCTCCGTGCGCCATTTCTTAGTACTAAATGTCTCCCCAAACACCAGGGCTTGGCGTAACTAGATCT	0.860243	1
1293	AACACGTCATGTACCATGACT	AACAtGTCATGTACCATGACT	1mis	TGTGGAAAGGACGAAACACCAACACGTCATGTACCATGACGTTTTGAGACGAAGCTGTACGCGCACTGAGCCGTCTCGCTCCGCATCAGTGACGAATGTACTAACATGTCATGTACCATGACTGGCTTGGCGTAACTAGATCT	/	/
1294	GCCCACAGCTAGGATTCGAAG	GCCaACAGCTAGGATTCGAAG	1mis	TGTGGAAAGGACGAAACACCGCCCACAGCTAGGATTCGAAGTTTTGAGACGAAGCTGTAGAATTCTATGCGCGTCTCGCTCCGTTGCTCTCCGAGTCGTACTGCCAACAGCTAGGATTCGAAGGGCTTGGCGTAACTAGATCT	0.575811	0.878436
1295	GGGGGCACAGAAGGCTCCACC	GaGGGCACAGAAGGCTCCACC	1mis	TGTGGAAAGGACGAAACACCGGGGGCACAGAAGGCTCCACGTTTTGAGACGAAGCTGTCGACATAGACGCACGTCTCGCTCCGTCAGACGCAACCTTGTACTGAGGGCACAGAAGGCTCCACCGGCTTGGCGTAACTAGATCT	/	/
1296	AGAGGTCCAAGCAAACCTTGA	AGAGGTCCAAGCAAACgTTGA	1mis	TGTGGAAAGGACGAAACACCAGAGGTCCAAGCAAACCTTGGTTTTGAGACGAAGCTGTCTATAGTACGCAACGTCTCGCTCCGGTTCATACCCGCGGGTACTAGAGGTCCAAGCAAACGTTGAGGCTTGGCGTAACTAGATCT	/	/
1297	GGCCCCACACATGTCCCGGAT	GGCCCCACgCATGTCCCGGAT	1mis	TGTGGAAAGGACGAAACACCGGCCCCACACATGTCCCGGAGTTTTGAGACGAAGCTGTGCAGCTTATGACACGTCTCGCTCCTGGTCTAATAACTCGGTACTGGCCCCACGCATGTCCCGGATGGCTTGGCGTAACTAGATCT	0.87707	0.97786
1298	ATTCTTTATCTGAGCAGCTGG	AgTCTTTATCTGAGCAGCTGG	1mis	TGTGGAAAGGACGAAACACCATTCTTTATCTGAGCAGCTGGTTTTGAGACGAAGCTGTTCAACTGTAGCGTCGTCTCGCTCCTTTAACATGCTCCCGGTACTAGTCTTTATCTGAGCAGCTGGGGCTTGGCGTAACTAGATCT	0.313385	0.454265
1299	GATAGATCAAGATCCCACTCA	GgTAGATCAAGATCCCACTCA	1mis	TGTGGAAAGGACGAAACACCGATAGATCAAGATCCCACTCGTTTTGAGACGAAGCTGTTCGCAGTAGCTAGCGTCTCGCTCCCTAGAACGAACCCTCGTACTGGTAGATCAAGATCCCACTCAGGCTTGGCGTAACTAGATCT	/	/
1300	GCCCCGCAGGATGTTCGATGT	GCCCCGCAGGATGTTaGATGT	1mis	TGTGGAAAGGACGAAACACCGCCCCGCAGGATGTTCGATGGTTTTGAGACGAAGCTTAACAATAAGTCGCTCGTCTCGCTCCTCATCACAGGCAATTGTACTGCCCCGCAGGATGTTAGATGTGGCTTGGCGTAACTAGATCT	0.611864	0.811968
1301	GAGCCCGGGAAAGTGTGACCA	GAGCCCGcGAAAGTGTGACCA	1mis	TGTGGAAAGGACGAAACACCGAGCCCGGGAAAGTGTGACCGTTTTGAGACGAAGCTTAATAGGAGGCATAACGTCTCGCTCCTCTCTGGCGCAGTTCGTACTGAGCCCGCGAAAGTGTGACCAGGCTTGGCGTAACTAGATCT	0.987698	0.993721
1302	GAAGCGAAAGCGCCGCTCTGA	GAAGCGAAAGCtCCGCTCTGA	1mis	TGTGGAAAGGACGAAACACCGAAGCGAAAGCGCCGCTCTGGTTTTGAGACGAAGCTTAATCATTGGAGACTCGTCTCGCTCCTCGTACGTGGTCACAGTACTGAAGCGAAAGCTCCGCTCTGAGGCTTGGCGTAACTAGATCT	0.170646	0.342314
1303	AGTTCTATGACCATCTCCTGA	AcTTCTATGACCATCTCCTGA	1mis	TGTGGAAAGGACGAAACACCAGTTCTATGACCATCTCCTGGTTTTGAGACGAAGCTTAATGAAGTCATACGCGTCTCGCTCCTACCGAACCCAGCGCGTACTACTTCTATGACCATCTCCTGAGGCTTGGCGTAACTAGATCT	0.554178	0.99043
1304	ACTCTGCCTCAGTACACCCAG	ACTCTGCCTCAGTACACCtAG	1mis	TGTGGAAAGGACGAAACACCACTCTGCCTCAGTACACCCAGTTTTGAGACGAAGCTTACAGAGCCGGAAGACGTCTCGCTCCTGAGCCCTTCGAGCGGTACTACTCTGCCTCAGTACACCTAGGGCTTGGCGTAACTAGATCT	0.813646	1
1305	GCGTTTCACCTCCACGCACGG	GCGTTTCACCTCCACGgACGG	1mis	TGTGGAAAGGACGAAACACCGCGTTTCACCTCCACGCACGGTTTTGAGACGAAGCTTACGCGCAACACAATCGTCTCGCTCCGCCAAGCAGGTATGCGTACTGCGTTTCACCTCCACGGACGGGGCTTGGCGTAACTAGATCT	/	/
1306	GATCTCTCACCGTACTAAGGC	GATgTCTCACCGTACTAAGGC	1mis	TGTGGAAAGGACGAAACACCGATCTCTCACCGTACTAAGGGTTTTGAGACGAAGCTTAGCATGTTAGTGAACGTCTCGCTCCCTATCGCAGCACTCCGTACTGATGTCTCACCGTACTAAGGCGGCTTGGCGTAACTAGATCT	0.969055	0.976128
1307	ACTCTCGGAGTCCAACGCGTA	ACTCTCGGAGTCCAACGCaTA	1mis	TGTGGAAAGGACGAAACACCACTCTCGGAGTCCAACGCGTGTTTTGAGACGAAGCTTAGTCCTTGCGTCTACGTCTCGCTCCGGAATTCTCATAGTCGTACTACTCTCGGAGTCCAACGCATAGGCTTGGCGTAACTAGATCT	/	/
1308	GCTCCCCCTGACAGACCGCGA	GCTCCCCCTGACcGACCGCGA	1mis	TGTGGAAAGGACGAAACACCGCTCCCCCTGACAGACCGCGGTTTTGAGACGAAGCTTATCGCAACTTGTAACGTCTCGCTCCTCCACTATACATTGTGTACTGCTCCCCCTGACCGACCGCGAGGCTTGGCGTAACTAGATCT	0.703142	0.703142
1309	GAAGCAGAGAAACACCAACAC	GAtGCAGAGAAACACCAACAC	1mis	TGTGGAAAGGACGAAACACCGAAGCAGAGAAACACCAACAGTTTTGAGACGAAGCTTATCGTATCTCTGCTCGTCTCGCTCCTACGTGTAGTCCTGGGTACTGATGCAGAGAAACACCAACACGGCTTGGCGTAACTAGATCT	/	/
1310	GATGCCTGATGCGTGCACCCT	GATGCCTGAaGCGTGCACCCT	1mis	TGTGGAAAGGACGAAACACCGATGCCTGATGCGTGCACCCGTTTTGAGACGAAGCTTCAATGAGGCCATGCCGTCTCGCTCCTCACAGTTGTGTGCGGTACTGATGCCTGAAGCGTGCACCCTGGCTTGGCGTAACTAGATCT	0.931348	0.999416
1311	GAAGCAGAGAAACACCAACAC	GAAGCAGAGAAACACCAACcC	1mis	TGTGGAAAGGACGAAACACCGAAGCAGAGAAACACCAACAGTTTTGAGACGAAGCTTCAGATGGTGGTGTTCGTCTCGCTCCTACGTGTGTGTCACGGTACTGAAGCAGAGAAACACCAACCCGGCTTGGCGTAACTAGATCT	/	/
1312	AGTCCCTTCCTTGAAGCGGTC	AcTCCCTTCCTTGAAGCGGTC	1mis	TGTGGAAAGGACGAAACACCAGTCCCTTCCTTGAAGCGGTGTTTTGAGACGAAGCTTCCTGGTGCTTGCGTCGTCTCGCTCCTGCAATGGGCAAATCGTACTACTCCCTTCCTTGAAGCGGTCGGCTTGGCGTAACTAGATCT	0.776777	0.987382
1313	GCGCTTTCACTGGACCGCGCC	GtGCTTTCACTGGACCGCGCC	1mis	TGTGGAAAGGACGAAACACCGCGCTTTCACTGGACCGCGCGTTTTGAGACGAAGCTTCCTGGTGTGGCTGACGTCTCGCTCCCGATACCGCGAACGAGTACTGTGCTTTCACTGGACCGCGCCGGCTTGGCGTAACTAGATCT	/	/
1314	GGCAGCGTCAGTGACAACGTT	GGCAGCGTCAGTGACAACaTT	1mis	TGTGGAAAGGACGAAACACCGGCAGCGTCAGTGACAACGTGTTTTGAGACGAAGCTTGCAATCGAAGTCATCGTCTCGCTCCGGGCATGACACAAGAGTACTGGCAGCGTCAGTGACAACATTGGCTTGGCGTAACTAGATCT	/	/
1315	GAACAGCAACACGGGAACAGT	GAACAGCAACACGGGAAtAGT	1mis	TGTGGAAAGGACGAAACACCGAACAGCAACACGGGAACAGGTTTTGAGACGAAGGAACCACAAGTTCATTCCGTCTCGCTCCGAACGCGTAATCTGAGTACTGAACAGCAACACGGGAATAGTGGCTTGGCGTAACTAGATCT	/	/
1316	ACTGAGCCTCTTCTAAACCAG	ACcGAGCCTCTTCTAAACCAG	1mis	TGTGGAAAGGACGAAACACCACTGAGCCTCTTCTAAACCAGTTTTGAGACGAAGGAACCACTTAGAAGTATCGTCTCGCTCCGAGTGTCACAACAGTGTACTACCGAGCCTCTTCTAAACCAGGGCTTGGCGTAACTAGATCT	0.878785	0.989932
1317	GCAAGCCCACAACCCACTGGC	GCAAGCCCACAACCCACTtGC	1mis	TGTGGAAAGGACGAAACACCGCAAGCCCACAACCCACTGGGTTTTGAGACGAAGGAACGTGAGGTGCTATGCGTCTCGCTCCCGACGCGTAGCAGATGTACTGCAAGCCCACAACCCACTTGCGGCTTGGCGTAACTAGATCT	0.730062	0.897406
1318	GACACCAGGCTGGACAAGTGA	GACACCcGGCTGGACAAGTGA	1mis	TGTGGAAAGGACGAAACACCGACACCAGGCTGGACAAGTGGTTTTGAGACGAAGGAAGATCATACTAGTTCCGTCTCGCTCCTCGTGGCCATACATGGTACTGACACCCGGCTGGACAAGTGAGGCTTGGCGTAACTAGATCT	/	/
1319	GCCCGGGAACGCGTGACTGAG	GCCCGGGAACGCGTGACcGAG	1mis	TGTGGAAAGGACGAAACACCGCCCGGGAACGCGTGACTGAGTTTTGAGACGAAGGAAGATGAGTTAGTGGTCGTCTCGCTCCTGGATGCGTACTTATGTACTGCCCGGGAACGCGTGACCGAGGGCTTGGCGTAACTAGATCT	0.416349	0.754979
1320	GCCCAGCGAGTCGTTGCCGGG	GCCCAGCGAGTCGTTGCtGGG	1mis	TGTGGAAAGGACGAAACACCGCCCAGCGAGTCGTTGCCGGGTTTTGAGACGAAGGAAGCAACTGTCATTCCCGTCTCGCTCCGACACGAATTCAACGGTACTGCCCAGCGAGTCGTTGCTGGGGGCTTGGCGTAACTAGATCT	0.500044	0.563542
1321	GGTCGCGGGGCAATAACGGGA	GGTgGCGGGGCAATAACGGGA	1mis	TGTGGAAAGGACGAAACACCGGTCGCGGGGCAATAACGGGGTTTTGAGACGAAGGAAGCATGTACGGCAGTCGTCTCGCTCCGGGTATGTCTCCATGGTACTGGTGGCGGGGCAATAACGGGAGGCTTGGCGTAACTAGATCT	0.664087	0.759884
1322	AAGCCACCAACGCTGATCCAC	AAGCCACCAACGtTGATCCAC	1mis	TGTGGAAAGGACGAAACACCAAGCCACCAACGCTGATCCAGTTTTGAGACGAAGGAAGTTGATGCTAGAACCGTCTCGCTCCTCGCTCTACGCTTGGGTACTAAGCCACCAACGTTGATCCACGGCTTGGCGTAACTAGATCT	0.863528	1
1323	ACCAGTCCCGGACTTCAGATG	gCCAGTCCCGGACTTCAGATG	1mis	TGTGGAAAGGACGAAACACCACCAGTCCCGGACTTCAGATGTTTTGAGACGAAGGAATAGGAGAAGATACCCGTCTCGCTCCGAGTACGCCGGATTGGTACTGCCAGTCCCGGACTTCAGATGGGCTTGGCGTAACTAGATCT	/	/
1324	ACTCTAATTCCAAAGCTCGGA	ACTCTAATTCCAAAGCcCGGA	1mis	TGTGGAAAGGACGAAACACCACTCTAATTCCAAAGCTCGGGTTTTGAGACGAAGGAATATGTCGGCCATACCGTCTCGCTCCTGAGATCCTCCGAACGTACTACTCTAATTCCAAAGCCCGGAGGCTTGGCGTAACTAGATCT	/	/
1325	GCGGCTCTTCAGTAAATCCTC	GCGGCTCTTCAGTAAATaCTC	1mis	TGTGGAAAGGACGAAACACCGCGGCTCTTCAGTAAATCCTGTTTTGAGACGAAGGAATATGTTGCTGCATTCGTCTCGCTCCGACCAAGGCAAGGCGGTACTGCGGCTCTTCAGTAAATACTCGGCTTGGCGTAACTAGATCT	/	/
1326	GCAGCACCACGTCAGGCATGT	GCAGCACCACGaCAGGCATGT	1mis	TGTGGAAAGGACGAAACACCGCAGCACCACGTCAGGCATGGTTTTGAGACGAAGGAATCCTCAAGTGTTGGCGTCTCGCTCCCTTTGCTGCAGTAAAGTACTGCAGCACCACGACAGGCATGTGGCTTGGCGTAACTAGATCT	0.712077	0.913032
1327	AGTCAGTCGAGACACAAGGAA	cGTCAGTCGAGACACAAGGAA	1mis	TGTGGAAAGGACGAAACACCAGTCAGTCGAGACACAAGGAGTTTTGAGACGAAGGAATGTGTGCCGTAGCACGTCTCGCTCCGATCTGACTAGGTCCGTACTCGTCAGTCGAGACACAAGGAAGGCTTGGCGTAACTAGATCT	0.846261	0.997722
1328	GGTCCACACCGACATAGATGC	GGTCCAgACCGACATAGATGC	1mis	TGTGGAAAGGACGAAACACCGGTCCACACCGACATAGATGGTTTTGAGACGAAGGAATTCAGTGGCCAGGACGTCTCGCTCCTGTAGGTTGGAGTACGTACTGGTCCAGACCGACATAGATGCGGCTTGGCGTAACTAGATCT	0.902466	0.991912
1329	ATTTCCAATAATTGAGGCAGT	ATTTCCAATAATTGAGGCtGT	1mis	TGTGGAAAGGACGAAACACCATTTCCAATAATTGAGGCAGGTTTTGAGACGAAGGAATTCCGTAAGCTCTACGTCTCGCTCCGGCACGAGTAGCTCAGTACTATTTCCAATAATTGAGGCTGTGGCTTGGCGTAACTAGATCT	0.327084	0.768034
1330	GTCTACCTGGGCCGGCATGCA	GTCTACCTGGGCaGGCATGCA	1mis	TGTGGAAAGGACGAAACACCGTCTACCTGGGCCGGCATGCGTTTTGAGACGAAGGAATTGACACTCTGCACCGTCTCGCTCCGCACGAATCGCTGAGGTACTGTCTACCTGGGCAGGCATGCAGGCTTGGCGTAACTAGATCT	/	/
1331	GCCTCCAAGGTATCAGTCACT	GCtTCCAAGGTATCAGTCACT	1mis	TGTGGAAAGGACGAAACACCGCCTCCAAGGTATCAGTCACGTTTTGAGACGAAGGACAACAATTGATAGCTCGTCTCGCTCCGTTTCGGTGATGTTAGTACTGCTTCCAAGGTATCAGTCACTGGCTTGGCGTAACTAGATCT	0.677835	0.994507
1332	GTGACCACCAGACAGACCTTA	GTGACCACaAGACAGACCTTA	1mis	TGTGGAAAGGACGAAACACCGTGACCACCAGACAGACCTTGTTTTGAGACGAAGGACAAGTGAATCTGGCGCGTCTCGCTCCGTCTATGTCTCACTGGTACTGTGACCACAAGACAGACCTTAGGCTTGGCGTAACTAGATCT	0.838188	1
1333	AATTCACATTGCCCTGATTGT	AATaCACATTGCCCTGATTGT	1mis	TGTGGAAAGGACGAAACACCAATTCACATTGCCCTGATTGGTTTTGAGACGAAGGACACATGATTAATCGACGTCTCGCTCCTCGGAGTCAAGCGGTGTACTAATACACATTGCCCTGATTGTGGCTTGGCGTAACTAGATCT	/	/
1334	GGGCAGGCACCCCGACACGAG	GGGCAGGCACCCCGACACGgG	1mis	TGTGGAAAGGACGAAACACCGGGCAGGCACCCCGACACGAGTTTTGAGACGAAGGACACTCCTAAGTTACACGTCTCGCTCCTGGTTAACTGATCGTGTACTGGGCAGGCACCCCGACACGGGGGCTTGGCGTAACTAGATCT	/	/
1335	GTTCCTTTCTGACTCCTCAGA	GTTCCTTTaTGACTCCTCAGA	1mis	TGTGGAAAGGACGAAACACCGTTCCTTTCTGACTCCTCAGGTTTTGAGACGAAGGACATACCAATCTCCACCGTCTCGCTCCTGTGTAGTCATGCGCGTACTGTTCCTTTATGACTCCTCAGAGGCTTGGCGTAACTAGATCT	0.86483	0.993819
1336	GGAGACCACGCGTCTAACCAA	GGAGACCACGCGTaTAACCAA	1mis	TGTGGAAAGGACGAAACACCGGAGACCACGCGTCTAACCAGTTTTGAGACGAAGGACATGGTCTCGAACGACGTCTCGCTCCGACGATATGTCCGAAGTACTGGAGACCACGCGTATAACCAAGGCTTGGCGTAACTAGATCT	0.852056	0.863122
1337	AGCCTGTCACAATACTGTAGT	AGCCTGTCACAATACcGTAGT	1mis	TGTGGAAAGGACGAAACACCAGCCTGTCACAATACTGTAGGTTTTGAGACGAAGGACCTGGATCGAGCCTTCGTCTCGCTCCGCGTACGGGTTCCACGTACTAGCCTGTCACAATACCGTAGTGGCTTGGCGTAACTAGATCT	0.807852	0.877853
1338	GGCCGCACCGTAGGTCTCGGT	GGCCGCgCCGTAGGTCTCGGT	1mis	TGTGGAAAGGACGAAACACCGGCCGCACCGTAGGTCTCGGGTTTTGAGACGAAGGACCTTATACTCTGAACCGTCTCGCTCCTGGTCTTCCTCTCGTGTACTGGCCGCGCCGTAGGTCTCGGTGGCTTGGCGTAACTAGATCT	0.697847	0.883978
1339	GCACCACCAAATCATCCCCGT	GCACCgCCAAATCATCCCCGT	1mis	TGTGGAAAGGACGAAACACCGCACCACCAAATCATCCCCGGTTTTGAGACGAAGGACGAGTGCTAGAATCTCGTCTCGCTCCCTTACTCGTAAGTGAGTACTGCACCGCCAAATCATCCCCGTGGCTTGGCGTAACTAGATCT	/	/
1340	ACTTACTCAGATCTTGACATC	ACTTACTCAGATCTTGACcTC	1mis	TGTGGAAAGGACGAAACACCACTTACTCAGATCTTGACATGTTTTGAGACGAAGGACGCGATGACGTAGATCGTCTCGCTCCGCGAGGTTTGTCCTAGTACTACTTACTCAGATCTTGACCTCGGCTTGGCGTAACTAGATCT	0.652292	1
1341	GACTTGTCCGTTCTCCGTGTA	GACTTGTCCGTTaTCCGTGTA	1mis	TGTGGAAAGGACGAAACACCGACTTGTCCGTTCTCCGTGTGTTTTGAGACGAAGGACGGCGTAACACCAACCGTCTCGCTCCCTTGCTTTGAACGAAGTACTGACTTGTCCGTTATCCGTGTAGGCTTGGCGTAACTAGATCT	0.677545	0.720722
1342	GGTCTTTAACCAGAAGAGAGA	GGTCTTgAACCAGAAGAGAGA	1mis	TGTGGAAAGGACGAAACACCGGTCTTTAACCAGAAGAGAGGTTTTGAGACGAAGGACGGTAACTCACATGGCGTCTCGCTCCTGTCGTGCAGCACTAGTACTGGTCTTGAACCAGAAGAGAGAGGCTTGGCGTAACTAGATCT	/	/
1343	GCGGCTCTTCAGTAAATCCTC	GCGGgTCTTCAGTAAATCCTC	1mis	TGTGGAAAGGACGAAACACCGCGGCTCTTCAGTAAATCCTGTTTTGAGACGAAGGACTAGACCAACACTACCGTCTCGCTCCGACCAAGCAAGCCTGGTACTGCGGGTCTTCAGTAAATCCTCGGCTTGGCGTAACTAGATCT	0.782232	0.945025
1344	GCAGTTCCAGTAACCTCCGGC	GCAGTTCCAcTAACCTCCGGC	1mis	TGTGGAAAGGACGAAACACCGCAGTTCCAGTAACCTCCGGGTTTTGAGACGAAGGACTATGTAGTGATATCCGTCTCGCTCCCGAGCAATCGCGATGGTACTGCAGTTCCACTAACCTCCGGCGGCTTGGCGTAACTAGATCT	0.924695	0.994205
1345	GATGCTTCTCGAACAAAACAG	GATGCTTCTCGAACAgAACAG	1mis	TGTGGAAAGGACGAAACACCGATGCTTCTCGAACAAAACAGTTTTGAGACGAAGGACTCCGGAATTGGTTCCGTCTCGCTCCCGACCCAAGGTACAGGTACTGATGCTTCTCGAACAGAACAGGGCTTGGCGTAACTAGATCT	/	/
1346	GAACAGCAACACGGGAACAGT	GAACAGCAACACGGGAAaAGT	1mis	TGTGGAAAGGACGAAACACCGAACAGCAACACGGGAACAGGTTTTGAGACGAAGGACTGCATGGAGCTGGACGTCTCGCTCCGCGACGACTGCGTAAGTACTGAACAGCAACACGGGAAAAGTGGCTTGGCGTAACTAGATCT	/	/
1347	GGTCCACGAATTGGACACGAC	GGTCCACGAATTcGACACGAC	1mis	TGTGGAAAGGACGAAACACCGGTCCACGAATTGGACACGAGTTTTGAGACGAAGGACTGTTCGCGCACCGGCGTCTCGCTCCTGTAGTCAGCTCGTGGTACTGGTCCACGAATTCGACACGACGGCTTGGCGTAACTAGATCT	0.767064	0.916216
1348	GGGCGAGGCAGCATTCACGCA	GGGCGAGcCAGCATTCACGCA	1mis	TGTGGAAAGGACGAAACACCGGGCGAGGCAGCATTCACGCGTTTTGAGACGAAGGACTTCGTTGTGCTTAACGTCTCGCTCCTGTAAAGGAGGTGCGGTACTGGGCGAGCCAGCATTCACGCAGGCTTGGCGTAACTAGATCT	/	/
1349	ATCAGCTCTCCACTGATGCCT	ATCAGCTCTCCACTGATaCCT	1mis	TGTGGAAAGGACGAAACACCATCAGCTCTCCACTGATGCCGTTTTGAGACGAAGGACTTGCAAGTGCAATGCGTCTCGCTCCGATGAGAGATTTACTGTACTATCAGCTCTCCACTGATACCTGGCTTGGCGTAACTAGATCT	0.878203	1
1350	GGGCCCCACGCCGCGCACGTT	GGGCCCCACGCCGtGCACGTT	1mis	TGTGGAAAGGACGAAACACCGGGCCCCACGCCGCGCACGTGTTTTGAGACGAAGGAGAAGCTTCCTTCATACGTCTCGCTCCGACTCAACCTTTACCGTACTGGGCCCCACGCCGTGCACGTTGGCTTGGCGTAACTAGATCT	/	/
1351	GCTGCATAGAACCGTGCATGG	GCTGCATAGAACCaTGCATGG	1mis	TGTGGAAAGGACGAAACACCGCTGCATAGAACCGTGCATGGTTTTGAGACGAAGGAGACTAGCGCCTAATTCGTCTCGCTCCTCCAGTCTTCTCTGCGTACTGCTGCATAGAACCATGCATGGGGCTTGGCGTAACTAGATCT	0.410359	0.836157
1352	ACTGTATCGAGGCGTACCAGC	ACTGTATCGAGGCGTcCCAGC	1mis	TGTGGAAAGGACGAAACACCACTGTATCGAGGCGTACCAGGTTTTGAGACGAAGGAGAGAGTTCCTGCAGACGTCTCGCTCCGAGTTGGACCATGCGGTACTACTGTATCGAGGCGTCCCAGCGGCTTGGCGTAACTAGATCT	0.63804	0.759458
1353	ACTCATTCCTGCCTATCACCG	ACTCATTCCTGCCTATaACCG	1mis	TGTGGAAAGGACGAAACACCACTCATTCCTGCCTATCACCGTTTTGAGACGAAGGAGATCCGCTACTGTACCGTCTCGCTCCGAGTGCATGCAGAAGGTACTACTCATTCCTGCCTATAACCGGGCTTGGCGTAACTAGATCT	0.940536	0.996855
1354	GAGACTCACTTATCATCATGA	GAGACTCcCTTATCATCATGA	1mis	TGTGGAAAGGACGAAACACCGAGACTCACTTATCATCATGGTTTTGAGACGAAGGAGCAATGTATAGACGCCGTCTCGCTCCTACTGGTGGAGTTAGGTACTGAGACTCCCTTATCATCATGAGGCTTGGCGTAACTAGATCT	0.57012	0.975723
1355	GGTGATTCTGAATTGCTGTGA	GGTGATTCTGAATTGtTGTGA	1mis	TGTGGAAAGGACGAAACACCGGTGATTCTGAATTGCTGTGGTTTTGAGACGAAGGAGCACCTGTCGTCATTCGTCTCGCTCCCTGAGAGGGCTTACGGTACTGGTGATTCTGAATTGTTGTGAGGCTTGGCGTAACTAGATCT	/	/
1356	GGACCGCCTCAACGCCGAGTT	GGACCcCCTCAACGCCGAGTT	1mis	TGTGGAAAGGACGAAACACCGGACCGCCTCAACGCCGAGTGTTTTGAGACGAAGGAGCCGTCAATCACTACCGTCTCGCTCCCGCAAGAGAGGTATGGTACTGGACCCCCTCAACGCCGAGTTGGCTTGGCGTAACTAGATCT	0.707004	1
1357	GCGTGTCCACGAATCCGCCGG	GCGTGTCCACGAATCCGCaGG	1mis	TGTGGAAAGGACGAAACACCGCGTGTCCACGAATCCGCCGGTTTTGAGACGAAGGAGCTAATTACCTTGTGCGTCTCGCTCCCTGTCAGTCCCTATAGTACTGCGTGTCCACGAATCCGCAGGGGCTTGGCGTAACTAGATCT	/	/
1358	GGCACGGGAATCGCACTCCTC	GGCACGGGAATCGCACTCCgC	1mis	TGTGGAAAGGACGAAACACCGGCACGGGAATCGCACTCCTGTTTTGAGACGAAGGAGGCCAGGATGACTTCCGTCTCGCTCCTAGTCTGCGGAGGTGGTACTGGCACGGGAATCGCACTCCGCGGCTTGGCGTAACTAGATCT	0.749567	1
1359	GGTGTTCCCTGTAGGATTCGG	GGTGTTCCCTGTAGGAcTCGG	1mis	TGTGGAAAGGACGAAACACCGGTGTTCCCTGTAGGATTCGGTTTTGAGACGAAGGAGGCTGTGCAATATCTCGTCTCGCTCCGCAAACCCTCCGCTTGTACTGGTGTTCCCTGTAGGACTCGGGGCTTGGCGTAACTAGATCT	/	/
1360	GATCCCGGTGTACAATGCCCA	GATCCCGGTGTACAtTGCCCA	1mis	TGTGGAAAGGACGAAACACCGATCCCGGTGTACAATGCCCGTTTTGAGACGAAGGAGGTAATCGTATTCAGCGTCTCGCTCCGGCGCTATTTCAAGCGTACTGATCCCGGTGTACATTGCCCAGGCTTGGCGTAACTAGATCT	0.88928	0.995116
1361	GGGGCTTCTGAGATAGGAGAT	GGGGCTTCTGAGtTAGGAGAT	1mis	TGTGGAAAGGACGAAACACCGGGGCTTCTGAGATAGGAGAGTTTTGAGACGAAGGAGTACAGCTTCTTGTCCGTCTCGCTCCCGCCGCTTGTTGATCGTACTGGGGCTTCTGAGTTAGGAGATGGCTTGGCGTAACTAGATCT	0.734057	0.946582
1362	AATGGATCTGACACCGACCAA	AATGGATCTGACACCGACtAA	1mis	TGTGGAAAGGACGAAACACCAATGGATCTGACACCGACCAGTTTTGAGACGAAGGAGTAGCTCGCGTGGTACGTCTCGCTCCGAGGCTTTGTCGCATGTACTAATGGATCTGACACCGACTAAGGCTTGGCGTAACTAGATCT	0.813297	0.975339
1363	AAATGTCTTCCCAAACACCAG	AAATGTCTgCCCAAACACCAG	1mis	TGTGGAAAGGACGAAACACCAAATGTCTTCCCAAACACCAGTTTTGAGACGAAGGAGTCGAGCTCTAGCTTCGTCTCGCTCCGTGCGATTTGGAGATGTACTAAATGTCTGCCCAAACACCAGGGCTTGGCGTAACTAGATCT	0.442322	0.520829
1364	GGCAGGCTGTTACTTGGCAGT	GGCAGGCTGTTACTTGGgAGT	1mis	TGTGGAAAGGACGAAACACCGGCAGGCTGTTACTTGGCAGGTTTTGAGACGAAGGAGTCGTGTAGGATTGACGTCTCGCTCCGCGGTTGATCGTGCCGTACTGGCAGGCTGTTACTTGGGAGTGGCTTGGCGTAACTAGATCT	0.128468	0.256681
1365	AGTCCACGCTCCGCGAGCGGC	AGTCCACGCTCCGtGAGCGGC	1mis	TGTGGAAAGGACGAAACACCAGTCCACGCTCCGCGAGCGGGTTTTGAGACGAAGGAGTCTAATATTGGAACCGTCTCGCTCCTGATTTCACTGTGCCGTACTAGTCCACGCTCCGTGAGCGGCGGCTTGGCGTAACTAGATCT	0.980557	0.998356
1366	AAATCACTGACATTTACAGGA	AAATCACTGACATTTACgGGA	1mis	TGTGGAAAGGACGAAACACCAAATCACTGACATTTACAGGGTTTTGAGACGAAGGAGTGACTGATTACATTCGTCTCGCTCCTAACAACAAAGTGCTGTACTAAATCACTGACATTTACGGGAGGCTTGGCGTAACTAGATCT	/	/
1367	GGGACCCAGGAAGTTGACCAG	GGGACCCAaGAAGTTGACCAG	1mis	TGTGGAAAGGACGAAACACCGGGACCCAGGAAGTTGACCAGTTTTGAGACGAAGGAGTGCCGAACCGTGAACGTCTCGCTCCGTATTTGACTTGCGAGTACTGGGACCCAAGAAGTTGACCAGGGCTTGGCGTAACTAGATCT	0.896174	0.999836
1368	GGGCGCCGTATCCCTGCGCTC	GGGCGCCGTATCCaTGCGCTC	1mis	TGTGGAAAGGACGAAACACCGGGCGCCGTATCCCTGCGCTGTTTTGAGACGAAGGAGTTACCATATATGACCGTCTCGCTCCGCTCTACTGGGCTTCGTACTGGGCGCCGTATCCATGCGCTCGGCTTGGCGTAACTAGATCT	0.188537	0.217714
1369	AACTCATCTTCCGTTCCATGG	AACTCATCTTtCGTTCCATGG	1mis	TGTGGAAAGGACGAAACACCAACTCATCTTCCGTTCCATGGTTTTGAGACGAAGGAGTTAGATCTTGTGATCGTCTCGCTCCTAACATATCGGCGCCGTACTAACTCATCTTTCGTTCCATGGGGCTTGGCGTAACTAGATCT	0.809349	0.993292
1370	GGCTGCTCACCTTTGAACAGG	GGCTGCTCACCTTTGAtCAGG	1mis	TGTGGAAAGGACGAAACACCGGCTGCTCACCTTTGAACAGGTTTTGAGACGAAGGATAACCTCCTACAGTGCGTCTCGCTCCCGCCATCAGATCAGTGTACTGGCTGCTCACCTTTGATCAGGGGCTTGGCGTAACTAGATCT	0.45041	0.656311
1371	ACCTCTCAGGAAGACGGACTT	ACCcCTCAGGAAGACGGACTT	1mis	TGTGGAAAGGACGAAACACCACCTCTCAGGAAGACGGACTGTTTTGAGACGAAGGATAAGGCGAAGCCGATCGTCTCGCTCCTAATACGGCGCTCGTGTACTACCCCTCAGGAAGACGGACTTGGCTTGGCGTAACTAGATCT	0.552792	0.997146
1372	GCTGCCTCTATCCCGCATCCG	GtTGCCTCTATCCCGCATCCG	1mis	TGTGGAAAGGACGAAACACCGCTGCCTCTATCCCGCATCCGTTTTGAGACGAAGGATACAGTTGTGTCATGCGTCTCGCTCCCTTGCGACTACCTTAGTACTGTTGCCTCTATCCCGCATCCGGGCTTGGCGTAACTAGATCT	/	/
1373	ATGGGGTCTTCTCCATACAAA	ATGGGtTCTTCTCCATACAAA	1mis	TGTGGAAAGGACGAAACACCATGGGGTCTTCTCCATACAAGTTTTGAGACGAAGGATACGCGACAAGCCGGCGTCTCGCTCCGCTGGTTTAGCGCTAGTACTATGGGTTCTTCTCCATACAAAGGCTTGGCGTAACTAGATCT	0.606647	0.984954
1374	GTGACTCCTCAGTTAAACGAA	GTGcCTCCTCAGTTAAACGAA	1mis	TGTGGAAAGGACGAAACACCGTGACTCCTCAGTTAAACGAGTTTTGAGACGAAGGATACGTTGTCTCGGACCGTCTCGCTCCTCGGGTTGTGTAAGAGTACTGTGCCTCCTCAGTTAAACGAAGGCTTGGCGTAACTAGATCT	0.914706	0.996795
1375	AGCATCATACACCTGACCTGG	AGCATCATcCACCTGACCTGG	1mis	TGTGGAAAGGACGAAACACCAGCATCATACACCTGACCTGGTTTTGAGACGAAGGATATGTCCATTATCGCCGTCTCGCTCCGTTGTCCGTGATAGCGTACTAGCATCATCCACCTGACCTGGGGCTTGGCGTAACTAGATCT	0.975012	0.985633
1376	ACATTACCTTAACCCTCTGGA	ACAaTACCTTAACCCTCTGGA	1mis	TGTGGAAAGGACGAAACACCACATTACCTTAACCCTCTGGGTTTTGAGACGAAGGATCACACACGAAGCTCCGTCTCGCTCCGCCGATCGCTAATTGGTACTACAATACCTTAACCCTCTGGAGGCTTGGCGTAACTAGATCT	/	/
1377	AGAACATCCAGACACTTGAGG	AGAACATCCAcACACTTGAGG	1mis	TGTGGAAAGGACGAAACACCAGAACATCCAGACACTTGAGGTTTTGAGACGAAGGATCAGAAGATCGCATACGTCTCGCTCCGCGCACGGAAGAAATGTACTAGAACATCCACACACTTGAGGGGCTTGGCGTAACTAGATCT	1	1
1378	GGCACGGGAATCGCACTCCTC	GGCACGGGAgTCGCACTCCTC	1mis	TGTGGAAAGGACGAAACACCGGCACGGGAATCGCACTCCTGTTTTGAGACGAAGGATCCGCGACTGCACGACGTCTCGCTCCTAGTCTTGCGCACCCGTACTGGCACGGGAGTCGCACTCCTCGGCTTGGCGTAACTAGATCT	0.738793	0.988255
1379	GCTGAGCCGTGAATTCAACGA	GCcGAGCCGTGAATTCAACGA	1mis	TGTGGAAAGGACGAAACACCGCTGAGCCGTGAATTCAACGGTTTTGAGACGAAGGATCTAGAGGTGTTAACCGTCTCGCTCCCTTCGAATGGACAAGGTACTGCCGAGCCGTGAATTCAACGAGGCTTGGCGTAACTAGATCT	0.69343	0.978542
1380	GTCACTCGTCATGATGTCGCT	GTCACTtGTCATGATGTCGCT	1mis	TGTGGAAAGGACGAAACACCGTCACTCGTCATGATGTCGCGTTTTGAGACGAAGGATCTCCTGATGAATCTCGTCTCGCTCCTATCCTGTGGAGCGTGTACTGTCACTTGTCATGATGTCGCTGGCTTGGCGTAACTAGATCT	0.758429	0.953102
1381	GCCTGAACCGGACCCCGACGG	GCCTGtACCGGACCCCGACGG	1mis	TGTGGAAAGGACGAAACACCGCCTGAACCGGACCCCGACGGTTTTGAGACGAAGGATCTTGCTATGTATGCCGTCTCGCTCCCGAGTTCGTTCGTGAGTACTGCCTGTACCGGACCCCGACGGGGCTTGGCGTAACTAGATCT	0.637768	0.972428
1382	GTCACGTTGTTAGCCAACCTG	GTCACGTgGTTAGCCAACCTG	1mis	TGTGGAAAGGACGAAACACCGTCACGTTGTTAGCCAACCTGTTTTGAGACGAAGGATGAGCGATACCAAGGCGTCTCGCTCCTCGGATTTCCTCATGGTACTGTCACGTGGTTAGCCAACCTGGGCTTGGCGTAACTAGATCT	0.726267	0.95849
1383	GTCTGCTGTGCGGATCAACGG	GTaTGCTGTGCGGATCAACGG	1mis	TGTGGAAAGGACGAAACACCGTCTGCTGTGCGGATCAACGGTTTTGAGACGAAGGATGAGTGTATACCTACCGTCTCGCTCCGTCTACCCAAACAGCGTACTGTATGCTGTGCGGATCAACGGGGCTTGGCGTAACTAGATCT	0.431016	0.630314
1384	ACTAGCTCTTCGCATAACTGG	ACTAGCTCTcCGCATAACTGG	1mis	TGTGGAAAGGACGAAACACCACTAGCTCTTCGCATAACTGGTTTTGAGACGAAGGATGATCTCGTCATTCCCGTCTCGCTCCGCCTTAGTTAGTTGAGTACTACTAGCTCTCCGCATAACTGGGGCTTGGCGTAACTAGATCT	/	/
1385	GCCCAGCGAGTCGTTGCCGGG	GCCCAGCGAGTCGTTcCCGGG	1mis	TGTGGAAAGGACGAAACACCGCCCAGCGAGTCGTTGCCGGGTTTTGAGACGAAGGATGTCAATCATGTAACCGTCTCGCTCCGACACGGGAATATAAGTACTGCCCAGCGAGTCGTTCCCGGGGGCTTGGCGTAACTAGATCT	0.104299	0.117543
1386	GATCTTCTGACTAGGTCGAGT	GATCTTCTaACTAGGTCGAGT	1mis	TGTGGAAAGGACGAAACACCGATCTTCTGACTAGGTCGAGGTTTTGAGACGAAGGATGTTGGTCATTGATTCGTCTCGCTCCTGGACTCCTGTCTTAGTACTGATCTTCTAACTAGGTCGAGTGGCTTGGCGTAACTAGATCT	0.781996	1
1387	GCGCCCCGTAGACAGCTACGC	GCGCCtCGTAGACAGCTACGC	1mis	TGTGGAAAGGACGAAACACCGCGCCCCGTAGACAGCTACGGTTTTGAGACGAAGGATTAGCTGCATCAAGACGTCTCGCTCCGACATGTATTGCGCCGTACTGCGCCTCGTAGACAGCTACGCGGCTTGGCGTAACTAGATCT	/	/
1388	GTGCACCGGTTGCTCCGCAAG	GTGCACCGGTTGtTCCGCAAG	1mis	TGTGGAAAGGACGAAACACCGTGCACCGGTTGCTCCGCAAGTTTTGAGACGAAGGATTAGTCCACAGAGAACGTCTCGCTCCGCAGAGGGCTATTATGTACTGTGCACCGGTTGTTCCGCAAGGGCTTGGCGTAACTAGATCT	/	/
1389	GACACCCATCCGTGAACCCCA	GACAtCCATCCGTGAACCCCA	1mis	TGTGGAAAGGACGAAACACCGACACCCATCCGTGAACCCCGTTTTGAGACGAAGGATTATACAGACACTCCCGTCTCGCTCCGCACCGTCTGCAGTGGTACTGACATCCATCCGTGAACCCCAGGCTTGGCGTAACTAGATCT	0.819791	0.995587
1390	AAGGCTCAGTCCCCACCTCTG	AAGGCaCAGTCCCCACCTCTG	1mis	TGTGGAAAGGACGAAACACCAAGGCTCAGTCCCCACCTCTGTTTTGAGACGAAGGATTATTAGGTGGAGTCCGTCTCGCTCCGGTCTCTGGAAGTTCGTACTAAGGCACAGTCCCCACCTCTGGGCTTGGCGTAACTAGATCT	0.920809	0.970138
1391	ATCAGCTCTCCACTGATGCCT	ATCAGCTCTCCAaTGATGCCT	1mis	TGTGGAAAGGACGAAACACCATCAGCTCTCCACTGATGCCGTTTTGAGACGAAGGATTCAGTGTCAAGAAGCGTCTCGCTCCGCTCGGCACCATTAAGTACTATCAGCTCTCCAATGATGCCTGGCTTGGCGTAACTAGATCT	0.851146	0.984137
1392	ATAACGACCACAGTAAGCATC	ATAACGACCACAGTAAaCATC	1mis	TGTGGAAAGGACGAAACACCATAACGACCACAGTAAGCATGTTTTGAGACGAAGGATTCGGATAGTAGTTCCGTCTCGCTCCTACCGCAGAGAGGAAGTACTATAACGACCACAGTAAACATCGGCTTGGCGTAACTAGATCT	/	/
1393	GCATGACTCTTTCCAGAATGT	GCATGcCTCTTTCCAGAATGT	1mis	TGTGGAAAGGACGAAACACCGCATGACTCTTTCCAGAATGGTTTTGAGACGAAGGATTCGGATTAGTCAGACGTCTCGCTCCGACAAGTCTGTGACAGTACTGCATGCCTCTTTCCAGAATGTGGCTTGGCGTAACTAGATCT	0.497969	0.877081
1394	ACACCATAATTGGATCGCTGT	ACACCATAATTGGATCGCgGT	1mis	TGTGGAAAGGACGAAACACCACACCATAATTGGATCGCTGGTTTTGAGACGAAGGATTCGGCGCGCGAGATCGTCTCGCTCCTGAAGCCTGTATACTGTACTACACCATAATTGGATCGCGGTGGCTTGGCGTAACTAGATCT	/	/
1395	GCTGACCGCAGCGCACTGCGT	GCTGACCGCAGCGCAaTGCGT	1mis	TGTGGAAAGGACGAAACACCGCTGACCGCAGCGCACTGCGGTTTTGAGACGAAGGATTGTGAGGATGAGCTCGTCTCGCTCCGGGAGCAAAGCACATGTACTGCTGACCGCAGCGCAATGCGTGGCTTGGCGTAACTAGATCT	0.502584	0.96491
1396	ACTCACCAGTCTTCGACAGAA	ACTCAtCAGTCTTCGACAGAA	1mis	TGTGGAAAGGACGAAACACCACTCACCAGTCTTCGACAGAGTTTTGAGACGAAGGCAAGCCGACAGATTAACGTCTCGCTCCTGACCTCACCATGCCGTACTACTCATCAGTCTTCGACAGAAGGCTTGGCGTAACTAGATCT	/	/
1397	AGATCTGGACCACAGGAAGAT	AGATCTGGACCACAaGAAGAT	1mis	TGTGGAAAGGACGAAACACCAGATCTGGACCACAGGAAGAGTTTTGAGACGAAGGCAATAATTCTACTGCACGTCTCGCTCCTCTCCTGGTCCCTCGGTACTAGATCTGGACCACAAGAAGATGGCTTGGCGTAACTAGATCT	/	/
1398	GGGCCGAAACCAGCAGACGTA	GGGCCGAAACCAGCAcACGTA	1mis	TGTGGAAAGGACGAAACACCGGGCCGAAACCAGCAGACGTGTTTTGAGACGAAGGCAATGGTAACACTCACCGTCTCGCTCCTCGAAGTAGCGGACCGTACTGGGCCGAAACCAGCACACGTAGGCTTGGCGTAACTAGATCT	/	/
1399	GCTCCGGAATTCATACCTAGT	GCTCCGGAATTCATACaTAGT	1mis	TGTGGAAAGGACGAAACACCGCTCCGGAATTCATACCTAGGTTTTGAGACGAAGGCAATTACTTGACTTACCGTCTCGCTCCTTCACAAATCCGTGAGTACTGCTCCGGAATTCATACATAGTGGCTTGGCGTAACTAGATCT	/	/
1400	ATCAGCTCTCCACTGATGCCT	ATCcGCTCTCCACTGATGCCT	1mis	TGTGGAAAGGACGAAACACCATCAGCTCTCCACTGATGCCGTTTTGAGACGAAGGCACAGGCTTCGGTATCCGTCTCGCTCCGATGAGAGGAAACTTGTACTATCCGCTCTCCACTGATGCCTGGCTTGGCGTAACTAGATCT	0.819379	0.947407
1401	AGTCGACAGCAACTTCCAGTG	AGTCGcCAGCAACTTCCAGTG	1mis	TGTGGAAAGGACGAAACACCAGTCGACAGCAACTTCCAGTGTTTTGAGACGAAGGCACATGGTATCGACCACGTCTCGCTCCGCTCTATGGGCCGGTGTACTAGTCGCCAGCAACTTCCAGTGGGCTTGGCGTAACTAGATCT	/	/
1402	ATGTGACTGGAGCAGCAACGG	ATGTGACTtGAGCAGCAACGG	1mis	TGTGGAAAGGACGAAACACCATGTGACTGGAGCAGCAACGGTTTTGAGACGAAGGCACCTCAACTGAATGACGTCTCGCTCCGCATTTCGACTATTTGTACTATGTGACTTGAGCAGCAACGGGGCTTGGCGTAACTAGATCT	0.712044	0.98074
1403	GATGGCCCCACATCTGACAGT	GATGGCCCCACtTCTGACAGT	1mis	TGTGGAAAGGACGAAACACCGATGGCCCCACATCTGACAGGTTTTGAGACGAAGGCACTACTCAGTCGGCTCGTCTCGCTCCCTCGGAGGACTCTGCGTACTGATGGCCCCACTTCTGACAGTGGCTTGGCGTAACTAGATCT	0.616147	0.743626
1404	ATGCTTGGCTTGAGGATCCGG	ATGCTTGGCTcGAGGATCCGG	1mis	TGTGGAAAGGACGAAACACCATGCTTGGCTTGAGGATCCGGTTTTGAGACGAAGGCACTGATCGAACTACCCGTCTCGCTCCTTGAGATAGCGAGCTGTACTATGCTTGGCTCGAGGATCCGGGGCTTGGCGTAACTAGATCT	0.468939	0.936617
1405	GGAGGTCCCTCAAGTCTCCGG	GGAGtTCCCTCAAGTCTCCGG	1mis	TGTGGAAAGGACGAAACACCGGAGGTCCCTCAAGTCTCCGGTTTTGAGACGAAGGCAGAATTACACTTCACCGTCTCGCTCCCGCAGCTGTCAAGAGGTACTGGAGTTCCCTCAAGTCTCCGGGGCTTGGCGTAACTAGATCT	/	/
1406	AGTCCCTCAACAGTAATGATG	AGTgCCTCAACAGTAATGATG	1mis	TGTGGAAAGGACGAAACACCAGTCCCTCAACAGTAATGATGTTTTGAGACGAAGGCAGCTATTCCGTATCTCGTCTCGCTCCTCATGCCACAGTTTCGTACTAGTGCCTCAACAGTAATGATGGGCTTGGCGTAACTAGATCT	0.821854	1
1407	GGGACTCCGCGAAGGAGTGAC	GGGACTCCcCGAAGGAGTGAC	1mis	TGTGGAAAGGACGAAACACCGGGACTCCGCGAAGGAGTGAGTTTTGAGACGAAGGCAGCTTCCTAATCTGGCGTCTCGCTCCCGCCCTAGGCATTCTGTACTGGGACTCCCCGAAGGAGTGACGGCTTGGCGTAACTAGATCT	/	/
1408	GTGTCCATCTGACTTCACAAA	GTGTCCATCTGACTTCACAcA	1mis	TGTGGAAAGGACGAAACACCGTGTCCATCTGACTTCACAAGTTTTGAGACGAAGGCAGGACTCTGCGAAGTCGTCTCGCTCCTCGTGAACCCGTGGCGTACTGTGTCCATCTGACTTCACACAGGCTTGGCGTAACTAGATCT	0.775479	0.99697
1409	GAGTGTCCCATATCCGCCCGG	GAGTGTCCaATATCCGCCCGG	1mis	TGTGGAAAGGACGAAACACCGAGTGTCCCATATCCGCCCGGTTTTGAGACGAAGGCATACTTACGTTCTACCGTCTCGCTCCCGAATTGGCCATCACGTACTGAGTGTCCAATATCCGCCCGGGGCTTGGCGTAACTAGATCT	0.659562	1
1410	GGACATTCTAATCAACAACGC	GGACATTCTAATCAACAAaGC	1mis	TGTGGAAAGGACGAAACACCGGACATTCTAATCAACAACGGTTTTGAGACGAAGGCATATCGCTAGTATCACGTCTCGCTCCCTACGGACGAGCCCTGTACTGGACATTCTAATCAACAAAGCGGCTTGGCGTAACTAGATCT	/	/
1411	GCTGACGCGCGCCTTCCAGTG	GCTGACcCGCGCCTTCCAGTG	1mis	TGTGGAAAGGACGAAACACCGCTGACGCGCGCCTTCCAGTGTTTTGAGACGAAGGCATATTGACAATCGTTCGTCTCGCTCCGGGAGCATCATTGATGTACTGCTGACCCGCGCCTTCCAGTGGGCTTGGCGTAACTAGATCT	/	/
1412	GATGGTTCGGGGCAGAAACTG	GATGGTTCGGtGCAGAAACTG	1mis	TGTGGAAAGGACGAAACACCGATGGTTCGGGGCAGAAACTGTTTTGAGACGAAGGCATTACTATCCGTGTACGTCTCGCTCCCGACCGGACCAGTCTGTACTGATGGTTCGGTGCAGAAACTGGGCTTGGCGTAACTAGATCT	/	/
1413	AAGGCTACTATCCCGATGAAC	AAGGCTACTtTCCCGATGAAC	1mis	TGTGGAAAGGACGAAACACCAAGGCTACTATCCCGATGAAGTTTTGAGACGAAGGCATTCACTGCACGTGCCGTCTCGCTCCTCATGCATTCTTCGGGTACTAAGGCTACTTTCCCGATGAACGGCTTGGCGTAACTAGATCT	0.425848	0.98057
1414	ACAGACTTCGCCATGCAGGTG	ACAGACTTCGCCATGCAGGgG	1mis	TGTGGAAAGGACGAAACACCACAGACTTCGCCATGCAGGTGTTTTGAGACGAAGGCCACGGTAATACGTAGCGTCTCGCTCCGTACGGTAGCCAGGTGTACTACAGACTTCGCCATGCAGGGGGGCTTGGCGTAACTAGATCT	/	/
1415	GGAGGTCCCTCAAGTCTCCGG	GGAGGTCCCgCAAGTCTCCGG	1mis	TGTGGAAAGGACGAAACACCGGAGGTCCCTCAAGTCTCCGGTTTTGAGACGAAGGCCACTTATGGACAATTCGTCTCGCTCCCTATGCAAACCAAGGGTACTGGAGGTCCCGCAAGTCTCCGGGGCTTGGCGTAACTAGATCT	/	/
1416	AGCCCCTGCCGCCGTCGACGG	AGCCCCTGCCGCCGTaGACGG	1mis	TGTGGAAAGGACGAAACACCAGCCCCTGCCGCCGTCGACGGTTTTGAGACGAAGGCCATATAGAATCGTATCGTCTCGCTCCTGAGTGGTACCATAGGTACTAGCCCCTGCCGCCGTAGACGGGGCTTGGCGTAACTAGATCT	/	/
1417	ATGGCCAGGTAGCCCGACCAA	ATGGCCAGGgAGCCCGACCAA	1mis	TGTGGAAAGGACGAAACACCATGGCCAGGTAGCCCGACCAGTTTTGAGACGAAGGCCGTCGGCGTTACATTCGTCTCGCTCCTACGCATCAGTGCTGGTACTATGGCCAGGGAGCCCGACCAAGGCTTGGCGTAACTAGATCT	/	/
1418	GGTCACCAGAAAGACCTACAG	GGTCACCtGAAAGACCTACAG	1mis	TGTGGAAAGGACGAAACACCGGTCACCAGAAAGACCTACAGTTTTGAGACGAAGGCCGTCGTATTCGCACTCGTCTCGCTCCTTGCCTAGATAAGCTGTACTGGTCACCTGAAAGACCTACAGGGCTTGGCGTAACTAGATCT	/	/
1419	GACCCTTGGGAGGAATGCATG	GACCCTTGGGAGGAATGCAaG	1mis	TGTGGAAAGGACGAAACACCGACCCTTGGGAGGAATGCATGTTTTGAGACGAAGGCCTAGGTGTTAGATCACGTCTCGCTCCTCTACGGGCCCACGAGTACTGACCCTTGGGAGGAATGCAAGGGCTTGGCGTAACTAGATCT	0.723155	0.939399
1420	GAAAACGATTCGCTTCTCCCA	GAAAACGATTgGCTTCTCCCA	1mis	TGTGGAAAGGACGAAACACCGAAAACGATTCGCTTCTCCCGTTTTGAGACGAAGGCCTATGAGAGTGATGGCGTCTCGCTCCGGCAGCAACTTATGAGTACTGAAAACGATTGGCTTCTCCCAGGCTTGGCGTAACTAGATCT	/	/
1421	ACCCGCCAGTAGCTAACACCT	ACCCGCCtGTAGCTAACACCT	1mis	TGTGGAAAGGACGAAACACCACCCGCCAGTAGCTAACACCGTTTTGAGACGAAGGCCTCCACCTAAGAATGCGTCTCGCTCCGGAACTGTGCACCAGGTACTACCCGCCTGTAGCTAACACCTGGCTTGGCGTAACTAGATCT	0.657168	0.997782
1422	ACCACCGCGTCCACGCTGCGG	ACgACCGCGTCCACGCTGCGG	1mis	TGTGGAAAGGACGAAACACCACCACCGCGTCCACGCTGCGGTTTTGAGACGAAGGCCTCTCTCCTAGTCATCGTCTCGCTCCGGAACCGAGGAGCCAGTACTACGACCGCGTCCACGCTGCGGGGCTTGGCGTAACTAGATCT	0.555219	0.822547
1423	ATAGTTCCTACGATTACGCGG	ATAGTTCCTACGATgACGCGG	1mis	TGTGGAAAGGACGAAACACCATAGTTCCTACGATTACGCGGTTTTGAGACGAAGGCGAATTGCGAGGTTATCGTCTCGCTCCGCCCTACAGCGACGTGTACTATAGTTCCTACGATGACGCGGGGCTTGGCGTAACTAGATCT	/	/
1424	GCTCAGCCTCTAGTACCTCCA	GCTCAGCCTCTAGTACtTCCA	1mis	TGTGGAAAGGACGAAACACCGCTCAGCCTCTAGTACCTCCGTTTTGAGACGAAGGCGAGCGCAACTCTGATCGTCTCGCTCCTGGCCAGGAAGGGACGTACTGCTCAGCCTCTAGTACTTCCAGGCTTGGCGTAACTAGATCT	0.689208	0.982922
1425	AGCGACGAGGGCAATCTCCGA	AGCGACGAGGGCAAaCTCCGA	1mis	TGTGGAAAGGACGAAACACCAGCGACGAGGGCAATCTCCGGTTTTGAGACGAAGGCGAGCGTAAGGATATACGTCTCGCTCCGGAGATCGTACACCGGTACTAGCGACGAGGGCAAACTCCGAGGCTTGGCGTAACTAGATCT	1	1
1426	AGGTACACCAGCATGATGAGT	AGGTACACCAGCAaGATGAGT	1mis	TGTGGAAAGGACGAAACACCAGGTACACCAGCATGATGAGGTTTTGAGACGAAGGCGAGTCAGTCATGTACCGTCTCGCTCCGGAGTCAGCATCTGGGTACTAGGTACACCAGCAAGATGAGTGGCTTGGCGTAACTAGATCT	/	/
1427	GGGCGCCAAGGGTAACCAGGG	GGGCGCCAAGGGTAcCCAGGG	1mis	TGTGGAAAGGACGAAACACCGGGCGCCAAGGGTAACCAGGGTTTTGAGACGAAGGCGAGTGGAGTTATGGACGTCTCGCTCCGTCACCTAAGTGGTCGTACTGGGCGCCAAGGGTACCCAGGGGGCTTGGCGTAACTAGATCT	/	/
1428	ACGTTACCTTTACTCCCCGGG	ACGTTACCTTTACTCCCCtGG	1mis	TGTGGAAAGGACGAAACACCACGTTACCTTTACTCCCCGGGTTTTGAGACGAAGGCGATAATCTGAATTAGCGTCTCGCTCCGGTGCTTGGTGATAAGTACTACGTTACCTTTACTCCCCTGGGGCTTGGCGTAACTAGATCT	0.673873	0.953612
1429	GGCCTCTCGGTACCAGAAGTA	GGCCTCTCGGTACtAGAAGTA	1mis	TGTGGAAAGGACGAAACACCGGCCTCTCGGTACCAGAAGTGTTTTGAGACGAAGGCGATCGTGTCTATATTCGTCTCGCTCCCTCCAACAGCTTATCGTACTGGCCTCTCGGTACTAGAAGTAGGCTTGGCGTAACTAGATCT	0.764309	0.981019
1430	GGTACACGGCAGTCTGGTAGG	GGTACACGGCAGTCTcGTAGG	1mis	TGTGGAAAGGACGAAACACCGGTACACGGCAGTCTGGTAGGTTTTGAGACGAAGGCGATGCGCTTCAGACACGTCTCGCTCCTATAGGAGGTCACTGGTACTGGTACACGGCAGTCTCGTAGGGGCTTGGCGTAACTAGATCT	/	/
1431	GAGATCTCCGACCAGTCTGGG	GAGATCTCCGACCgGTCTGGG	1mis	TGTGGAAAGGACGAAACACCGAGATCTCCGACCAGTCTGGGTTTTGAGACGAAGGCGCAAGTTCCTACAGTCGTCTCGCTCCGTGAACGCGGGTGAGGTACTGAGATCTCCGACCGGTCTGGGGGCTTGGCGTAACTAGATCT	/	/
1432	GCTCCTACCATTAGAAGGGCT	GCTCCTACCATTAGAtGGGCT	1mis	TGTGGAAAGGACGAAACACCGCTCCTACCATTAGAAGGGCGTTTTGAGACGAAGGCGCCAATCTGAGTAGTCGTCTCGCTCCTGGCGAGACCTGTGAGTACTGCTCCTACCATTAGATGGGCTGGCTTGGCGTAACTAGATCT	0.326708	0.432035
1433	GATCGCTACTACGACCCCAAC	GATCcCTACTACGACCCCAAC	1mis	TGTGGAAAGGACGAAACACCGATCGCTACTACGACCCCAAGTTTTGAGACGAAGGCGCCTATCTAGAATCCCGTCTCGCTCCTTACCAGACGCAAAGGTACTGATCCCTACTACGACCCCAACGGCTTGGCGTAACTAGATCT	0.854137	0.998462
1434	AATGTTTCAGTCATCCTGTGT	AATGTTTCAGTCATCCaGTGT	1mis	TGTGGAAAGGACGAAACACCAATGTTTCAGTCATCCTGTGGTTTTGAGACGAAGGCGCGAATTCTCCTATTCGTCTCGCTCCGAGGGAGCTCCAAGGGTACTAATGTTTCAGTCATCCAGTGTGGCTTGGCGTAACTAGATCT	0.816085	0.996601
1435	GGTGCTGAGTCTTTCTCGAAG	GGaGCTGAGTCTTTCTCGAAG	1mis	TGTGGAAAGGACGAAACACCGGTGCTGAGTCTTTCTCGAAGTTTTGAGACGAAGGCGGTATACGAAGACTGCGTCTCGCTCCTATCACAGCATTGCAGTACTGGAGCTGAGTCTTTCTCGAAGGGCTTGGCGTAACTAGATCT	/	/
1436	GCCTCTAAGGAGAACAGTGAA	GCCTCTAAGGtGAACAGTGAA	1mis	TGTGGAAAGGACGAAACACCGCCTCTAAGGAGAACAGTGAGTTTTGAGACGAAGGCGTAGAACACAGTATCCGTCTCGCTCCTAGCTTGTATTCTTGGTACTGCCTCTAAGGTGAACAGTGAAGGCTTGGCGTAACTAGATCT	0.883437	1
1437	GCCACCCTTTCTAGTCTAATA	GCCACCCaTTCTAGTCTAATA	1mis	TGTGGAAAGGACGAAACACCGCCACCCTTTCTAGTCTAATGTTTTGAGACGAAGGCGTAGACACTAACGTACGTCTCGCTCCGTTCCGAAATCTCAAGTACTGCCACCCATTCTAGTCTAATAGGCTTGGCGTAACTAGATCT	/	/
1438	GAGGCTCACTGTCAGCCGGTA	GgGGCTCACTGTCAGCCGGTA	1mis	TGTGGAAAGGACGAAACACCGAGGCTCACTGTCAGCCGGTGTTTTGAGACGAAGGCGTAGGTGGAACGAATCGTCTCGCTCCGCCCAGACCCAGATCGTACTGGGGCTCACTGTCAGCCGGTAGGCTTGGCGTAACTAGATCT	0.993924	1
1439	ATTGGGTCCTCCCAATACAGT	ATTGGGTCtTCCCAATACAGT	1mis	TGTGGAAAGGACGAAACACCATTGGGTCCTCCCAATACAGGTTTTGAGACGAAGGCGTATGTTCCGCCGTTCGTCTCGCTCCGCTTAGCGAGGCACAGTACTATTGGGTCTTCCCAATACAGTGGCTTGGCGTAACTAGATCT	0.489619	0.948848
1440	AGCACCACGTTGACTCGCAGC	AGCACCACGaTGACTCGCAGC	1mis	TGTGGAAAGGACGAAACACCAGCACCACGTTGACTCGCAGGTTTTGAGACGAAGGCGTCCGGAGCCATTCCCGTCTCGCTCCTCTGCATTCTTCGTTGTACTAGCACCACGATGACTCGCAGCGGCTTGGCGTAACTAGATCT	0.849255	1
1441	AAGATCCCACCACTGCAAGCA	AAGATCCCACCgCTGCAAGCA	1mis	TGTGGAAAGGACGAAACACCAAGATCCCACCACTGCAAGCGTTTTGAGACGAAGGCGTGAGGTATGCTGTTCGTCTCGCTCCTCTCTAATCAAGGACGTACTAAGATCCCACCGCTGCAAGCAGGCTTGGCGTAACTAGATCT	/	/
1442	AGTCGACAGCAACTTCCAGTG	AGTCtACAGCAACTTCCAGTG	1mis	TGTGGAAAGGACGAAACACCAGTCGACAGCAACTTCCAGTGTTTTGAGACGAAGGCGTTATCAGATTGGTACGTCTCGCTCCGAAAGACTTGTGCGTGTACTAGTCTACAGCAACTTCCAGTGGGCTTGGCGTAACTAGATCT	/	/
1443	AGAGGCCTGTAAATCACCCAA	AGAGGCCTGTcAATCACCCAA	1mis	TGTGGAAAGGACGAAACACCAGAGGCCTGTAAATCACCCAGTTTTGAGACGAAGGCTACTTCCTAATGCGACGTCTCGCTCCGTTCCATGGACCAGTGTACTAGAGGCCTGTCAATCACCCAAGGCTTGGCGTAACTAGATCT	/	/
1444	GGGCCGCACTCACGAAACGCT	GGGCCGgACTCACGAAACGCT	1mis	TGTGGAAAGGACGAAACACCGGGCCGCACTCACGAAACGCGTTTTGAGACGAAGGCTATCATACAGATGAACGTCTCGCTCCTCGAATGGGCACTTCGTACTGGGCCGGACTCACGAAACGCTGGCTTGGCGTAACTAGATCT	0.89489	0.905502
1445	GATCTAACCTGATTGATCCAA	GATCTAACCgGATTGATCCAA	1mis	TGTGGAAAGGACGAAACACCGATCTAACCTGATTGATCCAGTTTTGAGACGAAGGCTATCCAAGATCTGTGCGTCTCGCTCCTGGACAAATGAGTGAGTACTGATCTAACCGGATTGATCCAAGGCTTGGCGTAACTAGATCT	/	/
1446	GCTGCAGAGTGTGGAATACGT	GCTGCAGAGTGTGGAAaACGT	1mis	TGTGGAAAGGACGAAACACCGCTGCAGAGTGTGGAATACGGTTTTGAGACGAAGGCTATGCAGGCTTGATACGTCTCGCTCCTCCAGCTGTACGTCCGTACTGCTGCAGAGTGTGGAAAACGTGGCTTGGCGTAACTAGATCT	/	/
1447	GCAGATCCAAATCCAGACCGT	GCAGATCCAAATaCAGACCGT	1mis	TGTGGAAAGGACGAAACACCGCAGATCCAAATCCAGACCGGTTTTGAGACGAAGGCTATTCGCGGACGTTACGTCTCGCTCCCTTCTCGCGAACCTGGTACTGCAGATCCAAATACAGACCGTGGCTTGGCGTAACTAGATCT	/	/
1448	GAGCCCGGGAAAGTGTGACCA	GAGCCCGGGAAAGTGTtACCA	1mis	TGTGGAAAGGACGAAACACCGAGCCCGGGAAAGTGTGACCGTTTTGAGACGAAGGCTCCGAGATCGCATAACGTCTCGCTCCTCTGAACGCCTCCTGGTACTGAGCCCGGGAAAGTGTTACCAGGCTTGGCGTAACTAGATCT	/	/
1449	AGGACTTCCTGGCAGGACAAG	AGGACcTCCTGGCAGGACAAG	1mis	TGTGGAAAGGACGAAACACCAGGACTTCCTGGCAGGACAAGTTTTGAGACGAAGGCTCCTCCTCTAACGGACGTCTCGCTCCGCGTGTGGTTGATTCGTACTAGGACCTCCTGGCAGGACAAGGGCTTGGCGTAACTAGATCT	0.996273	0.996273
1450	ATGACCAGGACGTGAGAACCA	ATGACCAGGACGTGAGAAgCA	1mis	TGTGGAAAGGACGAAACACCATGACCAGGACGTGAGAACCGTTTTGAGACGAAGGCTCCTCTATCATTCCTCGTCTCGCTCCGTACATATACACGCTGTACTATGACCAGGACGTGAGAAGCAGGCTTGGCGTAACTAGATCT	/	/
1451	GCCCAGTGTCCACGTTCCAGC	GCCCgGTGTCCACGTTCCAGC	1mis	TGTGGAAAGGACGAAACACCGCCCAGTGTCCACGTTCCAGGTTTTGAGACGAAGGCTCGTGCACAGGTGCGCGTCTCGCTCCTGGATCGCCGGGTCTGTACTGCCCGGTGTCCACGTTCCAGCGGCTTGGCGTAACTAGATCT	0.744441	0.866361
1452	GGGTATCATACCTTTGAACCA	GGGTtTCATACCTTTGAACCA	1mis	TGTGGAAAGGACGAAACACCGGGTATCATACCTTTGAACCGTTTTGAGACGAAGGCTCGTTAGGCGTTGAACGTCTCGCTCCGCTTCACTGTCGGTCGTACTGGGTTTCATACCTTTGAACCAGGCTTGGCGTAACTAGATCT	0.727947	0.995239
1453	GGGAGGCAAAGCTCGCGCCAA	GGGAGGCAAAGCTtGCGCCAA	1mis	TGTGGAAAGGACGAAACACCGGGAGGCAAAGCTCGCGCCAGTTTTGAGACGAAGGCTGAATTAGTTCACTACGTCTCGCTCCGCTCAGCTGGCTTGGGTACTGGGAGGCAAAGCTTGCGCCAAGGCTTGGCGTAACTAGATCT	/	/
1454	GGTCGTGTCCTTCGTCGTCGG	GGTCGTGTCCTTCGTCGTgGG	1mis	TGTGGAAAGGACGAAACACCGGTCGTGTCCTTCGTCGTCGGTTTTGAGACGAAGGCTGCTAAGTACTCTTCCGTCTCGCTCCTTGTGGCATACCATAGTACTGGTCGTGTCCTTCGTCGTGGGGGCTTGGCGTAACTAGATCT	0.317944	0.361498
1455	AACCAGTACGTGAGGGACCAG	AAaCAGTACGTGAGGGACCAG	1mis	TGTGGAAAGGACGAAACACCAACCAGTACGTGAGGGACCAGTTTTGAGACGAAGGCTGGACAAGTCCGGCGCGTCTCGCTCCTCTTGGCTAACGGACGTACTAAACAGTACGTGAGGGACCAGGGCTTGGCGTAACTAGATCT	/	/
1456	AGTCGCCAAAGGAGTCTGCGG	AGTCGCCcAAGGAGTCTGCGG	1mis	TGTGGAAAGGACGAAACACCAGTCGCCAAAGGAGTCTGCGGTTTTGAGACGAAGGCTGTCATTGGAGATGTCGTCTCGCTCCTTATTAGGCACAGGGGTACTAGTCGCCCAAGGAGTCTGCGGGGCTTGGCGTAACTAGATCT	/	/
1457	AGCATCATACACCTGACCTGG	AGCATCATACACCTGACCTaG	1mis	TGTGGAAAGGACGAAACACCAGCATCATACACCTGACCTGGTTTTGAGACGAAGGCTGTCCACAATTCAGCCGTCTCGCTCCGTTGTAAGGCAAGCTGTACTAGCATCATACACCTGACCTAGGGCTTGGCGTAACTAGATCT	0.987812	0.998573
1458	GAGGGTCCAGTGTCCAACCAG	GAGGGTCCAGTGTCtAACCAG	1mis	TGTGGAAAGGACGAAACACCGAGGGTCCAGTGTCCAACCAGTTTTGAGACGAAGGCTGTGAAGTTGCCGGCCGTCTCGCTCCCTCGCTGTCGGCATTGTACTGAGGGTCCAGTGTCTAACCAGGGCTTGGCGTAACTAGATCT	0.9775	0.985464
1459	GGGACCCCGCCGCCCACCAGG	GGGACCCCGCaGCCCACCAGG	1mis	TGTGGAAAGGACGAAACACCGGGACCCCGCCGCCCACCAGGTTTTGAGACGAAGGCTGTGTATATTACGTACGTCTCGCTCCCTCGATTCGTGATCTGTACTGGGACCCCGCAGCCCACCAGGGGCTTGGCGTAACTAGATCT	/	/
1460	GTCCAACATAGGATCCTCCAA	GTCCAACATAGGATCCgCCAA	1mis	TGTGGAAAGGACGAAACACCGTCCAACATAGGATCCTCCAGTTTTGAGACGAAGGCTTACTAGCCGTCCGTCGTCTCGCTCCGAGAGATGCGAAGCTGTACTGTCCAACATAGGATCCGCCAAGGCTTGGCGTAACTAGATCT	0.955471	0.989595
1461	GGCACGCTAATGTTATACTGA	GGCACGCTcATGTTATACTGA	1mis	TGTGGAAAGGACGAAACACCGGCACGCTAATGTTATACTGGTTTTGAGACGAAGGCTTACTTAATAGCCGGCGTCTCGCTCCTAGTCTCAATCGAGTGTACTGGCACGCTCATGTTATACTGAGGCTTGGCGTAACTAGATCT	/	/
1462	ACCTCTCAGGAAGACGGACTT	ACCTCTCAGGAAGAgGGACTT	1mis	TGTGGAAAGGACGAAACACCACCTCTCAGGAAGACGGACTGTTTTGAGACGAAGGCTTCGAATGACAAGGACGTCTCGCTCCTAATACACGGTGAGCGTACTACCTCTCAGGAAGAGGGACTTGGCTTGGCGTAACTAGATCT	0.483454	0.872072
1463	AGTAACCTGATCCACTACCTG	AGTAACCTGATCgACTACCTG	1mis	TGTGGAAAGGACGAAACACCAGTAACCTGATCCACTACCTGTTTTGAGACGAAGGCTTGAACTGGCTGAATCGTCTCGCTCCGTGCAACCTAGAGATGTACTAGTAACCTGATCGACTACCTGGGCTTGGCGTAACTAGATCT	/	/
1464	ACTGTACTGACTCACCCCTCT	ACTGTACTGAtTCACCCCTCT	1mis	TGTGGAAAGGACGAAACACCACTGTACTGACTCACCCCTCGTTTTGAGACGAAGGCTTGCATGGAATAACACGTCTCGCTCCGGTGTGTGTACACCTGTACTACTGTACTGATTCACCCCTCTGGCTTGGCGTAACTAGATCT	/	/
1465	AGGGCCCGGCGCAATGACAGC	cGGGCCCGGCGCAATGACAGC	1mis	TGTGGAAAGGACGAAACACCAGGGCCCGGCGCAATGACAGGTTTTGAGACGAAGGTAACAGACCATTATCACGTCTCGCTCCGTAACGTAACCTCGCGTACTCGGGCCCGGCGCAATGACAGCGGCTTGGCGTAACTAGATCT	0.853423	0.966027
1466	GAGGCCCGGTACCGCCGAGAG	GAGGCCCGGTACaGCCGAGAG	1mis	TGTGGAAAGGACGAAACACCGAGGCCCGGTACCGCCGAGAGTTTTGAGACGAAGGTAACTGATCTGGAGCGCGTCTCGCTCCTAGAAGGGTGCACTTGTACTGAGGCCCGGTACAGCCGAGAGGGCTTGGCGTAACTAGATCT	0.809603	0.990642
1467	GTCCAGCCCCTGCTGCCAGGC	GTCCAGCCCaTGCTGCCAGGC	1mis	TGTGGAAAGGACGAAACACCGTCCAGCCCCTGCTGCCAGGGTTTTGAGACGAAGGTAAGACTGTGCTAATTCGTCTCGCTCCTGTCTGGCGCATTGAGTACTGTCCAGCCCATGCTGCCAGGCGGCTTGGCGTAACTAGATCT	/	/
1468	GGGCGAGGCAGCATTCACGCA	GcGCGAGGCAGCATTCACGCA	1mis	TGTGGAAAGGACGAAACACCGGGCGAGGCAGCATTCACGCGTTTTGAGACGAAGGTAAGAGTTCGAATACACGTCTCGCTCCTTGATCAGCCAATCAGTACTGCGCGAGGCAGCATTCACGCAGGCTTGGCGTAACTAGATCT	0.361449	0.722898
1469	GCCCTAGTACCACATTAGCGC	GCCCTAGTACCtCATTAGCGC	1mis	TGTGGAAAGGACGAAACACCGCCCTAGTACCACATTAGCGGTTTTGAGACGAAGGTAAGTCTGGCATTCCACGTCTCGCTCCTGGATGTTACACCGCGTACTGCCCTAGTACCTCATTAGCGCGGCTTGGCGTAACTAGATCT	/	/
1470	ACGACCCCGTGACTAACACGT	ACGACCCCGTtACTAACACGT	1mis	TGTGGAAAGGACGAAACACCACGACCCCGTGACTAACACGGTTTTGAGACGAAGGTAATACCGTATGAACACGTCTCGCTCCGTGTCTTCCTCTGCTGTACTACGACCCCGTTACTAACACGTGGCTTGGCGTAACTAGATCT	/	/
1471	AGGACCTCGGCATCTCGCAGG	AGGACCTCGGCATCTCcCAGG	1mis	TGTGGAAAGGACGAAACACCAGGACCTCGGCATCTCGCAGGTTTTGAGACGAAGGTAATCAAGTTAACCTGCGTCTCGCTCCGATCATTAGCACGGAGTACTAGGACCTCGGCATCTCCCAGGGGCTTGGCGTAACTAGATCT	0.928522	0.992814
1472	ACCCTCTGGCCAGGTTGACGT	ACCCTCTGGCaAGGTTGACGT	1mis	TGTGGAAAGGACGAAACACCACCCTCTGGCCAGGTTGACGGTTTTGAGACGAAGGTAATGTTCTGACATGACGTCTCGCTCCGGAAGAGGCCAACTAGTACTACCCTCTGGCAAGGTTGACGTGGCTTGGCGTAACTAGATCT	0.857463	1
1473	GACCCCATTCAACAAGCAGAA	GACCCCATTCAACAAGCAGtA	1mis	TGTGGAAAGGACGAAACACCGACCCCATTCAACAAGCAGAGTTTTGAGACGAAGGTAATTCAGGCTTAAGACGTCTCGCTCCGGCCGAGGACGATAGGTACTGACCCCATTCAACAAGCAGTAGGCTTGGCGTAACTAGATCT	/	/
1474	GACATCCGGCTGTCAAGAAGG	GACATCCGGCaGTCAAGAAGG	1mis	TGTGGAAAGGACGAAACACCGACATCCGGCTGTCAAGAAGGTTTTGAGACGAAGGTACAAGGCGATACTTACGTCTCGCTCCGGCCCGTGAACGATAGTACTGACATCCGGCAGTCAAGAAGGGGCTTGGCGTAACTAGATCT	/	/
1475	ACTGTACTGACTCACCCCTCT	ACgGTACTGACTCACCCCTCT	1mis	TGTGGAAAGGACGAAACACCACTGTACTGACTCACCCCTCGTTTTGAGACGAAGGTACACCTATAACTCGCCGTCTCGCTCCGTTACTGATCGCTGGGTACTACGGTACTGACTCACCCCTCTGGCTTGGCGTAACTAGATCT	0.441301	0.903045
1476	GGGAATTCCACGCACCATGTC	GGGAATTCCACGCACCATaTC	1mis	TGTGGAAAGGACGAAACACCGGGAATTCCACGCACCATGTGTTTTGAGACGAAGGTACAGTCTTAGGAATTCGTCTCGCTCCCTCGAATCGAGCTTGGTACTGGGAATTCCACGCACCATATCGGCTTGGCGTAACTAGATCT	0.455646	0.904424
1477	GACTCCTCTAGCTCTGTCAGT	GACTCCTCgAGCTCTGTCAGT	1mis	TGTGGAAAGGACGAAACACCGACTCCTCTAGCTCTGTCAGGTTTTGAGACGAAGGTAGAACAAGTCTAGTCCGTCTCGCTCCCTATCTCGCTGGGAAGTACTGACTCCTCGAGCTCTGTCAGTGGCTTGGCGTAACTAGATCT	0.902838	1
1478	GGCCAGCAGCTAGAATCCCTG	GaCCAGCAGCTAGAATCCCTG	1mis	TGTGGAAAGGACGAAACACCGGCCAGCAGCTAGAATCCCTGTTTTGAGACGAAGGTAGAAGGACAAGTAGCCGTCTCGCTCCTTCTCACAATGCAGAGTACTGACCAGCAGCTAGAATCCCTGGGCTTGGCGTAACTAGATCT	/	/
1479	GGACATTCTAATCAACAACGC	GGACATTCTAATgAACAACGC	1mis	TGTGGAAAGGACGAAACACCGGACATTCTAATCAACAACGGTTTTGAGACGAAGGTAGATCACTCCTCTAACGTCTCGCTCCCTACGGATTGCGCATGTACTGGACATTCTAATGAACAACGCGGCTTGGCGTAACTAGATCT	/	/
1480	GGCACGGGAATCGCACTCCTC	GGCACGGcAATCGCACTCCTC	1mis	TGTGGAAAGGACGAAACACCGGCACGGGAATCGCACTCCTGTTTTGAGACGAAGGTAGCATTCGATGTCCGCGTCTCGCTCCTCCGGTTGGGATCGCGTACTGGCACGGCAATCGCACTCCTCGGCTTGGCGTAACTAGATCT	0.68698	0.918947
1481	GCAACCACCAGTCTTCCACCC	GCAACCACCcGTCTTCCACCC	1mis	TGTGGAAAGGACGAAACACCGCAACCACCAGTCTTCCACCGTTTTGAGACGAAGGTAGGAAGGAGCCTCTGCGTCTCGCTCCTCACTATGGTATCCCGTACTGCAACCACCCGTCTTCCACCCGGCTTGGCGTAACTAGATCT	0.89043	0.984686
1482	GTGCATCCTGTACAAAGCGGA	GTGCATCCTGTcCAAAGCGGA	1mis	TGTGGAAAGGACGAAACACCGTGCATCCTGTACAAAGCGGGTTTTGAGACGAAGGTAGGAGGCAGTGTAAGCGTCTCGCTCCGAGCACTGTAATGGTGTACTGTGCATCCTGTCCAAAGCGGAGGCTTGGCGTAACTAGATCT	/	/
1483	GTGCGCGTGCAGGTCGCTCAG	GTGCGCGgGCAGGTCGCTCAG	1mis	TGTGGAAAGGACGAAACACCGTGCGCGTGCAGGTCGCTCAGTTTTGAGACGAAGGTAGGATCTGCCAGTGCCGTCTCGCTCCGTCTGGTGTTGCTGAGTACTGTGCGCGGGCAGGTCGCTCAGGGCTTGGCGTAACTAGATCT	/	/
1484	GGCATTCTTATAACACCACGT	GGCATTCTTATAACACCACcT	1mis	TGTGGAAAGGACGAAACACCGGCATTCTTATAACACCACGGTTTTGAGACGAAGGTAGGCGTTAGACAGCTCGTCTCGCTCCGACGGGAATTAAAGTGTACTGGCATTCTTATAACACCACCTGGCTTGGCGTAACTAGATCT	/	/
1485	AAGAACCAGCAGCTGAAAGTC	AAGAcCCAGCAGCTGAAAGTC	1mis	TGTGGAAAGGACGAAACACCAAGAACCAGCAGCTGAAAGTGTTTTGAGACGAAGGTAGTGGCCGATGTACCCGTCTCGCTCCGTGGAATGACGTTCAGTACTAAGACCCAGCAGCTGAAAGTCGGCTTGGCGTAACTAGATCT	/	/
1486	AGTCACTGCCAATCCAACCGG	AcTCACTGCCAATCCAACCGG	1mis	TGTGGAAAGGACGAAACACCAGTCACTGCCAATCCAACCGGTTTTGAGACGAAGGTATAAGTCTCTGAATCCGTCTCGCTCCTTACACCCTGCCAATGTACTACTCACTGCCAATCCAACCGGGGCTTGGCGTAACTAGATCT	0.957855	1
1487	ACGTTACCTTTACTCCCCGGG	ACGTTACCTTTACTtCCCGGG	1mis	TGTGGAAAGGACGAAACACCACGTTACCTTTACTCCCCGGGTTTTGAGACGAAGGTATTAGGCAGGTATCACGTCTCGCTCCGGTGCTTGACGACGAGTACTACGTTACCTTTACTTCCCGGGGGCTTGGCGTAACTAGATCT	0.232269	0.328689
1488	GCAGTTCCAGTAACCTCCGGC	GCAGgTCCAGTAACCTCCGGC	1mis	TGTGGAAAGGACGAAACACCGCAGTTCCAGTAACCTCCGGGTTTTGAGACGAAGGTCACAACCACTGCACCCGTCTCGCTCCCGAGCAACCTGCTCGGTACTGCAGGTCCAGTAACCTCCGGCGGCTTGGCGTAACTAGATCT	0.927481	0.9972
1489	AGAACCCTAAGAGAATTCTGG	AGAACCCaAAGAGAATTCTGG	1mis	TGTGGAAAGGACGAAACACCAGAACCCTAAGAGAATTCTGGTTTTGAGACGAAGGTCAGACTGGTCATCCACGTCTCGCTCCGTAGCGCTATATATCGTACTAGAACCCAAAGAGAATTCTGGGGCTTGGCGTAACTAGATCT	/	/
1490	GCAGCTCCACGATTCGTCGGA	GCtGCTCCACGATTCGTCGGA	1mis	TGTGGAAAGGACGAAACACCGCAGCTCCACGATTCGTCGGGTTTTGAGACGAAGGTCAGTAATGTCTATGACGTCTCGCTCCCTACAGCCGACATCAGTACTGCTGCTCCACGATTCGTCGGAGGCTTGGCGTAACTAGATCT	0.950579	0.994017
1491	AGGTGACAGTGTACCCAGAGA	AGGTGACAGTGTACtCAGAGA	1mis	TGTGGAAAGGACGAAACACCAGGTGACAGTGTACCCAGAGGTTTTGAGACGAAGGTCAGTCCTTATGGATTCGTCTCGCTCCGTAAGATATCCGCAGGTACTAGGTGACAGTGTACTCAGAGAGGCTTGGCGTAACTAGATCT	/	/
1492	GAAGACTACTACTGGATGACC	GAAGACTAgTACTGGATGACC	1mis	TGTGGAAAGGACGAAACACCGAAGACTACTACTGGATGACGTTTTGAGACGAAGGTCATAGTTGAGATTCGCGTCTCGCTCCGTCATACATACCCGGGTACTGAAGACTAGTACTGGATGACCGGCTTGGCGTAACTAGATCT	0.808283	1
1493	AGTCCCAACTTACCTGGACAC	AGTCCCAACTTACaTGGACAC	1mis	TGTGGAAAGGACGAAACACCAGTCCCAACTTACCTGGACAGTTTTGAGACGAAGGTCATGCCAGTGAGCCACGTCTCGCTCCTTAGTGGAGGCACGCGTACTAGTCCCAACTTACATGGACACGGCTTGGCGTAACTAGATCT	/	/
1494	GGAACCACTGCAGTCACGAGG	GGAACCACTGCAGTCAgGAGG	1mis	TGTGGAAAGGACGAAACACCGGAACCACTGCAGTCACGAGGTTTTGAGACGAAGGTCCAAGTAACTTGTGGCGTCTCGCTCCGTAGAGCTGGGACGGGTACTGGAACCACTGCAGTCAGGAGGGGCTTGGCGTAACTAGATCT	0.428574	0.830663
1495	GATTCAAGTCTCGCAAAGAGC	GATTCtAGTCTCGCAAAGAGC	1mis	TGTGGAAAGGACGAAACACCGATTCAAGTCTCGCAAAGAGGTTTTGAGACGAAGGTCCTAACGCTGGCGATCGTCTCGCTCCTAGATGGTTGTAACAGTACTGATTCTAGTCTCGCAAAGAGCGGCTTGGCGTAACTAGATCT	/	/
1496	GAGGTCCGGTCGAGATTGGTA	GAGGTCCtGTCGAGATTGGTA	1mis	TGTGGAAAGGACGAAACACCGAGGTCCGGTCGAGATTGGTGTTTTGAGACGAAGGTCCTACGAGATACATACGTCTCGCTCCGAAGTCCGTGAGTATGTACTGAGGTCCTGTCGAGATTGGTAGGCTTGGCGTAACTAGATCT	0.600164	0.988294
1497	ATACTTCACGGCCCGACACAG	ATACTTCgCGGCCCGACACAG	1mis	TGTGGAAAGGACGAAACACCATACTTCACGGCCCGACACAGTTTTGAGACGAAGGTCCTGTATACATTAACCGTCTCGCTCCTTCGGACTCTGTGGAGTACTATACTTCGCGGCCCGACACAGGGCTTGGCGTAACTAGATCT	0.87714	1
1498	ATCCCCAGGAACTCACACGGT	ATCCCCcGGAACTCACACGGT	1mis	TGTGGAAAGGACGAAACACCATCCCCAGGAACTCACACGGGTTTTGAGACGAAGGTCGTGACACGCGCCATCGTCTCGCTCCGTTTCGGACGCTGTAGTACTATCCCCCGGAACTCACACGGTGGCTTGGCGTAACTAGATCT	/	/
1499	ATTGTTCCAAGTCCACACATT	ATTGTTCCAAGgCCACACATT	1mis	TGTGGAAAGGACGAAACACCATTGTTCCAAGTCCACACATGTTTTGAGACGAAGGTCTCGGCTCTCATCACCGTCTCGCTCCGCCGATAGCCCTTCTGTACTATTGTTCCAAGGCCACACATTGGCTTGGCGTAACTAGATCT	0.840404	0.984375
1500	ACGGCCATCAGCAAGAAGTTC	ACGGCCATCAGtAAGAAGTTC	1mis	TGTGGAAAGGACGAAACACCACGGCCATCAGCAAGAAGTTGTTTTGAGACGAAGGTCTGTGTTATGTTACTCGTCTCGCTCCGGAAGGTACTTCCTCGTACTACGGCCATCAGTAAGAAGTTCGGCTTGGCGTAACTAGATCT	0.632576	1
1501	GGTCACCACCCAGTCATTGGT	GGTCACCACCCcGTCATTGGT	1mis	TGTGGAAAGGACGAAACACCGGTCACCACCCAGTCATTGGGTTTTGAGACGAAGGTCTTCATATATCGGTACGTCTCGCTCCTTGCCCAGTGAGTACGTACTGGTCACCACCCCGTCATTGGTGGCTTGGCGTAACTAGATCT	0.904166	0.98127
1502	ATGCAGTCAACAACACAGAGT	ATGCAtTCAACAACACAGAGT	1mis	TGTGGAAAGGACGAAACACCATGCAGTCAACAACACAGAGGTTTTGAGACGAAGGTGAAGCATAGGTTGAACGTCTCGCTCCGCTGCCTTACTCAATGTACTATGCATTCAACAACACAGAGTGGCTTGGCGTAACTAGATCT	/	/
1503	AAGGCGTCGAGCTTGGCGCGG	AAGGCGTCGAGCTTGaCGCGG	1mis	TGTGGAAAGGACGAAACACCAAGGCGTCGAGCTTGGCGCGGTTTTGAGACGAAGGTGAAGGTACCTATATGCGTCTCGCTCCTAACGGCCTAGGCTTGTACTAAGGCGTCGAGCTTGACGCGGGGCTTGGCGTAACTAGATCT	0.583753	0.85371
1504	GCGGCTCTTCAGTAAATCCTC	GCGGCTCTTCAtTAAATCCTC	1mis	TGTGGAAAGGACGAAACACCGCGGCTCTTCAGTAAATCCTGTTTTGAGACGAAGGTGACTTAGGATGACAACGTCTCGCTCCGACCAACATCGATTTGTACTGCGGCTCTTCATTAAATCCTCGGCTTGGCGTAACTAGATCT	0.769852	0.930068
1505	ACGCTTCATCAATGTTGGGAT	ACGCTTCgTCAATGTTGGGAT	1mis	TGTGGAAAGGACGAAACACCACGCTTCATCAATGTTGGGAGTTTTGAGACGAAGGTGATGGCCAATTAGCTCGTCTCGCTCCGGTGCTCCTATGTAGGTACTACGCTTCGTCAATGTTGGGATGGCTTGGCGTAACTAGATCT	0.882874	0.982404
1506	AAATCTGAAATCACCAATAAT	AAATCTGAAtTCACCAATAAT	1mis	TGTGGAAAGGACGAAACACCAAATCTGAAATCACCAATAAGTTTTGAGACGAAGGTGCACCTTCGGTAACTCGTCTCGCTCCTAACACCGTAGGTAGGTACTAAATCTGAATTCACCAATAATGGCTTGGCGTAACTAGATCT	0.461897	0.788825
1507	GGGCCTAGGTCTTTGCGCAGG	GGGCCTAGGTCTTTGCGaAGG	1mis	TGTGGAAAGGACGAAACACCGGGCCTAGGTCTTTGCGCAGGTTTTGAGACGAAGGTGCATGCAATTCTACTCGTCTCGCTCCTCGACGCCCTTTCAGGTACTGGGCCTAGGTCTTTGCGAAGGGGCTTGGCGTAACTAGATCT	/	/
1508	ATTCCCAAACCTCAATCCACT	ATTCCaAAACCTCAATCCACT	1mis	TGTGGAAAGGACGAAACACCATTCCCAAACCTCAATCCACGTTTTGAGACGAAGGTGCCAAGGTAATAAGTCGTCTCGCTCCTACGGGAAGAACACGGTACTATTCCAAAACCTCAATCCACTGGCTTGGCGTAACTAGATCT	0.805739	0.991971
1509	AAATCCCACTGTATTCACAAT	AAATCtCACTGTATTCACAAT	1mis	TGTGGAAAGGACGAAACACCAAATCCCACTGTATTCACAAGTTTTGAGACGAAGGTGGCACGACCAATGGTCGTCTCGCTCCGGTCCTCCGGCAGATGTACTAAATCTCACTGTATTCACAATGGCTTGGCGTAACTAGATCT	0.371251	0.9568
1510	GCTGTGTCCTGGTCCCACCAC	GCTGTGTCCTGGTCCCtCCAC	1mis	TGTGGAAAGGACGAAACACCGCTGTGTCCTGGTCCCACCAGTTTTGAGACGAAGGTGGCTTGCGGAACTTACGTCTCGCTCCCGATGTAATTGGAGCGTACTGCTGTGTCCTGGTCCCTCCACGGCTTGGCGTAACTAGATCT	0.782407	0.998748
1511	GCAGCACCACGTCAGGCATGT	GCAGCACCACGcCAGGCATGT	1mis	TGTGGAAAGGACGAAACACCGCAGCACCACGTCAGGCATGGTTTTGAGACGAAGGTGGTGTTGATATGTGCCGTCTCGCTCCCTAACTTCATTAACCGTACTGCAGCACCACGCCAGGCATGTGGCTTGGCGTAACTAGATCT	/	/
1512	GGGCGTCAAAGTCTTCTCGGT	GGGCGTCAAAGcCTTCTCGGT	1mis	TGTGGAAAGGACGAAACACCGGGCGTCAAAGTCTTCTCGGGTTTTGAGACGAAGGTGTACAGTTCTATCGACGTCTCGCTCCGACTCCCGTCAGAATGTACTGGGCGTCAAAGCCTTCTCGGTGGCTTGGCGTAACTAGATCT	0.547335	0.985202
1513	GCTGCCCGGCAACCCCCGCGA	GCTGCgCGGCAACCCCCGCGA	1mis	TGTGGAAAGGACGAAACACCGCTGCCCGGCAACCCCCGCGGTTTTGAGACGAAGGTGTATACACCACATTCCGTCTCGCTCCGCCCTTACGTCTTTCGTACTGCTGCGCGGCAACCCCCGCGAGGCTTGGCGTAACTAGATCT	0.877491	0.924923
1514	AACCAGTACGTGAGGGACCAG	AACCAGTACGTcAGGGACCAG	1mis	TGTGGAAAGGACGAAACACCAACCAGTACGTGAGGGACCAGTTTTGAGACGAAGGTGTGAACGAAGATTATCGTCTCGCTCCTCTTGGCCGTGCTACGTACTAACCAGTACGTCAGGGACCAGGGCTTGGCGTAACTAGATCT	/	/
1515	GAGTCCATGCCGCTGCGTGAG	GAGTCCAaGCCGCTGCGTGAG	1mis	TGTGGAAAGGACGAAACACCGAGTCCATGCCGCTGCGTGAGTTTTGAGACGAAGGTTAAGAGATACAATGCCGTCTCGCTCCGGCGAGTACTTCGGAGTACTGAGTCCAAGCCGCTGCGTGAGGGCTTGGCGTAACTAGATCT	/	/
1516	AAGTACATAGGCTTGTGCAGT	AgGTACATAGGCTTGTGCAGT	1mis	TGTGGAAAGGACGAAACACCAAGTACATAGGCTTGTGCAGGTTTTGAGACGAAGGTTAAGCATAACTCTGGCGTCTCGCTCCTATTCTGTGGGATACGTACTAGGTACATAGGCTTGTGCAGTGGCTTGGCGTAACTAGATCT	/	/
1517	ACAATGTCATCACTAATGAGG	ACcATGTCATCACTAATGAGG	1mis	TGTGGAAAGGACGAAACACCACAATGTCATCACTAATGAGGTTTTGAGACGAAGGTTAATAATCCACGTGGCGTCTCGCTCCGAGGGTTCCGGGAAGGTACTACCATGTCATCACTAATGAGGGGCTTGGCGTAACTAGATCT	0.639758	0.94219
1518	GAAGATCGAAGAAGAGTCCGA	GtAGATCGAAGAAGAGTCCGA	1mis	TGTGGAAAGGACGAAACACCGAAGATCGAAGAAGAGTCCGGTTTTGAGACGAAGGTTACAATGGCTATCTACGTCTCGCTCCGCGTTCCACATAAATGTACTGTAGATCGAAGAAGAGTCCGAGGCTTGGCGTAACTAGATCT	0.753502	1
1519	AAGCCTGGTCAGAGACTTTGG	AAGCCTGtTCAGAGACTTTGG	1mis	TGTGGAAAGGACGAAACACCAAGCCTGGTCAGAGACTTTGGTTTTGAGACGAAGGTTACACGCTCAATTGGCGTCTCGCTCCTAACGACCCTTCGCCGTACTAAGCCTGTTCAGAGACTTTGGGGCTTGGCGTAACTAGATCT	0.698595	0.98504
1520	GAGGAGCCCAGCCCCTTTCGG	GcGGAGCCCAGCCCCTTTCGG	1mis	TGTGGAAAGGACGAAACACCGAGGAGCCCAGCCCCTTTCGGTTTTGAGACGAAGGTTACTCAACAAGCGTCCGTCTCGCTCCCGAAGCCATACCATCGTACTGCGGAGCCCAGCCCCTTTCGGGGCTTGGCGTAACTAGATCT	/	/
1521	GTCCGATCAGCATTCCGGTGA	GTCCGAcCAGCATTCCGGTGA	1mis	TGTGGAAAGGACGAAACACCGTCCGATCAGCATTCCGGTGGTTTTGAGACGAAGGTTAGTTCACCTGTGCTCGTCTCGCTCCCTGGGACCTCATTCCGTACTGTCCGACCAGCATTCCGGTGAGGCTTGGCGTAACTAGATCT	/	/
1522	GGGGACCGCCTGTACTACGAC	GGGGAtCGCCTGTACTACGAC	1mis	TGTGGAAAGGACGAAACACCGGGGACCGCCTGTACTACGAGTTTTGAGACGAAGGTTAGTTCAGCGGAACTCGTCTCGCTCCGACTGACGCATCGTTGTACTGGGGATCGCCTGTACTACGACGGCTTGGCGTAACTAGATCT	0.901483	0.995063
1523	GTGCCCCTCATGAATCCCGGG	GTGCCCCTCATGAATCCCGaG	1mis	TGTGGAAAGGACGAAACACCGTGCCCCTCATGAATCCCGGGTTTTGAGACGAAGGTTATACCACCTCAGACCGTCTCGCTCCTCGTAAACTGCATGTGTACTGTGCCCCTCATGAATCCCGAGGGCTTGGCGTAACTAGATCT	0.765058	1
1524	ACAACCAGTGTACAACGTAGA	AaAACCAGTGTACAACGTAGA	1mis	TGTGGAAAGGACGAAACACCACAACCAGTGTACAACGTAGGTTTTGAGACGAAGGTTATAGTAAGTCAGCACGTCTCGCTCCTCTTCTCATCAACTCGTACTAAAACCAGTGTACAACGTAGAGGCTTGGCGTAACTAGATCT	/	/
1525	GAGCGGTGCCAAATGGACCAA	GAGCGGTGCCcAATGGACCAA	1mis	TGTGGAAAGGACGAAACACCGAGCGGTGCCAAATGGACCAGTTTTGAGACGAAGGTTATATACCACGCTTGCGTCTCGCTCCTGCTATCCTGCATGTGTACTGAGCGGTGCCCAATGGACCAAGGCTTGGCGTAACTAGATCT	0.144557	0.374279
1526	GGGTCTGCAGAACTTCATCGA	GGGTCTGCcGAACTTCATCGA	1mis	TGTGGAAAGGACGAAACACCGGGTCTGCAGAACTTCATCGGTTTTGAGACGAAGGTTATCCATGCTCGTTCCGTCTCGCTCCTATAGCGATGAATACGTACTGGGTCTGCCGAACTTCATCGAGGCTTGGCGTAACTAGATCT	1	1
1527	GATCTTGGCCCCAGTCGTGAA	GATCTTaGCCCCAGTCGTGAA	1mis	TGTGGAAAGGACGAAACACCGATCTTGGCCCCAGTCGTGAGTTTTGAGACGAAGGTTCACAATACGCTGACCGTCTCGCTCCTGGAGAATACGGTCTGTACTGATCTTAGCCCCAGTCGTGAAGGCTTGGCGTAACTAGATCT	0.419253	0.996485
1528	ATCAGCTCTCGACTCTAGCAG	ATCAGCTCTCGACTCTAGCcG	1mis	TGTGGAAAGGACGAAACACCATCAGCTCTCGACTCTAGCAGTTTTGAGACGAAGGTTCAGAACCTGTAGTTCGTCTCGCTCCGATGATGTGAGGCGAGTACTATCAGCTCTCGACTCTAGCCGGGCTTGGCGTAACTAGATCT	1	1
1529	GGGAATCACTACCACTGAAGG	GGcAATCACTACCACTGAAGG	1mis	TGTGGAAAGGACGAAACACCGGGAATCACTACCACTGAAGGTTTTGAGACGAAGGTTCAGACATGGCATGTCGTCTCGCTCCGACTAACTGTATGTCGTACTGGCAATCACTACCACTGAAGGGGCTTGGCGTAACTAGATCT	0.991896	1
1530	GGGAGGCAAAGCTCGCGCCAA	GGGAGGCAAAGCTgGCGCCAA	1mis	TGTGGAAAGGACGAAACACCGGGAGGCAAAGCTCGCGCCAGTTTTGAGACGAAGGTTCAGAGCCGTAATTCCGTCTCGCTCCGCTCATTTGGATGATGTACTGGGAGGCAAAGCTGGCGCCAAGGCTTGGCGTAACTAGATCT	/	/
1531	AAGGCTACAGCTTCAGAATGC	AAGGCTACAGCTgCAGAATGC	1mis	TGTGGAAAGGACGAAACACCAAGGCTACAGCTTCAGAATGGTTTTGAGACGAAGGTTCAGCGTTATATCATCGTCTCGCTCCTCAGTGGCGAGGACTGTACTAAGGCTACAGCTGCAGAATGCGGCTTGGCGTAACTAGATCT	0.056909	0.126221
1532	GCAGCACCACGTCAGGCATGT	GCAGtACCACGTCAGGCATGT	1mis	TGTGGAAAGGACGAAACACCGCAGCACCACGTCAGGCATGGTTTTGAGACGAAGGTTCATAAGCAAGGCCTCGTCTCGCTCCCTAACTGCCTCAGAGGTACTGCAGTACCACGTCAGGCATGTGGCTTGGCGTAACTAGATCT	0.762737	0.977988
1533	GCCACGTCCAGAGTGCGCGTG	GCCACGTCCAGAGTGaGCGTG	1mis	TGTGGAAAGGACGAAACACCGCCACGTCCAGAGTGCGCGTGTTTTGAGACGAAGGTTCATATGTAGGATGTCGTCTCGCTCCCTCATTCGAACCCTAGTACTGCCACGTCCAGAGTGAGCGTGGGCTTGGCGTAACTAGATCT	0.609634	1
1534	ACGCTTCATCAATGTTGGGAT	tCGCTTCATCAATGTTGGGAT	1mis	TGTGGAAAGGACGAAACACCACGCTTCATCAATGTTGGGAGTTTTGAGACGAAGGTTCATCTTAATGATCCCGTCTCGCTCCGTGTGGTCACAGTCTGTACTTCGCTTCATCAATGTTGGGATGGCTTGGCGTAACTAGATCT	0.896568	0.997642
1535	AGGTTCCTGGCGAAACACGGC	AGGgTCCTGGCGAAACACGGC	1mis	TGTGGAAAGGACGAAACACCAGGTTCCTGGCGAAACACGGGTTTTGAGACGAAGGTTCATTACTATCCAGTCGTCTCGCTCCCTTTGTAGATTATCCGTACTAGGGTCCTGGCGAAACACGGCGGCTTGGCGTAACTAGATCT	0.911697	1
1536	GTTGTTCTGATGGATACCCAG	GTTGTTCTGATGGATtCCCAG	1mis	TGTGGAAAGGACGAAACACCGTTGTTCTGATGGATACCCAGTTTTGAGACGAAGGTTCTAGCGGCTATTAACGTCTCGCTCCGAGCCTAAATGACGTGTACTGTTGTTCTGATGGATTCCCAGGGCTTGGCGTAACTAGATCT	0.774334	0.934339
1537	GATGTGTCTACATACCAGTAA	GATGTGTCTACATACCAcTAA	1mis	TGTGGAAAGGACGAAACACCGATGTGTCTACATACCAGTAGTTTTGAGACGAAGGTTCTTAATCTTGGCACCGTCTCGCTCCCTCTCGTAGGCATAGGTACTGATGTGTCTACATACCACTAAGGCTTGGCGTAACTAGATCT	0.556959	0.957578
1538	AGACATTCGAAGGCAGCAAGA	AGACATaCGAAGGCAGCAAGA	1mis	TGTGGAAAGGACGAAACACCAGACATTCGAAGGCAGCAAGGTTTTGAGACGAAGGTTGACGTCAGCGTCAACGTCTCGCTCCGCGCATCACCTTTCGGTACTAGACATACGAAGGCAGCAAGAGGCTTGGCGTAACTAGATCT	0.428598	0.902412
1539	GGTAACCCAGATGGACGCGGC	GGTAACCCAGgTGGACGCGGC	1mis	TGTGGAAAGGACGAAACACCGGTAACCCAGATGGACGCGGGTTTTGAGACGAAGGTTGCTTGGTAACCGTCCGTCTCGCTCCGATTCCCTGACGGGCGTACTGGTAACCCAGGTGGACGCGGCGGCTTGGCGTAACTAGATCT	0.78448	0.974242
1540	GTCCATCAGAAGAGATGACGA	tTCCATCAGAAGAGATGACGA	1mis	TGTGGAAAGGACGAAACACCGTCCATCAGAAGAGATGACGGTTTTGAGACGAAGGTTGTAGATGAGATACTCGTCTCGCTCCGCACAGGTTCGATAAGTACTTTCCATCAGAAGAGATGACGAGGCTTGGCGTAACTAGATCT	/	/
1541	ACCCATCCTTATACTCATACC	ACtCATCCTTATACTCATACC	1mis	TGTGGAAAGGACGAAACACCACCCATCCTTATACTCATACGTTTTGAGACGAAGGTTGTAGTAGGCATAACCGTCTCGCTCCGTGTCCTAGAGTACCGTACTACTCATCCTTATACTCATACCGGCTTGGCGTAACTAGATCT	0.832288	0.995318
1542	AAATTCTTGATACGAGGCGGT	AAAgTCTTGATACGAGGCGGT	1mis	TGTGGAAAGGACGAAACACCAAATTCTTGATACGAGGCGGGTTTTGAGACGAAGTAACACACCGATTCATGCGTCTCGCTCCTCTATTCTACTGTAGGTACTAAAGTCTTGATACGAGGCGGTGGCTTGGCGTAACTAGATCT	0.59415	1
1543	GCTGACCACACCAACCTACGG	GCTGACCACACCAACCTAtGG	1mis	TGTGGAAAGGACGAAACACCGCTGACCACACCAACCTACGGTTTTGAGACGAAGTAACGAGTCCGCAGGACCGTCTCGCTCCGACCCGAGCGTAAACGTACTGCTGACCACACCAACCTATGGGGCTTGGCGTAACTAGATCT	0.891833	1
1544	AGAGTCATAGCGTTAGGAGTG	AGAGTCATAGCaTTAGGAGTG	1mis	TGTGGAAAGGACGAAACACCAGAGTCATAGCGTTAGGAGTGTTTTGAGACGAAGTAACTGCGTGCTAAGTACGTCTCGCTCCGTGTATGTACACGCCGTACTAGAGTCATAGCATTAGGAGTGGGCTTGGCGTAACTAGATCT	0.8381	1
1545	GCCCATCAAATGTCTCCACGT	aCCCATCAAATGTCTCCACGT	1mis	TGTGGAAAGGACGAAACACCGCCCATCAAATGTCTCCACGGTTTTGAGACGAAGTAACTGTGAAGACCGCCCGTCTCGCTCCGACACTTAGACTGAGGTACTACCCATCAAATGTCTCCACGTGGCTTGGCGTAACTAGATCT	0.936666	1
1546	ACGTGCTCGACGACTCCGACG	ACGTGCTCGACGACTCtGACG	1mis	TGTGGAAAGGACGAAACACCACGTGCTCGACGACTCCGACGTTTTGAGACGAAGTAAGAATCTCGGTTAGCCGTCTCGCTCCGAGTCGTATTTGGTTGTACTACGTGCTCGACGACTCTGACGGGCTTGGCGTAACTAGATCT	/	/
1547	AGGTACACCAGCATGATGAGT	AGGTACACCAGCtTGATGAGT	1mis	TGTGGAAAGGACGAAACACCAGGTACACCAGCATGATGAGGTTTTGAGACGAAGTAAGCATGGTCGTGAAGCGTCTCGCTCCGTCTTGAACGCCATGGTACTAGGTACACCAGCTTGATGAGTGGCTTGGCGTAACTAGATCT	/	/
1548	AGCACCACGTTGACTCGCAGC	AGCACCACGTcGACTCGCAGC	1mis	TGTGGAAAGGACGAAACACCAGCACCACGTTGACTCGCAGGTTTTGAGACGAAGTAAGGTACGTCAATTAGCGTCTCGCTCCTCTGCGTATCATTGCGTACTAGCACCACGTCGACTCGCAGCGGCTTGGCGTAACTAGATCT	0.84424	0.995375
1549	GGGTATCATACCTTTGAACCA	GGtTATCATACCTTTGAACCA	1mis	TGTGGAAAGGACGAAACACCGGGTATCATACCTTTGAACCGTTTTGAGACGAAGTAATAAGACTCGGTCGGCGTCTCGCTCCGCTTCCCTCCCTTAAGTACTGGTTATCATACCTTTGAACCAGGCTTGGCGTAACTAGATCT	0.719239	0.983334
1550	GTGCAGACAAGACTAGATGTG	GTGgAGACAAGACTAGATGTG	1mis	TGTGGAAAGGACGAAACACCGTGCAGACAAGACTAGATGTGTTTTGAGACGAAGTAATAGATGCTAGCCAACGTCTCGCTCCCTGTACTCCCAGCGTGTACTGTGGAGACAAGACTAGATGTGGGCTTGGCGTAACTAGATCT	0.394517	0.598091
1551	AGCCCCGGACCAGAATTCGGA	AGCCCCGGACgAGAATTCGGA	1mis	TGTGGAAAGGACGAAACACCAGCCCCGGACCAGAATTCGGGTTTTGAGACGAAGTAATATCCAGAACTCACCGTCTCGCTCCTTGTCACATCCGCATGTACTAGCCCCGGACGAGAATTCGGAGGCTTGGCGTAACTAGATCT	0.927588	0.999853
1552	AGTCGTAGCCCTCCTTACGCA	AGTCtTAGCCCTCCTTACGCA	1mis	TGTGGAAAGGACGAAACACCAGTCGTAGCCCTCCTTACGCGTTTTGAGACGAAGTAATCAGTGACCAGGTTCGTCTCGCTCCTGCAGACCCTGAGTTGTACTAGTCTTAGCCCTCCTTACGCAGGCTTGGCGTAACTAGATCT	0.922263	0.996348
1553	GCCAGGTCTCTGCACTACGTT	GCCAGGTCTCTaCACTACGTT	1mis	TGTGGAAAGGACGAAACACCGCCAGGTCTCTGCACTACGTGTTTTGAGACGAAGTAATCGATTGCGACTCACGTCTCGCTCCCTCCTGAGCATATTCGTACTGCCAGGTCTCTACACTACGTTGGCTTGGCGTAACTAGATCT	0.449861	0.933785
1554	GTGAAGCAGCGCCTTGGCGGG	GTGAAGCAGCGCCTTGGtGGG	1mis	TGTGGAAAGGACGAAACACCGTGAAGCAGCGCCTTGGCGGGTTTTGAGACGAAGTAATCTGCGATGACAATCGTCTCGCTCCGCACGTACGATGTCTGTACTGTGAAGCAGCGCCTTGGTGGGGGCTTGGCGTAACTAGATCT	0.199972	0.446169
1555	GAAACCAAAAATATATCCACT	GAAACCAgAAATATATCCACT	1mis	TGTGGAAAGGACGAAACACCGAAACCAAAAATATATCCACGTTTTGAGACGAAGTAATCTTATCGAATCGCCGTCTCGCTCCGGCAGGACTCTACTTGTACTGAAACCAGAAATATATCCACTGGCTTGGCGTAACTAGATCT	/	/
1556	GCCACGTCCAGAGTGCGCGTG	GCtACGTCCAGAGTGCGCGTG	1mis	TGTGGAAAGGACGAAACACCGCCACGTCCAGAGTGCGCGTGTTTTGAGACGAAGTAATGCTGCGGCAAGTCCGTCTCGCTCCCGAGCTGCAATCCGCGTACTGCTACGTCCAGAGTGCGCGTGGGCTTGGCGTAACTAGATCT	0.592175	0.972237
1557	GGAGCTTCTCCGTTTAGGGAT	GGAGCTTCTtCGTTTAGGGAT	1mis	TGTGGAAAGGACGAAACACCGGAGCTTCTCCGTTTAGGGAGTTTTGAGACGAAGTAATGGAGTGCCATATACGTCTCGCTCCCTAGTGACTTAACACGTACTGGAGCTTCTTCGTTTAGGGATGGCTTGGCGTAACTAGATCT	0.810148	0.994011
1558	GTCCTGGATTAAGATAGGCGA	GTCCTGGATTAAGATcGGCGA	1mis	TGTGGAAAGGACGAAACACCGTCCTGGATTAAGATAGGCGGTTTTGAGACGAAGTAATTCCTTCGGTAACCCGTCTCGCTCCTTTCTAGACGTGCTCGTACTGTCCTGGATTAAGATCGGCGAGGCTTGGCGTAACTAGATCT	0.402629	0.579622
1559	GGTTCCGTGAGCATCGCTGGT	tGTTCCGTGAGCATCGCTGGT	1mis	TGTGGAAAGGACGAAACACCGGTTCCGTGAGCATCGCTGGGTTTTGAGACGAAGTAATTGTGGACGACATTCGTCTCGCTCCGTCCCTGACCCAACTGTACTTGTTCCGTGAGCATCGCTGGTGGCTTGGCGTAACTAGATCT	0.965601	1
1560	GCAAACCGTGAAGCAACTGAA	GCAAACCcTGAAGCAACTGAA	1mis	TGTGGAAAGGACGAAACACCGCAAACCGTGAAGCAACTGAGTTTTGAGACGAAGTACAAGACATGTGTCGCCGTCTCGCTCCGGCGTGCACGCGTTTGTACTGCAAACCCTGAAGCAACTGAAGGCTTGGCGTAACTAGATCT	0.689894	0.894307
1561	GAGGTCCGGTCGAGATTGGTA	GAGGTCCGGTCcAGATTGGTA	1mis	TGTGGAAAGGACGAAACACCGAGGTCCGGTCGAGATTGGTGTTTTGAGACGAAGTACAATCTCGGTGTTCTCGTCTCGCTCCGCCGGAAGGTCGAGAGTACTGAGGTCCGGTCCAGATTGGTAGGCTTGGCGTAACTAGATCT	/	/
1562	GTGACGTAGAGACTTTCCAAG	GTGgCGTAGAGACTTTCCAAG	1mis	TGTGGAAAGGACGAAACACCGTGACGTAGAGACTTTCCAAGTTTTGAGACGAAGTACACCTCGCAGATTAACGTCTCGCTCCTATCGCCCAAACTTCGTACTGTGGCGTAGAGACTTTCCAAGGGCTTGGCGTAACTAGATCT	0.599284	0.912222
1563	GCTGACAGACGTGGTCATCGG	cCTGACAGACGTGGTCATCGG	1mis	TGTGGAAAGGACGAAACACCGCTGACAGACGTGGTCATCGGTTTTGAGACGAAGTACAGTTATAGAAGCTCCGTCTCGCTCCGTACCTATGCTCAGGGTACTCCTGACAGACGTGGTCATCGGGGCTTGGCGTAACTAGATCT	0.689298	1
1564	ACTCAGAAGGCTTACCCCTGT	ACaCAGAAGGCTTACCCCTGT	1mis	TGTGGAAAGGACGAAACACCACTCAGAAGGCTTACCCCTGGTTTTGAGACGAAGTACATAATGCAGCAAGACGTCTCGCTCCTTAAAGGCGGTGGAGGTACTACACAGAAGGCTTACCCCTGTGGCTTGGCGTAACTAGATCT	0.451777	0.517302
1565	AGCACATCTCACAAAACCTAG	AGCtCATCTCACAAAACCTAG	1mis	TGTGGAAAGGACGAAACACCAGCACATCTCACAAAACCTAGTTTTGAGACGAAGTACATACCGAGTCGGCACGTCTCGCTCCTACACATGTGCTACAGTACTAGCTCATCTCACAAAACCTAGGGCTTGGCGTAACTAGATCT	0.772517	0.984408
1566	GATTCCGCTTGGTGAAAACGA	GAgTCCGCTTGGTGAAAACGA	1mis	TGTGGAAAGGACGAAACACCGATTCCGCTTGGTGAAAACGGTTTTGAGACGAAGTACCAACATGAAGGACCCGTCTCGCTCCGGCGTAGATAACCTAGTACTGAGTCCGCTTGGTGAAAACGAGGCTTGGCGTAACTAGATCT	/	/
1567	ATGACGCCGGCTCTGACGCAG	ATGACGCCGGCTCaGACGCAG	1mis	TGTGGAAAGGACGAAACACCATGACGCCGGCTCTGACGCAGTTTTGAGACGAAGTACCGACACCGTTCTCACGTCTCGCTCCTCCTACCTATTCAGGGTACTATGACGCCGGCTCAGACGCAGGGCTTGGCGTAACTAGATCT	0.551425	0.852107
1568	ACCGCCGGTCCCAGCCTCAGC	ACCGCCGGTCCCAGCCTaAGC	1mis	TGTGGAAAGGACGAAACACCACCGCCGGTCCCAGCCTCAGGTTTTGAGACGAAGTACCGAGAATTAGCCTCCGTCTCGCTCCGTAGAAGCGTGGAGTGTACTACCGCCGGTCCCAGCCTAAGCGGCTTGGCGTAACTAGATCT	0.307948	0.992276
1569	ATGGCCAGAGCTCACACAGAG	ATGGCCAGAGCTCAaACAGAG	1mis	TGTGGAAAGGACGAAACACCATGGCCAGAGCTCACACAGAGTTTTGAGACGAAGTACCGAGGCAGGCTTCCCGTCTCGCTCCGTACGTAGCCGGCTCGTACTATGGCCAGAGCTCAAACAGAGGGCTTGGCGTAACTAGATCT	/	/
1570	AGCTCCAGACTTGTTATCTGT	AGCTCCAGtCTTGTTATCTGT	1mis	TGTGGAAAGGACGAAACACCAGCTCCAGACTTGTTATCTGGTTTTGAGACGAAGTACCTCAGAGTACGTGGCGTCTCGCTCCTCACGAGGGTGGCATGTACTAGCTCCAGTCTTGTTATCTGTGGCTTGGCGTAACTAGATCT	0.836505	0.969762
1571	ACACGTGCAGTTGTCCTGCGC	ACACGTGCAtTTGTCCTGCGC	1mis	TGTGGAAAGGACGAAACACCACACGTGCAGTTGTCCTGCGGTTTTGAGACGAAGTACCTTGTTATATCGAGCGTCTCGCTCCTGAAGTAGCGAAGCGGTACTACACGTGCATTTGTCCTGCGCGGCTTGGCGTAACTAGATCT	0.306924	0.746763
1572	GATGTCCACTATGACAATTGT	GATGTCCACgATGACAATTGT	1mis	TGTGGAAAGGACGAAACACCGATGTCCACTATGACAATTGGTTTTGAGACGAAGTACGAACTTCTTATCTGCGTCTCGCTCCGTGGCTCAATATGAGGTACTGATGTCCACGATGACAATTGTGGCTTGGCGTAACTAGATCT	/	/
1573	GGATCGTCGCAATTCTCCCAT	GGATCGTCGtAATTCTCCCAT	1mis	TGTGGAAAGGACGAAACACCGGATCGTCGCAATTCTCCCAGTTTTGAGACGAAGTACGAATCGGTCAATCTCGTCTCGCTCCTCCGCTTTGCTATAGGTACTGGATCGTCGTAATTCTCCCATGGCTTGGCGTAACTAGATCT	/	/
1574	GTGCGCGTGCAGGTCGCTCAG	GTGCGCGTGCAGGTCGCTgAG	1mis	TGTGGAAAGGACGAAACACCGTGCGCGTGCAGGTCGCTCAGTTTTGAGACGAAGTACGACACCTGCCAGACCGTCTCGCTCCGTCTGCGCTCTATCGGTACTGTGCGCGTGCAGGTCGCTGAGGGCTTGGCGTAACTAGATCT	0.34159	0.615897
1575	GCTGCTCGGTAGTCTGCTTCC	GCTGCTCGGTAGTtTGCTTCC	1mis	TGTGGAAAGGACGAAACACCGCTGCTCGGTAGTCTGCTTCGTTTTGAGACGAAGTACGCGCTTAGAACGCTCGTCTCGCTCCGCCGTATCCGACGCAGTACTGCTGCTCGGTAGTTTGCTTCCGGCTTGGCGTAACTAGATCT	0.561796	0.812938
1576	GACGCTGGAGGAGCCAGACAT	GACGCTGGAGGAGCCAGtCAT	1mis	TGTGGAAAGGACGAAACACCGACGCTGGAGGAGCCAGACAGTTTTGAGACGAAGTACGTCCAACTGCCGTACGTCTCGCTCCTCTAGTCCCAAAGATGTACTGACGCTGGAGGAGCCAGTCATGGCTTGGCGTAACTAGATCT	/	/
1577	GGCCTGTCCTCCCGACTCAGC	GGCCTGTCCTCCCGAaTCAGC	1mis	TGTGGAAAGGACGAAACACCGGCCTGTCCTCCCGACTCAGGTTTTGAGACGAAGTACGTGTCGCAAGAAGACGTCTCGCTCCCTCCCGTCATTCTCAGTACTGGCCTGTCCTCCCGAATCAGCGGCTTGGCGTAACTAGATCT	0.104382	0.160293
1578	GAGCCTGCTGAGACACACCAA	GcGCCTGCTGAGACACACCAA	1mis	TGTGGAAAGGACGAAACACCGAGCCTGCTGAGACACACCAGTTTTGAGACGAAGTACTACCGTATCTAGCACGTCTCGCTCCTCTGACCAGAGTCACGTACTGCGCCTGCTGAGACACACCAAGGCTTGGCGTAACTAGATCT	0.310892	0.646841
1579	ACAACCTCTTCAACACAACCT	ACAACCTCTTCAACACgACCT	1mis	TGTGGAAAGGACGAAACACCACAACCTCTTCAACACAACCGTTTTGAGACGAAGTACTAGACCGGAACGCTCGTCTCGCTCCGCCCACATGACAGAGGTACTACAACCTCTTCAACACGACCTGGCTTGGCGTAACTAGATCT	/	/
1580	GCTCCCCGCTTCGCCCACTCG	GCTCCCCGCTTaGCCCACTCG	1mis	TGTGGAAAGGACGAAACACCGCTCCCCGCTTCGCCCACTCGTTTTGAGACGAAGTACTAGCACTGTATGTCCGTCTCGCTCCGACCATCGAGCATAAGTACTGCTCCCCGCTTAGCCCACTCGGGCTTGGCGTAACTAGATCT	0.759482	0.949252
1581	GCTGCTCCTCCAGCCAAGTGG	aCTGCTCCTCCAGCCAAGTGG	1mis	TGTGGAAAGGACGAAACACCGCTGCTCCTCCAGCCAAGTGGTTTTGAGACGAAGTACTATCCAGTATGTCCCGTCTCGCTCCGACCGCGATGCACCTGTACTACTGCTCCTCCAGCCAAGTGGGGCTTGGCGTAACTAGATCT	/	/
1582	GCAGCACTTTGATAACTGTGT	GCAGCACaTTGATAACTGTGT	1mis	TGTGGAAAGGACGAAACACCGCAGCACTTTGATAACTGTGGTTTTGAGACGAAGTACTATGGATGTCTGATCGTCTCGCTCCGAATGGTGACTCGTAGTACTGCAGCACATTGATAACTGTGTGGCTTGGCGTAACTAGATCT	0.747654	1
1583	GCCACCCGCCACCACCTACGA	GCCACCCGtCACCACCTACGA	1mis	TGTGGAAAGGACGAAACACCGCCACCCGCCACCACCTACGGTTTTGAGACGAAGTACTCAACGATGGCGTACGTCTCGCTCCGGCTCAGGAGGTATCGTACTGCCACCCGTCACCACCTACGAGGCTTGGCGTAACTAGATCT	/	/
1584	GGGACCTAACTCCTATGCATG	GcGACCTAACTCCTATGCATG	1mis	TGTGGAAAGGACGAAACACCGGGACCTAACTCCTATGCATGTTTTGAGACGAAGTACTCATGTCTGAAGTACGTCTCGCTCCTATAAACAGGCAGCCGTACTGCGACCTAACTCCTATGCATGGGCTTGGCGTAACTAGATCT	/	/
1585	ATGGCCAGAGCTCACACAGAG	ATGGCCAGAGCTgACACAGAG	1mis	TGTGGAAAGGACGAAACACCATGGCCAGAGCTCACACAGAGTTTTGAGACGAAGTACTCCATCTCGTGTCTCGTCTCGCTCCGTACTATAGCAGGCAGTACTATGGCCAGAGCTGACACAGAGGGCTTGGCGTAACTAGATCT	/	/
1586	GCAGGTCCTTGCAGTTGCGTG	GCtGGTCCTTGCAGTTGCGTG	1mis	TGTGGAAAGGACGAAACACCGCAGGTCCTTGCAGTTGCGTGTTTTGAGACGAAGTACTCCTACTGAACCATCGTCTCGCTCCCGAGATACTACGTGAGTACTGCTGGTCCTTGCAGTTGCGTGGGCTTGGCGTAACTAGATCT	0.924456	0.98951
1587	ATACACGGTGTTTGACGCAGA	ATAtACGGTGTTTGACGCAGA	1mis	TGTGGAAAGGACGAAACACCATACACGGTGTTTGACGCAGGTTTTGAGACGAAGTACTCTGAGCTAATCTGCGTCTCGCTCCGTTCCGAACGCTACAGTACTATATACGGTGTTTGACGCAGAGGCTTGGCGTAACTAGATCT	/	/
1588	GATCGCTACTACGACCCCAAC	GATCGCTACTACGtCCCCAAC	1mis	TGTGGAAAGGACGAAACACCGATCGCTACTACGACCCCAAGTTTTGAGACGAAGTACTGATGCTGAGCTAACGTCTCGCTCCTTACATCTCGTTAACGTACTGATCGCTACTACGTCCCCAACGGCTTGGCGTAACTAGATCT	/	/
1589	GAAACCAAAAATATATCCACT	GAAACCAAAAATATATCaACT	1mis	TGTGGAAAGGACGAAACACCGAAACCAAAAATATATCCACGTTTTGAGACGAAGTACTGGCATATGACGTCCGTCTCGCTCCGGCAGGACCAGTACTGTACTGAAACCAAAAATATATCAACTGGCTTGGCGTAACTAGATCT	0.750496	0.977619
1590	AGTCGCCGCTTCTGGAACCTG	AGTCGCCGCTTgTGGAACCTG	1mis	TGTGGAAAGGACGAAACACCAGTCGCCGCTTCTGGAACCTGTTTTGAGACGAAGTACTTCTATAGAACCGCCGTCTCGCTCCGCTGTTCCTCAAATCGTACTAGTCGCCGCTTGTGGAACCTGGGCTTGGCGTAACTAGATCT	0.822003	0.894178
1591	GGTAACCCAGATGGACGCGGC	GGTAACCCAGATcGACGCGGC	1mis	TGTGGAAAGGACGAAACACCGGTAACCCAGATGGACGCGGGTTTTGAGACGAAGTACTTGTCTAGAGATAGCGTCTCGCTCCGATTCATCCTGAACAGTACTGGTAACCCAGATCGACGCGGCGGCTTGGCGTAACTAGATCT	0.796438	0.989092
1592	GAAACCAAAAATATATCCACT	GAAACCAAAAATATATCgACT	1mis	TGTGGAAAGGACGAAACACCGAAACCAAAAATATATCCACGTTTTGAGACGAAGTAGAAGCATTATTGACCCGTCTCGCTCCGTATGCAATGCCACCGTACTGAAACCAAAAATATATCGACTGGCTTGGCGTAACTAGATCT	0.630007	0.820667
1593	GATGCTTCTCGAACAAAACAG	GATGCTTCTCGAACAAcACAG	1mis	TGTGGAAAGGACGAAACACCGATGCTTCTCGAACAAAACAGTTTTGAGACGAAGTAGACACATCCACTCGACGTCTCGCTCCCTCCGAGACAAACGGGTACTGATGCTTCTCGAACAACACAGGGCTTGGCGTAACTAGATCT	0.152737	0.212794
1594	GGGGTGTCTGAACAGATCCAG	GGGGTGTCTGAACAtATCCAG	1mis	TGTGGAAAGGACGAAACACCGGGGTGTCTGAACAGATCCAGTTTTGAGACGAAGTAGACCTATGGATCATTCGTCTCGCTCCCGCCGGTTTGAAGGAGTACTGGGGTGTCTGAACATATCCAGGGCTTGGCGTAACTAGATCT	0.896224	0.965885
1595	AGTCGCTAGGTCAGCCCATGG	AGTCGCTAGGTCAGCaCATGG	1mis	TGTGGAAAGGACGAAACACCAGTCGCTAGGTCAGCCCATGGTTTTGAGACGAAGTAGACTACGGCAGACATCGTCTCGCTCCGGATAGCTTTCGCTGGTACTAGTCGCTAGGTCAGCACATGGGGCTTGGCGTAACTAGATCT	/	/
1596	GTGTAGTCACCACCAAAGGCA	GTGTAGTCACCtCCAAAGGCA	1mis	TGTGGAAAGGACGAAACACCGTGTAGTCACCACCAAAGGCGTTTTGAGACGAAGTAGAGGATTACAACTCCCGTCTCGCTCCCTTCCTTGTATCGCCGTACTGTGTAGTCACCTCCAAAGGCAGGCTTGGCGTAACTAGATCT	0.938431	0.982012
1597	AGACGCTCATAGCAGTCCCGA	AGACGCTCATAtCAGTCCCGA	1mis	TGTGGAAAGGACGAAACACCAGACGCTCATAGCAGTCCCGGTTTTGAGACGAAGTAGATTATTCCAGCTCGCGTCTCGCTCCGCGCGAGTTTAGCAGGTACTAGACGCTCATATCAGTCCCGAGGCTTGGCGTAACTAGATCT	0.930558	0.964058
1598	GACGTCGATGATAGAGTTCAA	GACGTCGATGATtGAGTTCAA	1mis	TGTGGAAAGGACGAAACACCGACGTCGATGATAGAGTTCAGTTTTGAGACGAAGTAGCATGTGTCCGGTACCGTCTCGCTCCGGCCTACACAATAAGGTACTGACGTCGATGATTGAGTTCAAGGCTTGGCGTAACTAGATCT	0.834443	0.934661
1599	AGTGGCCAGTGGCCAAGCAAC	AGTGGCCAGTGGtCAAGCAAC	1mis	TGTGGAAAGGACGAAACACCAGTGGCCAGTGGCCAAGCAAGTTTTGAGACGAAGTAGCCGGTAGCAGGTGTCGTCTCGCTCCGGATCCACCTACAGTGTACTAGTGGCCAGTGGTCAAGCAACGGCTTGGCGTAACTAGATCT	/	/
1600	AGTCGTAGCAGTCATCACGCG	AtTCGTAGCAGTCATCACGCG	1mis	TGTGGAAAGGACGAAACACCAGTCGTAGCAGTCATCACGCGTTTTGAGACGAAGTAGCTGGTATAGCAGTACGTCTCGCTCCTTCACGTAGGGTATTGTACTATTCGTAGCAGTCATCACGCGGGCTTGGCGTAACTAGATCT	/	/
1601	AGTAAACACATCTCTCACCGC	AGTAAACACATCgCTCACCGC	1mis	TGTGGAAAGGACGAAACACCAGTAAACACATCTCTCACCGGTTTTGAGACGAAGTAGGAACACAACGTATCCGTCTCGCTCCGCCAACTGTGCTGTAGTACTAGTAAACACATCGCTCACCGCGGCTTGGCGTAACTAGATCT	/	/
1602	AGTATGCCACTGCCTGAGCGT	AGTATGCCACTGCCTGgGCGT	1mis	TGTGGAAAGGACGAAACACCAGTATGCCACTGCCTGAGCGGTTTTGAGACGAAGTAGGCACAACTAGTCCGCGTCTCGCTCCGAAACTCAAACCTTCGTACTAGTATGCCACTGCCTGGGCGTGGCTTGGCGTAACTAGATCT	/	/
1603	ATTCCTCCCCCGATCAACGAT	ATTCCTCaCCCGATCAACGAT	1mis	TGTGGAAAGGACGAAACACCATTCCTCCCCCGATCAACGAGTTTTGAGACGAAGTAGGCGAATTGTTACATCGTCTCGCTCCGAACCGAACCGTGTGGTACTATTCCTCACCCGATCAACGATGGCTTGGCGTAACTAGATCT	/	/
1604	GGCCAGACCGAGGACCGGGTC	GGCCAGACCGAGGACtGGGTC	1mis	TGTGGAAAGGACGAAACACCGGCCAGACCGAGGACCGGGTGTTTTGAGACGAAGTAGGCTATTCATTGAGGCGTCTCGCTCCTGGTAGTGAAGCGCCGTACTGGCCAGACCGAGGACTGGGTCGGCTTGGCGTAACTAGATCT	0.755929	0.946142
1605	GTCCTACCAGCCCGTAGCGGC	GTCCTACgAGCCCGTAGCGGC	1mis	TGTGGAAAGGACGAAACACCGTCCTACCAGCCCGTAGCGGGTTTTGAGACGAAGTAGGTCATCATAGCTTACGTCTCGCTCCTTTCCGCTAAGAGCGGTACTGTCCTACGAGCCCGTAGCGGCGGCTTGGCGTAACTAGATCT	/	/
1606	GTCTACAGTAACCAGTACCGT	GTCTACAGTAgCCAGTACCGT	1mis	TGTGGAAAGGACGAAACACCGTCTACAGTAACCAGTACCGGTTTTGAGACGAAGTAGGTGAGCCTCTAACGCGTCTCGCTCCGGTAACGACAGCGGGGTACTGTCTACAGTAGCCAGTACCGTGGCTTGGCGTAACTAGATCT	0.985721	1
1607	GTTCTCAAATGGAAGACCATG	GTTCTaAAATGGAAGACCATG	1mis	TGTGGAAAGGACGAAACACCGTTCTCAAATGGAAGACCATGTTTTGAGACGAAGTAGTAGTGGTGGCGGTTCGTCTCGCTCCTCGGATCTCAGATTAGTACTGTTCTAAAATGGAAGACCATGGGCTTGGCGTAACTAGATCT	0.902903	0.990635
1608	GGGCAGTATAGGGTGGCCGGC	GGGCAGTATAGtGTGGCCGGC	1mis	TGTGGAAAGGACGAAACACCGGGCAGTATAGGGTGGCCGGGTTTTGAGACGAAGTAGTATAGCTCCTACTACGTCTCGCTCCTTGAGAAGAAAGCTGGTACTGGGCAGTATAGTGTGGCCGGCGGCTTGGCGTAACTAGATCT	0.292009	0.538692
1609	GACACCCCCATCTAAGGTTAT	GACACCCCCATCTAAcGTTAT	1mis	TGTGGAAAGGACGAAACACCGACACCCCCATCTAAGGTTAGTTTTGAGACGAAGTAGTCAACTCGAATGAGCGTCTCGCTCCGGCCATGTAGCTGCCGTACTGACACCCCCATCTAACGTTATGGCTTGGCGTAACTAGATCT	/	/
1610	GAACTGGGGAGCCACAATAGG	GAACTGGGGAGCCACAgTAGG	1mis	TGTGGAAAGGACGAAACACCGAACTGGGGAGCCACAATAGGTTTTGAGACGAAGTAGTCAAGGCAGTTCACCGTCTCGCTCCTTTAGCGTAAGGACGGTACTGAACTGGGGAGCCACAGTAGGGGCTTGGCGTAACTAGATCT	/	/
1611	GAGGATTCAGATGACTACGAT	GAGGATTCcGATGACTACGAT	1mis	TGTGGAAAGGACGAAACACCGAGGATTCAGATGACTACGAGTTTTGAGACGAAGTAGTTACATTGTATCGGCGTCTCGCTCCCGAAGGAGATTAGGCGTACTGAGGATTCCGATGACTACGATGGCTTGGCGTAACTAGATCT	/	/
1612	GTAGCCTTGTACCCCTATGAT	GTAGCCTTGTAgCCCTATGAT	1mis	TGTGGAAAGGACGAAACACCGTAGCCTTGTACCCCTATGAGTTTTGAGACGAAGTATAACTAGCGAGCGCGCGTCTCGCTCCGTCCTACCAAATCTCGTACTGTAGCCTTGTAGCCCTATGATGGCTTGGCGTAACTAGATCT	0.735655	1
1613	GATCCACTGGCAAGCAACCAA	GATCCtCTGGCAAGCAACCAA	1mis	TGTGGAAAGGACGAAACACCGATCCACTGGCAAGCAACCAGTTTTGAGACGAAGTATAAGCGAGTAGGCCACGTCTCGCTCCTGCTGTGTGGTATTAGTACTGATCCTCTGGCAAGCAACCAAGGCTTGGCGTAACTAGATCT	/	/
1614	GTATTGCAAAGCATCTGCTGG	GTATTGCAAAGCATCTGtTGG	1mis	TGTGGAAAGGACGAAACACCGTATTGCAAAGCATCTGCTGGTTTTGAGACGAAGTATACACCGATGGAGTTCGTCTCGCTCCGAGACTCCGCCATATGTACTGTATTGCAAAGCATCTGTTGGGGCTTGGCGTAACTAGATCT	/	/
1615	GGAGCCCGAAGGCGTCATCGA	GGAGCCgGAAGGCGTCATCGA	1mis	TGTGGAAAGGACGAAACACCGGAGCCCGAAGGCGTCATCGGTTTTGAGACGAAGTATACCGCTTACGTCGCCGTCTCGCTCCTAGGTGTTGACAGACGTACTGGAGCCGGAAGGCGTCATCGAGGCTTGGCGTAACTAGATCT	0.91018	1
1616	AGCAGCTCGAGCAACGCTGGT	AGCAGCTCGAGCAACGtTGGT	1mis	TGTGGAAAGGACGAAACACCAGCAGCTCGAGCAACGCTGGGTTTTGAGACGAAGTATAGCAACAAGATGCACGTCTCGCTCCGATATATCCTCCTGCGTACTAGCAGCTCGAGCAACGTTGGTGGCTTGGCGTAACTAGATCT	0.971625	0.985271
1617	GGCCCAGAGCTGGCTCGTAAG	GGCCCAGgGCTGGCTCGTAAG	1mis	TGTGGAAAGGACGAAACACCGGCCCAGAGCTGGCTCGTAAGTTTTGAGACGAAGTATAGCTATGATACGTCCGTCTCGCTCCTGGTCGTGCGAAGCAGTACTGGCCCAGGGCTGGCTCGTAAGGGCTTGGCGTAACTAGATCT	/	/
1618	GCAGCGTCGACTTTACTCGCC	GCAGCGTCGACgTTACTCGCC	1mis	TGTGGAAAGGACGAAACACCGCAGCGTCGACTTTACTCGCGTTTTGAGACGAAGTATCAACGCGATTATCCCGTCTCGCTCCCTAATACGAGATTGAGTACTGCAGCGTCGACGTTACTCGCCGGCTTGGCGTAACTAGATCT	0.227222	0.383649
1619	GGCCCCACACATGTCCCGGAT	tGCCCCACACATGTCCCGGAT	1mis	TGTGGAAAGGACGAAACACCGGCCCCACACATGTCCCGGAGTTTTGAGACGAAGTATCATACGGCTACGCTCGTCTCGCTCCTGGTCTAGATGCAAGGTACTTGCCCCACACATGTCCCGGATGGCTTGGCGTAACTAGATCT	0.894874	0.99771
1620	ACGCTCAACCCCGTGCACGCT	ACGCTCtACCCCGTGCACGCT	1mis	TGTGGAAAGGACGAAACACCACGCTCAACCCCGTGCACGCGTTTTGAGACGAAGTATCCAACAGGTTAGAACGTCTCGCTCCTGACATCAGATCTTGGTACTACGCTCTACCCCGTGCACGCTGGCTTGGCGTAACTAGATCT	0.781683	1
1621	GGCTACAGTTGTGACCCCTGG	GGCTACgGTTGTGACCCCTGG	1mis	TGTGGAAAGGACGAAACACCGGCTACAGTTGTGACCCCTGGTTTTGAGACGAAGTATCCGAGAGTGATTCACGTCTCGCTCCGTATGAAACAATTCGGTACTGGCTACGGTTGTGACCCCTGGGGCTTGGCGTAACTAGATCT	0.645269	0.975316
1622	AGAGATCCTGGATACCAAGAC	gGAGATCCTGGATACCAAGAC	1mis	TGTGGAAAGGACGAAACACCAGAGATCCTGGATACCAAGAGTTTTGAGACGAAGTATCCGGACGCTATGGACGTCTCGCTCCGATACGCTAGTCGCTGTACTGGAGATCCTGGATACCAAGACGGCTTGGCGTAACTAGATCT	/	/
1623	GGACAGTCGGCACCTGACGGT	GGACAGTCGGCACCTGACcGT	1mis	TGTGGAAAGGACGAAACACCGGACAGTCGGCACCTGACGGGTTTTGAGACGAAGTATCTCAATAGCAGCATCGTCTCGCTCCCGCAAAGATATAGAGGTACTGGACAGTCGGCACCTGACCGTGGCTTGGCGTAACTAGATCT	0.989119	1
1624	GGGGGCACAGAAGGCTCCACC	GGGGGCACcGAAGGCTCCACC	1mis	TGTGGAAAGGACGAAACACCGGGGGCACAGAAGGCTCCACGTTTTGAGACGAAGTATCTTCGGACGCTTACCGTCTCGCTCCGGGTAAGCATCACGCGTACTGGGGGCACCGAAGGCTCCACCGGCTTGGCGTAACTAGATCT	/	/
1625	AGGCACCCGTAGAAGAGGTGG	AGGCACCCGTAGAAGAGGaGG	1mis	TGTGGAAAGGACGAAACACCAGGCACCCGTAGAAGAGGTGGTTTTGAGACGAAGTATGAAGAACTCAGAAGCGTCTCGCTCCGTAAAGAGTACGGGCGTACTAGGCACCCGTAGAAGAGGAGGGGCTTGGCGTAACTAGATCT	0.800093	0.970587
1626	ATCATCCCGACAAGAATCCAG	ATCATCCCGACgAGAATCCAG	1mis	TGTGGAAAGGACGAAACACCATCATCCCGACAAGAATCCAGTTTTGAGACGAAGTATGATCAGTATTCCGTCGTCTCGCTCCGGATGTTAGGTGATCGTACTATCATCCCGACGAGAATCCAGGGCTTGGCGTAACTAGATCT	0.850469	0.992376
1627	ACTGCCAATTACCTTACACGT	ACTGCCAATTACCTgACACGT	1mis	TGTGGAAAGGACGAAACACCACTGCCAATTACCTTACACGGTTTTGAGACGAAGTATGGTTCAGGTGTGAGCGTCTCGCTCCGGAATTGCCGACATAGTACTACTGCCAATTACCTGACACGTGGCTTGGCGTAACTAGATCT	0.074596	0.154057
1628	GTGATGCCCGGACTCTTAGGG	GTGATGCCCGaACTCTTAGGG	1mis	TGTGGAAAGGACGAAACACCGTGATGCCCGGACTCTTAGGGTTTTGAGACGAAGTATGGTTGCACCTCAATCGTCTCGCTCCGAGATTTCCCGTTCTGTACTGTGATGCCCGAACTCTTAGGGGGCTTGGCGTAACTAGATCT	0.539265	0.94796
1629	GATGTCCACTATGACAATTGT	GATGTCCACTATGgCAATTGT	1mis	TGTGGAAAGGACGAAACACCGATGTCCACTATGACAATTGGTTTTGAGACGAAGTATGTCGCCGAAGACCACGTCTCGCTCCGTGGCCCTCACTAAAGTACTGATGTCCACTATGGCAATTGTGGCTTGGCGTAACTAGATCT	/	/
1630	AGCCTGTCACAATACTGTAGT	AGCCTGTCACAATACTGTAtT	1mis	TGTGGAAAGGACGAAACACCAGCCTGTCACAATACTGTAGGTTTTGAGACGAAGTATGTCTTAAGGACGAGCGTCTCGCTCCGCGTACGGTTGACCCGTACTAGCCTGTCACAATACTGTATTGGCTTGGCGTAACTAGATCT	0.78731	0.855531
1631	AAGCCTGGTCTCTATGTCGTG	AAGCCTGGTCTCTATGTCcTG	1mis	TGTGGAAAGGACGAAACACCAAGCCTGGTCTCTATGTCGTGTTTTGAGACGAAGTATGTGCTCAAGTCAGGCGTCTCGCTCCTCACAGAAAGCTAGCGTACTAAGCCTGGTCTCTATGTCCTGGGCTTGGCGTAACTAGATCT	0.918144	1
1632	AGTCCACCGCATCACAGCGGG	AGTCCACCGCAgCACAGCGGG	1mis	TGTGGAAAGGACGAAACACCAGTCCACCGCATCACAGCGGGTTTTGAGACGAAGTATGTGTGAGGTGACTTCGTCTCGCTCCTGATTCTTGCAACCCGTACTAGTCCACCGCAGCACAGCGGGGGCTTGGCGTAACTAGATCT	/	/
1633	GCAGACAGATGTTACCCACCA	GCAGACAGATGTTACCCtCCA	1mis	TGTGGAAAGGACGAAACACCGCAGACAGATGTTACCCACCGTTTTGAGACGAAGTATGTTAGGTCGACACGCGTCTCGCTCCGTGTGCAACGTTGCTGTACTGCAGACAGATGTTACCCTCCAGGCTTGGCGTAACTAGATCT	/	/
1634	GGACGCTCTTGAAATCGCCGA	GGgCGCTCTTGAAATCGCCGA	1mis	TGTGGAAAGGACGAAACACCGGACGCTCTTGAAATCGCCGGTTTTGAGACGAAGTATTAAGCAAGTAAGGCCGTCTCGCTCCCTAGCACTGTAATCAGTACTGGGCGCTCTTGAAATCGCCGAGGCTTGGCGTAACTAGATCT	/	/
1635	AGATGACCAGGATGCTACAGC	AGATGACCAGGtTGCTACAGC	1mis	TGTGGAAAGGACGAAACACCAGATGACCAGGATGCTACAGGTTTTGAGACGAAGTATTACAGCATTCGTTGCGTCTCGCTCCGCGGATGCGCTACAAGTACTAGATGACCAGGTTGCTACAGCGGCTTGGCGTAACTAGATCT	0.927709	0.939622
1636	GGTCCAAGTATGACTAGAGTT	GGTCCgAGTATGACTAGAGTT	1mis	TGTGGAAAGGACGAAACACCGGTCCAAGTATGACTAGAGTGTTTTGAGACGAAGTATTATACAGGCAAGACCGTCTCGCTCCTTGCTTTCAACGAAGGTACTGGTCCGAGTATGACTAGAGTTGGCTTGGCGTAACTAGATCT	/	/
1637	AAGCCTGGTCAGAGACTTTGG	AAtCCTGGTCAGAGACTTTGG	1mis	TGTGGAAAGGACGAAACACCAAGCCTGGTCAGAGACTTTGGTTTTGAGACGAAGTATTATGAGAACGCGCTCGTCTCGCTCCTAACGAGTGAAGTGAGTACTAATCCTGGTCAGAGACTTTGGGGCTTGGCGTAACTAGATCT	0.680473	0.959487
1638	GAGACACAATGGCTCCAGGTC	GAGACACAAcGGCTCCAGGTC	1mis	TGTGGAAAGGACGAAACACCGAGACACAATGGCTCCAGGTGTTTTGAGACGAAGTATTCTTCGACGAGCCACGTCTCGCTCCGCATGCTCGAGCCCAGTACTGAGACACAACGGCTCCAGGTCGGCTTGGCGTAACTAGATCT	/	/
1639	AAGGCTTCCTGCGACAGTATG	AAGGCTTCCaGCGACAGTATG	1mis	TGTGGAAAGGACGAAACACCAAGGCTTCCTGCGACAGTATGTTTTGAGACGAAGTATTCTTGCATCGTTACCGTCTCGCTCCGCCACGTTTCTGTCGGTACTAAGGCTTCCAGCGACAGTATGGGCTTGGCGTAACTAGATCT	0.598222	0.94983
1640	GCTACTCTTTGATTATGACAA	GCTAaTCTTTGATTATGACAA	1mis	TGTGGAAAGGACGAAACACCGCTACTCTTTGATTATGACAGTTTTGAGACGAAGTATTCTTGTGACGTGTGCGTCTCGCTCCGCCACAGACTTCGGCGTACTGCTAATCTTTGATTATGACAAGGCTTGGCGTAACTAGATCT	/	/
1641	ATCGTCGAGAAGCCTATCATC	ATtGTCGAGAAGCCTATCATC	1mis	TGTGGAAAGGACGAAACACCATCGTCGAGAAGCCTATCATGTTTTGAGACGAAGTATTGTATGCGATTGAGCGTCTCGCTCCGGATTCTAATTCCAGGTACTATTGTCGAGAAGCCTATCATCGGCTTGGCGTAACTAGATCT	/	/
1642	GACCGGAATCGAGTACATCGT	GAtCGGAATCGAGTACATCGT	1mis	TGTGGAAAGGACGAAACACCGACCGGAATCGAGTACATCGGTTTTGAGACGAAGTCAACCACCTCTATCATCGTCTCGCTCCTTTGCCGGTCAAAGCGTACTGATCGGAATCGAGTACATCGTGGCTTGGCGTAACTAGATCT	/	/
1643	GCTCCTTACGAAGCTAAGTGT	GCTCCTTAtGAAGCTAAGTGT	1mis	TGTGGAAAGGACGAAACACCGCTCCTTACGAAGCTAAGTGGTTTTGAGACGAAGTCAACGCAGGTATATTGCGTCTCGCTCCTAGGCTCTTACTCCAGTACTGCTCCTTATGAAGCTAAGTGTGGCTTGGCGTAACTAGATCT	/	/
1644	GGTACCCCCATTGAAGCACGG	GGTACCtCCATTGAAGCACGG	1mis	TGTGGAAAGGACGAAACACCGGTACCCCCATTGAAGCACGGTTTTGAGACGAAGTCAAGGCGGAGCTCGCTCGTCTCGCTCCTCGATGGTATCTCCTGTACTGGTACCTCCATTGAAGCACGGGGCTTGGCGTAACTAGATCT	0.844198	1
1645	GAAGCCCTTGGATATATCTGT	GAAGCCCTTGGATcTATCTGT	1mis	TGTGGAAAGGACGAAACACCGAAGCCCTTGGATATATCTGGTTTTGAGACGAAGTCAAGTGAATAAGACGTCGTCTCGCTCCGAACTTATGCCGATTGTACTGAAGCCCTTGGATCTATCTGTGGCTTGGCGTAACTAGATCT	0.972401	1
1646	GCTGACTCACGCCACCACAGT	GCgGACTCACGCCACCACAGT	1mis	TGTGGAAAGGACGAAACACCGCTGACTCACGCCACCACAGGTTTTGAGACGAAGTCAATATTAACGACCTCCGTCTCGCTCCCTTCCAACAACTGCTGTACTGCGGACTCACGCCACCACAGTGGCTTGGCGTAACTAGATCT	0.991788	1
1647	GGTCCGTGCGGAGCACCCCGG	GGTCCGTGCGGAGCAtCCCGG	1mis	TGTGGAAAGGACGAAACACCGGTCCGTGCGGAGCACCCCGGTTTTGAGACGAAGTCACAACCTAAGAATTGCGTCTCGCTCCTTGGTAAGAGCATATGTACTGGTCCGTGCGGAGCATCCCGGGGCTTGGCGTAACTAGATCT	0.763716	1
1648	ATTGTTCCAAGTCCACACATT	ATTGTTCtAAGTCCACACATT	1mis	TGTGGAAAGGACGAAACACCATTGTTCCAAGTCCACACATGTTTTGAGACGAAGTCACAATCCAAGTCCTACGTCTCGCTCCGAACCTGCCGTATGTGTACTATTGTTCTAAGTCCACACATTGGCTTGGCGTAACTAGATCT	0.857575	1
1649	GGTCCTTCGAGAGTACCGGAA	GGTCCTcCGAGAGTACCGGAA	1mis	TGTGGAAAGGACGAAACACCGGTCCTTCGAGAGTACCGGAGTTTTGAGACGAAGTCACAGTATATTCTGACCGTCTCGCTCCCGCGAACTACTTGACGTACTGGTCCTCCGAGAGTACCGGAAGGCTTGGCGTAACTAGATCT	/	/
1650	GCCCACCAGCAGGTAACACAG	GCCCACCAGCAGGcAACACAG	1mis	TGTGGAAAGGACGAAACACCGCCCACCAGCAGGTAACACAGTTTTGAGACGAAGTCACATCTCTTAGGAAGCGTCTCGCTCCGGCTGTTCACCCTCAGTACTGCCCACCAGCAGGCAACACAGGGCTTGGCGTAACTAGATCT	0.635312	0.785231
1651	AAACACGCAGAAGCCACACTT	AAACACGCAGAAGCCACgCTT	1mis	TGTGGAAAGGACGAAACACCAAACACGCAGAAGCCACACTGTTTTGAGACGAAGTCAGCTTGAGTCCTTACCGTCTCGCTCCTATGCCCTGAAGGTCGTACTAAACACGCAGAAGCCACGCTTGGCTTGGCGTAACTAGATCT	/	/
1652	GAGTACTCACACCGAATGTGG	GAGTACTCACAgCGAATGTGG	1mis	TGTGGAAAGGACGAAACACCGAGTACTCACACCGAATGTGGTTTTGAGACGAAGTCAGTGTCTCACCAAGTCGTCTCGCTCCCTGCTTGTTCGCTTCGTACTGAGTACTCACAGCGAATGTGGGGCTTGGCGTAACTAGATCT	/	/
1653	AGTTCCCCTCTACTGAACAAA	AGTTCCCCTCTACTGAACcAA	1mis	TGTGGAAAGGACGAAACACCAGTTCCCCTCTACTGAACAAGTTTTGAGACGAAGTCATAAGGAACTTGTCGCGTCTCGCTCCGAAAGGTAGCAATGTGTACTAGTTCCCCTCTACTGAACCAAGGCTTGGCGTAACTAGATCT	0.978602	1
1654	GCTCCTTACGAAGCTAAGTGT	GCTCCTTACGAAGCTAAGTaT	1mis	TGTGGAAAGGACGAAACACCGCTCCTTACGAAGCTAAGTGGTTTTGAGACGAAGTCATATGATACGCGTAACGTCTCGCTCCTCCAGAATAGCGCTCGTACTGCTCCTTACGAAGCTAAGTATGGCTTGGCGTAACTAGATCT	/	/
1655	GATCACGCTGTTCCCAGAGAG	GATCACGCTGTTtCCAGAGAG	1mis	TGTGGAAAGGACGAAACACCGATCACGCTGTTCCCAGAGAGTTTTGAGACGAAGTCATGAGTCCACGACTACGTCTCGCTCCGGCGCATATATATTCGTACTGATCACGCTGTTTCCAGAGAGGGCTTGGCGTAACTAGATCT	/	/
1656	GTGAGCAAAATGCCGAACCTG	GTcAGCAAAATGCCGAACCTG	1mis	TGTGGAAAGGACGAAACACCGTGAGCAAAATGCCGAACCTGTTTTGAGACGAAGTCCAATTCGCGAGAGGTCGTCTCGCTCCGGTACGCCAATCGCCGTACTGTCAGCAAAATGCCGAACCTGGGCTTGGCGTAACTAGATCT	/	/
1657	AGGACCCTACGGCCTTCGCGC	AGGACCCTACGGCtTTCGCGC	1mis	TGTGGAAAGGACGAAACACCAGGACCCTACGGCCTTCGCGGTTTTGAGACGAAGTCCATAACTGGTCTACCCGTCTCGCTCCGTCACACCAGTAAGAGTACTAGGACCCTACGGCTTTCGCGCGGCTTGGCGTAACTAGATCT	0.874935	0.96152
1658	AGATGACCAGGATGCTACAGC	AGATGACCAGGATGCTtCAGC	1mis	TGTGGAAAGGACGAAACACCAGATGACCAGGATGCTACAGGTTTTGAGACGAAGTCCATGCTCGCAGTAGTCGTCTCGCTCCGATAGCGTGTCCAGGGTACTAGATGACCAGGATGCTTCAGCGGCTTGGCGTAACTAGATCT	/	/
1659	GATGCCTGATGCGTGCACCCT	GATGCCTGATGCGTGCACCgT	1mis	TGTGGAAAGGACGAAACACCGATGCCTGATGCGTGCACCCGTTTTGAGACGAAGTCCATGGTGTCATATATCGTCTCGCTCCTCACCACATGGCGGCGTACTGATGCCTGATGCGTGCACCGTGGCTTGGCGTAACTAGATCT	0.854199	0.916629
1660	AAACCGGGCAAGTAAACATGG	AAACCGGGCAAGTAAACAcGG	1mis	TGTGGAAAGGACGAAACACCAAACCGGGCAAGTAAACATGGTTTTGAGACGAAGTCCGACAACACTCCATTCGTCTCGCTCCTCTTGCCGGATAGTGGTACTAAACCGGGCAAGTAAACACGGGGCTTGGCGTAACTAGATCT	/	/
1661	ATTTCTCCTCCTGTGTGTCCA	ATTTCTCCTCCcGTGTGTCCA	1mis	TGTGGAAAGGACGAAACACCATTTCTCCTCCTGTGTGTCCGTTTTGAGACGAAGTCCGACCAATCGTACACCGTCTCGCTCCTACGGTTTATACTGGGTACTATTTCTCCTCCCGTGTGTCCAGGCTTGGCGTAACTAGATCT	0.611455	0.929815
1662	AAGCATGGCTTGTAGACCCGA	AAGCATGGCTcGTAGACCCGA	1mis	TGTGGAAAGGACGAAACACCAAGCATGGCTTGTAGACCCGGTTTTGAGACGAAGTCCGCGACCGTGGTACTCGTCTCGCTCCTCTTTGCCCGCCAGAGTACTAAGCATGGCTCGTAGACCCGAGGCTTGGCGTAACTAGATCT	/	/
1663	GTGCACCGGTTGCTCCGCAAG	GTtCACCGGTTGCTCCGCAAG	1mis	TGTGGAAAGGACGAAACACCGTGCACCGGTTGCTCCGCAAGTTTTGAGACGAAGTCCTAACACGAGTTAACCGTCTCGCTCCGAGCAAGTTTGCCTCGTACTGTTCACCGGTTGCTCCGCAAGGGCTTGGCGTAACTAGATCT	0.943465	0.990303
1664	AGCTCCAGACTTGTTATCTGT	AGCTCCAGgCTTGTTATCTGT	1mis	TGTGGAAAGGACGAAACACCAGCTCCAGACTTGTTATCTGGTTTTGAGACGAAGTCCTACAATTCACAGTACGTCTCGCTCCTACATATCTAGTCGGGTACTAGCTCCAGGCTTGTTATCTGTGGCTTGGCGTAACTAGATCT	0.861406	0.99863
1665	GTGGCTGAAAAAGTTAACAAA	GTGGCTtAAAAAGTTAACAAA	1mis	TGTGGAAAGGACGAAACACCGTGGCTGAAAAAGTTAACAAGTTTTGAGACGAAGTCCTATATCACGGTTGCCGTCTCGCTCCTCGTCTGCATCATACGTACTGTGGCTTAAAAAGTTAACAAAGGCTTGGCGTAACTAGATCT	/	/
1666	GCGGACTCCTGCAAGTGCGAG	GCGGACTCCTGCAAGTGCGcG	1mis	TGTGGAAAGGACGAAACACCGCGGACTCCTGCAAGTGCGAGTTTTGAGACGAAGTCCTCAAGAGGAGGTTACGTCTCGCTCCCTGGAGATAACAAAGGTACTGCGGACTCCTGCAAGTGCGCGGGCTTGGCGTAACTAGATCT	0.88515	0.927808
1667	GATACCCTCAGCTGCCTACGG	GATACCCTCAGCTGCCTcCGG	1mis	TGTGGAAAGGACGAAACACCGATACCCTCAGCTGCCTACGGTTTTGAGACGAAGTCCTTGGTGACGTATTACGTCTCGCTCCGCCTTCTATCGCGTGGTACTGATACCCTCAGCTGCCTCCGGGGCTTGGCGTAACTAGATCT	0.954689	0.993828
1668	GCATCTCTTCCAAGGCAATGG	GCATCTCTTCCAAGGaAATGG	1mis	TGTGGAAAGGACGAAACACCGCATCTCTTCCAAGGCAATGGTTTTGAGACGAAGTCGAAGTTGGTGAGACACGTCTCGCTCCTCAGGCAGCCCGCATGTACTGCATCTCTTCCAAGGAAATGGGGCTTGGCGTAACTAGATCT	0.860246	0.985625
1669	GAAGCCCGTGATGCACTCAAA	GAAGCCCGTaATGCACTCAAA	1mis	TGTGGAAAGGACGAAACACCGAAGCCCGTGATGCACTCAAGTTTTGAGACGAAGTCGACTACTGTGTCATACGTCTCGCTCCGCTCGAGACAATGGCGTACTGAAGCCCGTAATGCACTCAAAGGCTTGGCGTAACTAGATCT	0.787513	1
1670	GAGTTCTCCGAGAGCCTCAGT	GAGTgCTCCGAGAGCCTCAGT	1mis	TGTGGAAAGGACGAAACACCGAGTTCTCCGAGAGCCTCAGGTTTTGAGACGAAGTCGATCTTAGCTAATTGCGTCTCGCTCCCGACAAGCGAAGTAGGTACTGAGTGCTCCGAGAGCCTCAGTGGCTTGGCGTAACTAGATCT	0.787869	0.959391
1671	AGTCAACCAAGACCCAGCGGG	AGTCtACCAAGACCCAGCGGG	1mis	TGTGGAAAGGACGAAACACCAGTCAACCAAGACCCAGCGGGTTTTGAGACGAAGTCGCAATTAACGCCTTACGTCTCGCTCCTGATGCGCGCATTGTGTACTAGTCTACCAAGACCCAGCGGGGGCTTGGCGTAACTAGATCT	/	/
1672	GCAGCCAATGAGCAAAACGCG	GCAGCCAATGAGCAAgACGCG	1mis	TGTGGAAAGGACGAAACACCGCAGCCAATGAGCAAAACGCGTTTTGAGACGAAGTCGCATGAATAACGATACGTCTCGCTCCTCACTGTAGTATCTTGTACTGCAGCCAATGAGCAAGACGCGGGCTTGGCGTAACTAGATCT	0.894662	0.961083
1673	AGACACCTTTACCTGAAGCTG	AGACACCTTcACCTGAAGCTG	1mis	TGTGGAAAGGACGAAACACCAGACACCTTTACCTGAAGCTGTTTTGAGACGAAGTCGCGGAACCTGGCCGACGTCTCGCTCCGGTTAGCCATGTATTGTACTAGACACCTTCACCTGAAGCTGGGCTTGGCGTAACTAGATCT	0.949941	1
1674	ACAACGAGCTAGAAAAGCACA	ACAACGAGgTAGAAAAGCACA	1mis	TGTGGAAAGGACGAAACACCACAACGAGCTAGAAAAGCACGTTTTGAGACGAAGTCGCTACGTATTATCATCGTCTCGCTCCTAAGCCGTACGAAGTGTACTACAACGAGGTAGAAAAGCACAGGCTTGGCGTAACTAGATCT	/	/
1675	AGTCCCAACTTACCTGGACAC	AGTCCCAACTTAtCTGGACAC	1mis	TGTGGAAAGGACGAAACACCAGTCCCAACTTACCTGGACAGTTTTGAGACGAAGTCGGAAGTTGTTAGATACGTCTCGCTCCTGCAAGCAGTGCTCTGTACTAGTCCCAACTTATCTGGACACGGCTTGGCGTAACTAGATCT	/	/
1676	AGCTCTTCCAGAGCTCCGGGT	AtCTCTTCCAGAGCTCCGGGT	1mis	TGTGGAAAGGACGAAACACCAGCTCTTCCAGAGCTCCGGGGTTTTGAGACGAAGTCGGACACATCATTAGACGTCTCGCTCCGATCACCGCCTAGTAGTACTATCTCTTCCAGAGCTCCGGGTGGCTTGGCGTAACTAGATCT	0.98088	1
1677	GATGTCCAGCTCGCACACCTG	GAaGTCCAGCTCGCACACCTG	1mis	TGTGGAAAGGACGAAACACCGATGTCCAGCTCGCACACCTGTTTTGAGACGAAGTCGGACGTGTGTCGTAGCGTCTCGCTCCGTGGGCATCTGTTCAGTACTGAAGTCCAGCTCGCACACCTGGGCTTGGCGTAACTAGATCT	0.710014	1
1678	GGCTCCCCCCACAACAGCGCA	GGCTCCCCCCAtAACAGCGCA	1mis	TGTGGAAAGGACGAAACACCGGCTCCCCCCACAACAGCGCGTTTTGAGACGAAGTCGGTGGAGCGGATGCACGTCTCGCTCCTCCTCAATGTAACTTGTACTGGCTCCCCCCATAACAGCGCAGGCTTGGCGTAACTAGATCT	/	/
1679	AGAGTACCTGAACCAATGCTT	AGAGTgCCTGAACCAATGCTT	1mis	TGTGGAAAGGACGAAACACCAGAGTACCTGAACCAATGCTGTTTTGAGACGAAGTCGTAGAATTCGTATCTCGTCTCGCTCCGATAGATCTTGCCCGGTACTAGAGTGCCTGAACCAATGCTTGGCTTGGCGTAACTAGATCT	0.765479	0.960256
1680	GAAATATCCCGACAGGGTTCC	tAAATATCCCGACAGGGTTCC	1mis	TGTGGAAAGGACGAAACACCGAAATATCCCGACAGGGTTCGTTTTGAGACGAAGTCGTCATCGTGTAGATTCGTCTCGCTCCGATTAAACTCGCGGAGTACTTAAATATCCCGACAGGGTTCCGGCTTGGCGTAACTAGATCT	0.424658	1
1681	GAGCCCGATGAGGACGAGGGT	GtGCCCGATGAGGACGAGGGT	1mis	TGTGGAAAGGACGAAACACCGAGCCCGATGAGGACGAGGGGTTTTGAGACGAAGTCGTGCTTACGTATATCCGTCTCGCTCCTCTCTCATGGGCTTAGTACTGTGCCCGATGAGGACGAGGGTGGCTTGGCGTAACTAGATCT	0.99131	1
1682	GGAAGTTCTCCATCGAGATGC	GGAAcTTCTCCATCGAGATGC	1mis	TGTGGAAAGGACGAAACACCGGAAGTTCTCCATCGAGATGGTTTTGAGACGAAGTCGTGTAGAACCTCTCTCGTCTCGCTCCCGATTGGATGCCGTTGTACTGGAACTTCTCCATCGAGATGCGGCTTGGCGTAACTAGATCT	0.829539	0.963441
1683	AGACCAGCCTCAGCACAGGTG	AGACCAGCCTtAGCACAGGTG	1mis	TGTGGAAAGGACGAAACACCAGACCAGCCTCAGCACAGGTGTTTTGAGACGAAGTCGTTATACTTCGAGCGCGTCTCGCTCCTGAGGTATCCGCAAAGTACTAGACCAGCCTTAGCACAGGTGGGCTTGGCGTAACTAGATCT	/	/
1684	ATCCCTTCAAAGTCTACTGTG	ATCCCcTCAAAGTCTACTGTG	1mis	TGTGGAAAGGACGAAACACCATCCCTTCAAAGTCTACTGTGTTTTGAGACGAAGTCTACACGTTCATGCCACGTCTCGCTCCGCTCTTATCATTAGTGTACTATCCCCTCAAAGTCTACTGTGGGCTTGGCGTAACTAGATCT	0.921263	0.995816
1685	ACCCTCTGGCCAGGTTGACGT	ACCCTCTGGCCAGGTTGcCGT	1mis	TGTGGAAAGGACGAAACACCACCCTCTGGCCAGGTTGACGGTTTTGAGACGAAGTCTAGATCAACGACCTCCGTCTCGCTCCGGAACTTGCCTTGACGTACTACCCTCTGGCCAGGTTGCCGTGGCTTGGCGTAACTAGATCT	0.859554	1
1686	GCCTCTGGCTACCGCCGCTGC	tCCTCTGGCTACCGCCGCTGC	1mis	TGTGGAAAGGACGAAACACCGCCTCTGGCTACCGCCGCTGGTTTTGAGACGAAGTCTATAGTAAGCTTGCTCGTCTCGCTCCTAGGAAACGCGATTCGTACTTCCTCTGGCTACCGCCGCTGCGGCTTGGCGTAACTAGATCT	0.999485	1
1687	ATGTCTGCACGGCCTGATGTT	ATGTCTGCACGGCCTGAgGTT	1mis	TGTGGAAAGGACGAAACACCATGTCTGCACGGCCTGATGTGTTTTGAGACGAAGTCTCACTGTAGACGAAGCGTCTCGCTCCTCGAGGAGCTGAGGGGTACTATGTCTGCACGGCCTGAGGTTGGCTTGGCGTAACTAGATCT	0.963757	0.988801
1688	GTCACGTTGTTAGCCAACCTG	GTCACGTTGTTAGgCAACCTG	1mis	TGTGGAAAGGACGAAACACCGTCACGTTGTTAGCCAACCTGTTTTGAGACGAAGTCTCATCAATTATGTCGCGTCTCGCTCCTATCCTCGCGCGGGAGTACTGTCACGTTGTTAGGCAACCTGGGCTTGGCGTAACTAGATCT	0.209806	0.276891
1689	ACAGCCTTACCCGGTCACCCT	ACAGCgTTACCCGGTCACCCT	1mis	TGTGGAAAGGACGAAACACCACAGCCTTACCCGGTCACCCGTTTTGAGACGAAGTCTCTAACGTGGTGTTCCGTCTCGCTCCTCAGGCCCACAAGAGGTACTACAGCGTTACCCGGTCACCCTGGCTTGGCGTAACTAGATCT	0.74661	0.834688
1690	AGTAAACACATCTCTCACCGC	AGTAAACgCATCTCTCACCGC	1mis	TGTGGAAAGGACGAAACACCAGTAAACACATCTCTCACCGGTTTTGAGACGAAGTCTCTGATGTGAACCTGCGTCTCGCTCCCTTTGTTTACTCAAGGTACTAGTAAACGCATCTCTCACCGCGGCTTGGCGTAACTAGATCT	/	/
1691	GCGCACATGATTGCTCTGAGT	GCGCACATGATTGCTaTGAGT	1mis	TGTGGAAAGGACGAAACACCGCGCACATGATTGCTCTGAGGTTTTGAGACGAAGTCTCTTCGTGCAGCTCGCGTCTCGCTCCGTAATACCCAGTTGTGTACTGCGCACATGATTGCTATGAGTGGCTTGGCGTAACTAGATCT	/	/
1692	GTGTTCTCAGACTCGCCCAGG	GTGTTCTCAGACTtGCCCAGG	1mis	TGTGGAAAGGACGAAACACCGTGTTCTCAGACTCGCCCAGGTTTTGAGACGAAGTCTCTTGTATCACATCACGTCTCGCTCCCGCTGCGGGAAGAGAGTACTGTGTTCTCAGACTTGCCCAGGGGCTTGGCGTAACTAGATCT	0.665673	0.99194
1693	GAAGCCTGTCAATATAAACAT	GAAGCCTGTCAATATtAACAT	1mis	TGTGGAAAGGACGAAACACCGAAGCCTGTCAATATAAACAGTTTTGAGACGAAGTCTGAAGTTAACACCGCCGTCTCGCTCCGGCATTCTTCATGAAGTACTGAAGCCTGTCAATATTAACATGGCTTGGCGTAACTAGATCT	/	/
1694	GACAACTCGTGGATGCTCCGG	GACAACTCGTGGATaCTCCGG	1mis	TGTGGAAAGGACGAAACACCGACAACTCGTGGATGCTCCGGTTTTGAGACGAAGTCTGACTGCAAGCCTAGCGTCTCGCTCCGATTCACGGGTAATGGTACTGACAACTCGTGGATACTCCGGGGCTTGGCGTAACTAGATCT	0.978763	0.983
1695	GCATCTCAATCCCTTGCATGG	GCATCTCAATCCCTTGCcTGG	1mis	TGTGGAAAGGACGAAACACCGCATCTCAATCCCTTGCATGGTTTTGAGACGAAGTCTGATACGTCGTGTGCCGTCTCGCTCCGATTGCCATAACCTAGTACTGCATCTCAATCCCTTGCCTGGGGCTTGGCGTAACTAGATCT	0.637498	0.987639
1696	GGGTGACCAAGACGGAAAGAG	GaGTGACCAAGACGGAAAGAG	1mis	TGTGGAAAGGACGAAACACCGGGTGACCAAGACGGAAAGAGTTTTGAGACGAAGTCTGGCGCCGTACCGAACGTCTCGCTCCCTCTGCCGCCTATGAGTACTGAGTGACCAAGACGGAAAGAGGGCTTGGCGTAACTAGATCT	/	/
1697	ACTCCAAGACCCAATACAGGC	ACaCCAAGACCCAATACAGGC	1mis	TGTGGAAAGGACGAAACACCACTCCAAGACCCAATACAGGGTTTTGAGACGAAGTCTGTCCAGTACGGCTGCGTCTCGCTCCTTAGGCCCAGTCTGAGTACTACACCAAGACCCAATACAGGCGGCTTGGCGTAACTAGATCT	0.729316	0.996809
1698	GCTCCCCCTGACAGACCGCGA	GCTCCCCgTGACAGACCGCGA	1mis	TGTGGAAAGGACGAAACACCGCTCCCCCTGACAGACCGCGGTTTTGAGACGAAGTCTTCACGTAGTCATGGCGTCTCGCTCCTCCACTGAGAAGTCCGTACTGCTCCCCGTGACAGACCGCGAGGCTTGGCGTAACTAGATCT	0.994524	0.994524
1699	GCCAGGTCTCTGCACTACGTT	GCCAtGTCTCTGCACTACGTT	1mis	TGTGGAAAGGACGAAACACCGCCAGGTCTCTGCACTACGTGTTTTGAGACGAAGTCTTCAGAACTGTCTCGCGTCTCGCTCCCTCGATGCAGAAACAGTACTGCCATGTCTCTGCACTACGTTGGCTTGGCGTAACTAGATCT	/	/
1700	GTGTCCATCTGACTTCACAAA	GTGTCCATCaGACTTCACAAA	1mis	TGTGGAAAGGACGAAACACCGTGTCCATCTGACTTCACAAGTTTTGAGACGAAGTCTTGAACTGTTGTATCCGTCTCGCTCCTATGACATGGATAGTGTACTGTGTCCATCAGACTTCACAAAGGCTTGGCGTAACTAGATCT	0.780795	1
1701	GCACTTGGCGTCACCCTCCGA	GCACTTGGCGgCACCCTCCGA	1mis	TGTGGAAAGGACGAAACACCGCACTTGGCGTCACCCTCCGGTTTTGAGACGAAGTCTTGCGCTGCGATTGACGTCTCGCTCCTTAGGGTAGATTTCCGTACTGCACTTGGCGGCACCCTCCGAGGCTTGGCGTAACTAGATCT	0.207708	0.282242
1702	AGAGGCCTGTAAATCACCCAA	AGAGGCCTGTAAATaACCCAA	1mis	TGTGGAAAGGACGAAACACCAGAGGCCTGTAAATCACCCAGTTTTGAGACGAAGTCTTGTCACATTGAACTCGTCTCGCTCCGTTCCCTAAGATTAGGTACTAGAGGCCTGTAAATAACCCAAGGCTTGGCGTAACTAGATCT	/	/
1703	ACATTACCTTAACCCTCTGGA	ACATTACCTTAACaCTCTGGA	1mis	TGTGGAAAGGACGAAACACCACATTACCTTAACCCTCTGGGTTTTGAGACGAAGTGAACCTACTAGCGTCTCGTCTCGCTCCGAGTAAACCGTAACCGTACTACATTACCTTAACACTCTGGAGGCTTGGCGTAACTAGATCT	0.63507	0.735661
1704	ACCCCAGCTACGTAAAAGATC	ACCCCAGCTAtGTAAAAGATC	1mis	TGTGGAAAGGACGAAACACCACCCCAGCTACGTAAAAGATGTTTTGAGACGAAGTGAAGTACACTTCGACGCGTCTCGCTCCTTCCGGCACGTCCATGTACTACCCCAGCTATGTAAAAGATCGGCTTGGCGTAACTAGATCT	0.58073	0.936389
1705	GCTCCTCGTTATCGTGACCCC	GCTCCaCGTTATCGTGACCCC	1mis	TGTGGAAAGGACGAAACACCGCTCCTCGTTATCGTGACCCGTTTTGAGACGAAGTGAATCCGTCGAAGCTTCGTCTCGCTCCGCCATGTTGGCGAGAGTACTGCTCCACGTTATCGTGACCCCGGCTTGGCGTAACTAGATCT	0.960631	0.993756
1706	ACTCACCATCTGTACTCTCGG	ACTCACCcTCTGTACTCTCGG	1mis	TGTGGAAAGGACGAAACACCACTCACCATCTGTACTCTCGGTTTTGAGACGAAGTGAATTCAGAGGACCACCGTCTCGCTCCGGTGGTATATCCAAGGTACTACTCACCCTCTGTACTCTCGGGGCTTGGCGTAACTAGATCT	/	/
1707	GGTCACAGTGGTCGTTACAGG	GGTCACAGaGGTCGTTACAGG	1mis	TGTGGAAAGGACGAAACACCGGTCACAGTGGTCGTTACAGGTTTTGAGACGAAGTGACACAGACGCCAAGCCGTCTCGCTCCTGTACAATCTGTGGTGTACTGGTCACAGAGGTCGTTACAGGGGCTTGGCGTAACTAGATCT	0.956984	1
1708	AAGGACCAAAGCACCCAAGCA	tAGGACCAAAGCACCCAAGCA	1mis	TGTGGAAAGGACGAAACACCAAGGACCAAAGCACCCAAGCGTTTTGAGACGAAGTGACAGTGTTCATTCTTCGTCTCGCTCCGGTCTAGCTAGGCTTGTACTTAGGACCAAAGCACCCAAGCAGGCTTGGCGTAACTAGATCT	/	/
1709	ACTGCGTCACGCAGAGCACGG	ACTGCGTCACGCAGAGCAaGG	1mis	TGTGGAAAGGACGAAACACCACTGCGTCACGCAGAGCACGGTTTTGAGACGAAGTGACGACACGTGATGGTCGTCTCGCTCCGCGACGGATGAGGTGGTACTACTGCGTCACGCAGAGCAAGGGGCTTGGCGTAACTAGATCT	0.310521	0.577192
1710	GCTGTTCCAAAACATCACCCT	GCTGTTCCAAAACATCAaCCT	1mis	TGTGGAAAGGACGAAACACCGCTGTTCCAAAACATCACCCGTTTTGAGACGAAGTGACGACGACTCGTGCACGTCTCGCTCCCTTTCAAGTTACATCGTACTGCTGTTCCAAAACATCAACCTGGCTTGGCGTAACTAGATCT	0.974914	0.994156
1711	ATGGCCTTTCCACATCCCTGT	ATGGCCTaTCCACATCCCTGT	1mis	TGTGGAAAGGACGAAACACCATGGCCTTTCCACATCCCTGGTTTTGAGACGAAGTGACGCCGATTAACCATCGTCTCGCTCCTCGAAGGCGACGGAGGTACTATGGCCTATCCACATCCCTGTGGCTTGGCGTAACTAGATCT	/	/
1712	GAAGTTCCGCGAGGTGACGAC	GAAGTTCgGCGAGGTGACGAC	1mis	TGTGGAAAGGACGAAACACCGAAGTTCCGCGAGGTGACGAGTTTTGAGACGAAGTGACTCCATATATCCGTCGTCTCGCTCCGAAGAGGACACCGTAGTACTGAAGTTCGGCGAGGTGACGACGGCTTGGCGTAACTAGATCT	/	/
1713	ACTCACCTCAAAGGACGCCCG	tCTCACCTCAAAGGACGCCCG	1mis	TGTGGAAAGGACGAAACACCACTCACCTCAAAGGACGCCCGTTTTGAGACGAAGTGACTCTCGAACTATTGCGTCTCGCTCCGGAATCCCACTATATGTACTTCTCACCTCAAAGGACGCCCGGGCTTGGCGTAACTAGATCT	/	/
1714	GGCCGCTGGATGTACACGGGC	GGCCGCTGGATGTACACGGcC	1mis	TGTGGAAAGGACGAAACACCGGCCGCTGGATGTACACGGGGTTTTGAGACGAAGTGACTGCTTATGCGATCCGTCTCGCTCCGGGCCGGAGCTGAAAGTACTGGCCGCTGGATGTACACGGCCGGCTTGGCGTAACTAGATCT	/	/
1715	GCGCTTTCACTGGACCGCGCC	GCGCTTTCACTGGACCaCGCC	1mis	TGTGGAAAGGACGAAACACCGCGCTTTCACTGGACCGCGCGTTTTGAGACGAAGTGAGAATAGTGCTATCCCGTCTCGCTCCCGATACGGCCGAGATGTACTGCGCTTTCACTGGACCACGCCGGCTTGGCGTAACTAGATCT	/	/
1716	GACACATGACACCTCCACAGA	tACACATGACACCTCCACAGA	1mis	TGTGGAAAGGACGAAACACCGACACATGACACCTCCACAGGTTTTGAGACGAAGTGAGCTATAGTGCGCATCGTCTCGCTCCTCGTGCGTCCTTTGGGTACTTACACATGACACCTCCACAGAGGCTTGGCGTAACTAGATCT	/	/
1717	GCATGACCAGGAATTCGTGGA	GCATGgCCAGGAATTCGTGGA	1mis	TGTGGAAAGGACGAAACACCGCATGACCAGGAATTCGTGGGTTTTGAGACGAAGTGAGTACTTATAGTACGCGTCTCGCTCCGCAAAGGTGATCTACGTACTGCATGGCCAGGAATTCGTGGAGGCTTGGCGTAACTAGATCT	/	/
1718	GCTCGGTGTAAGTAGCCACAT	GCTCGGTGTAAGTAaCCACAT	1mis	TGTGGAAAGGACGAAACACCGCTCGGTGTAAGTAGCCACAGTTTTGAGACGAAGTGAGTCATATCTGGATCCGTCTCGCTCCTTCATACTCGGACTCGTACTGCTCGGTGTAAGTAACCACATGGCTTGGCGTAACTAGATCT	0.455417	0.780132
1719	GTTCCGACAGATCATTGCTGT	GTTCCGACAGAcCATTGCTGT	1mis	TGTGGAAAGGACGAAACACCGTTCCGACAGATCATTGCTGGTTTTGAGACGAAGTGATAACGCTTCATGTCCGTCTCGCTCCTCGTTCAGCCTCAATGTACTGTTCCGACAGACCATTGCTGTGGCTTGGCGTAACTAGATCT	0.660089	0.997591
1720	ACTACCTGCTGGGCATCAAGC	ACgACCTGCTGGGCATCAAGC	1mis	TGTGGAAAGGACGAAACACCACTACCTGCTGGGCATCAAGGTTTTGAGACGAAGTGATACAATAAGCCAACCGTCTCGCTCCGTCGTGCAAGGATCGGTACTACGACCTGCTGGGCATCAAGCGGCTTGGCGTAACTAGATCT	/	/
1721	GGGACCCAGGAAGTTGACCAG	GGGACCCAGGAAGTaGACCAG	1mis	TGTGGAAAGGACGAAACACCGGGACCCAGGAAGTTGACCAGTTTTGAGACGAAGTGATGGTCTGTTCTCGCCGTCTCGCTCCGTATTTGCGCTCAAAGTACTGGGACCCAGGAAGTAGACCAGGGCTTGGCGTAACTAGATCT	/	/
1722	ACCCACCACAAAGTCCAGTGT	ACCCACCtCAAAGTCCAGTGT	1mis	TGTGGAAAGGACGAAACACCACCCACCACAAAGTCCAGTGGTTTTGAGACGAAGTGATGTATCCAGGTAGACGTCTCGCTCCGTGTCACCTGTGACAGTACTACCCACCTCAAAGTCCAGTGTGGCTTGGCGTAACTAGATCT	0.989854	1
1723	GGGCATCGGCTAGCGTGAGGC	GtGCATCGGCTAGCGTGAGGC	1mis	TGTGGAAAGGACGAAACACCGGGCATCGGCTAGCGTGAGGGTTTTGAGACGAAGTGATTCTGTACGATACCCGTCTCGCTCCGCTCCCTTCTTCTGAGTACTGTGCATCGGCTAGCGTGAGGCGGCTTGGCGTAACTAGATCT	/	/
1724	GCCGCACGTTGGCTTGATCGG	GCCGCACGTcGGCTTGATCGG	1mis	TGTGGAAAGGACGAAACACCGCCGCACGTTGGCTTGATCGGTTTTGAGACGAAGTGCAAGATCAGTTACTGCGTCTCGCTCCGACAGCTTTGGATTTGTACTGCCGCACGTCGGCTTGATCGGGGCTTGGCGTAACTAGATCT	0.914859	0.953789
1725	AGTACTCGTTGTCATTAAGGT	AtTACTCGTTGTCATTAAGGT	1mis	TGTGGAAAGGACGAAACACCAGTACTCGTTGTCATTAAGGGTTTTGAGACGAAGTGCACTCCTATCTCTCACGTCTCGCTCCGCAGCCAGATTGGACGTACTATTACTCGTTGTCATTAAGGTGGCTTGGCGTAACTAGATCT	0.902521	1
1726	AGGCGAATTGTGATCCACCGG	gGGCGAATTGTGATCCACCGG	1mis	TGTGGAAAGGACGAAACACCAGGCGAATTGTGATCCACCGGTTTTGAGACGAAGTGCATAACTCTTATCTCCGTCTCGCTCCTGTTTGCCATCGCATGTACTGGGCGAATTGTGATCCACCGGGGCTTGGCGTAACTAGATCT	0.474368	0.903142
1727	GGATCGTCGCAATTCTCCCAT	GGATCGTCGCcATTCTCCCAT	1mis	TGTGGAAAGGACGAAACACCGGATCGTCGCAATTCTCCCAGTTTTGAGACGAAGTGCATGATGTACGACTTCGTCTCGCTCCTAGTCCGCCCAATGAGTACTGGATCGTCGCCATTCTCCCATGGCTTGGCGTAACTAGATCT	/	/
1728	AGAGATCCTGGATACCAAGAC	AGAGATCCTGGATACCAAGtC	1mis	TGTGGAAAGGACGAAACACCAGAGATCCTGGATACCAAGAGTTTTGAGACGAAGTGCATGGTCGTGTAGCACGTCTCGCTCCGATACGGATCCAATGGTACTAGAGATCCTGGATACCAAGTCGGCTTGGCGTAACTAGATCT	0.905764	1
1729	GTGCAGACAAGACTAGATGTG	GTGCAGACAAGcCTAGATGTG	1mis	TGTGGAAAGGACGAAACACCGTGCAGACAAGACTAGATGTGTTTTGAGACGAAGTGCCATATAGTCCGCATCGTCTCGCTCCCGCGTGTACACCGTGGTACTGTGCAGACAAGCCTAGATGTGGGCTTGGCGTAACTAGATCT	0.560861	0.85027
1730	GGTCGGGCCCATACAGCCAGA	GGTCGGaCCCATACAGCCAGA	1mis	TGTGGAAAGGACGAAACACCGGTCGGGCCCATACAGCCAGGTTTTGAGACGAAGTGCCGCGGTGCATTACCCGTCTCGCTCCTGTCCAAGCATCCAGGTACTGGTCGGACCCATACAGCCAGAGGCTTGGCGTAACTAGATCT	0.456279	0.995519
1731	ACAGCATCAGCACAGACACGT	ACAGCATCAGCACAcACACGT	1mis	TGTGGAAAGGACGAAACACCACAGCATCAGCACAGACACGGTTTTGAGACGAAGTGCCTACTGGTGGCGAGCGTCTCGCTCCTCAGACGAGATAGCTGTACTACAGCATCAGCACACACACGTGGCTTGGCGTAACTAGATCT	/	/
1732	GTGCGCTCGATGTGCCACAGC	GTGCGCTCGAaGTGCCACAGC	1mis	TGTGGAAAGGACGAAACACCGTGCGCTCGATGTGCCACAGGTTTTGAGACGAAGTGCGAGCTGAATTAACTCGTCTCGCTCCGTCTGTCACGGATACGTACTGTGCGCTCGAAGTGCCACAGCGGCTTGGCGTAACTAGATCT	/	/
1733	GCCCAGCGAGTCGTTGCCGGG	GCCCAGCGAaTCGTTGCCGGG	1mis	TGTGGAAAGGACGAAACACCGCCCAGCGAGTCGTTGCCGGGTTTTGAGACGAAGTGCGCGTTCATCACGACCGTCTCGCTCCGACACGGCAAAGGTAGTACTGCCCAGCGAATCGTTGCCGGGGGCTTGGCGTAACTAGATCT	0.780806	0.879956
1734	GATCCCAAACCTGTACTCAGT	GATCCCAAACCTGTAgTCAGT	1mis	TGTGGAAAGGACGAAACACCGATCCCAAACCTGTACTCAGGTTTTGAGACGAAGTGCTTGGCTGTACAATGCGTCTCGCTCCGTGCGAATGAGGGCGGTACTGATCCCAAACCTGTAGTCAGTGGCTTGGCGTAACTAGATCT	/	/
1735	GAGTGCTCGAGGCCCCACAAT	GAGTGCgCGAGGCCCCACAAT	1mis	TGTGGAAAGGACGAAACACCGAGTGCTCGAGGCCCCACAAGTTTTGAGACGAAGTGCTTGGTAATACGCTTCGTCTCGCTCCCTGGTTCTGGGTCTCGTACTGAGTGCGCGAGGCCCCACAATGGCTTGGCGTAACTAGATCT	/	/
1736	GAACTCTACTTACATGACTGG	GAACcCTACTTACATGACTGG	1mis	TGTGGAAAGGACGAAACACCGAACTCTACTTACATGACTGGTTTTGAGACGAAGTGGAAGTCCACGTTGTGCGTCTCGCTCCGGCATAGCCATTAAGGTACTGAACCCTACTTACATGACTGGGGCTTGGCGTAACTAGATCT	0.604809	1
1737	GCTCTCGGCGGAACGCGTGGG	GCTCTCGGgGGAACGCGTGGG	1mis	TGTGGAAAGGACGAAACACCGCTCTCGGCGGAACGCGTGGGTTTTGAGACGAAGTGGAATCGATCATGATGCGTCTCGCTCCTGGGAGCGGCATAAAGTACTGCTCTCGGGGGAACGCGTGGGGGCTTGGCGTAACTAGATCT	/	/
1738	ATGTCCTCCACAGCAAACAGC	AcGTCCTCCACAGCAAACAGC	1mis	TGTGGAAAGGACGAAACACCATGTCCTCCACAGCAAACAGGTTTTGAGACGAAGTGGATACGATTAGAGTACGTCTCGCTCCGGCACACTAATCACCGTACTACGTCCTCCACAGCAAACAGCGGCTTGGCGTAACTAGATCT	/	/
1739	AGAGGTCCAAGCAAACCTTGA	AGAGtTCCAAGCAAACCTTGA	1mis	TGTGGAAAGGACGAAACACCAGAGGTCCAAGCAAACCTTGGTTTTGAGACGAAGTGGCACAATATTCAGCACGTCTCGCTCCGTTCCGGGTTGGTCGGTACTAGAGTTCCAAGCAAACCTTGAGGCTTGGCGTAACTAGATCT	0.967338	0.998124
1740	GACACCTGACTAGTGTCGGGA	GAtACCTGACTAGTGTCGGGA	1mis	TGTGGAAAGGACGAAACACCGACACCTGACTAGTGTCGGGGTTTTGAGACGAAGTGGCTAATTGACCTAATCGTCTCGCTCCTCGTTCCGTCGGGAGGTACTGATACCTGACTAGTGTCGGGAGGCTTGGCGTAACTAGATCT	0.50062	1
1741	ACTCAGTGATGTCTGGCACGC	ACTCAGTGATGTgTGGCACGC	1mis	TGTGGAAAGGACGAAACACCACTCAGTGATGTCTGGCACGGTTTTGAGACGAAGTGGTCGTGTCTGCCTCTCGTCTCGCTCCTGACTATCTGCGTAAGTACTACTCAGTGATGTGTGGCACGCGGCTTGGCGTAACTAGATCT	/	/
1742	GTTCCCATTGAACAGACACAA	GaTCCCATTGAACAGACACAA	1mis	TGTGGAAAGGACGAAACACCGTTCCCATTGAACAGACACAGTTTTGAGACGAAGTGGTGAGAGACACTGCTCGTCTCGCTCCTCGTGTCACTCAGCCGTACTGATCCCATTGAACAGACACAAGGCTTGGCGTAACTAGATCT	/	/
1743	AGGCACGAACACGTTCCACCA	AGGCACGAACgCGTTCCACCA	1mis	TGTGGAAAGGACGAAACACCAGGCACGAACACGTTCCACCGTTTTGAGACGAAGTGGTGTAGTAAGTGATACGTCTCGCTCCGTCCTACACCTTCTCGTACTAGGCACGAACGCGTTCCACCAGGCTTGGCGTAACTAGATCT	/	/
1744	ACAAGCTCAGAAGCGAACTCG	ACAAGCTCAGAgGCGAACTCG	1mis	TGTGGAAAGGACGAAACACCACAAGCTCAGAAGCGAACTCGTTTTGAGACGAAGTGGTTATAAGTCTCTCTCGTCTCGCTCCGAGGGTATCGCCAACGTACTACAAGCTCAGAGGCGAACTCGGGCTTGGCGTAACTAGATCT	/	/
1745	GCCCCACCGCGGAGACCGCAG	GCCCCACCGCtGAGACCGCAG	1mis	TGTGGAAAGGACGAAACACCGCCCCACCGCGGAGACCGCAGTTTTGAGACGAAGTGTAACCACACCAAGATCGTCTCGCTCCGCACTCGGACACCTGGTACTGCCCCACCGCTGAGACCGCAGGGCTTGGCGTAACTAGATCT	/	/
1746	ACACCAACCACGAACGGGAAC	AtACCAACCACGAACGGGAAC	1mis	TGTGGAAAGGACGAAACACCACACCAACCACGAACGGGAAGTTTTGAGACGAAGTGTACGCATCTATGTAACGTCTCGCTCCTGAAGCACAGATTTAGTACTATACCAACCACGAACGGGAACGGCTTGGCGTAACTAGATCT	0.4296	0.721471
1747	AGAGGATCTAAATACAAGAGT	AGAGcATCTAAATACAAGAGT	1mis	TGTGGAAAGGACGAAACACCAGAGGATCTAAATACAAGAGGTTTTGAGACGAAGTGTACTAATAAGTGCACCGTCTCGCTCCGATACTAGCGTCGCTGTACTAGAGCATCTAAATACAAGAGTGGCTTGGCGTAACTAGATCT	/	/
1748	AAAGGACCCACACACCAGCTG	AAAGGACCCAaACACCAGCTG	1mis	TGTGGAAAGGACGAAACACCAAAGGACCCACACACCAGCTGTTTTGAGACGAAGTGTACTGTCGTACCTAACGTCTCGCTCCGGTCCGATGTAGAGCGTACTAAAGGACCCAAACACCAGCTGGGCTTGGCGTAACTAGATCT	0.550879	0.910457
1749	GGCACGCTAATGTTATACTGA	GGCACGCTAATGgTATACTGA	1mis	TGTGGAAAGGACGAAACACCGGCACGCTAATGTTATACTGGTTTTGAGACGAAGTGTAGACCACCTACGACCGTCTCGCTCCTCCGGTAAACGCAAAGTACTGGCACGCTAATGGTATACTGAGGCTTGGCGTAACTAGATCT	/	/
1750	GAGGACCAGCCAGTCCACAGC	GAGGACCAGCCAGTCCgCAGC	1mis	TGTGGAAAGGACGAAACACCGAGGACCAGCCAGTCCACAGGTTTTGAGACGAAGTGTAGATCAGCAATTGGCGTCTCGCTCCGGCGAAAGCTAAAGCGTACTGAGGACCAGCCAGTCCGCAGCGGCTTGGCGTAACTAGATCT	/	/
1751	AGTCTTCACTATCACTCGAGT	AGTCTTCtCTATCACTCGAGT	1mis	TGTGGAAAGGACGAAACACCAGTCTTCACTATCACTCGAGGTTTTGAGACGAAGTGTAGGTGAGTGTATAGCGTCTCGCTCCTTCCGCTGTCCATGGGTACTAGTCTTCTCTATCACTCGAGTGGCTTGGCGTAACTAGATCT	0.627843	1
1752	GGGAGGCAAAGCTCGCGCCAA	GGGAGGCAAAGtTCGCGCCAA	1mis	TGTGGAAAGGACGAAACACCGGGAGGCAAAGCTCGCGCCAGTTTTGAGACGAAGTGTATAAGCACGATTCTCGTCTCGCTCCGACTATCAAGCGTAGGTACTGGGAGGCAAAGTTCGCGCCAAGGCTTGGCGTAACTAGATCT	/	/
1753	GGAATGCCAAGCACCCAAGAG	GGAATGCCcAGCACCCAAGAG	1mis	TGTGGAAAGGACGAAACACCGGAATGCCAAGCACCCAAGAGTTTTGAGACGAAGTGTATACATTGCAGACCCGTCTCGCTCCGACGAAGGCACTCACGTACTGGAATGCCCAGCACCCAAGAGGGCTTGGCGTAACTAGATCT	/	/
1754	GGAGCAGATGTTAACACACAA	GGAGCAGATcTTAACACACAA	1mis	TGTGGAAAGGACGAAACACCGGAGCAGATGTTAACACACAGTTTTGAGACGAAGTGTCCACGCGGATCCTACGTCTCGCTCCTAGGTCTGTCTGTGGGTACTGGAGCAGATCTTAACACACAAGGCTTGGCGTAACTAGATCT	0.290559	0.448514
1755	GCATGACTCTTTCCAGAATGT	GCATGACTCTTTgCAGAATGT	1mis	TGTGGAAAGGACGAAACACCGCATGACTCTTTCCAGAATGGTTTTGAGACGAAGTGTCGCGCTGCTTAATACGTCTCGCTCCGCAACGGGAGCCGAAGTACTGCATGACTCTTTGCAGAATGTGGCTTGGCGTAACTAGATCT	0.081597	0.143718
1756	AGCCCTGAAGTGGTCCAGTGG	AGCCCaGAAGTGGTCCAGTGG	1mis	TGTGGAAAGGACGAAACACCAGCCCTGAAGTGGTCCAGTGGTTTTGAGACGAAGTGTCGTTAGGCTGTCTTCGTCTCGCTCCTGATACCGAATCCCGGTACTAGCCCAGAAGTGGTCCAGTGGGGCTTGGCGTAACTAGATCT	0.942979	0.964665
1757	GAGACACAATGGCTCCAGGTC	GAGACACAgTGGCTCCAGGTC	1mis	TGTGGAAAGGACGAAACACCGAGACACAATGGCTCCAGGTGTTTTGAGACGAAGTGTCTCGTTGTAACTGACGTCTCGCTCCGCATGTCTAAGCCCAGTACTGAGACACAGTGGCTCCAGGTCGGCTTGGCGTAACTAGATCT	0.642485	0.992023
1758	GATGTCCAGCTCGCACACCTG	GATGTCCAGCTCGCgCACCTG	1mis	TGTGGAAAGGACGAAACACCGATGTCCAGCTCGCACACCTGTTTTGAGACGAAGTGTCTTCCATACTCTTCCGTCTCGCTCCGGCGGTAGAGTAACAGTACTGATGTCCAGCTCGCGCACCTGGGCTTGGCGTAACTAGATCT	0.70069	0.997841
1759	GGACATTCTAATCAACAACGC	cGACATTCTAATCAACAACGC	1mis	TGTGGAAAGGACGAAACACCGGACATTCTAATCAACAACGGTTTTGAGACGAAGTGTGACCGATATTAACACGTCTCGCTCCCGCAAAGGAGGCGTGGTACTCGACATTCTAATCAACAACGCGGCTTGGCGTAACTAGATCT	/	/
1760	GTCCGTGGCTTGTTGAACAAG	GTCCGTGGtTTGTTGAACAAG	1mis	TGTGGAAAGGACGAAACACCGTCCGTGGCTTGTTGAACAAGTTTTGAGACGAAGTGTGATCCAAGTAGGCACGTCTCGCTCCTGTGAAGTGGCCCGAGTACTGTCCGTGGTTTGTTGAACAAGGGCTTGGCGTAACTAGATCT	/	/
1761	GGTCTGGACTGGTGTAACGCG	GGTCTGGACTGGTGTtACGCG	1mis	TGTGGAAAGGACGAAACACCGGTCTGGACTGGTGTAACGCGTTTTGAGACGAAGTGTGATCTATAGAGCAGCGTCTCGCTCCTTTAAGTCGTTGGTGGTACTGGTCTGGACTGGTGTTACGCGGGCTTGGCGTAACTAGATCT	/	/
1762	ACTCAGAAGGCTTACCCCTGT	ACTCAGAAGaCTTACCCCTGT	1mis	TGTGGAAAGGACGAAACACCACTCAGAAGGCTTACCCCTGGTTTTGAGACGAAGTGTGTAATGATCCTGTTCGTCTCGCTCCTGTTTCGAGATGACTGTACTACTCAGAAGACTTACCCCTGTGGCTTGGCGTAACTAGATCT	0.873691	1
1763	ACCGCCGGTCCCAGCCTCAGC	ACCGCCGGcCCCAGCCTCAGC	1mis	TGTGGAAAGGACGAAACACCACCGCCGGTCCCAGCCTCAGGTTTTGAGACGAAGTGTTAATGGTTGTCAGACGTCTCGCTCCGGAAGCACGCTCTCCGTACTACCGCCGGCCCCAGCCTCAGCGGCTTGGCGTAACTAGATCT	0.304437	0.980963
1764	AGAGGGTCATCACACACAAGT	AGAGGGTCATCACACAaAAGT	1mis	TGTGGAAAGGACGAAACACCAGAGGGTCATCACACACAAGGTTTTGAGACGAAGTGTTCAGACTACTACGTCGTCTCGCTCCGATAGAATATATCGCGTACTAGAGGGTCATCACACAAAAGTGGCTTGGCGTAACTAGATCT	/	/
1765	GGTCGCATAGGCTCACCGAGA	GGTCGCAcAGGCTCACCGAGA	1mis	TGTGGAAAGGACGAAACACCGGTCGCATAGGCTCACCGAGGTTTTGAGACGAAGTGTTCGAGTGTAGTTATCGTCTCGCTCCTTGTCATTTGTCCTCGTACTGGTCGCACAGGCTCACCGAGAGGCTTGGCGTAACTAGATCT	0.828385	0.992886
1766	AGGCTGGTAGTGGAAGACCGT	AGGCTGGTAGTGGAAGtCCGT	1mis	TGTGGAAAGGACGAAACACCAGGCTGGTAGTGGAAGACCGGTTTTGAGACGAAGTGTTCTGATATTCGGTTCGTCTCGCTCCTTAACAATCACCGACGTACTAGGCTGGTAGTGGAAGTCCGTGGCTTGGCGTAACTAGATCT	0.395777	0.924138
1767	GGGTCACTGTACCAGCTCAGG	GGGTCACTGTcCCAGCTCAGG	1mis	TGTGGAAAGGACGAAACACCGGGTCACTGTACCAGCTCAGGTTTTGAGACGAAGTGTTGACCACAGTAGTACGTCTCGCTCCTCGAGATTGGGTGGCGTACTGGGTCACTGTCCCAGCTCAGGGGCTTGGCGTAACTAGATCT	0.925083	0.958582
1768	ACTCATCCGCTTATCGCCCAC	ACTCATCCGCTaATCGCCCAC	1mis	TGTGGAAAGGACGAAACACCACTCATCCGCTTATCGCCCAGTTTTGAGACGAAGTTAACCTTGGACTCCATCGTCTCGCTCCTGACTCAGACGCAGGGTACTACTCATCCGCTAATCGCCCACGGCTTGGCGTAACTAGATCT	0.859545	1
1769	ACTCAGGAGAGTCCATGAACT	ACcCAGGAGAGTCCATGAACT	1mis	TGTGGAAAGGACGAAACACCACTCAGGAGAGTCCATGAACGTTTTGAGACGAAGTTAACGATGCTACCTCACGTCTCGCTCCTGACGTACGCGTTACGTACTACCCAGGAGAGTCCATGAACTGGCTTGGCGTAACTAGATCT	0.640045	0.790861
1770	AAAGCACCGGGCATATTTGAC	AAAGCACCGGGCATATTgGAC	1mis	TGTGGAAAGGACGAAACACCAAAGCACCGGGCATATTTGAGTTTTGAGACGAAGTTAACTGTAGTAAGCTCCGTCTCGCTCCGGTCAGGTTATATAAGTACTAAAGCACCGGGCATATTGGACGGCTTGGCGTAACTAGATCT	0.41724	0.729349
1771	GTGGAGTCTAGACTTCCCCAA	GTGGAGTCTAGACTTaCCCAA	1mis	TGTGGAAAGGACGAAACACCGTGGAGTCTAGACTTCCCCAGTTTTGAGACGAAGTTAAGACACAGCTACGACGTCTCGCTCCCGCTAGACGCCTTCTGTACTGTGGAGTCTAGACTTACCCAAGGCTTGGCGTAACTAGATCT	/	/
1772	GGCTACCACCAGAGGGTGCAC	GGCTACCACCAGgGGGTGCAC	1mis	TGTGGAAAGGACGAAACACCGGCTACCACCAGAGGGTGCAGTTTTGAGACGAAGTTAAGACACGGCCGTGGCGTCTCGCTCCGACGTGAAAGCGCGGGTACTGGCTACCACCAGGGGGTGCACGGCTTGGCGTAACTAGATCT	/	/
1773	ACTCAGACTCACAAAACGGGA	ACTCAGACTCcCAAAACGGGA	1mis	TGTGGAAAGGACGAAACACCACTCAGACTCACAAAACGGGGTTTTGAGACGAAGTTAAGCCAACTGGCTCACGTCTCGCTCCTGACGGTAGAGCATTGTACTACTCAGACTCCCAAAACGGGAGGCTTGGCGTAACTAGATCT	/	/
1774	AGCTACTATGGAACAATAGGT	AaCTACTATGGAACAATAGGT	1mis	TGTGGAAAGGACGAAACACCAGCTACTATGGAACAATAGGGTTTTGAGACGAAGTTAATACGCGAGATGAGCGTCTCGCTCCGGAGCCGTTCTGCTGGTACTAACTACTATGGAACAATAGGTGGCTTGGCGTAACTAGATCT	0.910176	1
1775	ACTTACAAAGATCCATAATGT	ACTTACcAAGATCCATAATGT	1mis	TGTGGAAAGGACGAAACACCACTTACAAAGATCCATAATGGTTTTGAGACGAAGTTAATTGAGCGATTGAGCGTCTCGCTCCGTAATAACCGTGTAAGTACTACTTACCAAGATCCATAATGTGGCTTGGCGTAACTAGATCT	0.822345	0.954545
1776	AAGGACAGCACAAAGGCGGCA	AAGGACAGCACAAAGaCGGCA	1mis	TGTGGAAAGGACGAAACACCAAGGACAGCACAAAGGCGGCGTTTTGAGACGAAGTTACAGTTACAGGTCACCGTCTCGCTCCTCTGACCACGCGTTCGTACTAAGGACAGCACAAAGACGGCAGGCTTGGCGTAACTAGATCT	0.450169	0.910431
1777	AAGCCTGGTCTCTATGTCGTG	AAGCCTGGTCTCTATGgCGTG	1mis	TGTGGAAAGGACGAAACACCAAGCCTGGTCTCTATGTCGTGTTTTGAGACGAAGTTACATGATTCTCAGCTCGTCTCGCTCCTAACGCTCTATGGCGGTACTAAGCCTGGTCTCTATGGCGTGGGCTTGGCGTAACTAGATCT	/	/
1778	AGCAGTCCTATCATTCACAAA	AGCAGTCCTATCtTTCACAAA	1mis	TGTGGAAAGGACGAAACACCAGCAGTCCTATCATTCACAAGTTTTGAGACGAAGTTACCTCGGCTTCATACCGTCTCGCTCCGGTTCTTCTAGCGTTGTACTAGCAGTCCTATCTTTCACAAAGGCTTGGCGTAACTAGATCT	/	/
1779	GCTCCCCGCTTCGCCCACTCG	GCTCCCCGCcTCGCCCACTCG	1mis	TGTGGAAAGGACGAAACACCGCTCCCCGCTTCGCCCACTCGTTTTGAGACGAAGTTACGTGACATTCATCACGTCTCGCTCCGCCAGGTTCATTAGCGTACTGCTCCCCGCCTCGCCCACTCGGGCTTGGCGTAACTAGATCT	0.773986	0.96738
1780	AAACACGCAGAAGCCACACTT	AAACACGCgGAAGCCACACTT	1mis	TGTGGAAAGGACGAAACACCAAACACGCAGAAGCCACACTGTTTTGAGACGAAGTTACTACGTTCGTCGTCCGTCTCGCTCCTCTAAGCCGTCGGCGGTACTAAACACGCGGAAGCCACACTTGGCTTGGCGTAACTAGATCT	/	/
1781	GTGACGTAGAGACTTTCCAAG	GTGACGTAGAGAtTTTCCAAG	1mis	TGTGGAAAGGACGAAACACCGTGACGTAGAGACTTTCCAAGTTTTGAGACGAAGTTAGCGTGGTCAACTGTCGTCTCGCTCCTATCGCGCGGCATTAGTACTGTGACGTAGAGATTTTCCAAGGGCTTGGCGTAACTAGATCT	0.552842	0.841528
1782	AGGTCCTCTATGATGCGGTGA	AGGTCCTCcATGATGCGGTGA	1mis	TGTGGAAAGGACGAAACACCAGGTCCTCTATGATGCGGTGGTTTTGAGACGAAGTTAGGATTCGGAGAAGGCGTCTCGCTCCGCTACGTACCAGGGAGTACTAGGTCCTCCATGATGCGGTGAGGCTTGGCGTAACTAGATCT	0.434925	0.995856
1783	ACTCTAATTCCAAAGCTCGGA	ACTCTgATTCCAAAGCTCGGA	1mis	TGTGGAAAGGACGAAACACCACTCTAATTCCAAAGCTCGGGTTTTGAGACGAAGTTAGTACAATTCGTCCTCGTCTCGCTCCTTCCGCCACGGTGGAGTACTACTCTGATTCCAAAGCTCGGAGGCTTGGCGTAACTAGATCT	/	/
1784	ACTGCCAGAGAGAGACTACGG	ACTGCCAGAGAGAGAtTACGG	1mis	TGTGGAAAGGACGAAACACCACTGCCAGAGAGAGACTACGGTTTTGAGACGAAGTTAGTTAGCATAGCTTCCGTCTCGCTCCTAATGGAGCGGTAGGGTACTACTGCCAGAGAGAGATTACGGGGCTTGGCGTAACTAGATCT	/	/
1785	GCATCATTGGTCGCACATAGC	GgATCATTGGTCGCACATAGC	1mis	TGTGGAAAGGACGAAACACCGCATCATTGGTCGCACATAGGTTTTGAGACGAAGTTATCCTAGGTCTTGTGCGTCTCGCTCCTCAGCGGAGACATGCGTACTGGATCATTGGTCGCACATAGCGGCTTGGCGTAACTAGATCT	0.595418	0.671672
1786	GACCCCGCATTCCGATCCTGA	GACCCCtCATTCCGATCCTGA	1mis	TGTGGAAAGGACGAAACACCGACCCCGCATTCCGATCCTGGTTTTGAGACGAAGTTATCGGTCACCACCTCCGTCTCGCTCCTCTACGCAAGGCGCCGTACTGACCCCTCATTCCGATCCTGAGGCTTGGCGTAACTAGATCT	0.99948	0.99948
1787	ATCGGGCTTCACCGCCACCAG	ATCGGGCTTCACCGCCACtAG	1mis	TGTGGAAAGGACGAAACACCATCGGGCTTCACCGCCACCAGTTTTGAGACGAAGTTATGATTCGAAGATCGCGTCTCGCTCCGAAATTAAACCCGTAGTACTATCGGGCTTCACCGCCACTAGGGCTTGGCGTAACTAGATCT	0.972071	0.997211
1788	ATATTCCGTGTACATCCCAGA	ATATTCCGTGTACATCCtAGA	1mis	TGTGGAAAGGACGAAACACCATATTCCGTGTACATCCCAGGTTTTGAGACGAAGTTATGCGCGTACTCTATCGTCTCGCTCCGCGCGACGCGTACTTGTACTATATTCCGTGTACATCCTAGAGGCTTGGCGTAACTAGATCT	0.739462	1
1789	GGCCAACTGCGAGTTCAGCCC	GGCCAcCTGCGAGTTCAGCCC	1mis	TGTGGAAAGGACGAAACACCGGCCAACTGCGAGTTCAGCCGTTTTGAGACGAAGTTATGCTGTCACTACATCGTCTCGCTCCGCGTGAGTGTTCTCAGTACTGGCCACCTGCGAGTTCAGCCCGGCTTGGCGTAACTAGATCT	/	/
1790	GACCTATGTGTGATATCCTGT	GACCTATGTGTGATAgCCTGT	1mis	TGTGGAAAGGACGAAACACCGACCTATGTGTGATATCCTGGTTTTGAGACGAAGTTATGGTGAGTGGATTACGTCTCGCTCCTGCGTTCGCGACTTCGTACTGACCTATGTGTGATAGCCTGTGGCTTGGCGTAACTAGATCT	/	/
1791	GTACATCGACAAGACGATCCG	GTACATCGAaAAGACGATCCG	1mis	TGTGGAAAGGACGAAACACCGTACATCGACAAGACGATCCGTTTTGAGACGAAGTTCAACGCCTCTTCGTCCGTCTCGCTCCGAGACATCAGCCTAAGTACTGTACATCGAAAAGACGATCCGGGCTTGGCGTAACTAGATCT	/	/
1792	GTGCTTCCGGAGCGAACGCGA	GTGCgTCCGGAGCGAACGCGA	1mis	TGTGGAAAGGACGAAACACCGTGCTTCCGGAGCGAACGCGGTTTTGAGACGAAGTTCACGGTAGAACGAACCGTCTCGCTCCCTGTGTTCAAGAGTTGTACTGTGCGTCCGGAGCGAACGCGAGGCTTGGCGTAACTAGATCT	0.821116	1
1793	GACCCTGTAGAGGAAACACTC	GACCCTGTAGAGGAAcCACTC	1mis	TGTGGAAAGGACGAAACACCGACCCTGTAGAGGAAACACTGTTTTGAGACGAAGTTCACTACTGGAAGCCGCGTCTCGCTCCTTTCTCCGCTAACCCGTACTGACCCTGTAGAGGAACCACTCGGCTTGGCGTAACTAGATCT	/	/
1794	GCTTCCCGGGCCCAGACCATG	GCTTCCCGGGCgCAGACCATG	1mis	TGTGGAAAGGACGAAACACCGCTTCCCGGGCCCAGACCATGTTTTGAGACGAAGTTCAGGCTCCTGCCAACCGTCTCGCTCCGCCTCCGTTGTTAGCGTACTGCTTCCCGGGCGCAGACCATGGGCTTGGCGTAACTAGATCT	0.924959	0.984559
1795	GAACGTCTTCTTGTCACATGG	GAcCGTCTTCTTGTCACATGG	1mis	TGTGGAAAGGACGAAACACCGAACGTCTTCTTGTCACATGGTTTTGAGACGAAGTTCAGTCCAACGCCAAGCGTCTCGCTCCGCGAGGCCGGAATAGGTACTGACCGTCTTCTTGTCACATGGGGCTTGGCGTAACTAGATCT	0.100266	0.162776
1796	ACCGCTAGGTATCCGCACTGT	ACCGCTAGGTATCCGCgCTGT	1mis	TGTGGAAAGGACGAAACACCACCGCTAGGTATCCGCACTGGTTTTGAGACGAAGTTCATAAGTGGAAGCACCGTCTCGCTCCTCCATGATTTAAGCGGTACTACCGCTAGGTATCCGCGCTGTGGCTTGGCGTAACTAGATCT	0.121244	0.146935
1797	GGCCGCACCGTAGGTCTCGGT	GGCCGCACCGTAGGTCTaGGT	1mis	TGTGGAAAGGACGAAACACCGGCCGCACCGTAGGTCTCGGGTTTTGAGACGAAGTTCATCGAAGTCATGTTCGTCTCGCTCCTTCTTACTCGCTGAGGTACTGGCCGCACCGTAGGTCTAGGTGGCTTGGCGTAACTAGATCT	0.739514	0.936759
1798	AAGCCACCAACGCTGATCCAC	AAGtCACCAACGCTGATCCAC	1mis	TGTGGAAAGGACGAAACACCAAGCCACCAACGCTGATCCAGTTTTGAGACGAAGTTCATGCAACGGTCGTTCGTCTCGCTCCTAACCGCATGAAATAGTACTAAGTCACCAACGCTGATCCACGGCTTGGCGTAACTAGATCT	0.856706	1
1799	AATGCTTCAAGTGATAACCAA	cATGCTTCAAGTGATAACCAA	1mis	TGTGGAAAGGACGAAACACCAATGCTTCAAGTGATAACCAGTTTTGAGACGAAGTTCCACTCATCCATCACCGTCTCGCTCCGAGGCTAAACCTGCGGTACTCATGCTTCAAGTGATAACCAAGGCTTGGCGTAACTAGATCT	0.87831	0.97668
1800	AGTACCTTTGCCCTCAGGCGA	AGTACCTTTGCCCTCAaGCGA	1mis	TGTGGAAAGGACGAAACACCAGTACCTTTGCCCTCAGGCGGTTTTGAGACGAAGTTCCATAAGATGTCTCCCGTCTCGCTCCTACCAGAAACGCGGCGTACTAGTACCTTTGCCCTCAAGCGAGGCTTGGCGTAACTAGATCT	1	1
1801	GCATCATCACTCCCTTAGGTC	GCgTCATCACTCCCTTAGGTC	1mis	TGTGGAAAGGACGAAACACCGCATCATCACTCCCTTAGGTGTTTTGAGACGAAGTTCCGCTCTTGGTCTTCCGTCTCGCTCCCGAGCCCGTTCGCAAGTACTGCGTCATCACTCCCTTAGGTCGGCTTGGCGTAACTAGATCT	0.883791	1
1802	AGGCCCCGTACTCACCGCTAT	AGGCCCCGTACTCcCCGCTAT	1mis	TGTGGAAAGGACGAAACACCAGGCCCCGTACTCACCGCTAGTTTTGAGACGAAGTTCCTAACTAGCACTGCCGTCTCGCTCCGGAGGGTAATGATATGTACTAGGCCCCGTACTCCCCGCTATGGCTTGGCGTAACTAGATCT	0.944626	0.958153
1803	GGCTACCACCAGAGGGTGCAC	GGCTACCACCAGAGGGTGaAC	1mis	TGTGGAAAGGACGAAACACCGGCTACCACCAGAGGGTGCAGTTTTGAGACGAAGTTCGATTAATGTGGCGGCGTCTCGCTCCGACGTCTAGATCGAAGTACTGGCTACCACCAGAGGGTGAACGGCTTGGCGTAACTAGATCT	/	/
1804	GGAAACCCGTTGGGACCCTGA	GGAAAtCCGTTGGGACCCTGA	1mis	TGTGGAAAGGACGAAACACCGGAAACCCGTTGGGACCCTGGTTTTGAGACGAAGTTCGATTCAAGACTCTACGTCTCGCTCCCTAAGGACTAATGTAGTACTGGAAATCCGTTGGGACCCTGAGGCTTGGCGTAACTAGATCT	0.741169	1
1805	GTCAGGTCCGACATGCGCAGG	GTCcGGTCCGACATGCGCAGG	1mis	TGTGGAAAGGACGAAACACCGTCAGGTCCGACATGCGCAGGTTTTGAGACGAAGTTCGGCAGGTGCTTCACCGTCTCGCTCCCGCGGTCTCCTATCAGTACTGTCCGGTCCGACATGCGCAGGGGCTTGGCGTAACTAGATCT	0.733505	0.955961
1806	GCCTCCGAGAGCTTCCACAGC	GCCTCCtAGAGCTTCCACAGC	1mis	TGTGGAAAGGACGAAACACCGCCTCCGAGAGCTTCCACAGGTTTTGAGACGAAGTTCGTCGTGACATAAGTCGTCTCGCTCCTAAACAGCATTGTAGGTACTGCCTCCTAGAGCTTCCACAGCGGCTTGGCGTAACTAGATCT	/	/
1807	GGTCCAAGTATGACTAGAGTT	GGTCCAAGTATGACTAaAGTT	1mis	TGTGGAAAGGACGAAACACCGGTCCAAGTATGACTAGAGTGTTTTGAGACGAAGTTCGTGCGGTCTATATGCGTCTCGCTCCTGTAGGCGTGGCGATGTACTGGTCCAAGTATGACTAAAGTTGGCTTGGCGTAACTAGATCT	0.795078	0.976789
1808	ATTCGGGCAAATAGCATCTGT	ATTCaGGCAAATAGCATCTGT	1mis	TGTGGAAAGGACGAAACACCATTCGGGCAAATAGCATCTGGTTTTGAGACGAAGTTCTAAGGTCTGCTTCTCGTCTCGCTCCTGCGAAAGAAACACAGTACTATTCAGGCAAATAGCATCTGTGGCTTGGCGTAACTAGATCT	0.884063	1
1809	GGAGCTTGGAGATGCTCACGG	aGAGCTTGGAGATGCTCACGG	1mis	TGTGGAAAGGACGAAACACCGGAGCTTGGAGATGCTCACGGTTTTGAGACGAAGTTCTCAGGAGCATATCACGTCTCGCTCCTAGTCAGCGATGTCCGTACTAGAGCTTGGAGATGCTCACGGGGCTTGGCGTAACTAGATCT	0.698062	0.998651
1810	GTTCCTTTCTGACTCCTCAGA	GgTCCTTTCTGACTCCTCAGA	1mis	TGTGGAAAGGACGAAACACCGTTCCTTTCTGACTCCTCAGGTTTTGAGACGAAGTTCTGATAGTGATCTTCCGTCTCGCTCCTTTGTTTCTGCAACAGTACTGGTCCTTTCTGACTCCTCAGAGGCTTGGCGTAACTAGATCT	/	/
1811	GGAGCTTGGAGATGCTCACGG	GGAGCTTGGAaATGCTCACGG	1mis	TGTGGAAAGGACGAAACACCGGAGCTTGGAGATGCTCACGGTTTTGAGACGAAGTTCTTGTCATGTGTGTCCGTCTCGCTCCTAGTCAGTGACGCTCGTACTGGAGCTTGGAAATGCTCACGGGGCTTGGCGTAACTAGATCT	0.691823	0.989725
1812	GTACCTTCTCCACAATACCCA	GTACCTTCTCCACAATcCCCA	1mis	TGTGGAAAGGACGAAACACCGTACCTTCTCCACAATACCCGTTTTGAGACGAAGTTGAAGGCGCTTATCCGCGTCTCGCTCCCTGCGGAACCTTTCCGTACTGTACCTTCTCCACAATCCCCAGGCTTGGCGTAACTAGATCT	/	/
1813	GAGGCCAGGTTGGAGAACATG	GAaGCCAGGTTGGAGAACATG	1mis	TGTGGAAAGGACGAAACACCGAGGCCAGGTTGGAGAACATGTTTTGAGACGAAGTTGACGACGTTGTACATCGTCTCGCTCCTAGAACTGCACCGCTGTACTGAAGCCAGGTTGGAGAACATGGGCTTGGCGTAACTAGATCT	0.886409	1
1814	GCCCGACCTGACCACCTACGG	GCCCGACCTGACCgCCTACGG	1mis	TGTGGAAAGGACGAAACACCGCCCGACCTGACCACCTACGGTTTTGAGACGAAGTTGACGGACGACAACCTCGTCTCGCTCCGACAGATGTGGATAAGTACTGCCCGACCTGACCGCCTACGGGGCTTGGCGTAACTAGATCT	0.437845	0.853719
1815	AGTCGCCAAAGGAGTCTGCGG	AaTCGCCAAAGGAGTCTGCGG	1mis	TGTGGAAAGGACGAAACACCAGTCGCCAAAGGAGTCTGCGGTTTTGAGACGAAGTTGACTTCTTCCTAGAACGTCTCGCTCCTTATTCTTACGTCGAGTACTAATCGCCAAAGGAGTCTGCGGGGCTTGGCGTAACTAGATCT	/	/
1816	AGCAGATCAGCGAAATTCGGA	AGCAGATCAGCGgAATTCGGA	1mis	TGTGGAAAGGACGAAACACCAGCAGATCAGCGAAATTCGGGTTTTGAGACGAAGTTGATAGTCATATACCGCGTCTCGCTCCGATAGTCACTGCCACGTACTAGCAGATCAGCGGAATTCGGAGGCTTGGCGTAACTAGATCT	/	/
1817	AAATCCCACTGTATTCACAAT	AAATCCCACTtTATTCACAAT	1mis	TGTGGAAAGGACGAAACACCAAATCCCACTGTATTCACAAGTTTTGAGACGAAGTTGATATGAGACAGACACGTCTCGCTCCGGTCCTCCTTTGTCTGTACTAAATCCCACTTTATTCACAATGGCTTGGCGTAACTAGATCT	0.381217	0.982485
1818	GGTCTCTGTAGCACTATCCCA	GGTCTCTGaAGCACTATCCCA	1mis	TGTGGAAAGGACGAAACACCGGTCTCTGTAGCACTATCCCGTTTTGAGACGAAGTTGATCTCGATAGTAACCGTCTCGCTCCTGTCCTTAGAGTGTAGTACTGGTCTCTGAAGCACTATCCCAGGCTTGGCGTAACTAGATCT	/	/
1819	ACTGCATGCCTACAGGCACGG	AaTGCATGCCTACAGGCACGG	1mis	TGTGGAAAGGACGAAACACCACTGCATGCCTACAGGCACGGTTTTGAGACGAAGTTGATGCACCTCATGTACGTCTCGCTCCTAATGCGCGCACTACGTACTAATGCATGCCTACAGGCACGGGGCTTGGCGTAACTAGATCT	0.753725	0.962588
1820	GCTACTAATGCCACCAGTGGA	GCgACTAATGCCACCAGTGGA	1mis	TGTGGAAAGGACGAAACACCGCTACTAATGCCACCAGTGGGTTTTGAGACGAAGTTGCCAGAGCATAGTGCCGTCTCGCTCCTAGGCAAGAACTCCAGTACTGCGACTAATGCCACCAGTGGAGGCTTGGCGTAACTAGATCT	/	/
1821	GGTGTTCCCTGTAGGATTCGG	GGTGTTCCCTGaAGGATTCGG	1mis	TGTGGAAAGGACGAAACACCGGTGTTCCCTGTAGGATTCGGTTTTGAGACGAAGTTGCGCAATATAGTCCACGTCTCGCTCCGCAAACAAATGGACAGTACTGGTGTTCCCTGAAGGATTCGGGGCTTGGCGTAACTAGATCT	/	/
1822	ATGCAGTCAACAACACAGAGT	ATGCAGcCAACAACACAGAGT	1mis	TGTGGAAAGGACGAAACACCATGCAGTCAACAACACAGAGGTTTTGAGACGAAGTTGCGTCTTACTATACTCGTCTCGCTCCGCTGCCGAAAGCGTAGTACTATGCAGCCAACAACACAGAGTGGCTTGGCGTAACTAGATCT	0.397115	0.848259
1823	GCTACACCGTGCAATACCCGG	GCTACACCGTGCAATACtCGG	1mis	TGTGGAAAGGACGAAACACCGCTACACCGTGCAATACCCGGTTTTGAGACGAAGTTGCTACACGTCAGCGGCGTCTCGCTCCCGATCATGTGAAACGGTACTGCTACACCGTGCAATACTCGGGGCTTGGCGTAACTAGATCT	0.937881	0.99949
1824	GGGACACGCGTATTCCATCAC	GcGACACGCGTATTCCATCAC	1mis	TGTGGAAAGGACGAAACACCGGGACACGCGTATTCCATCAGTTTTGAGACGAAGTTGCTCGAATCTGTTCACGTCTCGCTCCTAGTTCCATCACATTGTACTGCGACACGCGTATTCCATCACGGCTTGGCGTAACTAGATCT	0.884433	0.961517
1825	GTTTCAGGTCACCAACCAGGT	GTTTCAGGTCACCtACCAGGT	1mis	TGTGGAAAGGACGAAACACCGTTTCAGGTCACCAACCAGGGTTTTGAGACGAAGTTGCTGGCGGTCGATCTCGTCTCGCTCCTCGTTTGAGGTCCTTGTACTGTTTCAGGTCACCTACCAGGTGGCTTGGCGTAACTAGATCT	0.965786	0.991036
1826	GCGACCCAGAGCGACTAAAGG	cCGACCCAGAGCGACTAAAGG	1mis	TGTGGAAAGGACGAAACACCGCGACCCAGAGCGACTAAAGGTTTTGAGACGAAGTTGGAGTCGTAATATAGCGTCTCGCTCCTCATTATAGCGTTCTGTACTCCGACCCAGAGCGACTAAAGGGGCTTGGCGTAACTAGATCT	0.993845	1
1827	AGTGGACCGTCTGCACACGCT	AGTGGACCtTCTGCACACGCT	1mis	TGTGGAAAGGACGAAACACCAGTGGACCGTCTGCACACGCGTTTTGAGACGAAGTTGGAGTTAGGATCGAGCGTCTCGCTCCGAAAGGACGGTATCGGTACTAGTGGACCTTCTGCACACGCTGGCTTGGCGTAACTAGATCT	/	/
1828	GACTGCTCCCAACCAACTGGG	GACTGCTCCCgACCAACTGGG	1mis	TGTGGAAAGGACGAAACACCGACTGCTCCCAACCAACTGGGTTTTGAGACGAAGTTGGTCATCATTGCAATCGTCTCGCTCCCTGTTGCAATGCTTCGTACTGACTGCTCCCGACCAACTGGGGGCTTGGCGTAACTAGATCT	0.851032	0.902924
1829	GAGGTCCGGTCGAGATTGGTA	GAGGTCCGGgCGAGATTGGTA	1mis	TGTGGAAAGGACGAAACACCGAGGTCCGGTCGAGATTGGTGTTTTGAGACGAAGTTGGTGAGCGCTAACTACGTCTCGCTCCGCCGATTGGCTTCAAGTACTGAGGTCCGGGCGAGATTGGTAGGCTTGGCGTAACTAGATCT	/	/
1830	GAAGATCCGAAAGAAATACCC	GAAGATCCGcAAGAAATACCC	1mis	TGTGGAAAGGACGAAACACCGAAGATCCGAAAGAAATACCGTTTTGAGACGAAGTTGTATCGCTGCCAACGCGTCTCGCTCCGCGTACGTGGTACCCGTACTGAAGATCCGCAAGAAATACCCGGCTTGGCGTAACTAGATCT	0.711059	1
1831	GCGCATCCTAGACTACAACGA	GCGCATCCTgGACTACAACGA	1mis	TGTGGAAAGGACGAAACACCGCGCATCCTAGACTACAACGGTTTTGAGACGAAGTTGTCAGTCGGTTATTACGTCTCGCTCCCGAGTTTGGCGTCCGGTACTGCGCATCCTGGACTACAACGAGGCTTGGCGTAACTAGATCT	0.970623	0.996655
1832	GGTGCTGAGTCTTTCTCGAAG	GGTGCTGAGTCTTTgTCGAAG	1mis	TGTGGAAAGGACGAAACACCGGTGCTGAGTCTTTCTCGAAGTTTTGAGACGAAGTTGTGAGCATGAGATAGCGTCTCGCTCCTATCAATCGCAGCCGGTACTGGTGCTGAGTCTTTGTCGAAGGGCTTGGCGTAACTAGATCT	0.016181	0.023047
1833	GCAGCACTCTAGTTCCAACAT	GCAcCACTCTAGTTCCAACAT	1mis	TGTGGAAAGGACGAAACACCGCAGCACTCTAGTTCCAACAGTTTTGAGACGAAGTTGTGATGGTCAGAAGACGTCTCGCTCCGCTCGTTTAAGTAACGTACTGCACCACTCTAGTTCCAACATGGCTTGGCGTAACTAGATCT	0.675639	0.995864
1834	GACCGGGGCTCAGGTTACTGA	GACCGGGGCTCAGGTgACTGA	1mis	TGTGGAAAGGACGAAACACCGACCGGGGCTCAGGTTACTGGTTTTGAGACGAAGTTGTGCGAACAAGTATGCGTCTCGCTCCTGCGTGCGTCGGTTGGTACTGACCGGGGCTCAGGTGACTGAGGCTTGGCGTAACTAGATCT	/	/
1835	ATTCGGGCAAATAGCATCTGT	ATTCGGGCAAATAGCATCTcT	1mis	TGTGGAAAGGACGAAACACCATTCGGGCAAATAGCATCTGGTTTTGAGACGAAGTTGTTACGTGTGTTAACCGTCTCGCTCCTGCGAAGGTGCGGAGGTACTATTCGGGCAAATAGCATCTCTGGCTTGGCGTAACTAGATCT	0.847022	0.972093
1836	GCCCCGCAGGATGTTCGATGT	GCCCCGCAtGATGTTCGATGT	1mis	TGTGGAAAGGACGAAACACCGCCCCGCAGGATGTTCGATGGTTTTGAGACGAAGTTGTTAGTTAATCTCGCCGTCTCGCTCCTAGCTGAACCAATTCGTACTGCCCCGCATGATGTTCGATGTGGCTTGGCGTAACTAGATCT	0.753107	0.999403
1837	AGGGCCCGGCGCAATGACAGC	AGcGCCCGGCGCAATGACAGC	1mis	TGTGGAAAGGACGAAACACCAGGGCCCGGCGCAATGACAGGTTTTGAGACGAAGTTGTTGTATAAGGAGAGCGTCTCGCTCCGTAACGCCTAACCGTGTACTAGCGCCCGGCGCAATGACAGCGGCTTGGCGTAACTAGATCT	0.860597	0.974148
1838	GTGCATCCTGTACAAAGCGGA	GTGCAaCCTGTACAAAGCGGA	1mis	TGTGGAAAGGACGAAACACCGTGCATCCTGTACAAAGCGGGTTTTGAGACGAATAACAAGCGAAGCTATACCGTCTCGCTCCGCAGATGGTGAACAGGTACTGTGCAACCTGTACAAAGCGGAGGCTTGGCGTAACTAGATCT	/	/
1839	AGTCAGACACAGTTACTAGGA	AGTCAGACACAGcTACTAGGA	1mis	TGTGGAAAGGACGAAACACCAGTCAGACACAGTTACTAGGGTTTTGAGACGAATAACAATGTACGTCAGTCCGTCTCGCTCCTTACATAACCGTGTGGTACTAGTCAGACACAGCTACTAGGAGGCTTGGCGTAACTAGATCT	/	/
1840	ATTTCTCCTCCTGTGTGTCCA	ATcTCTCCTCCTGTGTGTCCA	1mis	TGTGGAAAGGACGAAACACCATTTCTCCTCCTGTGTGTCCGTTTTGAGACGAATAACACACGGCTTCGCGGCGTCTCGCTCCTACGTACGACTTCGGGTACTATCTCTCCTCCTGTGTGTCCAGGCTTGGCGTAACTAGATCT	0.377969	0.574763
1841	ACTCTTCGATAGCCTCGGGCT	ACTCcTCGATAGCCTCGGGCT	1mis	TGTGGAAAGGACGAAACACCACTCTTCGATAGCCTCGGGCGTTTTGAGACGAATAACATATTCGCCGTGGACGTCTCGCTCCTGAGGATATTCGATAGTACTACTCCTCGATAGCCTCGGGCTGGCTTGGCGTAACTAGATCT	0.707055	0.982927
1842	GCGGGGTCCGCATGGCGGCGC	GCGGGGTCCGCATGGCGGaGC	1mis	TGTGGAAAGGACGAAACACCGCGGGGTCCGCATGGCGGCGGTTTTGAGACGAATAACCGTTCCGTCTTGGACGTCTCGCTCCCTGGGCTACCGTCAGGTACTGCGGGGTCCGCATGGCGGAGCGGCTTGGCGTAACTAGATCT	0.530407	0.914254
1843	AGTAACCTGATCCACTACCTG	AcTAACCTGATCCACTACCTG	1mis	TGTGGAAAGGACGAAACACCAGTAACCTGATCCACTACCTGTTTTGAGACGAATAACCTATCGAGTGCTGACGTCTCGCTCCGGATAACGTGCCCGAGTACTACTAACCTGATCCACTACCTGGGCTTGGCGTAACTAGATCT	/	/
1844	AACTACCTTTCTACGGACGTG	AACTACgTTTCTACGGACGTG	1mis	TGTGGAAAGGACGAAACACCAACTACCTTTCTACGGACGTGTTTTGAGACGAATAACCTGATACGCTTGGTCGTCTCGCTCCTCTCCTGGGTAACAGGTACTAACTACGTTTCTACGGACGTGGGCTTGGCGTAACTAGATCT	/	/
1845	ACTTCTCCCAGACCGCTGAAA	ACTTCTCCCAcACCGCTGAAA	1mis	TGTGGAAAGGACGAAACACCACTTCTCCCAGACCGCTGAAGTTTTGAGACGAATAACGGTAAGTTACTTCGCGTCTCGCTCCGTTAGTAGGGTCAGTGTACTACTTCTCCCACACCGCTGAAAGGCTTGGCGTAACTAGATCT	/	/
1846	AGACGCTCATAGCAGTCCCGA	AGACGCTCATAGCtGTCCCGA	1mis	TGTGGAAAGGACGAAACACCAGACGCTCATAGCAGTCCCGGTTTTGAGACGAATAACGTAACTTGGACGAACGTCTCGCTCCGCGCGACTACAACTTGTACTAGACGCTCATAGCTGTCCCGAGGCTTGGCGTAACTAGATCT	0.95092	0.985153
1847	GCCCGGGAACGCGTGACTGAG	GCCCGGGtACGCGTGACTGAG	1mis	TGTGGAAAGGACGAAACACCGCCCGGGAACGCGTGACTGAGTTTTGAGACGAATAACGTGGCAGCTAATATCGTCTCGCTCCTTAGTCCTTTGTAGTGTACTGCCCGGGTACGCGTGACTGAGGGCTTGGCGTAACTAGATCT	0.527445	0.956433
1848	GTGGTTCCGAGAACCCCCAGC	GTGGTTCCGAGAACCCgCAGC	1mis	TGTGGAAAGGACGAAACACCGTGGTTCCGAGAACCCCCAGGTTTTGAGACGAATAACTAAGAGGCTTGTACCGTCTCGCTCCCGCTCGCCTCGTTTCGTACTGTGGTTCCGAGAACCCGCAGCGGCTTGGCGTAACTAGATCT	0.903923	0.977444
1849	GTACCTTCTCCACAATACCCA	GTACCTTCTCCcCAATACCCA	1mis	TGTGGAAAGGACGAAACACCGTACCTTCTCCACAATACCCGTTTTGAGACGAATAACTAAGTCATTGCTCCCGTCTCGCTCCCGCGCGTATACTGTAGTACTGTACCTTCTCCCCAATACCCAGGCTTGGCGTAACTAGATCT	0.749484	1
1850	AACTCATCTTCCGTTCCATGG	AACTCATtTTCCGTTCCATGG	1mis	TGTGGAAAGGACGAAACACCAACTCATCTTCCGTTCCATGGTTTTGAGACGAATAACTCTACTGTGTTGGTCGTCTCGCTCCTCCAGCCATACACTTGTACTAACTCATTTTCCGTTCCATGGGGCTTGGCGTAACTAGATCT	0.795974	0.976877
1851	ATTCTTTATCTGAGCAGCTGG	ATTCTTTATCTGAtCAGCTGG	1mis	TGTGGAAAGGACGAAACACCATTCTTTATCTGAGCAGCTGGTTTTGAGACGAATAACTGAGAGCACGGCTGCGTCTCGCTCCTGCGCCTCTATCGGTGTACTATTCTTTATCTGATCAGCTGGGGCTTGGCGTAACTAGATCT	0.139251	0.20185
1852	GGACTGATGCAAACAGCTCTG	GGgCTGATGCAAACAGCTCTG	1mis	TGTGGAAAGGACGAAACACCGGACTGATGCAAACAGCTCTGTTTTGAGACGAATAACTGGTGTCCTGTGGACGTCTCGCTCCTTCGTGTAAGATGCTGTACTGGGCTGATGCAAACAGCTCTGGGCTTGGCGTAACTAGATCT	0.096587	0.287574
1853	GGTCGTGACACTCCAGTCCAG	GGTCGTGACACaCCAGTCCAG	1mis	TGTGGAAAGGACGAAACACCGGTCGTGACACTCCAGTCCAGTTTTGAGACGAATAACTTCAGAGTACGCTTCGTCTCGCTCCTTGTGAAGCTTCCCTGTACTGGTCGTGACACACCAGTCCAGGGCTTGGCGTAACTAGATCT	/	/
1854	GATACCCTCAGCTGCCTACGG	GATAgCCTCAGCTGCCTACGG	1mis	TGTGGAAAGGACGAAACACCGATACCCTCAGCTGCCTACGGTTTTGAGACGAATAACTTGACCTGGATTAGCGTCTCGCTCCGCCTGATTCCTCATAGTACTGATAGCCTCAGCTGCCTACGGGGCTTGGCGTAACTAGATCT	0.943111	0.981775
1855	GCCTCTCACGTTCACCCCCGA	cCCTCTCACGTTCACCCCCGA	1mis	TGTGGAAAGGACGAAACACCGCCTCTCACGTTCACCCCCGGTTTTGAGACGAATAACTTGCTTAGATGGCTCGTCTCGCTCCGACATCACACGCATCGTACTCCCTCTCACGTTCACCCCCGAGGCTTGGCGTAACTAGATCT	/	/
1856	GCAGCTCCACGATTCGTCGGA	GCcGCTCCACGATTCGTCGGA	1mis	TGTGGAAAGGACGAAACACCGCAGCTCCACGATTCGTCGGGTTTTGAGACGAATAAGAGCCATTGATAACCCGTCTCGCTCCCTACAGACGTCGATCGTACTGCCGCTCCACGATTCGTCGGAGGCTTGGCGTAACTAGATCT	0.952031	0.995535
1857	GCTCCCTCGGCTTCGCAGCGC	GCTCCCTCtGCTTCGCAGCGC	1mis	TGTGGAAAGGACGAAACACCGCTCCCTCGGCTTCGCAGCGGTTTTGAGACGAATAAGATAAGCGTTCCTGCCGTCTCGCTCCCTTACCATTTCGTCTGTACTGCTCCCTCTGCTTCGCAGCGCGGCTTGGCGTAACTAGATCT	0.961763	1
1858	AGTCCACCCAGAATCATGTGC	AGTCCACCCAGAATCgTGTGC	1mis	TGTGGAAAGGACGAAACACCAGTCCACCCAGAATCATGTGGTTTTGAGACGAATAAGATCCACCTAGTGTACGTCTCGCTCCTACCATTCTCGTAGCGTACTAGTCCACCCAGAATCGTGTGCGGCTTGGCGTAACTAGATCT	0.611184	0.850388
1859	GGGACCTGTGGCGCCTGTGGT	GGGACCTGTGGCGCCTGTGtT	1mis	TGTGGAAAGGACGAAACACCGGGACCTGTGGCGCCTGTGGGTTTTGAGACGAATAAGATCCGCTGTTATCCCGTCTCGCTCCGGGCTAGAAGATTAAGTACTGGGACCTGTGGCGCCTGTGTTGGCTTGGCGTAACTAGATCT	0.951063	0.986334
1860	GTCCAACATAGGATCCTCCAA	GTCCgACATAGGATCCTCCAA	1mis	TGTGGAAAGGACGAAACACCGTCCAACATAGGATCCTCCAGTTTTGAGACGAATAAGCACCTCTCGACTCACGTCTCGCTCCGAGAGCAAATACGGCGTACTGTCCGACATAGGATCCTCCAAGGCTTGGCGTAACTAGATCT	0.938411	0.971926
1861	ATGCCCTGTGGACTCAGTTCT	AaGCCCTGTGGACTCAGTTCT	1mis	TGTGGAAAGGACGAAACACCATGCCCTGTGGACTCAGTTCGTTTTGAGACGAATAAGCAGATAGGCTCCTTCGTCTCGCTCCGGCAACCCTAGGTCCGTACTAAGCCCTGTGGACTCAGTTCTGGCTTGGCGTAACTAGATCT	0.789391	0.997915
1862	GCGTCGGGAACAGGCCGCCGC	GCGTCcGGAACAGGCCGCCGC	1mis	TGTGGAAAGGACGAAACACCGCGTCGGGAACAGGCCGCCGGTTTTGAGACGAATAAGCCGACTATTCGCTTCGTCTCGCTCCTAGGAGTCTGCTAGAGTACTGCGTCCGGAACAGGCCGCCGCGGCTTGGCGTAACTAGATCT	/	/
1863	ATCGGACCCTGAATACCATGT	ATCGGACCCTGAATACgATGT	1mis	TGTGGAAAGGACGAAACACCATCGGACCCTGAATACCATGGTTTTGAGACGAATAAGCCGATCTGGACTTACGTCTCGCTCCGCGTAAGGTAACTTGGTACTATCGGACCCTGAATACGATGTGGCTTGGCGTAACTAGATCT	0.340558	0.646815
1864	GCAGCACTTTGATAACTGTGT	GCAGCACTTTGATAACTGTaT	1mis	TGTGGAAAGGACGAAACACCGCAGCACTTTGATAACTGTGGTTTTGAGACGAATAAGCCGTCACGAACTAGCGTCTCGCTCCGCTCTGTCGTTGACCGTACTGCAGCACTTTGATAACTGTATGGCTTGGCGTAACTAGATCT	0.741528	0.993324
1865	GAGGTCCGGTCGAGATTGGTA	GAGGTCCGGTCGAGATTaGTA	1mis	TGTGGAAAGGACGAAACACCGAGGTCCGGTCGAGATTGGTGTTTTGAGACGAATAAGCGCGGATTAGACAACGTCTCGCTCCGAAGTCGCGCACTAGGTACTGAGGTCCGGTCGAGATTAGTAGGCTTGGCGTAACTAGATCT	/	/
1866	GGTCGCGGGGCAATAACGGGA	GGTCGCaGGGCAATAACGGGA	1mis	TGTGGAAAGGACGAAACACCGGTCGCGGGGCAATAACGGGGTTTTGAGACGAATAAGCGTGTCTCTCTAATCGTCTCGCTCCGTCATTCTTTGGATTGTACTGGTCGCAGGGCAATAACGGGAGGCTTGGCGTAACTAGATCT	/	/
1867	GAGACCTGAGATTCACTCAAA	GAGgCCTGAGATTCACTCAAA	1mis	TGTGGAAAGGACGAAACACCGAGACCTGAGATTCACTCAAGTTTTGAGACGAATAAGCTCTCTCCTTATCCCGTCTCGCTCCTACTGCGGCCAGTTAGTACTGAGGCCTGAGATTCACTCAAAGGCTTGGCGTAACTAGATCT	0.838395	0.981059
1868	ATGACGCCGGCTCTGACGCAG	ATGACGtCGGCTCTGACGCAG	1mis	TGTGGAAAGGACGAAACACCATGACGCCGGCTCTGACGCAGTTTTGAGACGAATAAGGATATGAGGCGATGCGTCTCGCTCCTCCGTTGTGTGTTACGTACTATGACGTCGGCTCTGACGCAGGGCTTGGCGTAACTAGATCT	0.547238	0.845637
1869	GAGGATTCGCTGCACCACGGG	GAGGATgCGCTGCACCACGGG	1mis	TGTGGAAAGGACGAAACACCGAGGATTCGCTGCACCACGGGTTTTGAGACGAATAAGGATGAGTCACGTCTCGTCTCGCTCCCGAAGTATCCACAGAGTACTGAGGATGCGCTGCACCACGGGGGCTTGGCGTAACTAGATCT	0.054189	0.084294
1870	AGGTGACAGTGTACCCAGAGA	AGGTGACAGTGTACaCAGAGA	1mis	TGTGGAAAGGACGAAACACCAGGTGACAGTGTACCCAGAGGTTTTGAGACGAATAAGGCTAATCATTAGCGCGTCTCGCTCCGTAAGAGTTGAATCTGTACTAGGTGACAGTGTACACAGAGAGGCTTGGCGTAACTAGATCT	/	/
1871	AGACGCCCACAATACCCACGT	AGACGCCCACAATACCCcCGT	1mis	TGTGGAAAGGACGAAACACCAGACGCCCACAATACCCACGGTTTTGAGACGAATAAGGCTTCTCGTTAGCTCGTCTCGCTCCGGACCGTAGTGTGACGTACTAGACGCCCACAATACCCCCGTGGCTTGGCGTAACTAGATCT	0.657966	0.94976
1872	GCGCCCTACCTCAGCTACTAC	GCGCCCTACCTCAGCTtCTAC	1mis	TGTGGAAAGGACGAAACACCGCGCCCTACCTCAGCTACTAGTTTTGAGACGAATAAGGTACCGTCCATGGCCGTCTCGCTCCGGGACACAGGGCGTAGTACTGCGCCCTACCTCAGCTTCTACGGCTTGGCGTAACTAGATCT	0.626219	0.849169
1873	AAGGAGTCCTACCTTTACAGG	AAGGAGTCCTACaTTTACAGG	1mis	TGTGGAAAGGACGAAACACCAAGGAGTCCTACCTTTACAGGTTTTGAGACGAATAAGGTAGCGTTACAGCGCGTCTCGCTCCGCCACCCAGACGATCGTACTAAGGAGTCCTACATTTACAGGGGCTTGGCGTAACTAGATCT	/	/
1874	ACTCAGAAGGCTTACCCCTGT	ACTCAGAAGGCTTACCCCTcT	1mis	TGTGGAAAGGACGAAACACCACTCAGAAGGCTTACCCCTGGTTTTGAGACGAATAAGGTGAAGGTTGCGATCGTCTCGCTCCTGTTTCAGGGCGATCGTACTACTCAGAAGGCTTACCCCTCTGGCTTGGCGTAACTAGATCT	0.861392	0.986327
1875	AGCCCCTGCCGCCGTCGACGG	AGCCCCTGCCGCCGTCcACGG	1mis	TGTGGAAAGGACGAAACACCAGCCCCTGCCGCCGTCGACGGTTTTGAGACGAATAAGTACTTACGCCACTACGTCTCGCTCCTGAGTGGATGAGCAGGTACTAGCCCCTGCCGCCGTCCACGGGGCTTGGCGTAACTAGATCT	/	/
1876	GAGCGATGTGCCGTTCACCCT	GAGCGATGTGCCGTgCACCCT	1mis	TGTGGAAAGGACGAAACACCGAGCGATGTGCCGTTCACCCGTTTTGAGACGAATAAGTACTTCCGACTCATCGTCTCGCTCCTGTTACCGCAGGGTTGTACTGAGCGATGTGCCGTGCACCCTGGCTTGGCGTAACTAGATCT	0.023391	0.063159
1877	ATAGACCATAGTAACCTGGGA	ATAGACCcTAGTAACCTGGGA	1mis	TGTGGAAAGGACGAAACACCATAGACCATAGTAACCTGGGGTTTTGAGACGAATAAGTCAGAAGACGTGCGCGTCTCGCTCCGGATGGCAACTCATAGTACTATAGACCCTAGTAACCTGGGAGGCTTGGCGTAACTAGATCT	/	/
1878	GCTGACTGTTGAAGTCCTTGT	GCTGACTGTTGAAtTCCTTGT	1mis	TGTGGAAAGGACGAAACACCGCTGACTGTTGAAGTCCTTGGTTTTGAGACGAATAAGTCGGATAGATTACCCGTCTCGCTCCGGGAGGCGGCAATACGTACTGCTGACTGTTGAATTCCTTGTGGCTTGGCGTAACTAGATCT	0.357379	0.422726
1879	GTCAGGTCCGACATGCGCAGG	GTCAGGTCCGACATtCGCAGG	1mis	TGTGGAAAGGACGAAACACCGTCAGGTCCGACATGCGCAGGTTTTGAGACGAATAAGTCTACCTGGACGCTCGTCTCGCTCCCGCGTAAACGGGACTGTACTGTCAGGTCCGACATTCGCAGGGGCTTGGCGTAACTAGATCT	/	/
1880	GCTGACTCACGCCACCACAGT	GCTGgCTCACGCCACCACAGT	1mis	TGTGGAAAGGACGAAACACCGCTGACTCACGCCACCACAGGTTTTGAGACGAATAAGTTAGCCTCCTCGAACGTCTCGCTCCCGATCTGTACCCTTAGTACTGCTGGCTCACGCCACCACAGTGGCTTGGCGTAACTAGATCT	0.987797	0.998033
1881	GTCTGCTCTGACCAGAGCTGT	GTCTGCTCTGACCAGAGCTtT	1mis	TGTGGAAAGGACGAAACACCGTCTGCTCTGACCAGAGCTGGTTTTGAGACGAATAATAACGCTAAGAGCCACGTCTCGCTCCCTGGTATAACTAAAGGTACTGTCTGCTCTGACCAGAGCTTTGGCTTGGCGTAACTAGATCT	0.941589	0.985899
1882	ACAGCGCGGAGGCCGAACCGG	ACAGCGCGGAGGCCGAACgGG	1mis	TGTGGAAAGGACGAAACACCACAGCGCGGAGGCCGAACCGGTTTTGAGACGAATAATAAGTTCCGTCTGTGCGTCTCGCTCCGTGGTGGCAGGTCTAGTACTACAGCGCGGAGGCCGAACGGGGGCTTGGCGTAACTAGATCT	0.763753	0.789162
1883	ATGACTATGGTACCAGGAGTG	ATGACTATGGTACaAGGAGTG	1mis	TGTGGAAAGGACGAAACACCATGACTATGGTACCAGGAGTGTTTTGAGACGAATAATACCTTGGCCTAGTTCGTCTCGCTCCTACGAGTGCAATAGCGTACTATGACTATGGTACAAGGAGTGGGCTTGGCGTAACTAGATCT	0.829911	0.977805
1884	ACCGCCGGTCCCAGCCTCAGC	ACCGCCGcTCCCAGCCTCAGC	1mis	TGTGGAAAGGACGAAACACCACCGCCGGTCCCAGCCTCAGGTTTTGAGACGAATAATAGCCGTGTAGGTATCGTCTCGCTCCGTAGATCGAGGGTCCGTACTACCGCCGCTCCCAGCCTCAGCGGCTTGGCGTAACTAGATCT	0.301196	0.97052
1885	AGCGCAGGGAGCAGTATACGA	AGCGCAGcGAGCAGTATACGA	1mis	TGTGGAAAGGACGAAACACCAGCGCAGGGAGCAGTATACGGTTTTGAGACGAATAATATCGCGCTAGCATACGTCTCGCTCCTACACTCCTACTGGTGTACTAGCGCAGCGAGCAGTATACGAGGCTTGGCGTAACTAGATCT	0.250137	0.269933
1886	GCCGCTCCGGCCGCTGACACT	GCCGCTCCGGCCGCTGAgACT	1mis	TGTGGAAAGGACGAAACACCGCCGCTCCGGCCGCTGACACGTTTTGAGACGAATAATATTCAGGCACCGAACGTCTCGCTCCCTCGTATATCATCATGTACTGCCGCTCCGGCCGCTGAGACTGGCTTGGCGTAACTAGATCT	/	/
1887	GTGTTTCAGAGGCGCCAGGAT	GTGcTTCAGAGGCGCCAGGAT	1mis	TGTGGAAAGGACGAAACACCGTGTTTCAGAGGCGCCAGGAGTTTTGAGACGAATAATATTCAGGTGTGCTGCGTCTCGCTCCGCAGGTGTCTGTTCAGTACTGTGCTTCAGAGGCGCCAGGATGGCTTGGCGTAACTAGATCT	/	/
1888	GTCCCAGCGAATCAGTACCGT	GTCCCAGCGAATCAtTACCGT	1mis	TGTGGAAAGGACGAAACACCGTCCCAGCGAATCAGTACCGGTTTTGAGACGAATAATCAAGTCTGTGGACCCGTCTCGCTCCTGTCTTGGCGATAATGTACTGTCCCAGCGAATCATTACCGTGGCTTGGCGTAACTAGATCT	0.877861	0.95799
1889	AGCCCCTGCCGCCGTCGACGG	AGCCCCTGCCGCCGTCaACGG	1mis	TGTGGAAAGGACGAAACACCAGCCCCTGCCGCCGTCGACGGTTTTGAGACGAATAATCAGACACCGGAATACGTCTCGCTCCTTGTTACCTTAGATCGTACTAGCCCCTGCCGCCGTCAACGGGGCTTGGCGTAACTAGATCT	/	/
1890	GAGTACCCACGTCCTAGGGAA	GAGTACCCACGTCCTAGGGtA	1mis	TGTGGAAAGGACGAAACACCGAGTACCCACGTCCTAGGGAGTTTTGAGACGAATAATCATGTACTGACGACCGTCTCGCTCCCGAATACCCGATGTCGTACTGAGTACCCACGTCCTAGGGTAGGCTTGGCGTAACTAGATCT	0.897675	0.992167
1891	AGCGCCAACGACCAGAACCTA	AGCGCCAACGACCAGAcCCTA	1mis	TGTGGAAAGGACGAAACACCAGCGCCAACGACCAGAACCTGTTTTGAGACGAATAATCCAGACACTCAGCTCGTCTCGCTCCTCAACGCGGAATCAAGTACTAGCGCCAACGACCAGACCCTAGGCTTGGCGTAACTAGATCT	0.82047	0.951503
1892	GCCTCCGAGAGCTTCCACAGC	GCCTCCGAGAGCTTCCAgAGC	1mis	TGTGGAAAGGACGAAACACCGCCTCCGAGAGCTTCCACAGGTTTTGAGACGAATAATCGACAGAGCCAATTCGTCTCGCTCCGGGAACAGAATGCACGTACTGCCTCCGAGAGCTTCCAGAGCGGCTTGGCGTAACTAGATCT	0.983716	0.987006
1893	AGCGACGAGGGCAATCTCCGA	AcCGACGAGGGCAATCTCCGA	1mis	TGTGGAAAGGACGAAACACCAGCGACGAGGGCAATCTCCGGTTTTGAGACGAATAATCGCCGTGTGCTAGCCGTCTCGCTCCGTAGCTATCGAGAACGTACTACCGACGAGGGCAATCTCCGAGGCTTGGCGTAACTAGATCT	/	/
[truncated: 89,281 more rows]
