# Supplementary material for: Prediction of base editor off-targets by deep learning
Source: Nat Commun. 2023 Sep 2;14:5358. doi: 10.1038/s41467-023-41004-3 (PMC10475126; doi:10.1038/s41467-023-41004-3)
Supplement: Supplementary file 5 — Supplementary Data 3 [file 41467_2023_41004_MOESM5_ESM.xlsx]

## Sheet: Sheet1
Supplementary Data 3. The GC content of ABE library
Nucleotide	A	C	G	T
Position
1	575 (41.58%)	0 (0.0%)	808 (58.42%)	0 (0.0%)
2	299 (21.62%)	403 (29.14%)	421 (30.44%)	260 (18.8%)
3	380 (27.48%)	313 (22.63%)	371 (26.83%)	319 (23.07%)
4	425 (30.73%)	357 (25.81%)	399 (28.85%)	202 (14.61%)
5	486 (35.14%)	329 (23.79%)	358 (25.89%)	210 (15.18%)
6	460 (33.26%)	334 (24.15%)	269 (19.45%)	320 (23.14%)
7	489 (35.36%)	318 (22.99%)	219 (15.84%)	357 (25.81%)
8	414 (29.93%)	391 (28.27%)	277 (20.03%)	301 (21.76%)
9	310 (22.42%)	353 (25.52%)	391 (28.27%)	329 (23.79%)
10	394 (28.49%)	274 (19.81%)	407 (29.43%)	308 (22.27%)
11	333 (24.08%)	365 (26.39%)	401 (28.99%)	284 (20.54%)
12	364 (26.32%)	439 (31.74%)	288 (20.82%)	292 (21.11%)
13	288 (20.82%)	522 (37.74%)	301 (21.76%)	272 (19.67%)
14	345 (24.95%)	373 (26.97%)	247 (17.86%)	418 (30.22%)
15	305 (22.05%)	390 (28.2%)	301 (21.76%)	387 (27.98%)
16	318 (22.99%)	498 (36.01%)	234 (16.92%)	333 (24.08%)
17	427 (30.87%)	322 (23.28%)	385 (27.84%)	249 (18.0%)
18	256 (18.51%)	577 (41.72%)	303 (21.91%)	247 (17.86%)
19	300 (21.69%)	440 (31.81%)	369 (26.68%)	274 (19.81%)
20	246 (17.79%)	209 (15.11%)	701 (50.69%)	227 (16.41%)
