# Supplementary material for: Prediction of base editor off-targets by deep learning
Source: Nat Commun. 2023 Sep 2;14:5358. doi: 10.1038/s41467-023-41004-3 (PMC10475126; doi:10.1038/s41467-023-41004-3)
Supplement: Supplementary file 6 — Supplementary Data 4 [file 41467_2023_41004_MOESM6_ESM.xlsx]

## Sheet: Sheet1
Supplementary Data 4. The GC content of CBE library
Nucleotide	A	C	G	T
Position
1	598 (43.4%)	0 (0.0%)	780 (56.6%)	0 (0.0%)
2	317 (23.0%)	364 (26.42%)	447 (32.44%)	250 (18.14%)
3	318 (23.08%)	327 (23.73%)	326 (23.66%)	407 (29.54%)
4	256 (18.58%)	564 (40.93%)	338 (24.53%)	220 (15.97%)
5	298 (21.63%)	568 (41.22%)	256 (18.58%)	256 (18.58%)
6	274 (19.88%)	579 (42.02%)	219 (15.89%)	306 (22.21%)
7	250 (18.14%)	553 (40.13%)	228 (16.55%)	347 (25.18%)
8	302 (21.92%)	525 (38.1%)	342 (24.82%)	209 (15.17%)
9	397 (28.81%)	329 (23.88%)	347 (25.18%)	305 (22.13%)
10	398 (28.88%)	335 (24.31%)	334 (24.24%)	311 (22.57%)
11	391 (28.37%)	310 (22.5%)	369 (26.78%)	308 (22.35%)
12	448 (32.51%)	345 (25.04%)	324 (23.51%)	261 (18.94%)
13	324 (23.51%)	448 (32.51%)	332 (24.09%)	274 (19.88%)
14	397 (28.81%)	372 (27.0%)	226 (16.4%)	383 (27.79%)
15	372 (27.0%)	373 (27.07%)	264 (19.16%)	369 (26.78%)
16	375 (27.21%)	531 (38.53%)	231 (16.76%)	241 (17.49%)
17	466 (33.82%)	387 (28.08%)	292 (21.19%)	233 (16.91%)
18	292 (21.19%)	574 (41.65%)	294 (21.34%)	218 (15.82%)
19	309 (22.42%)	457 (33.16%)	402 (29.17%)	210 (15.24%)
20	284 (20.61%)	163 (11.83%)	747 (54.21%)	184 (13.35%)
