# Supplementary material for: Prediction of base editor off-targets by deep learning
Source: Nat Commun. 2023 Sep 2;14:5358. doi: 10.1038/s41467-023-41004-3 (PMC10475126; doi:10.1038/s41467-023-41004-3)
Supplement: Supplementary file 7 — Supplementary Data 5 [file 41467_2023_41004_MOESM7_ESM.xlsx]

## Sheet: Sheet1
Supplementary Data 5. The independent t-test pvalue (bonferroni correction) across position in ABE
Off type	Position	1	2	3	4	5	6	7	8	9	10	11	12	13	14	15	16	17	18	19	20
1mis	1	1	1.37239e-28	6.43819e-77	7.34135e-17	1.61112e-07	1	4.17635e-07	0.951881	0.0612353	6.84792e-07	3.77494e-42	3.90171e-81	6.58833e-125	3.57381e-248	0	2.67003e-161	5.89046e-101	4.25262e-84	4.23595e-110	1.42379e-92
1mis	2	1.37239e-28	1	3.28288e-14	1	2.21234e-05	4.30472e-15	7.67752e-05	1.77808e-16	2.7722e-15	2.77592e-08	1	3.74469e-16	1.07326e-44	2.6502e-139	4.82127e-184	1.07812e-62	1.02263e-23	7.56874e-13	2.61421e-29	6.91948e-15
1mis	3	6.43819e-77	3.28288e-14	1	1.50177e-23	5.12814e-33	4.74654e-49	1.74342e-31	2.33113e-55	2.18834e-56	1.9901e-44	4.46168e-08	1	1.80916e-08	5.51167e-70	1.04106e-100	8.81505e-16	1	1	0.279454	1
1mis	4	7.34135e-17	1	1.50177e-23	1	1	1.75348e-07	1	6.53837e-08	1.2072e-06	0.0588016	0.000241731	6.42286e-26	7.08955e-57	5.82354e-152	7.15291e-198	1.51647e-77	1.75395e-35	4.04677e-23	1.01792e-41	4.02561e-26
1mis	5	1.61112e-07	2.21234e-05	5.12814e-33	1	1	0.0736172	1	0.0992022	0.871585	1	2.00691e-11	1.50652e-35	1.65799e-65	3.2053e-153	1.58978e-197	9.61666e-88	1.15421e-46	1.50606e-34	7.15257e-53	1.08509e-38
1mis	6	1	4.30472e-15	4.74654e-49	1.75348e-07	0.0736172	1	0.0903028	1	1	0.262272	4.76944e-24	5.11993e-52	3.70386e-84	3.27343e-176	6.81737e-224	2.64892e-110	7.07809e-66	2.89072e-53	1.32299e-72	4.72281e-59
1mis	7	4.17635e-07	7.67752e-05	1.74342e-31	1	1	0.0903028	1	0.114454	0.853163	1	1.54453e-10	5.84028e-34	1.86103e-63	3.20017e-150	1.22676e-193	6.38071e-85	1.31495e-44	1.10692e-32	1.09991e-50	1.53597e-36
1mis	8	0.951881	1.77808e-16	2.33113e-55	6.53837e-08	0.0992022	1	0.114454	1	1	0.403366	1.39507e-26	9.24228e-59	8.07806e-96	2.38064e-201	1.84947e-255	1.42838e-125	1.59931e-74	6.66526e-60	2.84683e-82	2.04877e-66
1mis	9	0.0612353	2.7722e-15	2.18834e-56	1.2072e-06	0.871585	1	0.853163	1	1	1	1.6602e-25	4.90247e-60	1.85031e-100	1.74087e-215	2.05399e-273	9.52844e-132	2.0011e-76	2.66118e-60	7.90096e-85	8.47664e-67
1mis	10	6.84792e-07	2.77592e-08	1.9901e-44	0.0588016	1	0.262272	1	0.403366	1	1	2.97814e-16	9.22116e-48	9.05673e-87	1.13537e-199	2.46364e-255	4.37127e-115	4.90648e-62	2.87358e-46	4.60087e-70	1.79804e-51
1mis	11	3.77494e-42	1	4.46168e-08	0.000241731	2.00691e-11	4.76944e-24	1.54453e-10	1.39507e-26	1.6602e-25	2.97814e-16	1	1.32549e-09	9.20381e-35	1.03511e-124	1.92654e-167	1.60001e-50	1.35866e-15	1.48761e-06	1.98143e-20	5.44208e-08
1mis	12	3.90171e-81	3.74469e-16	1	6.42286e-26	1.50652e-35	5.11993e-52	5.84028e-34	9.24228e-59	4.90247e-60	9.22116e-48	1.32549e-09	1	2.47429e-07	7.52463e-68	2.61613e-98	3.04652e-14	1	1	1	1
1mis	13	6.58833e-125	1.07326e-44	1.80916e-08	7.08955e-57	1.65799e-65	3.70386e-84	1.86103e-63	8.07806e-96	1.85031e-100	9.05673e-87	9.20381e-35	2.47429e-07	1	1.23114e-29	1.18743e-49	1	0.000329344	1.02998e-12	0.0711379	1.06077e-11
1mis	14	3.57381e-248	2.6502e-139	5.51167e-70	5.82354e-152	3.2053e-153	3.27343e-176	3.20017e-150	2.38064e-201	1.74087e-215	1.13537e-199	1.03511e-124	7.52463e-68	1.23114e-29	1	0.327003	8.24794e-23	2.014e-60	1.76501e-84	6.16178e-52	1.1642e-82
1mis	15	0	4.82127e-184	1.04106e-100	7.15291e-198	1.58978e-197	6.81737e-224	1.22676e-193	1.84947e-255	2.05399e-273	2.46364e-255	1.92654e-167	2.61613e-98	1.18743e-49	0.327003	1	2.64911e-41	8.09421e-90	5.03065e-120	4.38509e-79	3.68182e-118
1mis	16	2.67003e-161	1.07812e-62	8.81505e-16	1.51647e-77	9.61666e-88	2.64892e-110	6.38071e-85	1.42838e-125	9.52844e-132	4.37127e-115	1.60001e-50	3.04652e-14	1	8.24794e-23	2.64911e-41	1	6.45498e-10	3.95219e-22	2.75061e-06	6.95276e-21
1mis	17	5.89046e-101	1.02263e-23	1	1.75395e-35	1.15421e-46	7.07809e-66	1.31495e-44	1.59931e-74	2.0011e-76	4.90648e-62	1.35866e-15	1	0.000329344	2.014e-60	8.09421e-90	6.45498e-10	1	0.318077	1	1
1mis	18	4.25262e-84	7.56874e-13	1	4.04677e-23	1.50606e-34	2.89072e-53	1.10692e-32	6.66526e-60	2.66118e-60	2.87358e-46	1.48761e-06	1	1.02998e-12	1.76501e-84	5.03065e-120	3.95219e-22	0.318077	1	0.00182036	1
1mis	19	4.23595e-110	2.61421e-29	0.279454	1.01792e-41	7.15257e-53	1.32299e-72	1.09991e-50	2.84683e-82	7.90096e-85	4.60087e-70	1.98143e-20	1	0.0711379	6.16178e-52	4.38509e-79	2.75061e-06	1	0.00182036	1	0.00869812
1mis	20	1.42379e-92	6.91948e-15	1	4.02561e-26	1.08509e-38	4.72281e-59	1.53597e-36	2.04877e-66	8.47664e-67	1.79804e-51	5.44208e-08	1	1.06077e-11	1.1642e-82	3.68182e-118	6.95276e-21	1	1	0.00869812	1
Off type	Position	1	2	3	4	5	6	7	8	9	10	11	12	13	14	15	16	17	18	19	20
1ins	1	1	1.82237e-10	5.61197e-38	1.05244e-35	2.30208e-11	1.4967e-05	3.57882e-17	5.418e-27	5.51473e-23	4.00307e-16	1.72325e-52	2.95961e-125	6.30226e-123	2.78703e-141	1.64257e-125	6.02646e-207	1.85774e-168	5.35431e-81	9.28568e-13	8.0123e-18
1ins	2	1.82237e-10	1	3.68313e-06	3.21347e-05	1	1	1	0.0429902	0.785177	1	4.08181e-13	4.24922e-49	4.93314e-47	3.949e-55	2.33324e-46	5.04345e-88	1.24865e-65	1.10381e-23	1	1
1ins	3	5.61197e-38	3.68313e-06	1	1	1.2647e-05	1.84512e-10	0.00153718	1	0.692601	0.0104062	1	1.40664e-22	1.63554e-20	8.69258e-25	1.60428e-18	7.16268e-48	1.08311e-29	0.000209006	1.51508e-07	0.0118976
1ins	4	1.05244e-35	3.21347e-05	1	1	0.00010117	2.61643e-09	0.0092413	1	1	0.0512018	0.404364	7.06046e-24	8.02893e-22	2.68436e-26	6.62207e-20	7.43814e-50	1.64741e-31	2.84964e-05	1.63353e-06	0.0577784
1ins	5	2.30208e-11	1	1.2647e-05	0.00010117	1	1	1	0.0977235	1	1	2.24192e-12	1.42134e-47	1.56642e-45	1.95063e-53	8.02022e-45	8.33471e-86	1.05302e-63	1.33359e-22	1	1
1ins	6	1.4967e-05	1	1.84512e-10	2.61643e-09	1	1	0.452295	2.75219e-05	0.0014744	0.315436	2.0551e-18	2.24173e-58	2.11605e-56	7.67668e-66	2.30073e-56	2.12705e-102	1.35317e-78	2.49162e-31	1	0.183278
1ins	7	3.57882e-17	1	0.00153718	0.0092413	1	0.452295	1	1	1	1	8.80469e-10	9.10657e-44	1.2278e-41	4.66566e-49	1.35704e-40	1.1494e-80	1.39443e-58	5.17186e-19	1	1
1ins	8	5.418e-27	0.0429902	1	1	0.0977235	2.75219e-05	1	1	1	1	0.000907434	1.23325e-30	1.56763e-28	5.33417e-34	7.33695e-27	3.70352e-60	1.40004e-40	1.14716e-09	0.00568869	1
1ins	9	5.51473e-23	0.785177	0.692601	1	1	0.0014744	1	1	1	1	8.36063e-06	8.49699e-36	1.32257e-33	8.32766e-40	4.82524e-32	4.20048e-68	2.45512e-47	6.1519e-13	0.169753	1
1ins	10	4.00307e-16	1	0.0104062	0.0512018	1	0.315436	1	1	1	1	2.18205e-08	6.20473e-40	7.6023e-38	1.30004e-44	1.16619e-36	7.36653e-74	4.82703e-53	1.16326e-16	1	1
1ins	11	1.72325e-52	4.08181e-13	1	0.404364	2.24192e-12	2.0551e-18	8.80469e-10	0.000907434	8.36063e-06	2.18205e-08	1	1.35545e-11	6.2176e-10	1.6864e-12	4.34973e-08	7.65299e-30	2.42769e-15	1	4.57651e-15	2.68453e-08
1ins	12	2.95961e-125	4.24922e-49	1.40664e-22	7.06046e-24	1.42134e-47	2.24173e-58	9.10657e-44	1.23325e-30	8.49699e-36	6.20473e-40	1.35545e-11	1	1	1	1	0.0119451	1	7.94232e-08	1.06202e-53	8.87298e-40
1ins	13	6.30226e-123	4.93314e-47	1.63554e-20	8.02893e-22	1.56642e-45	2.11605e-56	1.2278e-41	1.56763e-28	1.32257e-33	7.6023e-38	6.2176e-10	1	1	1	1	0.000341571	1	2.81724e-06	1.05576e-51	9.59306e-38
1ins	14	2.78703e-141	3.949e-55	8.69258e-25	2.68436e-26	1.95063e-53	7.67668e-66	4.66566e-49	5.33417e-34	8.32766e-40	1.30004e-44	1.6864e-12	1	1	1	1	0.0008306	1	2.27968e-08	1.05017e-60	1.37267e-44
1ins	15	1.64257e-125	2.33324e-46	1.60428e-18	6.62207e-20	8.02022e-45	2.30073e-56	1.35704e-40	7.33695e-27	4.82524e-32	1.16619e-36	4.34973e-08	1	1	1	1	2.12399e-07	1	0.000175001	1.97393e-51	1.16627e-36
1ins	16	6.02646e-207	5.04345e-88	7.16268e-48	7.43814e-50	8.33471e-86	2.12705e-102	1.1494e-80	3.70352e-60	4.20048e-68	7.36653e-74	7.65299e-30	0.0119451	0.000341571	0.0008306	2.12399e-07	1	0.00161659	2.06705e-25	6.34798e-97	2.93379e-74
1ins	17	1.85774e-168	1.24865e-65	1.08311e-29	1.64741e-31	1.05302e-63	1.35317e-78	1.39443e-58	1.40004e-40	2.45512e-47	4.82703e-53	2.42769e-15	1	1	1	1	0.00161659	1	7.58184e-11	4.3944e-73	2.40331e-53
1ins	18	5.35431e-81	1.10381e-23	0.000209006	2.84964e-05	1.33359e-22	2.49162e-31	5.17186e-19	1.14716e-09	6.1519e-13	1.16326e-16	1	7.94232e-08	2.81724e-06	2.27968e-08	0.000175001	2.06705e-25	7.58184e-11	1	5.76555e-27	1.28333e-16
1ins	19	9.28568e-13	1	1.51508e-07	1.63353e-06	1	1	1	0.00568869	0.169753	1	4.57651e-15	1.06202e-53	1.05576e-51	1.05017e-60	1.97393e-51	6.34798e-97	4.3944e-73	5.76555e-27	1	1
1ins	20	8.0123e-18	1	0.0118976	0.0577784	1	0.183278	1	1	1	1	2.68453e-08	8.87298e-40	9.59306e-38	1.37267e-44	1.16627e-36	2.93379e-74	2.40331e-53	1.28333e-16	1	1
Off type	Position	1	2	3	4	5	6	7	8	9	10	11	12	13	14	15	16	17	18	19	20
1del	1	1	0.00313426	4.81741e-24	2.64096e-35	2.44785e-22	5.15506e-14	3.5591e-25	8.37953e-11	1.29916e-07	2.75105e-20	1.0327e-63	6.7116e-132	2.51497e-196	3.62009e-211	5.6996e-233	5.04781e-189	2.42267e-207	1.1013e-184	3.31493e-165	2.59827e-121
1del	2	0.00313426	1	9.0402e-10	8.55771e-16	4.25292e-07	0.0333811	5.23876e-09	1	1	1.19646e-05	7.07231e-36	1.26408e-83	2.3427e-119	1.4652e-127	1.97315e-134	4.12851e-116	6.16007e-128	2.42016e-116	1.79127e-103	2.3724e-76
1del	3	4.81741e-24	9.0402e-10	1	1	1	0.126311	1	0.000633937	2.57142e-06	1	1.68399e-06	1.91807e-31	1.51838e-49	1.62458e-54	5.01571e-56	9.13032e-49	3.47284e-55	1.22909e-49	9.64951e-42	4.9062e-27
1del	4	2.64096e-35	8.55771e-16	1	1	1	7.56662e-05	1	3.19616e-08	1.7557e-11	0.0165687	0.0139216	4.71764e-23	2.42556e-41	2.17607e-46	1.77404e-48	1.5742e-40	1.72929e-46	1.11788e-40	3.83756e-33	5.25597e-19
1del	5	2.44785e-22	4.25292e-07	1	1	1	1	1	0.0580674	0.000570674	1	2.43935e-09	1.64641e-37	6.03907e-60	1.12875e-65	9.23402e-69	1.54069e-58	5.33695e-66	7.06027e-59	5.09624e-50	1.40542e-32
1del	6	5.15506e-14	0.0333811	0.126311	7.56662e-05	1	1	0.454945	1	1	1	5.76696e-18	9.74075e-54	4.03085e-81	9.52322e-88	3.58085e-92	4.96755e-79	3.75514e-88	2.17979e-79	5.1532e-69	6.82406e-48
1del	7	3.5591e-25	5.23876e-09	1	1	1	0.454945	1	0.00292611	1.41196e-05	1	2.81056e-07	2.32575e-33	1.88113e-54	6.02064e-60	1.15107e-62	3.08357e-53	3.02191e-60	1.43252e-53	4.0872e-45	1.11589e-28
1del	8	8.37953e-11	1	0.000633937	3.19616e-08	0.0580674	1	0.00292611	1	1	0.812111	3.87682e-24	3.7916e-65	1.54333e-96	6.05942e-104	1.56395e-109	6.18304e-94	2.91114e-104	3.80859e-94	1.35354e-82	1.29044e-58
1del	9	1.29916e-07	1	2.57142e-06	1.7557e-11	0.000570674	1	1.41196e-05	1	1	0.0129187	1.28555e-29	1.91252e-74	2.51733e-108	3.29601e-116	1.84132e-122	2.13176e-105	1.52667e-116	1.32789e-105	2.81901e-93	1.85821e-67
1del	10	2.75105e-20	1.19646e-05	1	0.0165687	1	1	1	0.812111	0.0129187	1	1.49177e-14	2.37907e-49	1.06537e-74	4.4464e-81	2.6083e-84	4.28199e-73	1.01982e-81	8.12364e-74	1.1295e-63	1.42432e-43
1del	11	1.0327e-63	7.07231e-36	1.68399e-06	0.0139216	2.43935e-09	5.76696e-18	2.81056e-07	3.87682e-24	1.28555e-29	1.49177e-14	1	2.27941e-09	7.05411e-24	1.68208e-28	7.45015e-30	1.27776e-23	3.38476e-28	2.18475e-23	4.71854e-17	2.07172e-06
1del	12	6.7116e-132	1.26408e-83	1.91807e-31	4.71764e-23	1.64641e-37	9.74075e-54	2.32575e-33	3.7916e-65	1.91252e-74	2.37907e-49	2.27941e-09	1	0.000544358	2.50215e-07	4.54685e-08	0.000340708	1.51603e-06	0.00133922	1	1
1del	13	2.51497e-196	2.3427e-119	1.51838e-49	2.42556e-41	6.03907e-60	4.03085e-81	1.88113e-54	1.54333e-96	2.51733e-108	1.06537e-74	7.05411e-24	0.000544358	1	1	1	1	1	1	1	6.46538e-07
1del	14	3.62009e-211	1.4652e-127	1.62458e-54	2.17607e-46	1.12875e-65	9.52322e-88	6.02064e-60	6.05942e-104	3.29601e-116	4.4464e-81	1.68208e-28	2.50215e-07	1	1	1	1	1	1	0.0188465	9.25484e-11
1del	15	5.6996e-233	1.97315e-134	5.01571e-56	1.77404e-48	9.23402e-69	3.58085e-92	1.15107e-62	1.56395e-109	1.84132e-122	2.6083e-84	7.45015e-30	4.54685e-08	1	1	1	1	1	1	0.0059109	1.13488e-11
1del	16	5.04781e-189	4.12851e-116	9.13032e-49	1.5742e-40	1.54069e-58	4.96755e-79	3.08357e-53	6.18304e-94	2.13176e-105	4.28199e-73	1.27776e-23	0.000340708	1	1	1	1	1	1	1	4.44547e-07
1del	17	2.42267e-207	6.16007e-128	3.47284e-55	1.72929e-46	5.33695e-66	3.75514e-88	3.02191e-60	2.91114e-104	1.52667e-116	1.01982e-81	3.38476e-28	1.51603e-06	1	1	1	1	1	1	0.0956196	5.86986e-10
1del	18	1.1013e-184	2.42016e-116	1.22909e-49	1.11788e-40	7.06027e-59	2.17979e-79	1.43252e-53	3.80859e-94	1.32789e-105	8.12364e-74	2.18475e-23	0.00133922	1	1	1	1	1	1	1	1.97146e-06
1del	19	3.31493e-165	1.79127e-103	9.64951e-42	3.83756e-33	5.09624e-50	5.1532e-69	4.0872e-45	1.35354e-82	2.81901e-93	1.1295e-63	4.71854e-17	1	1	0.0188465	0.0059109	1	0.0956196	1	1	0.0207334
1del	20	2.59827e-121	2.3724e-76	4.9062e-27	5.25597e-19	1.40542e-32	6.82406e-48	1.11589e-28	1.29044e-58	1.85821e-67	1.42432e-43	2.07172e-06	1	6.46538e-07	9.25484e-11	1.13488e-11	4.44547e-07	5.86986e-10	1.97146e-06	0.0207334	1
