# Supplementary material for: Prediction of base editor off-targets by deep learning
Source: Nat Commun. 2023 Sep 2;14:5358. doi: 10.1038/s41467-023-41004-3 (PMC10475126; doi:10.1038/s41467-023-41004-3)
Supplement: Supplementary file 8 — Supplementary Data 6 [file 41467_2023_41004_MOESM8_ESM.xlsx]

## Sheet: Sheet1
Supplementary Data 6. The independent t-test pvalue (bonferroni correction) across position in CBE
Off type	Position	1	2	3	4	5	6	7	8	9	10	11	12	13	14	15	16	17	18	19	20
1mis	1	1	2.28051e-18	1.80534e-48	2.57057e-20	3.13783e-13	2.61706e-16	8.90496e-27	1.21049e-05	0.000600932	6.56737e-21	3.87591e-59	1.23453e-83	2.38632e-118	7.50772e-213	4.54186e-247	1.80839e-166	1.45947e-90	7.50169e-48	8.35858e-49	3.61931e-34
1mis	2	2.28051e-18	1	3.97043e-09	1	1	1	1	0.010243	1.58527e-05	1	7.86571e-13	2.42265e-31	3.37769e-63	5.08047e-150	1.25472e-178	2.58202e-102	1.65164e-34	1.74183e-05	2.96677e-07	1
1mis	3	1.80534e-48	3.97043e-09	1	0.000132904	4.06663e-12	4.64077e-10	0.120675	8.4295e-21	4.62386e-29	1.90669e-10	1	7.13309e-06	1.52019e-26	1.54957e-96	3.47854e-119	2.11062e-54	5.20908e-07	1	1	1.23124e-05
1mis	4	2.57057e-20	1	0.000132904	1	1	1	1	0.000343801	2.36075e-07	1	4.84802e-07	2.74818e-20	7.56145e-44	1.57822e-109	2.22097e-131	4.53545e-73	1.60277e-22	0.0454149	0.00295125	1
1mis	5	3.13783e-13	1	4.06663e-12	1	1	1	0.0114839	1	0.0373945	1	2.9081e-16	2.69122e-33	2.36362e-60	4.91578e-133	8.82537e-158	3.06278e-94	1.47169e-36	7.32714e-09	1.53184e-10	0.090314
1mis	6	2.61706e-16	1	4.64077e-10	1	1	1	0.168033	0.159746	0.000787124	1	7.79293e-14	1.24927e-30	4.59563e-58	3.42112e-132	3.35551e-157	3.4003e-92	1.02718e-33	8.91303e-07	2.01246e-08	1
1mis	7	8.90496e-27	1	0.120675	1	0.0114839	0.168033	1	6.83229e-08	2.9488e-12	0.344031	0.0024795	9.39404e-15	2.3035e-37	4.37694e-103	1.1997e-124	1.2093e-65	1.43211e-16	1	1	1
1mis	8	1.21049e-05	0.010243	8.4295e-21	0.000343801	1	0.159746	6.83229e-08	1	1	0.00765567	1.52597e-26	1.51004e-45	5.68858e-74	9.38676e-150	3.78332e-176	1.60357e-110	1.10335e-49	8.7719e-18	1.64998e-19	4.19345e-08
1mis	9	0.000600932	1.58527e-05	4.62386e-29	2.36075e-07	0.0373945	0.000787124	2.9488e-12	1	1	7.04243e-06	1.49031e-36	5.0874e-60	1.1683e-94	2.45499e-186	3.32996e-218	2.49903e-139	2.76389e-65	1.2366e-25	1.10856e-27	2.92929e-13
1mis	10	6.56737e-21	1	1.90669e-10	1	1	1	0.344031	0.00765567	7.04243e-06	1	1.47485e-14	6.04052e-34	2.62361e-66	9.16628e-154	6.79126e-183	2.91042e-106	2.13834e-37	1.22823e-06	1.64042e-08	1
1mis	11	3.87591e-59	7.86571e-13	1	4.84802e-07	2.9081e-16	7.79293e-14	0.0024795	1.52597e-26	1.49031e-36	1.47485e-14	1	0.000315318	5.01292e-24	6.1522e-94	1.12775e-116	1.72848e-51	3.13422e-05	0.875889	1	9.2267e-09
1mis	12	1.23453e-83	2.42265e-31	7.13309e-06	2.74818e-20	2.69122e-33	1.24927e-30	9.39404e-15	1.51004e-45	5.0874e-60	6.04052e-34	0.000315318	1	3.12711e-07	7.69162e-60	8.64147e-78	4.49926e-25	1	7.67965e-12	4.48115e-09	3.15831e-26
1mis	13	2.38632e-118	3.37769e-63	1.52019e-26	7.56145e-44	2.36362e-60	4.59563e-58	2.3035e-37	5.68858e-74	1.1683e-94	2.62361e-66	5.01292e-24	3.12711e-07	1	1.75743e-25	3.13006e-37	0.000526458	1.53192e-06	2.32378e-37	6.0208e-33	2.15878e-57
1mis	14	7.50772e-213	5.08047e-150	1.54957e-96	1.57822e-109	4.91578e-133	3.42112e-132	4.37694e-103	9.38676e-150	2.45499e-186	9.16628e-154	6.1522e-94	7.69162e-60	1.75743e-25	1	1	7.70733e-09	9.0292e-59	1.24233e-115	2.91711e-109	1.07702e-143
1mis	15	4.54186e-247	1.25472e-178	3.47854e-119	2.22097e-131	8.82537e-158	3.35551e-157	1.1997e-124	3.78332e-176	3.32996e-218	6.79126e-183	1.12775e-116	8.64147e-78	3.13006e-37	1	1	2.21016e-16	1.0147e-76	4.57087e-141	5.83036e-134	3.10931e-172
1mis	16	1.80839e-166	2.58202e-102	2.11062e-54	4.53545e-73	3.06278e-94	3.4003e-92	1.2093e-65	1.60357e-110	2.49903e-139	2.91042e-106	1.72848e-51	4.49926e-25	0.000526458	7.70733e-09	2.21016e-16	1	4.49511e-24	4.54024e-70	3.81706e-64	5.82606e-96
1mis	17	1.45947e-90	1.65164e-34	5.20908e-07	1.60277e-22	1.47169e-36	1.02718e-33	1.43211e-16	1.10335e-49	2.76389e-65	2.13834e-37	3.13422e-05	1	1.53192e-06	9.0292e-59	1.0147e-76	4.49511e-24	1	1.37639e-13	1.48936e-10	3.46034e-29
1mis	18	7.50169e-48	1.74183e-05	1	0.0454149	7.32714e-09	8.91303e-07	1	8.7719e-18	1.2366e-25	1.22823e-06	0.875889	7.67965e-12	2.32378e-37	1.24233e-115	4.57087e-141	4.54024e-70	1.37639e-13	1	1	0.0223672
1mis	19	8.35858e-49	2.96677e-07	1	0.00295125	1.53184e-10	2.01246e-08	1	1.64998e-19	1.10856e-27	1.64042e-08	1	4.48115e-09	6.0208e-33	2.91711e-109	5.83036e-134	3.81706e-64	1.48936e-10	1	1	0.000702987
1mis	20	3.61931e-34	1	1.23124e-05	1	0.090314	1	1	4.19345e-08	2.92929e-13	1	9.2267e-09	3.15831e-26	2.15878e-57	1.07702e-143	3.10931e-172	5.82606e-96	3.46034e-29	0.0223672	0.000702987	1
Off type	Position	1	2	3	4	5	6	7	8	9	10	11	12	13	14	15	16	17	18	19	20
1ins	1	1	4.96681e-08	7.25334e-37	2.90358e-30	2.80045e-15	5.70587e-18	6.78591e-26	9.45831e-28	3.69964e-25	9.63146e-19	3.33754e-71	3.58462e-130	7.418e-168	8.31415e-150	1.66812e-138	1.76618e-230	1.46167e-228	2.37496e-123	3.84022e-11	1.80895e-16
1ins	2	4.96681e-08	1	6.85613e-09	1.07726e-05	1	0.503103	3.35612e-05	1.07068e-05	0.000156974	0.0873267	1.58523e-27	1.88209e-59	1.99534e-79	1.22604e-68	9.86455e-63	9.3135e-114	1.07888e-107	3.66753e-51	1	0.37966
1ins	3	7.25334e-37	6.85613e-09	1	1	0.00788988	0.0233909	1	1	1	0.27413	5.74921e-07	2.22973e-29	1.81255e-42	3.9474e-33	1.24376e-29	6.10358e-66	1.76084e-54	2.90362e-17	5.92547e-08	0.0784727
1ins	4	2.90358e-30	1.07726e-05	1	1	0.973782	1	1	1	1	1	1.57295e-10	2.18899e-35	6.14796e-50	3.74258e-40	3.78501e-36	1.15445e-75	7.91715e-65	2.37642e-23	7.4369e-05	1
1ins	5	2.80045e-15	1	0.00788988	0.973782	1	1	0.758704	0.486647	1	1	1.59051e-18	5.44122e-47	5.94162e-64	1.09229e-53	8.39055e-49	2.76078e-93	4.51421e-84	3.98331e-36	1	1
1ins	6	5.70587e-18	0.503103	0.0233909	1	1	1	1	1	1	1	8.89403e-18	4.2465e-46	5.27693e-63	1.01631e-52	7.13572e-48	2.4358e-92	3.84896e-83	3.67823e-35	1	1
1ins	7	6.78591e-26	3.35612e-05	1	1	0.758704	1	1	1	1	1	1.61943e-08	1.31099e-30	1.99726e-43	1.54809e-34	4.9198e-31	3.60407e-66	1.80941e-55	2.9298e-19	0.000180961	1
1ins	8	9.45831e-28	1.07068e-05	1	1	0.486647	1	1	1	1	1	5.36026e-09	2.57501e-32	8.67175e-46	1.9885e-36	9.52861e-33	1.27363e-69	2.30442e-58	2.63995e-20	6.45954e-05	1
1ins	9	3.69964e-25	0.000156974	1	1	1	1	1	1	1	1	1.40212e-10	6.01823e-35	4.70712e-49	1.72027e-39	1.36418e-35	7.25171e-74	7.94278e-63	5.88312e-23	0.000855416	1
1ins	10	9.63146e-19	0.0873267	0.27413	1	1	1	1	1	1	1	8.56938e-16	2.12549e-43	1.43929e-59	2.43126e-49	9.62525e-45	1.30617e-87	2.6181e-77	1.20619e-31	0.346611	1
1ins	11	3.33754e-71	1.58523e-27	5.74921e-07	1.57295e-10	1.59051e-18	8.89403e-18	1.61943e-08	5.36026e-09	1.40212e-10	8.56938e-16	1	5.29279e-07	2.32374e-13	1.39292e-07	3.06966e-06	2.01742e-26	1.63291e-16	1	2.38942e-26	8.05376e-17
1ins	12	3.58462e-130	1.88209e-59	2.22973e-29	2.18899e-35	5.44122e-47	4.2465e-46	1.31099e-30	2.57501e-32	6.01823e-35	2.12549e-43	5.29279e-07	1	1	1	1	0.000363155	1	0.00274151	5.06741e-58	9.02656e-45
1ins	13	7.418e-168	1.99534e-79	1.81255e-42	6.14796e-50	5.94162e-64	5.27693e-63	1.99726e-43	8.67175e-46	4.70712e-49	1.43929e-59	2.32374e-13	1	1	1	1	0.504507	1	9.10887e-09	7.81782e-78	3.64382e-61
1ins	14	8.31415e-150	1.22604e-68	3.9474e-33	3.74258e-40	1.09229e-53	1.01631e-52	1.54809e-34	1.9885e-36	1.72027e-39	2.43126e-49	1.39292e-07	1	1	1	1	1.6209e-05	1	0.00153986	4.74888e-67	6.47045e-51
1ins	15	1.66812e-138	9.86455e-63	1.24376e-29	3.78501e-36	8.39055e-49	7.13572e-48	4.9198e-31	9.52861e-33	1.36418e-35	9.62525e-45	3.06966e-06	1	1	1	1	4.11295e-06	0.915469	0.0151183	3.21771e-61	3.15841e-46
1ins	16	1.76618e-230	9.3135e-114	6.10358e-66	1.15445e-75	2.76078e-93	2.4358e-92	3.60407e-66	1.27363e-69	7.25171e-74	1.30617e-87	2.01742e-26	0.000363155	0.504507	1.6209e-05	4.11295e-06	1	0.134172	1.62505e-21	5.33531e-112	1.64844e-89
1ins	17	1.46167e-228	1.07888e-107	1.76084e-54	7.91715e-65	4.51421e-84	3.84896e-83	1.80941e-55	2.30442e-58	7.94278e-63	2.6181e-77	1.63291e-16	1	1	1	0.915469	0.134172	1	1.19471e-11	6.52599e-106	2.26505e-79
1ins	18	2.37496e-123	3.66753e-51	2.90362e-17	2.37642e-23	3.98331e-36	3.67823e-35	2.9298e-19	2.63995e-20	5.88312e-23	1.20619e-31	1	0.00274151	9.10887e-09	0.00153986	0.0151183	1.62505e-21	1.19471e-11	1	1.41917e-49	3.52275e-33
1ins	19	3.84022e-11	1	5.92547e-08	7.4369e-05	1	1	0.000180961	6.45954e-05	0.000855416	0.346611	2.38942e-26	5.06741e-58	7.81782e-78	4.74888e-67	3.21771e-61	5.33531e-112	6.52599e-106	1.41917e-49	1	1
1ins	20	1.80895e-16	0.37966	0.0784727	1	1	1	1	1	1	1	8.05376e-17	9.02656e-45	3.64382e-61	6.47045e-51	3.15841e-46	1.64844e-89	2.26505e-79	3.52275e-33	1	1
Off type	Position	1	2	3	4	5	6	7	8	9	10	11	12	13	14	15	16	17	18	19	20
1del	1	1	0.0152017	1.37023e-21	8.84718e-36	8.26608e-36	3.79236e-21	5.99184e-37	9.56095e-25	9.06368e-11	1.25201e-36	1.11146e-114	3.12497e-197	2.91156e-233	0	0	0	6.22417e-315	1.51968e-259	6.64759e-159	5.68932e-104
1del	2	0.0152017	1	5.49845e-09	3.23167e-18	4.84426e-18	8.50379e-08	2.20322e-18	1.96542e-09	0.279857	1.88106e-18	1.57771e-75	3.47079e-134	1.76505e-157	9.03693e-207	5.22804e-211	1.97851e-203	1.04639e-206	3.13726e-177	9.66273e-110	9.04808e-69
1del	3	1.37023e-21	5.49845e-09	1	0.80928	1	1	1	1	0.0191792	1	6.64078e-33	2.11706e-70	1.18165e-84	1.11462e-106	1.51122e-109	9.24842e-104	3.84744e-110	2.60123e-97	1.23233e-59	1.00213e-30
1del	4	8.84718e-36	3.23167e-18	0.80928	1	1	0.272623	1	0.541365	8.13266e-09	1	1.65115e-17	1.43656e-47	3.48002e-60	4.70516e-79	2.07626e-81	1.69154e-76	1.71256e-81	2.63739e-70	2.12407e-39	2.14305e-16
1del	5	8.26608e-36	4.84426e-18	1	1	1	0.445795	1	0.884534	1.50119e-08	1	6.7595e-19	3.59429e-50	3.48836e-63	9.54359e-83	3.53263e-85	3.97824e-80	2.9282e-85	1.14106e-73	1.3845e-41	1.12247e-17
1del	6	3.79236e-21	8.50379e-08	1	0.272623	0.445795	1	0.53159	1	0.143842	0.577912	7.66468e-32	8.06693e-69	1.9855e-83	3.45914e-108	4.76066e-111	1.92168e-105	8.63436e-111	4.79387e-96	1.15176e-56	2.62479e-29
1del	7	5.99184e-37	2.20322e-18	1	1	1	0.53159	1	1	1.36447e-08	1	1.37814e-19	9.55742e-52	3.63404e-65	1.12129e-85	3.6458e-88	5.03435e-83	4.15444e-88	6.49129e-76	1.14956e-42	2.89877e-18
1del	8	9.56095e-25	1.96542e-09	1	0.541365	0.884534	1	1	1	0.0263591	1	8.94011e-32	7.45144e-70	4.65086e-85	5.37814e-111	6.5349e-114	3.35686e-108	2.03082e-113	6.31406e-98	3.1012e-57	3.34425e-29
1del	9	9.06368e-11	0.279857	0.0191792	8.13266e-09	1.50119e-08	0.143842	1.36447e-08	0.0263591	1	1.24818e-08	8.39048e-55	1.38921e-103	1.58872e-122	1.17556e-158	2.68958e-162	1.62221e-155	1.16645e-160	4.51588e-139	4.34349e-85	4.55054e-50
1del	10	1.25201e-36	1.88106e-18	1	1	1	0.577912	1	1	1.24818e-08	1	2.09998e-21	4.82302e-55	8.71386e-69	3.14233e-89	8.38603e-92	1.87825e-86	5.35791e-92	5.98593e-80	6.01067e-46	4.63934e-20
1del	11	1.11146e-114	1.57771e-75	6.64078e-33	1.65115e-17	6.7595e-19	7.66468e-32	1.37814e-19	8.94011e-32	8.39048e-55	2.09998e-21	1	1.71317e-10	1.00378e-20	4.17707e-35	1.18166e-36	9.16497e-33	2.05417e-35	1.86192e-26	1.03575e-07	1
1del	12	3.12497e-197	3.47079e-134	2.11706e-70	1.43656e-47	3.59429e-50	8.06693e-69	9.55742e-52	7.45144e-70	1.38921e-103	4.82302e-55	1.71317e-10	1	0.0732423	6.78112e-11	8.05959e-12	4.78367e-09	6.71222e-10	0.000530089	1	1.85705e-08
1del	13	2.91156e-233	1.76505e-157	1.18165e-84	3.48002e-60	3.48836e-63	1.9855e-83	3.63404e-65	4.65086e-85	1.58872e-122	8.71386e-69	1.00378e-20	0.0732423	1	0.0422349	0.0135086	0.526298	0.226024	1	0.130364	3.29732e-17
1del	14	0	9.03693e-207	1.11462e-106	4.70516e-79	9.54359e-83	3.45914e-108	1.12129e-85	5.37814e-111	1.17556e-158	3.14233e-89	4.17707e-35	6.78112e-11	0.0422349	1	1	1	1	0.971897	3.64574e-08	2.88963e-29
1del	15	0	5.22804e-211	1.51122e-109	2.07626e-81	3.53263e-85	4.76066e-111	3.6458e-88	6.5349e-114	2.68958e-162	8.38603e-92	1.18166e-36	8.05959e-12	0.0135086	1	1	1	1	0.378045	7.27848e-09	1.30451e-30
1del	16	0	1.97851e-203	9.24842e-104	1.69154e-76	3.97824e-80	1.92168e-105	5.03435e-83	3.35686e-108	1.62221e-155	1.87825e-86	9.16497e-33	4.78367e-09	0.526298	1	1	1	1	1	8.67855e-07	3.32992e-27
1del	17	6.22417e-315	1.04639e-206	3.84744e-110	1.71256e-81	2.9282e-85	8.63436e-111	4.15444e-88	2.03082e-113	1.16645e-160	5.35791e-92	2.05417e-35	6.71222e-10	0.226024	1	1	1	1	1	1.14458e-07	1.20384e-29
1del	18	1.51968e-259	3.13726e-177	2.60123e-97	2.63739e-70	1.14106e-73	4.79387e-96	6.49129e-76	6.31406e-98	4.51588e-139	5.98593e-80	1.86192e-26	0.000530089	1	0.971897	0.378045	1	1	1	0.00221416	3.8661e-22
1del	19	6.64759e-159	9.66273e-110	1.23233e-59	2.12407e-39	1.3845e-41	1.15176e-56	1.14956e-42	3.1012e-57	4.34349e-85	6.01067e-46	1.03575e-07	1	0.130364	3.64574e-08	7.27848e-09	8.67855e-07	1.14458e-07	0.00221416	1	3.04675e-06
1del	20	5.68932e-104	9.04808e-69	1.00213e-30	2.14305e-16	1.12247e-17	2.62479e-29	2.89877e-18	3.34425e-29	4.55054e-50	4.63934e-20	1	1.85705e-08	3.29732e-17	2.88963e-29	1.30451e-30	3.32992e-27	1.20384e-29	3.8661e-22	3.04675e-06	1
