# Supplementary material for: Prediction of base editor off-targets by deep learning
Source: Nat Commun. 2023 Sep 2;14:5358. doi: 10.1038/s41467-023-41004-3 (PMC10475126; doi:10.1038/s41467-023-41004-3)
Supplement: Supplementary file 9 — Supplementary Data 7 [file 41467_2023_41004_MOESM9_ESM.xlsx]

## Sheet: Sheet1
Supplementary Data 7. The benchmark results of various models for ABE
Algorithm	Spearman correlation Mean	Spearman correlation STD
Linear	0.354	0.084
Ridge	0.354	0.083
XGBoost	0.562	0.039
MLP	0.665	0.03
LSTM	0.797	0.012
