# Supplementary material for: Prediction of base editor off-targets by deep learning
Source: Nat Commun. 2023 Sep 2;14:5358. doi: 10.1038/s41467-023-41004-3 (PMC10475126; doi:10.1038/s41467-023-41004-3)
Supplement: Supplementary file 10 — Supplementary Data 8 [file 41467_2023_41004_MOESM10_ESM.xlsx]

## Sheet: Sheet1
Supplementary Data 8. The third-party off target datasets of ABE (endogenous)
Name	On target	Off target	Type	ABE7.10	Untreated	PMID	NO. of variation	Group
HEK3-on	GGCCCAGACTGAGCACGTGATGG	GGCCCAGACTGAGCACGTGATGG	On	39.87	NA.	30833658	0	gRNA_1
HEK3-mis-1bp	GGCCCAGACTGAGCACGTGATGG	GaCCCAGACTGAGCACGTGATGG	1mis	50.32	NA.	30833658	1	gRNA_1
HEK3-mis-1bp	GGCCCAGACTGAGCACGTGATGG	GGCtCAGACTGAGCACGTGATGG	1mis	37.32	NA.	30833658	1	gRNA_1
HEK3-mis-1bp	GGCCCAGACTGAGCACGTGATGG	GGCCCgGACTGAGCACGTGATGG	1mis	39.21	NA.	30833658	1	gRNA_1
HEK3-mis-1bp	GGCCCAGACTGAGCACGTGATGG	GGCCCAGgCTGAGCACGTGATGG	1mis	41.09	NA.	30833658	1	gRNA_1
HEK3-mis-1bp	GGCCCAGACTGAGCACGTGATGG	GGCCCAGACcGAGCACGTGATGG	1mis	38.99	NA.	30833658	1	gRNA_1
HEK3-mis-1bp	GGCCCAGACTGAGCACGTGATGG	GGCCCAGACTGgGCACGTGATGG	1mis	64.05	NA.	30833658	1	gRNA_1
HEK3-mis-1bp	GGCCCAGACTGAGCACGTGATGG	GGCCCAGACTGAGtACGTGATGG	1mis	25.02	NA.	30833658	1	gRNA_1
HEK3-mis-1bp	GGCCCAGACTGAGCACGTGATGG	GGCCCAGACTGAGCAtGTGATGG	1mis	30.04	NA.	30833658	1	gRNA_1
HEK3-mis-1bp	GGCCCAGACTGAGCACGTGATGG	GGCCCAGACTGAGCACGcGATGG	1mis	48.08	NA.	30833658	1	gRNA_1
HEK3-mis-1bp	GGCCCAGACTGAGCACGTGATGG	GGCCCAGACTGAGCACGTGgTGG	1mis	43.88	NA.	30833658	1	gRNA_1
HEK3-mis-2bp	GGCCCAGACTGAGCACGTGATGG	GGttCAGACTGAGCACGTGATGG	2mis	6.02	NA.	30833658	2	gRNA_1
HEK3-mis-2bp	GGCCCAGACTGAGCACGTGATGG	GGCCtgGACTGAGCACGTGATGG	2mis	40.39	NA.	30833658	2	gRNA_1
HEK3-mis-2bp	GGCCCAGACTGAGCACGTGATGG	GGCCCAagCTGAGCACGTGATGG	2mis	12.81	NA.	30833658	2	gRNA_1
HEK3-mis-2bp	GGCCCAGACTGAGCACGTGATGG	GGCCCAGAtcGAGCACGTGATGG	2mis	15.88	NA.	30833658	2	gRNA_1
HEK3-mis-2bp	GGCCCAGACTGAGCACGTGATGG	GGCCCAGACTagGCACGTGATGG	2mis	17.8	NA.	30833658	2	gRNA_1
HEK3-mis-2bp	GGCCCAGACTGAGCACGTGATGG	GGCCCAGACTGAatACGTGATGG	2mis	0.46	NA.	30833658	2	gRNA_1
HEK3-mis-2bp	GGCCCAGACTGAGCACGTGATGG	GGCCCAGACTGAGCgtGTGATGG	2mis	3.63	NA.	30833658	2	gRNA_1
HEK3-mis-2bp	GGCCCAGACTGAGCACGTGATGG	GGCCCAGACTGAGCACacGATGG	2mis	9.28	NA.	30833658	2	gRNA_1
HEK3-mis-2bp	GGCCCAGACTGAGCACGTGATGG	GGCCCAGACTGAGCACGTagTGG	2mis	14.31	NA.	30833658	2	gRNA_1
HEK3-mis-3bp	GGCCCAGACTGAGCACGTGATGG	GGtttAGACTGAGCACGTGATGG	3mis	0.33	NA.	30833658	3	gRNA_1
HEK3-mis-3bp	GGCCCAGACTGAGCACGTGATGG	GGCCCgagCTGAGCACGTGATGG	3mis	5.23	NA.	30833658	3	gRNA_1
HEK3-mis-3bp	GGCCCAGACTGAGCACGTGATGG	GGCCCAGAtcaAGCACGTGATGG	3mis	2.18	NA.	30833658	3	gRNA_1
HEK3-mis-3bp	GGCCCAGACTGAGCACGTGATGG	GGCCCAGACTGgatACGTGATGG	3mis	0.56	NA.	30833658	3	gRNA_1
HEK3-mis-3bp	GGCCCAGACTGAGCACGTGATGG	GGCCCAGACTGAGCgtaTGATGG	3mis	0.79	NA.	30833658	3	gRNA_1
HEK3-mis-3bp	GGCCCAGACTGAGCACGTGATGG	GGCCCAGACTGAGCACGcagTGG	3mis	1.54	NA.	30833658	3	gRNA_1
HEK3-mis-4bp	GGCCCAGACTGAGCACGTGATGG	GatttAGACTGAGCACGTGATGG	4mis	0.32	NA.	30833658	4	gRNA_1
HEK3-mis-4bp	GGCCCAGACTGAGCACGTGATGG	GGCCtgagCTGAGCACGTGATGG	4mis	0.41	NA.	30833658	4	gRNA_1
HEK3-mis-4bp	GGCCCAGACTGAGCACGTGATGG	GGCCCAGAtcagGCACGTGATGG	4mis	0.48	NA.	30833658	4	gRNA_1
HEK3-mis-4bp	GGCCCAGACTGAGCACGTGATGG	GGCCCAGACTGAatgtGTGATGG	4mis	0.31	NA.	30833658	4	gRNA_1
HEK3-mis-4bp	GGCCCAGACTGAGCACGTGATGG	GGCCCAGACTGAGCACacagTGG	4mis	0.39	NA.	30833658	4	gRNA_1
HEK2-on	GAACACAAAGCATAGACTGCGGG	GAACACAAAGCATAGACTGCGGG	On	74.14	NA.	30833658	0	gRNA_2
HEK2-mis-1bp	GAACACAAAGCATAGACTGCGGG	GgACACAAAGCATAGACTGCGGG	1mis	77.99	NA.	30833658	1	gRNA_2
HEK2-mis-1bp	GAACACAAAGCATAGACTGCGGG	GAAtACAAAGCATAGACTGCGGG	1mis	77.47	NA.	30833658	1	gRNA_2
HEK2-mis-1bp	GAACACAAAGCATAGACTGCGGG	GAACAtAAAGCATAGACTGCGGG	1mis	75.9	NA.	30833658	1	gRNA_2
HEK2-mis-1bp	GAACACAAAGCATAGACTGCGGG	GAACACAgAGCATAGACTGCGGG	1mis	78.61	NA.	30833658	1	gRNA_2
HEK2-mis-1bp	GAACACAAAGCATAGACTGCGGG	GAACACAAAaCATAGACTGCGGG	1mis	77.42	NA.	30833658	1	gRNA_2
HEK2-mis-1bp	GAACACAAAGCATAGACTGCGGG	GAACACAAAGCgTAGACTGCGGG	1mis	75.62	NA.	30833658	1	gRNA_2
HEK2-mis-1bp	GAACACAAAGCATAGACTGCGGG	GAACACAAAGCATgGACTGCGGG	1mis	67.88	NA.	30833658	1	gRNA_2
HEK2-mis-1bp	GAACACAAAGCATAGACTGCGGG	GAACACAAAGCATAGgCTGCGGG	1mis	78.22	NA.	30833658	1	gRNA_2
HEK2-mis-1bp	GAACACAAAGCATAGACTGCGGG	GAACACAAAGCATAGACcGCGGG	1mis	79.11	NA.	30833658	1	gRNA_2
HEK2-mis-1bp	GAACACAAAGCATAGACTGCGGG	GAACACAAAGCATAGACTGtGGG	1mis	79.86	NA.	30833658	1	gRNA_2
HEK2-mis-2bp	GAACACAAAGCATAGACTGCGGG	GAgtACAAAGCATAGACTGCGGG	2mis	61.71	NA.	30833658	2	gRNA_2
HEK2-mis-2bp	GAACACAAAGCATAGACTGCGGG	GAACgtAAAGCATAGACTGCGGG	2mis	57.23	NA.	30833658	2	gRNA_2
HEK2-mis-2bp	GAACACAAAGCATAGACTGCGGG	GAACACggAGCATAGACTGCGGG	2mis	76.76	NA.	30833658	2	gRNA_2
HEK2-mis-2bp	GAACACAAAGCATAGACTGCGGG	GAACACAAgaCATAGACTGCGGG	2mis	68.19	NA.	30833658	2	gRNA_2
HEK2-mis-2bp	GAACACAAAGCATAGACTGCGGG	GAACACAAAGtgTAGACTGCGGG	2mis	77.93	NA.	30833658	2	gRNA_2
HEK2-mis-2bp	GAACACAAAGCATAGACTGCGGG	GAACACAAAGCAcgGACTGCGGG	2mis	3.01	NA.	30833658	2	gRNA_2
HEK2-mis-2bp	GAACACAAAGCATAGACTGCGGG	GAACACAAAGCATAagCTGCGGG	2mis	49.41	NA.	30833658	2	gRNA_2
HEK2-mis-2bp	GAACACAAAGCATAGACTGCGGG	GAACACAAAGCATAGAtcGCGGG	2mis	53.12	NA.	30833658	2	gRNA_2
HEK2-mis-2bp	GAACACAAAGCATAGACTGCGGG	GAACACAAAGCATAGACTatGGG	2mis	33.85	NA.	30833658	2	gRNA_2
HEK2-mis-3bp	GAACACAAAGCATAGACTGCGGG	GAgtgCAAAGCATAGACTGCGGG	3mis	2.4	NA.	30833658	3	gRNA_2
HEK2-mis-3bp	GAACACAAAGCATAGACTGCGGG	GAACAtggAGCATAGACTGCGGG	3mis	75.71	NA.	30833658	3	gRNA_2
HEK2-mis-3bp	GAACACAAAGCATAGACTGCGGG	GAACACAAgatATAGACTGCGGG	3mis	22.45	NA.	30833658	3	gRNA_2
HEK2-mis-3bp	GAACACAAAGCATAGACTGCGGG	GAACACAAAGCgcgGACTGCGGG	3mis	1.33	NA.	30833658	3	gRNA_2
HEK2-mis-3bp	GAACACAAAGCATAGACTGCGGG	GAACACAAAGCATAagtTGCGGG	3mis	1.16	NA.	30833658	3	gRNA_2
HEK2-mis-3bp	GAACACAAAGCATAGACTGCGGG	GAACACAAAGCATAGACcatGGG	3mis	5.12	NA.	30833658	3	gRNA_2
HEK2-mis-4bp	GAACACAAAGCATAGACTGCGGG	GggtgCAAAGCATAGACTGCGGG	4mis	1.33	NA.	30833658	4	gRNA_2
HEK2-mis-4bp	GAACACAAAGCATAGACTGCGGG	GAACgtggAGCATAGACTGCGGG	4mis	12.76	NA.	30833658	4	gRNA_2
HEK2-mis-4bp	GAACACAAAGCATAGACTGCGGG	GAACACAAgatgTAGACTGCGGG	4mis	6.48	NA.	30833658	4	gRNA_2
HEK2-mis-4bp	GAACACAAAGCATAGACTGCGGG	GAACACAAAGCAcgagCTGCGGG	4mis	0.7	NA.	30833658	4	gRNA_2
HEK2-mis-4bp	GAACACAAAGCATAGACTGCGGG	GAACACAAAGCATAGAtcatGGG	4mis	0.86	NA.	30833658	4	gRNA_2
RNF2-on	GTCATCTTAGTCATTACCTGAGG	GTCATCTTAGTCATTACCTGAGG	On	44	NA.	30833658	0	gRNA_5
RNF2-mis-1bp	GTCATCTTAGTCATTACCTGAGG	GcCATCTTAGTCATTACCTGAGG	1mis	18.06	NA.	30833658	1	gRNA_5
RNF2-mis-1bp	GTCATCTTAGTCATTACCTGAGG	GTCgTCTTAGTCATTACCTGAGG	1mis	14.01	NA.	30833658	1	gRNA_5
RNF2-mis-1bp	GTCATCTTAGTCATTACCTGAGG	GTCATtTTAGTCATTACCTGAGG	1mis	3.53	NA.	30833658	1	gRNA_5
RNF2-mis-1bp	GTCATCTTAGTCATTACCTGAGG	GTCATCTcAGTCATTACCTGAGG	1mis	9.98	NA.	30833658	1	gRNA_5
RNF2-mis-1bp	GTCATCTTAGTCATTACCTGAGG	GTCATCTTAaTCATTACCTGAGG	1mis	1.37	NA.	30833658	1	gRNA_5
RNF2-mis-1bp	GTCATCTTAGTCATTACCTGAGG	GTCATCTTAGTtATTACCTGAGG	1mis	23.31	NA.	30833658	1	gRNA_5
RNF2-mis-1bp	GTCATCTTAGTCATTACCTGAGG	GTCATCTTAGTCAcTACCTGAGG	1mis	4.99	NA.	30833658	1	gRNA_5
RNF2-mis-1bp	GTCATCTTAGTCATTACCTGAGG	GTCATCTTAGTCATTgCCTGAGG	1mis	11.45	NA.	30833658	1	gRNA_5
RNF2-mis-1bp	GTCATCTTAGTCATTACCTGAGG	GTCATCTTAGTCATTACtTGAGG	1mis	13.85	NA.	30833658	1	gRNA_5
RNF2-mis-1bp	GTCATCTTAGTCATTACCTGAGG	GTCATCTTAGTCATTACCTaAGG	1mis	8.98	NA.	30833658	1	gRNA_5
RNF2-mis-2bp	GTCATCTTAGTCATTACCTGAGG	GTtgTCTTAGTCATTACCTGAGG	2mis	1.22	NA.	30833658	2	gRNA_5
RNF2-mis-2bp	GTCATCTTAGTCATTACCTGAGG	GTCActTTAGTCATTACCTGAGG	2mis	0.22	NA.	30833658	2	gRNA_5
RNF2-mis-2bp	GTCATCTTAGTCATTACCTGAGG	GTCATCccAGTCATTACCTGAGG	2mis	1.44	NA.	30833658	2	gRNA_5
RNF2-mis-2bp	GTCATCTTAGTCATTACCTGAGG	GTCATCTTgaTCATTACCTGAGG	2mis	0.2	NA.	30833658	2	gRNA_5
RNF2-mis-2bp	GTCATCTTAGTCATTACCTGAGG	GTCATCTTAGctATTACCTGAGG	2mis	0.38	NA.	30833658	2	gRNA_5
RNF2-mis-2bp	GTCATCTTAGTCATTACCTGAGG	GTCATCTTAGTCgcTACCTGAGG	2mis	0.21	NA.	30833658	2	gRNA_5
RNF2-mis-2bp	GTCATCTTAGTCATTACCTGAGG	GTCATCTTAGTCATcgCCTGAGG	2mis	0.17	NA.	30833658	2	gRNA_5
RNF2-mis-2bp	GTCATCTTAGTCATTACCTGAGG	GTCATCTTAGTCATTAttTGAGG	2mis	0.14	NA.	30833658	2	gRNA_5
RNF2-mis-2bp	GTCATCTTAGTCATTACCTGAGG	GTCATCTTAGTCATTACCcaAGG	2mis	0.12	NA.	30833658	2	gRNA_5
RNF2-mis-3bp	GTCATCTTAGTCATTACCTGAGG	GTtgcCTTAGTCATTACCTGAGG	3mis	0.15	NA.	30833658	3	gRNA_5
RNF2-mis-3bp	GTCATCTTAGTCATTACCTGAGG	GTCATtccAGTCATTACCTGAGG	3mis	0.1	NA.	30833658	3	gRNA_5
RNF2-mis-3bp	GTCATCTTAGTCATTACCTGAGG	GTCATCTTgacCATTACCTGAGG	3mis	0.12	NA.	30833658	3	gRNA_5
RNF2-mis-3bp	GTCATCTTAGTCATTACCTGAGG	GTCATCTTAGTtgcTACCTGAGG	3mis	0.12	NA.	30833658	3	gRNA_5
RNF2-mis-3bp	GTCATCTTAGTCATTACCTGAGG	GTCATCTTAGTCATcgtCTGAGG	3mis	0.14	NA.	30833658	3	gRNA_5
RNF2-mis-3bp	GTCATCTTAGTCATTACCTGAGG	GTCATCTTAGTCATTACtcaAGG	3mis	0.1	NA.	30833658	3	gRNA_5
RNF2-mis-4bp	GTCATCTTAGTCATTACCTGAGG	GctgcCTTAGTCATTACCTGAGG	4mis	0.13	NA.	30833658	4	gRNA_5
RNF2-mis-4bp	GTCATCTTAGTCATTACCTGAGG	GTCActccAGTCATTACCTGAGG	4mis	0.12	NA.	30833658	4	gRNA_5
RNF2-mis-4bp	GTCATCTTAGTCATTACCTGAGG	GTCATCTTgactATTACCTGAGG	4mis	0.12	NA.	30833658	4	gRNA_5
RNF2-mis-4bp	GTCATCTTAGTCATTACCTGAGG	GTCATCTTAGTCgccgCCTGAGG	4mis	0.1	NA.	30833658	4	gRNA_5
RNF2-mis-4bp	GTCATCTTAGTCATTACCTGAGG	GTCATCTTAGTCATTAttcaAGG	4mis	0.14	NA.	30833658	4	gRNA_5
VEGFA3-On	GGTGAGTGAGTGTGTGCGTG	GGTGAGTGAGTGTGTGCGTG	On	21.77	NA.	30622278	0	gRNA_4
VEGFA3-mis-1bp	GGTGAGTGAGTGTGTGCGTG	GaTGAGTGAGTGTGTGCGTG	1mis	18.79	NA.	30622278	1	gRNA_4
VEGFA3-mis-1bp	GGTGAGTGAGTGTGTGCGTG	GGcGAGTGAGTGTGTGCGTG	1mis	18.46	NA.	30622278	1	gRNA_4
VEGFA3-mis-1bp	GGTGAGTGAGTGTGTGCGTG	GGTaAGTGAGTGTGTGCGTG	1mis	13.49	NA.	30622278	1	gRNA_4
VEGFA3-mis-1bp	GGTGAGTGAGTGTGTGCGTG	GGTGgGTGAGTGTGTGCGTG	1mis	18.34	NA.	30622278	1	gRNA_4
VEGFA3-mis-1bp	GGTGAGTGAGTGTGTGCGTG	GGTGAaTGAGTGTGTGCGTG	1mis	17.38	NA.	30622278	1	gRNA_4
VEGFA3-mis-1bp	GGTGAGTGAGTGTGTGCGTG	GGTGAGcGAGTGTGTGCGTG	1mis	19.29	NA.	30622278	1	gRNA_4
VEGFA3-mis-1bp	GGTGAGTGAGTGTGTGCGTG	GGTGAGTaAGTGTGTGCGTG	1mis	17.32	NA.	30622278	1	gRNA_4
VEGFA3-mis-1bp	GGTGAGTGAGTGTGTGCGTG	GGTGAGTGgGTGTGTGCGTG	1mis	19.51	NA.	30622278	1	gRNA_4
VEGFA3-mis-1bp	GGTGAGTGAGTGTGTGCGTG	GGTGAGTGAaTGTGTGCGTG	1mis	12.05	NA.	30622278	1	gRNA_4
VEGFA3-mis-1bp	GGTGAGTGAGTGTGTGCGTG	GGTGAGTGAGcGTGTGCGTG	1mis	14.19	NA.	30622278	1	gRNA_4
VEGFA3-mis-1bp	GGTGAGTGAGTGTGTGCGTG	GGTGAGTGAGTaTGTGCGTG	1mis	13.07	NA.	30622278	1	gRNA_4
VEGFA3-mis-1bp	GGTGAGTGAGTGTGTGCGTG	GGTGAGTGAGTGcGTGCGTG	1mis	10.68	NA.	30622278	1	gRNA_4
VEGFA3-mis-1bp	GGTGAGTGAGTGTGTGCGTG	GGTGAGTGAGTGTaTGCGTG	1mis	5.67	NA.	30622278	1	gRNA_4
VEGFA3-mis-1bp	GGTGAGTGAGTGTGTGCGTG	GGTGAGTGAGTGTGcGCGTG	1mis	4.78	NA.	30622278	1	gRNA_4
VEGFA3-mis-1bp	GGTGAGTGAGTGTGTGCGTG	GGTGAGTGAGTGTGTaCGTG	1mis	3.59	NA.	30622278	1	gRNA_4
VEGFA3-mis-1bp	GGTGAGTGAGTGTGTGCGTG	GGTGAGTGAGTGTGTGTGTG	1mis	10.26	NA.	30622278	1	gRNA_4
VEGFA3-mis-1bp	GGTGAGTGAGTGTGTGCGTG	GGTGAGTGAGTGTGTGCaTG	1mis	4.92	NA.	30622278	1	gRNA_4
VEGFA3-mis-1bp	GGTGAGTGAGTGTGTGCGTG	GGTGAGTGAGTGTGTGCGcG	1mis	7.86	NA.	30622278	1	gRNA_4
VEGFA3-mis-1bp	GGTGAGTGAGTGTGTGCGTG	GGTGAGTGAGTGTGTGCGTa	1mis	4.74	NA.	30622278	1	gRNA_4
VEGFA3-mis-2bp	GGTGAGTGAGTGTGTGCGTG	GGcaAGTGAGTGTGTGCGTG	2mis	2.35	NA.	30622278	2	gRNA_4
VEGFA3-mis-2bp	GGTGAGTGAGTGTGTGCGTG	GGTGgaTGAGTGTGTGCGTG	2mis	4.03	NA.	30622278	2	gRNA_4
VEGFA3-mis-2bp	GGTGAGTGAGTGTGTGCGTG	GGTGAGcaAGTGTGTGCGTG	2mis	5.28	NA.	30622278	2	gRNA_4
VEGFA3-mis-2bp	GGTGAGTGAGTGTGTGCGTG	GGTGAGTGgaTGTGTGCGTG	2mis	3.84	NA.	30622278	2	gRNA_4
VEGFA3-mis-2bp	GGTGAGTGAGTGTGTGCGTG	GGTGAGTGAGcaTGTGCGTG	2mis	0.42	NA.	30622278	2	gRNA_4
VEGFA3-mis-2bp	GGTGAGTGAGTGTGTGCGTG	GGTGAGTGAGTGcaTGCGTG	2mis	0.47	NA.	30622278	2	gRNA_4
VEGFA3-mis-2bp	GGTGAGTGAGTGTGTGCGTG	GGTGAGTGAGTGTGcaCGTG	2mis	0.34	NA.	30622278	2	gRNA_4
VEGFA3-mis-2bp	GGTGAGTGAGTGTGTGCGTG	GGTGAGTGAGTGTGTGTaTG	2mis	0.49	NA.	30622278	2	gRNA_4
VEGFA3-mis-2bp	GGTGAGTGAGTGTGTGCGTG	GGTGAGTGAGTGTGTGCGca	2mis	0.35	NA.	30622278	2	gRNA_4
VEGFA3-mis-3bp	GGTGAGTGAGTGTGTGCGTG	GGcagGTGAGTGTGTGCGTG	3mis	0.33	NA.	30622278	3	gRNA_4
VEGFA3-mis-3bp	GGTGAGTGAGTGTGTGCGTG	GGTGAacaAGTGTGTGCGTG	3mis	0.15	NA.	30622278	3	gRNA_4
VEGFA3-mis-3bp	GGTGAGTGAGTGTGTGCGTG	GGTGAGTGgacGTGTGCGTG	3mis	0.61	NA.	30622278	3	gRNA_4
VEGFA3-mis-3bp	GGTGAGTGAGTGTGTGCGTG	GGTGAGTGAGTacaTGCGTG	3mis	0.12	NA.	30622278	3	gRNA_4
VEGFA3-mis-3bp	GGTGAGTGAGTGTGTGCGTG	GGTGAGTGAGTGTGcaTGTG	3mis	0.28	NA.	30622278	3	gRNA_4
VEGFA3-mis-3bp	GGTGAGTGAGTGTGTGCGTG	GGTGAGTGAGTGTGTGCaca	3mis	0.28	NA.	30622278	3	gRNA_4
HEK293-On-A5	GAACACAAAGCATAGACTGC	GAACACAAAGCATAGACTGC	On	24.69	NA.	30622278	0	gRNA_6
HEK293-mis-1bp	GAACACAAAGCATAGACTGC	GgACACAAAGCATAGACTGC	1mis	27.88	NA.	30622278	1	gRNA_6
HEK293-mis-1bp	GAACACAAAGCATAGACTGC	GAgCACAAAGCATAGACTGC	1mis	22.7	NA.	30622278	1	gRNA_6
HEK293-mis-1bp	GAACACAAAGCATAGACTGC	GAATACAAAGCATAGACTGC	1mis	19.34	NA.	30622278	1	gRNA_6
HEK293-mis-1bp	GAACACAAAGCATAGACTGC	GAACgCAAAGCATAGACTGC	1mis	16.67	NA.	30622278	1	gRNA_6
HEK293-mis-1bp	GAACACAAAGCATAGACTGC	GAACATAAAGCATAGACTGC	1mis	21.98	NA.	30622278	1	gRNA_6
HEK293-mis-1bp	GAACACAAAGCATAGACTGC	GAACACgAAGCATAGACTGC	1mis	21.86	NA.	30622278	1	gRNA_6
HEK293-mis-1bp	GAACACAAAGCATAGACTGC	GAACACAgAGCATAGACTGC	1mis	24.1	NA.	30622278	1	gRNA_6
HEK293-mis-1bp	GAACACAAAGCATAGACTGC	GAACACAAgGCATAGACTGC	1mis	25.55	NA.	30622278	1	gRNA_6
HEK293-mis-1bp	GAACACAAAGCATAGACTGC	GAACACAAAaCATAGACTGC	1mis	13.55	NA.	30622278	1	gRNA_6
HEK293-mis-1bp	GAACACAAAGCATAGACTGC	GAACACAAAGTATAGACTGC	1mis	18.86	NA.	30622278	1	gRNA_6
HEK293-mis-1bp	GAACACAAAGCATAGACTGC	GAACACAAAGCgTAGACTGC	1mis	21.87	NA.	30622278	1	gRNA_6
HEK293-mis-1bp	GAACACAAAGCATAGACTGC	GAACACAAAGCAcAGACTGC	1mis	12	NA.	30622278	1	gRNA_6
HEK293-mis-1bp	GAACACAAAGCATAGACTGC	GAACACAAAGCATgGACTGC	1mis	9.8	NA.	30622278	1	gRNA_6
HEK293-mis-1bp	GAACACAAAGCATAGACTGC	GAACACAAAGCATAaACTGC	1mis	13.79	NA.	30622278	1	gRNA_6
HEK293-mis-1bp	GAACACAAAGCATAGACTGC	GAACACAAAGCATAGgCTGC	1mis	16.22	NA.	30622278	1	gRNA_6
HEK293-mis-1bp	GAACACAAAGCATAGACTGC	GAACACAAAGCATAGATTGC	1mis	8.68	NA.	30622278	1	gRNA_6
HEK293-mis-1bp	GAACACAAAGCATAGACTGC	GAACACAAAGCATAGACcGC	1mis	15.37	NA.	30622278	1	gRNA_6
HEK293-mis-1bp	GAACACAAAGCATAGACTGC	GAACACAAAGCATAGACTaC	1mis	11.13	NA.	30622278	1	gRNA_6
HEK293-mis-1bp	GAACACAAAGCATAGACTGC	GAACACAAAGCATAGACTGT	1mis	14.27	NA.	30622278	1	gRNA_6
HEK293-mis-2bp	GAACACAAAGCATAGACTGC	GAgTACAAAGCATAGACTGC	2mis	5.72	NA.	30622278	2	gRNA_6
HEK293-mis-2bp	GAACACAAAGCATAGACTGC	GAACgTAAAGCATAGACTGC	2mis	6.12	NA.	30622278	2	gRNA_6
HEK293-mis-2bp	GAACACAAAGCATAGACTGC	GAACACggAGCATAGACTGC	2mis	15.16	NA.	30622278	2	gRNA_6
HEK293-mis-2bp	GAACACAAAGCATAGACTGC	GAACACAAgaCATAGACTGC	2mis	5.67	NA.	30622278	2	gRNA_6
HEK293-mis-2bp	GAACACAAAGCATAGACTGC	GAACACAAAGTgTAGACTGC	2mis	11.04	NA.	30622278	2	gRNA_6
HEK293-mis-2bp	GAACACAAAGCATAGACTGC	GAACACAAAGCAcgGACTGC	2mis	1.63	NA.	30622278	2	gRNA_6
HEK293-mis-2bp	GAACACAAAGCATAGACTGC	GAACACAAAGCATAagCTGC	2mis	3.03	NA.	30622278	2	gRNA_6
HEK293-mis-2bp	GAACACAAAGCATAGACTGC	GAACACAAAGCATAGATcGC	2mis	3.38	NA.	30622278	2	gRNA_6
HEK293-mis-2bp	GAACACAAAGCATAGACTGC	GAACACAAAGCATAGACTaT	2mis	2.76	NA.	30622278	2	gRNA_6
HEK293-mis-3bp	GAACACAAAGCATAGACTGC	GAgTgCAAAGCATAGACTGC	3mis	1.59	NA.	30622278	3	gRNA_6
HEK293-mis-3bp	GAACACAAAGCATAGACTGC	GAACATggAGCATAGACTGC	3mis	11.11	NA.	30622278	3	gRNA_6
HEK293-mis-3bp	GAACACAAAGCATAGACTGC	GAACACAAgaTATAGACTGC	3mis	1.2	NA.	30622278	3	gRNA_6
HEK293-mis-3bp	GAACACAAAGCATAGACTGC	GAACACAAAGCgcgGACTGC	3mis	1.39	NA.	30622278	3	gRNA_6
HEK293-mis-3bp	GAACACAAAGCATAGACTGC	GAACACAAAGCATAagTTGC	3mis	1.08	NA.	30622278	3	gRNA_6
HEK293-mis-3bp	GAACACAAAGCATAGACTGC	GAACACAAAGCATAGACcaT	3mis	1.18	NA.	30622278	3	gRNA_6
HBG2-On	GTGGGGAAGGGGCCCCCAAG	GTGGGGAAGGGGCCCCCAAG	On	3.56	NA.	30622278	0	gRNA_3
HBG2-mis-1bp	GTGGGGAAGGGGCCCCCAAG	GcGGGGAAGGGGCCCCCAAG	1mis	3	NA.	30622278	1	gRNA_3
HBG2-mis-1bp	GTGGGGAAGGGGCCCCCAAG	GTaGGGAAGGGGCCCCCAAG	1mis	2.83	NA.	30622278	1	gRNA_3
HBG2-mis-1bp	GTGGGGAAGGGGCCCCCAAG	GTGaGGAAGGGGCCCCCAAG	1mis	4.46	NA.	30622278	1	gRNA_3
HBG2-mis-1bp	GTGGGGAAGGGGCCCCCAAG	GTGGaGAAGGGGCCCCCAAG	1mis	4.86	NA.	30622278	1	gRNA_3
HBG2-mis-1bp	GTGGGGAAGGGGCCCCCAAG	GTGGGaAAGGGGCCCCCAAG	1mis	4.89	NA.	30622278	1	gRNA_3
HBG2-mis-1bp	GTGGGGAAGGGGCCCCCAAG	GTGGGGgAGGGGCCCCCAAG	1mis	2.53	NA.	30622278	1	gRNA_3
HBG2-mis-1bp	GTGGGGAAGGGGCCCCCAAG	GTGGGGAgGGGGCCCCCAAG	1mis	3.47	NA.	30622278	1	gRNA_3
HBG2-mis-1bp	GTGGGGAAGGGGCCCCCAAG	GTGGGGAAaGGGCCCCCAAG	1mis	3.83	NA.	30622278	1	gRNA_3
HBG2-mis-1bp	GTGGGGAAGGGGCCCCCAAG	GTGGGGAAGaGGCCCCCAAG	1mis	4.33	NA.	30622278	1	gRNA_3
HBG2-mis-1bp	GTGGGGAAGGGGCCCCCAAG	GTGGGGAAGGaGCCCCCAAG	1mis	3.98	NA.	30622278	1	gRNA_3
HBG2-mis-1bp	GTGGGGAAGGGGCCCCCAAG	GTGGGGAAGGGaCCCCCAAG	1mis	3.04	NA.	30622278	1	gRNA_3
HBG2-mis-1bp	GTGGGGAAGGGGCCCCCAAG	GTGGGGAAGGGGTCCCCAAG	1mis	2.27	NA.	30622278	1	gRNA_3
HBG2-mis-1bp	GTGGGGAAGGGGCCCCCAAG	GTGGGGAAGGGGCTCCCAAG	1mis	3.37	NA.	30622278	1	gRNA_3
HBG2-mis-1bp	GTGGGGAAGGGGCCCCCAAG	GTGGGGAAGGGGCCTCCAAG	1mis	1.34	NA.	30622278	1	gRNA_3
HBG2-mis-1bp	GTGGGGAAGGGGCCCCCAAG	GTGGGGAAGGGGCCCTCAAG	1mis	1.67	NA.	30622278	1	gRNA_3
HBG2-mis-1bp	GTGGGGAAGGGGCCCCCAAG	GTGGGGAAGGGGCCCCTAAG	1mis	2.53	NA.	30622278	1	gRNA_3
HBG2-mis-1bp	GTGGGGAAGGGGCCCCCAAG	GTGGGGAAGGGGCCCCCgAG	1mis	2.42	NA.	30622278	1	gRNA_3
HBG2-mis-1bp	GTGGGGAAGGGGCCCCCAAG	GTGGGGAAGGGGCCCCCAgG	1mis	1.17	NA.	30622278	1	gRNA_3
HBG2-mis-1bp	GTGGGGAAGGGGCCCCCAAG	GTGGGGAAGGGGCCCCCAAa	1mis	0.84	NA.	30622278	1	gRNA_3
HBG2-mis-2bp	GTGGGGAAGGGGCCCCCAAG	GTaaGGAAGGGGCCCCCAAG	2mis	0.73	NA.	30622278	2	gRNA_3
HBG2-mis-2bp	GTGGGGAAGGGGCCCCCAAG	GTGGaaAAGGGGCCCCCAAG	2mis	1.84	NA.	30622278	2	gRNA_3
HBG2-mis-2bp	GTGGGGAAGGGGCCCCCAAG	GTGGGGggGGGGCCCCCAAG	2mis	0.8	NA.	30622278	2	gRNA_3
HBG2-mis-2bp	GTGGGGAAGGGGCCCCCAAG	GTGGGGAAaaGGCCCCCAAG	2mis	0.76	NA.	30622278	2	gRNA_3
HBG2-mis-2bp	GTGGGGAAGGGGCCCCCAAG	GTGGGGAAGGaaCCCCCAAG	2mis	0.23	NA.	30622278	2	gRNA_3
HBG2-mis-2bp	GTGGGGAAGGGGCCCCCAAG	GTGGGGAAGGGGTTCCCAAG	2mis	0.7	NA.	30622278	2	gRNA_3
HBG2-mis-2bp	GTGGGGAAGGGGCCCCCAAG	GTGGGGAAGGGGCCTTCAAG	2mis	0.28	NA.	30622278	2	gRNA_3
HBG2-mis-2bp	GTGGGGAAGGGGCCCCCAAG	GTGGGGAAGGGGCCCCTgAG	2mis	1.9	NA.	30622278	2	gRNA_3
HBG2-mis-2bp	GTGGGGAAGGGGCCCCCAAG	GTGGGGAAGGGGCCCCCAga	2mis	0.44	NA.	30622278	2	gRNA_3
HBG2-mis-3bp	GTGGGGAAGGGGCCCCCAAG	GTaaaGAAGGGGCCCCCAAG	3mis	0.36	NA.	30622278	3	gRNA_3
HBG2-mis-3bp	GTGGGGAAGGGGCCCCCAAG	GTGGGaggGGGGCCCCCAAG	3mis	2.43	NA.	30622278	3	gRNA_3
HBG2-mis-3bp	GTGGGGAAGGGGCCCCCAAG	GTGGGGAAaaaGCCCCCAAG	3mis	0.27	NA.	30622278	3	gRNA_3
HBG2-mis-3bp	GTGGGGAAGGGGCCCCCAAG	GTGGGGAAGGGaTTCCCAAG	3mis	0.23	NA.	30622278	3	gRNA_3
HBG2-mis-3bp	GTGGGGAAGGGGCCCCCAAG	GTGGGGAAGGGGCCTTTAAG	3mis	0.26	NA.	30622278	3	gRNA_3
HBG2-mis-3bp	GTGGGGAAGGGGCCCCCAAG	GTGGGGAAGGGGCCCCCgga	3mis	0.42	NA.	30622278	3	gRNA_3
