# Supplementary material for: Prediction of base editor off-targets by deep learning
Source: Nat Commun. 2023 Sep 2;14:5358. doi: 10.1038/s41467-023-41004-3 (PMC10475126; doi:10.1038/s41467-023-41004-3)
Supplement: Supplementary file 11 — Supplementary Data 9 [file 41467_2023_41004_MOESM11_ESM.xlsx]

## Sheet: Sheet1
Supplementary Data 9. The benchmark results of various models for CBE
Algorithm	Spearman correlation Mean	Spearman correlation STD
Linear	0.382	0.045
Ridge	0.382	0.046
XGBoost	0.627	0.023
MLP	0.718	0.026
LSTM	0.863	0.012
