# Supplementary material for: Prediction of base editor off-targets by deep learning
Source: Nat Commun. 2023 Sep 2;14:5358. doi: 10.1038/s41467-023-41004-3 (PMC10475126; doi:10.1038/s41467-023-41004-3)
Supplement: Supplementary file 12 — Supplementary Data 10 [file 41467_2023_41004_MOESM12_ESM.xlsx]

## Sheet: Sheet1
Supplementary Data 10. The third-party off target datasets of CBE (endogenous)
Name	On target	Off target	tpye	BE3	Untreated	PMID	NO. of variation	Group
HEK2-on	GAACACAAAGCATAGACTGCGGG	GAACACAAAGCATAGACTGCGGG	On	84.2	NA.	30833658	0	gRNA_4
HEK2-mis-1bp	GAACACAAAGCATAGACTGCGGG	GgACACAAAGCATAGACTGCGGG	1mis	80.99	NA.	30833658	1	gRNA_4
HEK2-mis-1bp	GAACACAAAGCATAGACTGCGGG	GAAtACAAAGCATAGACTGCGGG	1mis	81.51	NA.	30833658	1	gRNA_4
HEK2-mis-1bp	GAACACAAAGCATAGACTGCGGG	GAACAtAAAGCATAGACTGCGGG	1mis	77.98	NA.	30833658	1	gRNA_4
HEK2-mis-1bp	GAACACAAAGCATAGACTGCGGG	GAACACAgAGCATAGACTGCGGG	1mis	80.94	NA.	30833658	1	gRNA_4
HEK2-mis-1bp	GAACACAAAGCATAGACTGCGGG	GAACACAAAaCATAGACTGCGGG	1mis	77.51	NA.	30833658	1	gRNA_4
HEK2-mis-1bp	GAACACAAAGCATAGACTGCGGG	GAACACAAAGCgTAGACTGCGGG	1mis	81.23	NA.	30833658	1	gRNA_4
HEK2-mis-1bp	GAACACAAAGCATAGACTGCGGG	GAACACAAAGCATgGACTGCGGG	1mis	66.25	NA.	30833658	1	gRNA_4
HEK2-mis-1bp	GAACACAAAGCATAGACTGCGGG	GAACACAAAGCATAGgCTGCGGG	1mis	74.33	NA.	30833658	1	gRNA_4
HEK2-mis-1bp	GAACACAAAGCATAGACTGCGGG	GAACACAAAGCATAGACcGCGGG	1mis	81.18	NA.	30833658	1	gRNA_4
HEK2-mis-1bp	GAACACAAAGCATAGACTGCGGG	GAACACAAAGCATAGACTGtGGG	1mis	73.01	NA.	30833658	1	gRNA_4
HEK2-mis-2bp	GAACACAAAGCATAGACTGCGGG	GAgtACAAAGCATAGACTGCGGG	2mis	69.18	NA.	30833658	2	gRNA_4
HEK2-mis-2bp	GAACACAAAGCATAGACTGCGGG	GAACgtAAAGCATAGACTGCGGG	2mis	75.35	NA.	30833658	2	gRNA_4
HEK2-mis-2bp	GAACACAAAGCATAGACTGCGGG	GAACACggAGCATAGACTGCGGG	2mis	80.95	NA.	30833658	2	gRNA_4
HEK2-mis-2bp	GAACACAAAGCATAGACTGCGGG	GAACACAAgaCATAGACTGCGGG	2mis	71.33	NA.	30833658	2	gRNA_4
HEK2-mis-2bp	GAACACAAAGCATAGACTGCGGG	GAACACAAAGtgTAGACTGCGGG	2mis	76.05	NA.	30833658	2	gRNA_4
HEK2-mis-2bp	GAACACAAAGCATAGACTGCGGG	GAACACAAAGCAcgGACTGCGGG	2mis	1.1	NA.	30833658	2	gRNA_4
HEK2-mis-2bp	GAACACAAAGCATAGACTGCGGG	GAACACAAAGCATAagCTGCGGG	2mis	23.86	NA.	30833658	2	gRNA_4
HEK2-mis-2bp	GAACACAAAGCATAGACTGCGGG	GAACACAAAGCATAGAtcGCGGG	2mis	14.18	NA.	30833658	2	gRNA_4
HEK2-mis-2bp	GAACACAAAGCATAGACTGCGGG	GAACACAAAGCATAGACTatGGG	2mis	4.27	NA.	30833658	2	gRNA_4
HEK2-mis-3bp	GAACACAAAGCATAGACTGCGGG	GAgtgCAAAGCATAGACTGCGGG	3mis	13.68	NA.	30833658	3	gRNA_4
HEK2-mis-3bp	GAACACAAAGCATAGACTGCGGG	GAACAtggAGCATAGACTGCGGG	3mis	74.3	NA.	30833658	3	gRNA_4
HEK2-mis-3bp	GAACACAAAGCATAGACTGCGGG	GAACACAAgatATAGACTGCGGG	3mis	7.76	NA.	30833658	3	gRNA_4
HEK2-mis-3bp	GAACACAAAGCATAGACTGCGGG	GAACACAAAGCgcgGACTGCGGG	3mis	0.75	NA.	30833658	3	gRNA_4
HEK2-mis-3bp	GAACACAAAGCATAGACTGCGGG	GAACACAAAGCATAagtTGCGGG	3mis	0.19	NA.	30833658	3	gRNA_4
HEK2-mis-3bp	GAACACAAAGCATAGACTGCGGG	GAACACAAAGCATAGACcatGGG	3mis	0.52	NA.	30833658	3	gRNA_4
HEK2-mis-4bp	GAACACAAAGCATAGACTGCGGG	GggtgCAAAGCATAGACTGCGGG	4mis	4.53	NA.	30833658	4	gRNA_4
HEK2-mis-4bp	GAACACAAAGCATAGACTGCGGG	GAACgtggAGCATAGACTGCGGG	4mis	15	NA.	30833658	4	gRNA_4
HEK2-mis-4bp	GAACACAAAGCATAGACTGCGGG	GAACACAAgatgTAGACTGCGGG	4mis	1.18	NA.	30833658	4	gRNA_4
HEK2-mis-4bp	GAACACAAAGCATAGACTGCGGG	GAACACAAAGCAcgagCTGCGGG	4mis	0.18	NA.	30833658	4	gRNA_4
HEK2-mis-4bp	GAACACAAAGCATAGACTGCGGG	GAACACAAAGCATAGAtcatGGG	4mis	0.19	NA.	30833658	4	gRNA_4
HEK3-on	GGCCCAGACTGAGCACGTGATGG	GGCCCAGACTGAGCACGTGATGG	On	76.33	NA.	30833658	0	gRNA_1
HEK3-mis-1bp	GGCCCAGACTGAGCACGTGATGG	GaCCCAGACTGAGCACGTGATGG	1mis	67.85	NA.	30833658	1	gRNA_1
HEK3-mis-1bp	GGCCCAGACTGAGCACGTGATGG	GGCtCAGACTGAGCACGTGATGG	1mis	50.8	NA.	30833658	1	gRNA_1
HEK3-mis-1bp	GGCCCAGACTGAGCACGTGATGG	GGCCCgGACTGAGCACGTGATGG	1mis	74.92	NA.	30833658	1	gRNA_1
HEK3-mis-1bp	GGCCCAGACTGAGCACGTGATGG	GGCCCAGgCTGAGCACGTGATGG	1mis	71.77	NA.	30833658	1	gRNA_1
HEK3-mis-1bp	GGCCCAGACTGAGCACGTGATGG	GGCCCAGACcGAGCACGTGATGG	1mis	60.41	NA.	30833658	1	gRNA_1
HEK3-mis-1bp	GGCCCAGACTGAGCACGTGATGG	GGCCCAGACTGgGCACGTGATGG	1mis	72	NA.	30833658	1	gRNA_1
HEK3-mis-1bp	GGCCCAGACTGAGCACGTGATGG	GGCCCAGACTGAGtACGTGATGG	1mis	23.39	NA.	30833658	1	gRNA_1
HEK3-mis-1bp	GGCCCAGACTGAGCACGTGATGG	GGCCCAGACTGAGCAtGTGATGG	1mis	43.94	NA.	30833658	1	gRNA_1
HEK3-mis-1bp	GGCCCAGACTGAGCACGTGATGG	GGCCCAGACTGAGCACGcGATGG	1mis	66.11	NA.	30833658	1	gRNA_1
HEK3-mis-1bp	GGCCCAGACTGAGCACGTGATGG	GGCCCAGACTGAGCACGTGgTGG	1mis	72.75	NA.	30833658	1	gRNA_1
HEK3-mis-2bp	GGCCCAGACTGAGCACGTGATGG	GGttCAGACTGAGCACGTGATGG	2mis	2.11	NA.	30833658	2	gRNA_1
HEK3-mis-2bp	GGCCCAGACTGAGCACGTGATGG	GGCCtgGACTGAGCACGTGATGG	2mis	49.37	NA.	30833658	2	gRNA_1
HEK3-mis-2bp	GGCCCAGACTGAGCACGTGATGG	GGCCCAagCTGAGCACGTGATGG	2mis	6.68	NA.	30833658	2	gRNA_1
HEK3-mis-2bp	GGCCCAGACTGAGCACGTGATGG	GGCCCAGAtcGAGCACGTGATGG	2mis	12.28	NA.	30833658	2	gRNA_1
HEK3-mis-2bp	GGCCCAGACTGAGCACGTGATGG	GGCCCAGACTagGCACGTGATGG	2mis	3.98	NA.	30833658	2	gRNA_1
HEK3-mis-2bp	GGCCCAGACTGAGCACGTGATGG	GGCCCAGACTGAatACGTGATGG	2mis	0.19	NA.	30833658	2	gRNA_1
HEK3-mis-2bp	GGCCCAGACTGAGCACGTGATGG	GGCCCAGACTGAGCgtGTGATGG	2mis	0.64	NA.	30833658	2	gRNA_1
HEK3-mis-2bp	GGCCCAGACTGAGCACGTGATGG	GGCCCAGACTGAGCACacGATGG	2mis	1.53	NA.	30833658	2	gRNA_1
HEK3-mis-2bp	GGCCCAGACTGAGCACGTGATGG	GGCCCAGACTGAGCACGTagTGG	2mis	10.61	NA.	30833658	2	gRNA_1
HEK3-mis-3bp	GGCCCAGACTGAGCACGTGATGG	GGtttAGACTGAGCACGTGATGG	3mis	0.15	NA.	30833658	3	gRNA_1
HEK3-mis-3bp	GGCCCAGACTGAGCACGTGATGG	GGCCCgagCTGAGCACGTGATGG	3mis	16.86	NA.	30833658	3	gRNA_1
HEK3-mis-3bp	GGCCCAGACTGAGCACGTGATGG	GGCCCAGAtcaAGCACGTGATGG	3mis	0.21	NA.	30833658	3	gRNA_1
HEK3-mis-3bp	GGCCCAGACTGAGCACGTGATGG	GGCCCAGACTGgatACGTGATGG	3mis	0.27	NA.	30833658	3	gRNA_1
HEK3-mis-3bp	GGCCCAGACTGAGCACGTGATGG	GGCCCAGACTGAGCgtaTGATGG	3mis	0.18	NA.	30833658	3	gRNA_1
HEK3-mis-3bp	GGCCCAGACTGAGCACGTGATGG	GGCCCAGACTGAGCACGcagTGG	3mis	0.22	NA.	30833658	3	gRNA_1
HEK3-mis-4bp	GGCCCAGACTGAGCACGTGATGG	GatttAGACTGAGCACGTGATGG	4mis	0.17	NA.	30833658	4	gRNA_1
HEK3-mis-4bp	GGCCCAGACTGAGCACGTGATGG	GGCCtgagCTGAGCACGTGATGG	4mis	0.13	NA.	30833658	4	gRNA_1
HEK3-mis-4bp	GGCCCAGACTGAGCACGTGATGG	GGCCCAGAtcagGCACGTGATGG	4mis	0.2	NA.	30833658	4	gRNA_1
HEK3-mis-4bp	GGCCCAGACTGAGCACGTGATGG	GGCCCAGACTGAatgtGTGATGG	4mis	0.12	NA.	30833658	4	gRNA_1
HEK3-mis-4bp	GGCCCAGACTGAGCACGTGATGG	GGCCCAGACTGAGCACacagTGG	4mis	0.25	NA.	30833658	4	gRNA_1
RNF2-on	GTCATCTTAGTCATTACCTGAGG	GTCATCTTAGTCATTACCTGAGG	On	72.17	NA.	30833658	0	gRNA_3
RNF2-mis-1bp	GTCATCTTAGTCATTACCTGAGG	GcCATCTTAGTCATTACCTGAGG	1mis	65.55	NA.	30833658	1	gRNA_3
RNF2-mis-1bp	GTCATCTTAGTCATTACCTGAGG	GTCgTCTTAGTCATTACCTGAGG	1mis	70.67	NA.	30833658	1	gRNA_3
RNF2-mis-1bp	GTCATCTTAGTCATTACCTGAGG	GTCATtTTAGTCATTACCTGAGG	1mis	56.95	NA.	30833658	1	gRNA_3
RNF2-mis-1bp	GTCATCTTAGTCATTACCTGAGG	GTCATCTcAGTCATTACCTGAGG	1mis	62.12	NA.	30833658	1	gRNA_3
RNF2-mis-1bp	GTCATCTTAGTCATTACCTGAGG	GTCATCTTAaTCATTACCTGAGG	1mis	16.41	NA.	30833658	1	gRNA_3
RNF2-mis-1bp	GTCATCTTAGTCATTACCTGAGG	GTCATCTTAGTtATTACCTGAGG	1mis	60.08	NA.	30833658	1	gRNA_3
RNF2-mis-1bp	GTCATCTTAGTCATTACCTGAGG	GTCATCTTAGTCAcTACCTGAGG	1mis	25.2	NA.	30833658	1	gRNA_3
RNF2-mis-1bp	GTCATCTTAGTCATTACCTGAGG	GTCATCTTAGTCATTgCCTGAGG	1mis	36.77	NA.	30833658	1	gRNA_3
RNF2-mis-1bp	GTCATCTTAGTCATTACCTGAGG	GTCATCTTAGTCATTACtTGAGG	1mis	19.42	NA.	30833658	1	gRNA_3
RNF2-mis-1bp	GTCATCTTAGTCATTACCTGAGG	GTCATCTTAGTCATTACCTaAGG	1mis	31.08	NA.	30833658	1	gRNA_3
RNF2-mis-2bp	GTCATCTTAGTCATTACCTGAGG	GTtgTCTTAGTCATTACCTGAGG	2mis	47.48	NA.	30833658	2	gRNA_3
RNF2-mis-2bp	GTCATCTTAGTCATTACCTGAGG	GTCActTTAGTCATTACCTGAGG	2mis	15.33	NA.	30833658	2	gRNA_3
RNF2-mis-2bp	GTCATCTTAGTCATTACCTGAGG	GTCATCccAGTCATTACCTGAGG	2mis	34.05	NA.	30833658	2	gRNA_3
RNF2-mis-2bp	GTCATCTTAGTCATTACCTGAGG	GTCATCTTgaTCATTACCTGAGG	2mis	5.97	NA.	30833658	2	gRNA_3
RNF2-mis-2bp	GTCATCTTAGTCATTACCTGAGG	GTCATCTTAGctATTACCTGAGG	2mis	2.19	NA.	30833658	2	gRNA_3
RNF2-mis-2bp	GTCATCTTAGTCATTACCTGAGG	GTCATCTTAGTCgcTACCTGAGG	2mis	1.67	NA.	30833658	2	gRNA_3
RNF2-mis-2bp	GTCATCTTAGTCATTACCTGAGG	GTCATCTTAGTCATcgCCTGAGG	2mis	0.33	NA.	30833658	2	gRNA_3
RNF2-mis-2bp	GTCATCTTAGTCATTACCTGAGG	GTCATCTTAGTCATTAttTGAGG	2mis	0.13	NA.	30833658	2	gRNA_3
RNF2-mis-2bp	GTCATCTTAGTCATTACCTGAGG	GTCATCTTAGTCATTACCcaAGG	2mis	0.37	NA.	30833658	2	gRNA_3
RNF2-mis-3bp	GTCATCTTAGTCATTACCTGAGG	GTtgcCTTAGTCATTACCTGAGG	3mis	1.13	NA.	30833658	3	gRNA_3
RNF2-mis-3bp	GTCATCTTAGTCATTACCTGAGG	GTCATtccAGTCATTACCTGAGG	3mis	0.65	NA.	30833658	3	gRNA_3
RNF2-mis-3bp	GTCATCTTAGTCATTACCTGAGG	GTCATCTTgacCATTACCTGAGG	3mis	0.23	NA.	30833658	3	gRNA_3
RNF2-mis-3bp	GTCATCTTAGTCATTACCTGAGG	GTCATCTTAGTtgcTACCTGAGG	3mis	0.27	NA.	30833658	3	gRNA_3
RNF2-mis-3bp	GTCATCTTAGTCATTACCTGAGG	GTCATCTTAGTCATcgtCTGAGG	3mis	0.16	NA.	30833658	3	gRNA_3
RNF2-mis-3bp	GTCATCTTAGTCATTACCTGAGG	GTCATCTTAGTCATTACtcaAGG	3mis	0.2	NA.	30833658	3	gRNA_3
RNF2-mis-4bp	GTCATCTTAGTCATTACCTGAGG	GctgcCTTAGTCATTACCTGAGG	4mis	0.27	NA.	30833658	4	gRNA_3
RNF2-mis-4bp	GTCATCTTAGTCATTACCTGAGG	GTCActccAGTCATTACCTGAGG	4mis	0.6	NA.	30833658	4	gRNA_3
RNF2-mis-4bp	GTCATCTTAGTCATTACCTGAGG	GTCATCTTgactATTACCTGAGG	4mis	0.11	NA.	30833658	4	gRNA_3
RNF2-mis-4bp	GTCATCTTAGTCATTACCTGAGG	GTCATCTTAGTCgccgCCTGAGG	4mis	0.2	NA.	30833658	4	gRNA_3
RNF2-mis-4bp	GTCATCTTAGTCATTACCTGAGG	GTCATCTTAGTCATTAttcaAGG	4mis	0.16	NA.	30833658	4	gRNA_3
EMX1-on	gagtccgagcagaagaagaaggg	gagtccgagcagaagaagaaggg	On	48	NA.	28398345	0	gRNA_2
EMX1-mis-1bp	gagtccgagcagaagaagaaggg	gagtccgagcagaagaagaGggg	1mis	34.56	NA.	28398345	1	gRNA_2
EMX1-mis-1bp	gagtccgagcagaagaagaaggg	gagtccgagcagaagaaAaaggg	1mis	8.64	NA.	28398345	1	gRNA_2
EMX1-mis-1bp	gagtccgagcagaagaagaaggg	gagtccgagcagaagGagaaggg	1mis	36.48	NA.	28398345	1	gRNA_2
EMX1-mis-1bp	gagtccgagcagaagaagaaggg	gagtccgagcagaGgaagaaggg	1mis	27.36	NA.	28398345	1	gRNA_2
EMX1-mis-1bp	gagtccgagcagaagaagaaggg	gagtccgagcaAaagaagaaggg	1mis	14.4	NA.	28398345	1	gRNA_2
EMX1-mis-1bp	gagtccgagcagaagaagaaggg	gagtccgagTagaagaagaaggg	1mis	35.04	NA.	28398345	1	gRNA_2
EMX1-mis-1bp	gagtccgagcagaagaagaaggg	gagtccgGgcagaagaagaaggg	1mis	40.32	NA.	28398345	1	gRNA_2
EMX1-mis-1bp	gagtccgagcagaagaagaaggg	gagtcTgagcagaagaagaaggg	1mis	37.44	NA.	28398345	1	gRNA_2
EMX1-mis-1bp	gagtccgagcagaagaagaaggg	gagCccgagcagaagaagaaggg	1mis	41.76	NA.	28398345	1	gRNA_2
EMX1-mis-1bp	gagtccgagcagaagaagaaggg	gGgtccgagcagaagaagaaggg	1mis	42.24	NA.	28398345	1	gRNA_2
EMX1-mis-2bp	gagtccgagcagaagaagaaggg	gagtccgagcagaagaagGGggg	2mis	19.68	NA.	28398345	2	gRNA_2
EMX1-mis-2bp	gagtccgagcagaagaagaaggg	gagtccgagcagaagaGAaaggg	2mis	0.48	NA.	28398345	2	gRNA_2
EMX1-mis-2bp	gagtccgagcagaagaagaaggg	gagtccgagcagaaAGagaaggg	2mis	0.96	NA.	28398345	2	gRNA_2
EMX1-mis-2bp	gagtccgagcagaagaagaaggg	gagtccgagcagGGgaagaaggg	2mis	0.48	NA.	28398345	2	gRNA_2
EMX1-mis-2bp	gagtccgagcagaagaagaaggg	gagtccgagcGAaagaagaaggg	2mis	0	NA.	28398345	2	gRNA_2
EMX1-mis-2bp	gagtccgagcagaagaagaaggg	gagtccgaATagaagaagaaggg	2mis	1.44	NA.	28398345	2	gRNA_2
EMX1-mis-2bp	gagtccgagcagaagaagaaggg	gagtccAGgcagaagaagaaggg	2mis	30.24	NA.	28398345	2	gRNA_2
EMX1-mis-2bp	gagtccgagcagaagaagaaggg	gagtTTgagcagaagaagaaggg	2mis	28.32	NA.	28398345	2	gRNA_2
EMX1-mis-2bp	gagtccgagcagaagaagaaggg	gaACccgagcagaagaagaaggg	2mis	13.44	NA.	28398345	2	gRNA_2
EMX1-mis-3bp	gagtccgagcagaagaagaaggg	gagtccgagcagaagaaAGGggg	3mis	0.48	NA.	28398345	3	gRNA_2
EMX1-mis-3bp	gagtccgagcagaagaagaaggg	gagtccgagcagaaAGGgaaggg	3mis	0.48	NA.	28398345	3	gRNA_2
EMX1-mis-3bp	gagtccgagcagaagaagaaggg	gagtccgagcaAGGgaagaaggg	3mis	0	NA.	28398345	3	gRNA_2
EMX1-mis-3bp	gagtccgagcagaagaagaaggg	gagtccgaATGgaagaagaaggg	3mis	0	NA.	28398345	3	gRNA_2
EMX1-mis-3bp	gagtccgagcagaagaagaaggg	gagtcTAGgcagaagaagaaggg	3mis	20.16	NA.	28398345	3	gRNA_2
EMX1-mis-3bp	gagtccgagcagaagaagaaggg	gaACTcgagcagaagaagaaggg	3mis	0.48	NA.	28398345	3	gRNA_2
EMX1-mis-4bp	gagtccgagcagaagaagaaggg	gagtccgagcagaagaGAGGggg	4mis	0	NA.	28398345	4	gRNA_2
EMX1-mis-4bp	gagtccgagcagaagaagaaggg	gagtccgagcagGGAGagaaggg	4mis	0	NA.	28398345	4	gRNA_2
EMX1-mis-4bp	gagtccgagcagaagaagaaggg	gagtccgaATGAaagaagaaggg	4mis	0	NA.	28398345	4	gRNA_2
EMX1-mis-4bp	gagtccgagcagaagaagaaggg	gagtTTAGgcagaagaagaaggg	4mis	0	NA.	28398345	4	gRNA_2
EMX1-mis-4bp	gagtccgagcagaagaagaaggg	gGACTcgagcagaagaagaaggg	4mis	0	NA.	28398345	4	gRNA_2
RNF2-on	gtcatcttagtcattacctgagg	gtcatcttagtcattacctgagg	On	31	NA.	28398345	0	gRNA_5
RNF2-mis-1bp	gtcatcttagtcattacctgagg	gtcatcttagtcattacctAagg	1mis	6.82	NA.	28398345	1	gRNA_5
RNF2-mis-1bp	gtcatcttagtcattacctgagg	gtcatcttagtcattacTtgagg	1mis	6.2	NA.	28398345	1	gRNA_5
RNF2-mis-1bp	gtcatcttagtcattacctgagg	gtcatcttagtcattGcctgagg	1mis	8.37	NA.	28398345	1	gRNA_5
RNF2-mis-1bp	gtcatcttagtcattacctgagg	gtcatcttagtcaCtacctgagg	1mis	6.51	NA.	28398345	1	gRNA_5
RNF2-mis-1bp	gtcatcttagtcattacctgagg	gtcatcttagtTattacctgagg	1mis	22.01	NA.	28398345	1	gRNA_5
RNF2-mis-1bp	gtcatcttagtcattacctgagg	gtcatcttaAtcattacctgagg	1mis	4.03	NA.	28398345	1	gRNA_5
RNF2-mis-1bp	gtcatcttagtcattacctgagg	gtcatctCagtcattacctgagg	1mis	7.13	NA.	28398345	1	gRNA_5
RNF2-mis-1bp	gtcatcttagtcattacctgagg	gtcatTttagtcattacctgagg	1mis	20.15	NA.	28398345	1	gRNA_5
RNF2-mis-1bp	gtcatcttagtcattacctgagg	gtcGtcttagtcattacctgagg	1mis	31.93	NA.	28398345	1	gRNA_5
RNF2-mis-1bp	gtcatcttagtcattacctgagg	gCcatcttagtcattacctgagg	1mis	27.59	NA.	28398345	1	gRNA_5
RNF2-mis-2bp	gtcatcttagtcattacctgagg	gtcatcttagtcattaccCAagg	2mis	0	NA.	28398345	2	gRNA_5
RNF2-mis-2bp	gtcatcttagtcattacctgagg	gtcatcttagtcattaTTtgagg	2mis	0	NA.	28398345	2	gRNA_5
RNF2-mis-2bp	gtcatcttagtcattacctgagg	gtcatcttagtcatCGcctgagg	2mis	0	NA.	28398345	2	gRNA_5
RNF2-mis-2bp	gtcatcttagtcattacctgagg	gtcatcttagtcGCtacctgagg	2mis	0.31	NA.	28398345	2	gRNA_5
RNF2-mis-2bp	gtcatcttagtcattacctgagg	gtcatcttagCTattacctgagg	2mis	0.62	NA.	28398345	2	gRNA_5
RNF2-mis-2bp	gtcatcttagtcattacctgagg	gtcatcttGAtcattacctgagg	2mis	2.17	NA.	28398345	2	gRNA_5
RNF2-mis-2bp	gtcatcttagtcattacctgagg	gtcatcCCagtcattacctgagg	2mis	9.61	NA.	28398345	2	gRNA_5
RNF2-mis-2bp	gtcatcttagtcattacctgagg	gtcaCTttagtcattacctgagg	2mis	4.96	NA.	28398345	2	gRNA_5
RNF2-mis-2bp	gtcatcttagtcattacctgagg	gtTGtcttagtcattacctgagg	2mis	17.05	NA.	28398345	2	gRNA_5
RNF2-mis-3bp	gtcatcttagtcattacctgagg	gtcatcttagtcattacTCAagg	3mis	0	NA.	28398345	3	gRNA_5
RNF2-mis-3bp	gtcatcttagtcattacctgagg	gtcatcttagtcatCGTctgagg	3mis	0	NA.	28398345	3	gRNA_5
RNF2-mis-3bp	gtcatcttagtcattacctgagg	gtcatcttagtTGCtacctgagg	3mis	0	NA.	28398345	3	gRNA_5
RNF2-mis-3bp	gtcatcttagtcattacctgagg	gtcatcttGACcattacctgagg	3mis	0	NA.	28398345	3	gRNA_5
RNF2-mis-3bp	gtcatcttagtcattacctgagg	gtcatTCCagtcattacctgagg	3mis	0.31	NA.	28398345	3	gRNA_5
RNF2-mis-3bp	gtcatcttagtcattacctgagg	gtTGCcttagtcattacctgagg	3mis	0.62	NA.	28398345	3	gRNA_5
RNF2-mis-4bp	gtcatcttagtcattacctgagg	gtcatcttagtcattaTTCAagg	4mis	0	NA.	28398345	4	gRNA_5
RNF2-mis-4bp	gtcatcttagtcattacctgagg	gtcatcttagtcGCCGcctgagg	4mis	0	NA.	28398345	4	gRNA_5
RNF2-mis-4bp	gtcatcttagtcattacctgagg	gtcatcttGACTattacctgagg	4mis	0	NA.	28398345	4	gRNA_5
RNF2-mis-4bp	gtcatcttagtcattacctgagg	gtcaCTCCagtcattacctgagg	4mis	0.31	NA.	28398345	4	gRNA_5
RNF2-mis-4bp	gtcatcttagtcattacctgagg	gCTGCcttagtcattacctgagg	4mis	0	NA.	28398345	4	gRNA_5
HBB-on	gttgccccacagggcagtaacgg	gttgccccacagggcagtaacgg	On	5.2	NA.	28398345	0	gRNA_6
HBB-mis-1bp	gttgccccacagggcagtaacgg	gttgccccacagggcagtaGcgg	1mis	4.732	NA.	28398345	1	gRNA_6
HBB-mis-1bp	gttgccccacagggcagtaacgg	gttgccccacagggcagCaacgg	1mis	1.508	NA.	28398345	1	gRNA_6
HBB-mis-1bp	gttgccccacagggcagtaacgg	gttgccccacagggcGgtaacgg	1mis	2.652	NA.	28398345	1	gRNA_6
HBB-mis-1bp	gttgccccacagggcagtaacgg	gttgccccacaggAcagtaacgg	1mis	0.052	NA.	28398345	1	gRNA_6
HBB-mis-1bp	gttgccccacagggcagtaacgg	gttgccccacaAggcagtaacgg	1mis	0.78	NA.	28398345	1	gRNA_6
HBB-mis-1bp	gttgccccacagggcagtaacgg	gttgccccaTagggcagtaacgg	1mis	2.444	NA.	28398345	1	gRNA_6
HBB-mis-1bp	gttgccccacagggcagtaacgg	gttgcccTacagggcagtaacgg	1mis	2.34	NA.	28398345	1	gRNA_6
HBB-mis-1bp	gttgccccacagggcagtaacgg	gttgcTccacagggcagtaacgg	1mis	6.032	NA.	28398345	1	gRNA_6
HBB-mis-1bp	gttgccccacagggcagtaacgg	gttAccccacagggcagtaacgg	1mis	0.624	NA.	28398345	1	gRNA_6
HBB-mis-1bp	gttgccccacagggcagtaacgg	gCtgccccacagggcagtaacgg	1mis	1.196	NA.	28398345	1	gRNA_6
HBB-mis-2bp	gttgccccacagggcagtaacgg	gttgccccacagggcagtGGcgg	2mis	4.056	NA.	28398345	2	gRNA_6
HBB-mis-2bp	gttgccccacagggcagtaacgg	gttgccccacagggcaACaacgg	2mis	0.052	NA.	28398345	2	gRNA_6
HBB-mis-2bp	gttgccccacagggcagtaacgg	gttgccccacagggTGgtaacgg	2mis	0.052	NA.	28398345	2	gRNA_6
HBB-mis-2bp	gttgccccacagggcagtaacgg	gttgccccacagAAcagtaacgg	2mis	0.052	NA.	28398345	2	gRNA_6
HBB-mis-2bp	gttgccccacagggcagtaacgg	gttgccccacGAggcagtaacgg	2mis	0.104	NA.	28398345	2	gRNA_6
HBB-mis-2bp	gttgccccacagggcagtaacgg	gttgccccGTagggcagtaacgg	2mis	0.26	NA.	28398345	2	gRNA_6
HBB-mis-2bp	gttgccccacagggcagtaacgg	gttgccTTacagggcagtaacgg	2mis	0.052	NA.	28398345	2	gRNA_6
HBB-mis-2bp	gttgccccacagggcagtaacgg	gttgTTccacagggcagtaacgg	2mis	0.104	NA.	28398345	2	gRNA_6
HBB-mis-2bp	gttgccccacagggcagtaacgg	gtCAccccacagggcagtaacgg	2mis	0.416	NA.	28398345	2	gRNA_6
HBB-mis-3bp	gttgccccacagggcagtaacgg	gttgccccacagggcagCGGcgg	3mis	0.052	NA.	28398345	3	gRNA_6
HBB-mis-3bp	gttgccccacagggcagtaacgg	gttgccccacagggTGAtaacgg	3mis	0.052	NA.	28398345	3	gRNA_6
HBB-mis-3bp	gttgccccacagggcagtaacgg	gttgccccacaAAAcagtaacgg	3mis	0	NA.	28398345	3	gRNA_6
HBB-mis-3bp	gttgccccacagggcagtaacgg	gttgccccGTGgggcagtaacgg	3mis	1.144	NA.	28398345	3	gRNA_6
HBB-mis-3bp	gttgccccacagggcagtaacgg	gttgcTTTacagggcagtaacgg	3mis	0	NA.	28398345	3	gRNA_6
HBB-mis-3bp	gttgccccacagggcagtaacgg	gtCATcccacagggcagtaacgg	3mis	0.104	NA.	28398345	3	gRNA_6
HBB-mis-4bp	gttgccccacagggcagtaacgg	gttgccccacagggcaACGGcgg	4mis	0.052	NA.	28398345	4	gRNA_6
HBB-mis-4bp	gttgccccacagggcagtaacgg	gttgccccacagAATGgtaacgg	4mis	0	NA.	28398345	4	gRNA_6
HBB-mis-4bp	gttgccccacagggcagtaacgg	gttgccccGTGAggcagtaacgg	4mis	0.052	NA.	28398345	4	gRNA_6
HBB-mis-4bp	gttgccccacagggcagtaacgg	gttgTTTTacagggcagtaacgg	4mis	0	NA.	28398345	4	gRNA_6
HBB-mis-4bp	gttgccccacagggcagtaacgg	gAACTcccacagggcagtaacgg	4mis	0.052	NA.	28398345	4	gRNA_6
