# Supplementary material for: Prediction of base editor off-targets by deep learning
Source: Nat Commun. 2023 Sep 2;14:5358. doi: 10.1038/s41467-023-41004-3 (PMC10475126; doi:10.1038/s41467-023-41004-3)
Supplement: Supplementary file 14 — Supplementary Data 12 [file 41467_2023_41004_MOESM14_ESM.xlsx]

## Sheet: Sheet1
Supplementary Data 12. The third-party off target datasets of CBE (in vitro)
Name	On target	Off target	tpye	BE3	Untreated	PMID	NO. of variation	Group
TYRO3-on	GGCCACACTAGCGTTGCTGCTGG	GGCCACACTAGCGTTGCTGCTGG	On	39.78	0.08	30833658	0	gRNA_7
TYRO3-1	GGCCACACTAGCGTTGCTGCTGG	GGCCACACTAGtGTTGCcGCTGG	2mis	3.84	0.07	30833658	2	gRNA_7
TYRO3-3	GGCCACACTAGCGTTGCTGCTGG	GGCCACACcAGCcTTGCTGtCGG	3mis	0.27	0.18	30833658	3	gRNA_7
TYRO3-5	GGCCACACTAGCGTTGCTGCTGG	GGCCACACTgaCcTTGCTGCTGG	3mis	0.1	0.09	30833658	3	gRNA_7
TYRO3-7	GGCCACACTAGCGTTGCTGCTGG	GGCCAC-CTAGgGTTGCTGCTGG	mix	0.38	0.51	30833658	3	gRNA_7
TYRO3-4	GGCCACACTAGCGTTGCTGCTGG	GGCCAC--TAGCGTTGCTcCAGG	mix	0.16	0.15	30833658	5	gRNA_7
TYRO3-6	GGCCACACTAGCGTTGCTGCTGG	ttCCACAC-AGCtTTGCTGCTGG	mix	0.06	0.08	30833658	5	gRNA_7
TYRO3-12	GGCCACACTAGCGTTGCTGCTGG	GaaCACACTAaCaTTGCTGtGGG	5mis	0.16	0.19	30833658	5	gRNA_7
TYRO3-8	GGCCACACTAGCGTTGCTGCTGG	ccaCcCtCTAGCaTTGCTGCTGG	6mis	0.19	0.26	30833658	6	gRNA_7
TYRO3-9	GGCCACACTAGCGTTGCTGCTGG	cctaACACcAaCGTTGCTGCTGG	6mis	0.1	0.06	30833658	6	gRNA_7
TYRO3-11	GGCCACACTAGCGTTGCTGCTGG	GGCatataTAGCaTTGCTGCTGG	6mis	0	0	30833658	6	gRNA_7
TYRO3-10	GGCCACACTAGCGTTGCTGCTGG	ctgagCtCTAGCaTTGCTGCTGG	7mis	0.02	0.05	30833658	7	gRNA_7
EphB4-on	GCAGAATATTCGGACAAACACGG	GCAGAATATTCGGACAAACACGG	On	0.17	0.14	30833658	0	gRNA_10
EphB4-03	GCAGAATATTCGGACAAACACGG	GCAGAATATcaGGACAAACAATG	3mis	0.3	0.26	30833658	3	gRNA_10
EphB4-14	GCAGAATATTCGGACAAACACGG	GCtGAATATTgGGACAAtCATGG	3mis	0.13	0.1	30833658	3	gRNA_10
EphB4-04	GCAGAATATTCGGACAAACACGG	aCAGAATATTCaGACAAtCACAG	4mis	0.06	0.05	30833658	4	gRNA_10
EphB4-07	GCAGAATATTCGGACAAACACGG	GCAGAATtTaaGGACAAgCAAGG	4mis	0.1	0.09	30833658	4	gRNA_10
EphB4-11	GCAGAATATTCGGACAAACACGG	aCAtAATATTCaaACAAACAGGG	4mis	0.16	0.16	30833658	4	gRNA_10
EphB4-20	GCAGAATATTCGGACAAACACGG	tgAGAATATgCGGACAAACACAG	4mis	0	0	30833658	4	gRNA_10
EphB4-26	GCAGAATATTCGGACAAACACGG	ttAGAATATTCctACAAACAAGG	4mis	0	0	30833658	4	gRNA_10
EphB4-38	GCAGAATATTCGGACAAACACGG	cCAGAATATTa-GACAAACATGG	mix	0.4	0.43	30833658	4	gRNA_10
EphB4-16	GCAGAATATTCGGACAAACACGG	aCAGAATATaaGaACAAAtATGG	5mis	0.11	0.13	30833658	5	gRNA_10
EphB4-17	GCAGAATATTCGGACAAACACGG	atAGAATAaTCaGACAAAaAAGG	5mis	0	0	30833658	5	gRNA_10
EphB4-30	GCAGAATATTCGGACAAACACGG	GCAGAAataTttGACAAACAAGG	5mis	0.04	0.03	30833658	5	gRNA_10
EphB4-39	GCAGAATATTCGGACAAACACGG	agAGAATATagGGACAAAtAAGG	5mis	0	0	30833658	5	gRNA_10
EphB4-08	GCAGAATATTCGGACAAACACGG	GCAGAATA--aGGACAAACATGG	mix	0.14	0.07	30833658	5	gRNA_10
EphB4-13	GCAGAATATTCGGACAAACACGG	tCAG-ATATaaGGACAAACATGG	mix	0.09	0.11	30833658	5	gRNA_10
EphB4-18	GCAGAATATTCGGACAAACACGG	GCAG-ATAaagGGACAAACATGG	mix	0.3	0.35	30833658	5	gRNA_10
EphB4-28	GCAGAATATTCGGACAAACACGG	GCAGAA-AaTaGGACAAtCACGG	mix	0.13	0.12	30833658	5	gRNA_10
EphB4-32	GCAGAATATTCGGACAAACACGG	aCAGAA-ATaCGaACAAACATGG	mix	0.01	0.03	30833658	5	gRNA_10
EphB4-10	GCAGAATATTCGGACAAACACGG	ttAatATATaaGGACAAACATGG	6mis	0	0	30833658	6	gRNA_10
EphB4-12	GCAGAATATTCGGACAAACACGG	aatGAATAaagGGACAAACAGGG	6mis	0	0	30833658	6	gRNA_10
EphB4-22	GCAGAATATTCGGACAAACACGG	caAtAATAaaaGGACAAACATGG	6mis	0	0	30833658	6	gRNA_10
EphB4-23	GCAGAATATTCGGACAAACACGG	aCAGgATAaaaGGACAAAtATGG	6mis	0.05	0.05	30833658	6	gRNA_10
EphB4-25	GCAGAATATTCGGACAAACACGG	atAGAATAagaaGACAAACATGG	6mis	0	0	30833658	6	gRNA_10
EphB4-05	GCAGAATATTCGGACAAACACGG	GCAGtA-AaTaaGACAAACAAGG	mix	0.09	0.08	30833658	6	gRNA_10
EphB4-29	GCAGAATATTCGGACAAACACGG	agAGAATATa-GGACAAACtTGG	mix	0	0	30833658	6	gRNA_10
EphB4-31	GCAGAATATTCGGACAAACACGG	aaAGAATATa-GaACAAACAGGG	mix	0	0	30833658	6	gRNA_10
EphB4-37	GCAGAATATTCGGACAAACACGG	taAGAATAT-aGGACAAACAGGA	mix	0	0	30833658	6	gRNA_10
EphB4-35	GCAGAATATTCGGACAAACACGG	aCAGAActacgaGACAAACACGG	7mis	0.31	0.2	30833658	7	gRNA_10
EphB4-34	GCAGAATATTCGGACAAACACGG	aCActAT-TTaaGACAAACAGGG	mix	0.27	0.21	30833658	7	gRNA_10
EphB4-19	GCAGAATATTCGGACAAACACGG	GacagtgAaTaGGACAAACATGG	8mis	0.1	0.1	30833658	8	gRNA_10
EphB4-33	GCAGAATATTCGGACAAACACGG	aacaAATgcaaGGACAAACATGG	8mis	0.11	0.15	30833658	8	gRNA_10
WEE1-2	GTCGAGATGTTCTATTACTCTGG	GTCGAGATGTTCTATTACTCTGG	On	9.95	0.11	30833658	0	gRNA_13
WEE1-1	GTCGAGATGTTCTATTACTCTGG	tTaGAGATGTTCTATTAtTCCGG	3mis	0	0	30833658	3	gRNA_13
WEE1-3	GTCGAGATGTTCTATTACTCTGG	GagGAGATGcTCTATTACTCCGG	3mis	0	0	30833658	3	gRNA_13
WEE1-5	GTCGAGATGTTCTATTACTCTGG	GTgGAGATGTTaTgTTACTCTGG	3mis	0	0	30833658	3	gRNA_13
WEE1-13	GTCGAGATGTTCTATTACTCTGG	GTaGAGATGTTCTcTaACTCAGG	3mis	0	0	30833658	3	gRNA_13
WEE1-4	GTCGAGATGTTCTATTACTCTGG	aTCaAGATGaaCTATTACTCTGG	4mis	0.03	0.06	30833658	4	gRNA_13
WEE1-10	GTCGAGATGTTCTATTACTCTGG	aTCaAGATaTTCTATTACTgGGG	4mis	0.15	0.17	30833658	4	gRNA_13
WEE1-6	GTCGAGATGTTCTATTACTCTGG	GaCataATGTTCTATTACTCAAG	5mis	0.05	0.06	30833658	5	gRNA_13
WEE1-7	GTCGAGATGTTCTATTACTCTGG	taatAGATGTTCTATTACTaAGG	5mis	0	0	30833658	5	gRNA_13
WEE1-8	GTCGAGATGTTCTATTACTCTGG	aTtaAGATGTTCTATTAaTaGGG	5mis	0	0	30833658	5	gRNA_13
WEE1-18	GTCGAGATGTTCTATTACTCTGG	aTttAGATaTTCTATTACTCTGA	5mis	0	0	30833658	5	gRNA_13
WEE1-21	GTCGAGATGTTCTATTACTCTGG	aaacAGcTGTTCTATTACTCAGG	5mis	0.19	0.27	30833658	5	gRNA_13
WEE1-11	GTCGAGATGTTCTATTACTCTGG	tcttAtATtTTCTATTACTCAGG	6mis	0	0	30833658	6	gRNA_13
WEE1-20	GTCGAGATGTTCTATTACTCTGG	caaGAGAcGcTCTATcACTCAGG	6mis	0	0	30833658	6	gRNA_13
WEE1-14	GTCGAGATGTTCTATTACTCTGG	cTCttttatTTCTATTACTCTGG	7mis	0.13	0.13	30833658	7	gRNA_13
WEE1-15	GTCGAGATGTTCTATTACTCTGG	aatataATaTTCTATTACTCAGG	7mis	0	0	30833658	7	gRNA_13
WEE1-17	GTCGAGATGTTCTATTACTCTGG	GgCtActgtcTCTATTACTCAGG	7mis	0.2	0.13	30833658	7	gRNA_13
WEE1-9	GTCGAGATGTTCTATTACTCTGG	cagctaATGTaaTATTACTCAGG	8mis	0.17	0.12	30833658	8	gRNA_13
WEE1-19	GTCGAGATGTTCTATTACTCTGG	cTttAagataTCTATTACTCTGG	8mis	0	0	30833658	8	gRNA_13
HEK2_on	GAACACAAAGCATAGACTGCGGG	GAACACAAAGCATAGACTGCGGG	On	74.03	0.06	30833658	0	gRNA_11
HEK2_004	GAACACAAAGCATAGACTGCGGG	GAACACAAtGCATAGAtTGCCGG	2mis	0.18	0.07	30833658	2	gRNA_11
HEK2_003	GAACACAAAGCATAGACTGCGGG	GAAtACtAAGCATAGACTcCAGG	3mis	0.04	0.03	30833658	3	gRNA_11
HEK2_009	GAACACAAAGCATAGACTGCGGG	GAACACAAAGtATAGAaTGCTAG	3mis	0	0	30833658	3	gRNA_11
HEK2_010	GAACACAAAGCATAGACTGCGGG	GgACACAAAGCtTAGACTcCAGG	3mis	0.03	0.03	30833658	3	gRNA_11
HEK2_025	GAACACAAAGCATAGACTGCGGG	GtAaACAAAGCATAGACTGaGGG	3mis	0.05	0.03	30833658	3	gRNA_11
HEK2_028	GAACACAAAGCATAGACTGCGGG	GAAaACAAAaCATAGAgTGCTGG	3mis	0.02	0.03	30833658	3	gRNA_11
HEK2_032	GAACACAAAGCATAGACTGCGGG	cAAtACAAAGgATAGACTGCAGG	3mis	0.06	0.04	30833658	3	gRNA_11
HEK2_034	GAACACAAAGCATAGACTGCGGG	GAAttCAAAGCATAGAtTGCAGG	3mis	0.13	0.07	30833658	3	gRNA_11
HEK2_050	GAACACAAAGCATAGACTGCGGG	GAAttCAAAGCATAGAtTGCAGG	3mis	0	0	30833658	3	gRNA_11
HEK2_121	GAACACAAAGCATAGACTGCGGG	GAAttCAAAGCATgGACTGCAGG	3mis	0.1	0.05	30833658	3	gRNA_11
HEK2_002	GAACACAAAGCATAGACTGCGGG	GAACACA-tGCATAGACTGCTAG	mix	0.04	0.04	30833658	3	gRNA_11
HEK2_005	GAACACAAAGCATAGACTGCGGG	aAACACAgAGCAcAGACTGCTGA	4mis	0	0	30833658	4	gRNA_11
HEK2_008	GAACACAAAGCATAGACTGCGGG	aAACAtAAAGaATAGACTGCAAG	4mis	0.03	0.03	30833658	4	gRNA_11
HEK2_011	GAACACAAAGCATAGACTGCGGG	GAAgAtAAAGCATAGACTctAGG	4mis	0	0	30833658	4	gRNA_11
HEK2_015	GAACACAAAGCATAGACTGCGGG	GAAaACAAAGCAaAGAaaGCAGG	4mis	0	0	30833658	4	gRNA_11
HEK2_017	GAACACAAAGCATAGACTGCGGG	atACACAgAGCAaAGACTGCAGG	4mis	0	0	30833658	4	gRNA_11
HEK2_018	GAACACAAAGCATAGACTGCGGG	aAACAtAAAGCcTAGACTGaCGG	4mis	0.06	0.08	30833658	4	gRNA_11
HEK2_019	GAACACAAAGCATAGACTGCGGG	aAAaACAAAGCgTAGACTGtGGG	4mis	0	0	30833658	4	gRNA_11
HEK2_020	GAACACAAAGCATAGACTGCGGG	GgACAaAAAGCATAGACTcaAGG	4mis	0.03	0.02	30833658	4	gRNA_11
HEK2_022	GAACACAAAGCATAGACTGCGGG	GAACACAgcaCATAaACTGCAGG	4mis	0.08	0.08	30833658	4	gRNA_11
HEK2_024	GAACACAAAGCATAGACTGCGGG	aAAtACAAtGCATAGACTGCTAG	4mis	0.06	0.08	30833658	4	gRNA_11
HEK2_027	GAACACAAAGCATAGACTGCGGG	ccAaACAAAaCATAGACTGCTGG	4mis	0.03	0.06	30833658	4	gRNA_11
HEK2_031	GAACACAAAGCATAGACTGCGGG	aAACAgAAAGCATgGACTGCGGA	4mis	0.03	0.02	30833658	4	gRNA_11
HEK2_033	GAACACAAAGCATAGACTGCGGG	agACACAcAGCAcAGACTGCAGG	4mis	0.04	0.07	30833658	4	gRNA_11
HEK2_042	GAACACAAAGCATAGACTGCGGG	GAAaACAAAcCAcAGACTGgGGG	4mis	0.11	0.07	30833658	4	gRNA_11
HEK2_044	GAACACAAAGCATAGACTGCGGG	GAAtACAtAaCATAGACTGgGGG	4mis	0.03	0.08	30833658	4	gRNA_11
HEK2_052	GAACACAAAGCATAGACTGCGGG	aAACACAtAGCAcAGcCTGCAGG	4mis	0.02	0.03	30833658	4	gRNA_11
HEK2_079	GAACACAAAGCATAGACTGCGGG	ccACACcAAGCATAGACTtCTGG	4mis	0	0	30833658	4	gRNA_11
HEK2_092	GAACACAAAGCATAGACTGCGGG	tAACACAAAGacTAaACTGCAGG	4mis	0.11	0.12	30833658	4	gRNA_11
HEK2_093	GAACACAAAGCATAGACTGCGGG	tAcCACgAAGCATAGACTGtAGG	4mis	0.13	0.14	30833658	4	gRNA_11
HEK2_105	GAACACAAAGCATAGACTGCGGG	tAtCAgAAAGCAcAGACTGCGGG	4mis	0.07	0.08	30833658	4	gRNA_11
HEK2_106	GAACACAAAGCATAGACTGCGGG	GAACAacAAGgATAaACTGCCGG	4mis	0.03	0.06	30833658	4	gRNA_11
HEK2_110	GAACACAAAGCATAGACTGCGGG	GAAtgCcAAGCATAaACTGCAGG	4mis	0.02	0.04	30833658	4	gRNA_11
HEK2_119	GAACACAAAGCATAGACTGCGGG	GgACACAgAGtATAGACTGaGGG	4mis	0.05	0.05	30833658	4	gRNA_11
HEK2_139	GAACACAAAGCATAGACTGCGGG	tAAaACAAAGaAcAGACTGCTGG	4mis	0.03	0.02	30833658	4	gRNA_11
HEK2_001	GAACACAAAGCATAGACTGCGGG	GAACAC-AAGCAcAGACTGaAGG	mix	0.04	0.06	30833658	4	gRNA_11
HEK2_014	GAACACAAAGCATAGACTGCGGG	GAACACAtA-CATAGACaGCTGG	mix	0.11	0.18	30833658	4	gRNA_11
HEK2_023	GAACACAAAGCATAGACTGCGGG	aAACACtAA-CATAGACTGCAGG	mix	0	0	30833658	4	gRNA_11
HEK2_029	GAACACAAAGCATAGACTGCGGG	aAtCAaAtAGCATAGACTGCATG	5mis	0	0	30833658	5	gRNA_11
HEK2_026	GAACACAAAGCATAGACTGCGGG	GAACA-tAAtCAcAGACTGCTGG	mix	0.08	0.08	30833658	5	gRNA_11
HEK2_099	GAACACAAAGCATAGACTGCGGG	GAACACAcA-CAcAGACTGaGGG	mix	0	0	30833658	5	gRNA_11
HEK2_101	GAACACAAAGCATAGACTGCGGG	aAAgctAcAGCATAGACTGCAAG	6mis	0.06	0.07	30833658	6	gRNA_11
HEK2_030	GAACACAAAGCATAGACTGCGGG	GAACACAAAcatagtACTGaAGG	7mis	0	0	30833658	7	gRNA_11
HEK2_145	GAACACAAAGCATAGACTGCGGG	tActAtggtGCATAGACTGCTGG	7mis	0	0	30833658	7	gRNA_11
RNF2-on	GTCATCTTAGTCATTACCTGAGG	GTCATCTTAGTCATTACCTGAGG	On	78.82	0.05	30833658	0	gRNA_8
RNF2-4	GTCATCTTAGTCATTACCTGAGG	GTaATaTTAGTCATTACCgGTGG	3mis	0	0	30833658	3	gRNA_8
RNF2-5	GTCATCTTAGTCATTACCTGAGG	GTCATCcTAGTCATTtaCTGGGG	3mis	0.12	0.1	30833658	3	gRNA_8
RNF2-7	GTCATCTTAGTCATTACCTGAGG	GTCA-CTTAGTCATTgCCTGTGG	mix	0.07	0.05	30833658	3	gRNA_8
RNF2-6	GTCATCTTAGTCATTACCTGAGG	aTCAcCTTAGcCATTACCaGGGG	4mis	0.1	0.09	30833658	4	gRNA_8
RNF2-8	GTCATCTTAGTCATTACCTGAGG	GTCAcaTTAGcCATTACCTGTGA	4mis	0.05	0.04	30833658	4	gRNA_8
RNF2-15	GTCATCTTAGTCATTACCTGAGG	aTCATCTTcaTCATTACaTGAGG	4mis	0.09	0.11	30833658	4	gRNA_8
RNF2-19	GTCATCTTAGTCATTACCTGAGG	tTaATCTTAGTCATTACtTtTGG	4mis	0.06	0.06	30833658	4	gRNA_8
RNF2-20	GTCATCTTAGTCATTACCTGAGG	aTCATCaTcGTCATTAtCTGGGG	4mis	0.05	0.06	30833658	4	gRNA_8
RNF2-24	GTCATCTTAGTCATTACCTGAGG	tcCATCTcAcTCATTACCTGAGG	4mis	0.05	0.02	30833658	4	gRNA_8
RNF2-27	GTCATCTTAGTCATTACCTGAGG	GcCAcCTcAGTCATTAgCTGGGG	4mis	0.06	0.06	30833658	4	gRNA_8
RNF2-41	GTCATCTTAGTCATTACCTGAGG	aTtATtTTAGTCATTACCTtTGG	4mis	0	0	30833658	4	gRNA_8
RNF2-1	GTCATCTTAGTCATTACCTGAGG	tcaccaTTAGTCATTACCTGCTG	7mis	0.09	0.14	30833658	7	gRNA_8
HPRT_E8-on	GAAGTATTCATTATAGTCAAGGG	GAAGTATTCATTATAGTCAAGGG	On	27.31	0.05	30833658	0	gRNA_9
HPRT_E8-2	GAAGTATTCATTATAGTCAAGGG	GAAGcATTCATTATAGTCAAAGG	1mis	0.58	0.09	30833658	1	gRNA_9
HPRT_E8-5	GAAGTATTCATTATAGTCAAGGG	GAAGTtaATTCATTATAGaCAATGG	mix	0.11	0.1	30833658	3	gRNA_9
HPRT_E8-3	GAAGTATTCATTATAGTCAAGGG	GAAGaATTCATTATAGaCAATGG	2mis	0.02	0.05	30833658	2	gRNA_9
HPRT_E8-9	GAAGTATTCATTATAGTCAAGGG	GcAGTATTCATaATAGTCAAAAG	3mis	0.09	0.06	30833658	3	gRNA_9
HPRT_E8-11	GAAGTATTCATTATAGTCAAGGG	GAAtTATTCATcATAGcCAAAGG	3mis	0.09	0.09	30833658	3	gRNA_9
HPRT_E8-15	GAAGTATTCATTATAGTCAAGGG	GAAcTATTCATTATtaTCAACGG	3mis	0.07	0.09	30833658	3	gRNA_9
HPRT_E8-16	GAAGTATTCATTATAGTCAAGGG	GttGTATTCATTATAGTCAAGAG	3mis	0.09	0.08	30833658	3	gRNA_9
HPRT_E8-8	GAAGTATTCATTATAGTCAAGGG	GAAGTAT-CATTATAGTCttGGG	mix	0.05	0.08	30833658	4	gRNA_9
HPRT_E8-12	GAAGTATTCATTATAGTCAAGGG	tAAGTAaTCATTATAGTCAgATG	4mis	0.05	0.05	30833658	4	gRNA_9
HPRT_E8-13	GAAGTATTCATTATAGTCAAGGG	atAGTATTCATTATAGTaAcAGG	4mis	0.05	0.06	30833658	4	gRNA_9
HPRT_E8-17	GAAGTATTCATTATAGTCAAGGG	atAGTATTCATTATAGTaAcAGG	4mis	0.05	0.05	30833658	4	gRNA_9
HPRT_E8-20	GAAGTATTCATTATAGTCAAGGG	aAtGTATTCATTATAGgCAAGAG	4mis	0.04	0.04	30833658	4	gRNA_9
HPRT_E8-7	GAAGTATTCATTATAGTCAAGGG	GAAGTAT-CcTTATAGTCAgAAG	mix	0.11	0.07	30833658	5	gRNA_9
HPRT_E8-18	GAAGTATTCATTATAGTCAAGGG	agAGTATcCAccATAGTCAAGGG	5mis	0.1	0.14	30833658	5	gRNA_9
HPRT_E8-19	GAAGTATTCATTATAGTCAAGGG	GAAGTAcatcTTATAaTCAATGG	5mis	0.03	0.06	30833658	5	gRNA_9
HPRT_E8-14	GAAGTATTCATTATAGTCAAGGG	aAAaTATcCATTATAGTCttACG	6mis	0.48	0.67	30833658	6	gRNA_9
HPRT_E6-on	GTATAATCCAAAGATGGTCAAGG	GTATAATCCAAAGATGGTCAAGG	On	29.25	0.05	30833658	0	gRNA_12
HPRT_E6-07	GTATAATCCAAAGATGGTCAAGG	aTATAATCttAAGATGGTCAAGG	3mis	0.28	0.28	30833658	3	gRNA_12
HPRT_E6-08	GTATAATCCAAAGATGGTCAAGG	aTATAATCCtAAGATGtTCATGG	3mis	0.03	0.04	30833658	3	gRNA_12
HPRT_E6-12	GTATAATCCAAAGATGGTCAAGG	GTAgAATCCAtAGATGGaCAGGG	3mis	0.06	0.07	30833658	3	gRNA_12
HPRT_E6-16	GTATAATCCAAAGATGGTCAAGG	aTgTAtTCCAAAGATGGTCAGGG	3mis	1.74	0.41	30833658	3	gRNA_12
HPRT_E6-20	GTATAATCCAAAGATGGTCAAGG	tTATAATCCAAAGAaGGcCAAGG	3mis	0.08	0.05	30833658	3	gRNA_12
HPRT_E6-24	GTATAATCCAAAGATGGTCAAGG	cTATAATCtAAAaATGGTCAAGG	3mis	0.05	0.06	30833658	3	gRNA_12
HPRT_E6-27	GTATAATCCAAAGATGGTCAAGG	aTATAATgCAAAGcTGGTCACGG	3mis	0	0	30833658	3	gRNA_12
HPRT_E6-29	GTATAATCCAAAGATGGTCAAGG	GTATAATCCAAAGgTGGcCtAGG	3mis	0.03	0.04	30833658	3	gRNA_12
HPRT_E6-41	GTATAATCCAAAGATGGTCAAGG	GaATAAgCCAAAGATGGTCAGTG	3mis	0	0	30833658	3	gRNA_12
HPRT_E6-52	GTATAATCCAAAGATGGTCAAGG	GTATttTCCAAcGATGGTCATGG	3mis	0.06	0.01	30833658	3	gRNA_12
HPRT_E6-81	GTATAATCCAAAGATGGTCAAGG	GTATAAgCCAAAGcaGGTCACGG	3mis	0.08	0.08	30833658	3	gRNA_12
HPRT_E6-13	GTATAATCCAAAGATGGTCAAGG	GTATtA-CCAAAGATGGTCATGG	mix	0.29	0.05	30833658	3	gRNA_12
HPRT_E6-09	GTATAATCCAAAGATGGTCAAGG	GTATtATCCAAAGATGacCAGAG	4mis	0.06	0.04	30833658	4	gRNA_12
HPRT_E6-10	GTATAATCCAAAGATGGTCAAGG	aTAcAATCCAAAGtTGGTCtGGG	4mis	0.12	0.13	30833658	4	gRNA_12
HPRT_E6-14	GTATAATCCAAAGATGGTCAAGG	GTAcAATCaAAAGATGaaCAAGG	4mis	0.17	0.15	30833658	4	gRNA_12
HPRT_E6-18	GTATAATCCAAAGATGGTCAAGG	GTATAAcCCAAAGAaaGTaATGG	4mis	0.39	0.36	30833658	4	gRNA_12
HPRT_E6-23	GTATAATCCAAAGATGGTCAAGG	aTAgAtTCCAAAGATGGaCATGG	4mis	0.08	0.07	30833658	4	gRNA_12
HPRT_E6-25	GTATAATCCAAAGATGGTCAAGG	GTATAtTagAAAGATGGTCATGA	4mis	0	0	30833658	4	gRNA_12
HPRT_E6-26	GTATAATCCAAAGATGGTCAAGG	GgATAATCaAAAGATGGaCtTGG	4mis	0.07	0.04	30833658	4	gRNA_12
HPRT_E6-30	GTATAATCCAAAGATGGTCAAGG	aTATAATCCAtAGAaGGTCAAGA	4mis	0.04	0.03	30833658	4	gRNA_12
HPRT_E6-32	GTATAATCCAAAGATGGTCAAGG	GgATAATCCAAAGATGGTgcAAG	4mis	0.07	0.05	30833658	4	gRNA_12
HPRT_E6-33	GTATAATCCAAAGATGGTCAAGG	aTATAAaCCAAAGATcGTtAAGG	4mis	0.07	0.08	30833658	4	gRNA_12
HPRT_E6-03	GTATAATCCAAAGATGGTCAAGG	GTATtA-CCAAAGATGGTCtGGG	mix	0.01	0.03	30833658	4	gRNA_12
HPRT_E6-04	GTATAATCCAAAGATGGTCAAGG	GTATAATC-AAAGATGGcCcTGG	mix	0	0	30833658	4	gRNA_12
HPRT_E6-05	GTATAATCCAAAGATGGTCAAGG	GTATtAT-CAAAaATGGTCAAGG	mix	0	0	30833658	4	gRNA_12
HPRT_E6-22	GTATAATCCAAAGATGGTCAAGG	GTATAAT--AAAGATGGTCAAGG	mix	0	0	30833658	4	gRNA_12
HPRT_E6-02	GTATAATCCAAAGATGGTCAAGG	GTATAcatCcAAGATGGcCAGGG	5mis	0.01	0.01	30833658	5	gRNA_12
HPRT_E6-15	GTATAATCCAAAGATGGTCAAGG	aTATtATCCAAAGATGGagtTGG	5mis	0.07	0.11	30833658	5	gRNA_12
HPRT_E6-17	GTATAATCCAAAGATGGTCAAGG	aagTAATCCAAAGATaGTCtTGG	5mis	0.08	0.1	30833658	5	gRNA_12
HPRT_E6-28	GTATAATCCAAAGATGGTCAAGG	aTAcAATCCAAAGATatTCtAGG	5mis	0.2	0.27	30833658	5	gRNA_12
HPRT_E6-35	GTATAATCCAAAGATGGTCAAGG	tTATAgTCCAAAGgaaGTCAGGG	5mis	0.05	0.02	30833658	5	gRNA_12
HPRT_E6-37	GTATAATCCAAAGATGGTCAAGG	aTATAtaCCAAAGgTaGTCATGG	5mis	0.07	0.07	30833658	5	gRNA_12
HPRT_E6-38	GTATAATCCAAAGATGGTCAAGG	aggagATCCAAAGATGGTCAAGG	5mis	0.89	0.06	30833658	5	gRNA_12
HPRT_E6-39	GTATAATCCAAAGATGGTCAAGG	acATAgTCCAAAtATGGaCAGGG	5mis	0.12	0.11	30833658	5	gRNA_12
HPRT_E6-06	GTATAATCCAAAGATGGTCAAGG	aTATAA-CCAAAGATGtTCACAG	mix	0.44	0.59	30833658	5	gRNA_12
HPRT_E6-36	GTATAATCCAAAGATGGTCAAGG	tatTtATCCAAAGATGGTCtAGA	6mis	0.03	0.05	30833658	6	gRNA_12
HPRT_E6-34	GTATAATCCAAAGATGGTCAAGG	tctcccTCCAAAGAaGGTCACGG	7mis	0.54	0.63	30833658	7	gRNA_12
HPRT_E6-31	GTATAATCCAAAGATGGTCAAGG	GatatAatacAAGATGGaCAAGG	9mis	0	0	30833658	9	gRNA_12
