# Supplementary material for: Prediction of base editor off-targets by deep learning
Source: Nat Commun. 2023 Sep 2;14:5358. doi: 10.1038/s41467-023-41004-3 (PMC10475126; doi:10.1038/s41467-023-41004-3)
Supplement: Supplementary file 16 — Supplementary Data 14 [file 41467_2023_41004_MOESM16_ESM.xlsx]

## Sheet: Sheet1
Supplementary Data 14. The hyperparameters used for Tree-structured Parzen Estimator
Baseline model	Hyperparameter	Search space
XGBoost Regression	n_estimators	Start=100, End=200, Step=5
	max_depth	Start=10, End=20, Step=1
	max_leaves	Start=10, End=20, Step=1
	learning_rate	Start=0.005, End=0.05, Step=0.005
MLP Regression	hidden_layer_sizes	Start=100, End=400, Step=100
	activation	identity, logistic, tanh, relu
	solver	lbfgs, sgd, adam
	alpha	Start=0.005, End=0.05, Step=0.005
	learning_rate	constant, invscaling, adaptive
