# Supplementary material for: Prediction of base editor off-targets by deep learning
Source: Nat Commun. 2023 Sep 2;14:5358. doi: 10.1038/s41467-023-41004-3 (PMC10475126; doi:10.1038/s41467-023-41004-3)
Supplement: Supplementary file 19 — Source Data [file 41467_2023_41004_MOESM19_ESM.xlsx]

## Sheet: Fiure 1e
Off:on-target ratio	Off type	Position
0.970014	1del	1
0.453855	1del	1
1	1del	1
0.975713	1del	1
0.714869	1del	1
1	1del	1
0.955437	1del	1
0.941557	1del	1
0.987807	1del	1
1	1del	1
0.689669	1del	1
0.941056	1del	1
0.911218	1del	1
0.929801	1del	1
0.901734	1del	1
1	1del	1
1	1del	1
1	1del	1
1	1del	1
0.89567	1del	1
1	1del	1
0.744371	1del	1
0.989924	1del	1
0.984676	1del	1
1	1del	1
1	1del	1
1	1del	1
1	1del	1
0.95246	1del	1
1	1del	1
0.570675	1del	1
0.989736	1del	1
0.973219	1del	1
1	1del	1
0.941992	1del	1
0.702649	1del	1
1	1del	1
0.987411	1del	1
1	1del	1
1	1del	1
1	1del	1
1	1del	1
0.982832	1del	1
1	1del	1
0.915237	1del	1
0.973914	1del	1
0.927111	1del	1
1	1del	1
0.907939	1del	1
0.787419	1del	1
1	1del	1
0.915158	1del	1
1	1del	1
1	1del	1
1	1del	1
0.99469	1del	1
0.902426	1del	1
1	1del	1
0.830205	1del	1
0.928817	1del	1
0.914523	1del	1
0.96669	1del	1
0.930516	1del	1
1	1del	1
0.901794	1del	1
0.954179	1del	1
0.851084	1del	1
1	1del	1
1	1del	1
0.987692	1del	1
0.951138	1del	1
0.957938	1del	1
1	1del	1
1	1del	1
0.99648	1del	1
1	1del	1
1	1del	1
1	1del	1
1	1del	1
1	1del	1
1	1del	1
1	1del	1
1	1del	1
1	1del	1
0.962377	1del	1
0.900399	1del	1
0.904885	1del	1
0.897076	1del	1
0.983756	1del	1
1	1del	1
0.959712	1del	1
0.98854	1del	1
0.798032	1del	1
0.882714	1del	1
0.946428	1del	1
1	1del	1
0.972573	1del	1
0.905155	1del	1
0.490342	1del	1
1	1del	1
1	1del	1
1	1del	1
1	1del	1
0.929011	1del	1
0.875779	1del	1
1	1del	1
0.899302	1del	1
0.894716	1del	1
0.681168	1del	1
1	1del	1
1	1del	1
1	1del	1
0.764821	1del	1
1	1del	1
1	1del	1
1	1del	1
0.874095	1del	1
1	1del	1
0.997833	1del	1
0.967954	1del	1
0.896108	1del	1
1	1del	1
1	1del	1
0.976883	1del	1
1	1del	1
1	1del	1
0.943282	1del	1
0.965502	1del	1
1	1del	1
1	1del	1
0.932099	1del	1
0.970446	1del	1
1	1del	1
0.995604	1del	1
1	1del	1
0.998468	1del	1
1	1del	1
0.719495	1del	1
0.935595	1del	1
0.726395	1del	1
1	1del	1
0.996582	1del	1
0.970129	1del	1
1	1del	1
0.970241	1del	1
1	1del	1
1	1del	1
1	1del	1
1	1del	1
0.991384	1del	1
0.895929	1del	1
1	1del	1
1	1del	1
1	1del	1
0.963889	1del	1
0.822185	1del	1
1	1del	1
0.948431	1del	1
0.868832	1del	1
0.916523	1del	1
1	1del	1
1	1del	1
1	1del	1
1	1del	1
0.956625	1del	1
0.999086	1del	1
0.806339	1del	1
0.953183	1del	1
1	1del	1
0.972416	1del	1
1	1del	1
1	1del	1
1	1del	1
0.977231	1del	1
0.926132	1del	1
0.586589	1del	1
1	1del	1
1	1del	1
0.957627	1del	1
1	1del	1
0.817345	1del	1
0.937609	1del	1
1	1del	1
1	1del	1
0.68303	1del	1
0.888549	1del	1
1	1del	1
1	1del	1
0.994182	1del	1
0.930554	1del	1
0.973537	1del	1
1	1del	1
1	1del	1
1	1del	1
0.876713	1del	1
0.975298	1del	1
0.989977	1del	1
0.475696	1del	2
0.93104	1del	2
0.934954	1del	2
1	1del	2
0.977554	1del	2
0.855483	1del	2
1	1del	2
0.591894	1del	2
1	1del	2
1	1del	2
0.512676	1del	2
1	1del	2
1	1del	2
0.965311	1del	2
0.945818	1del	2
1	1del	2
0.629696	1del	2
0.725174	1del	2
0.997931	1del	2
0.962734	1del	2
1	1del	2
0.835784	1del	2
0.867097	1del	2
0.966922	1del	2
0.675833	1del	2
1	1del	2
1	1del	2
1	1del	2
1	1del	2
0.990393	1del	2
0.852724	1del	2
0.87956	1del	2
0.688619	1del	2
0.705581	1del	2
1	1del	2
0.925608	1del	2
0.950452	1del	2
1	1del	2
0.913288	1del	2
0.984643	1del	2
1	1del	2
0.871697	1del	2
0.877666	1del	2
0.764059	1del	2
0.968008	1del	2
0.7383	1del	2
0.996359	1del	2
0.987979	1del	2
0.965458	1del	2
1	1del	2
1	1del	2
1	1del	2
1	1del	2
0.894688	1del	2
0.504641	1del	2
0.96223	1del	2
1	1del	2
0.911963	1del	2
0.999704	1del	2
1	1del	2
0.95961	1del	2
0.84091	1del	2
1	1del	2
1	1del	2
1	1del	2
1	1del	2
1	1del	2
1	1del	2
1	1del	2
1	1del	2
0.77635	1del	2
1	1del	2
0.808734	1del	2
0.865828	1del	2
0.992204	1del	2
1	1del	2
1	1del	2
1	1del	2
0.731515	1del	2
0.83818	1del	2
1	1del	2
0.602016	1del	2
0.993408	1del	2
0.924135	1del	2
0.949978	1del	2
0.977774	1del	2
0.811916	1del	2
0.249721	1del	2
0.849582	1del	2
1	1del	2
1	1del	2
1	1del	2
1	1del	2
1	1del	2
0.921954	1del	2
0.810178	1del	2
1	1del	2
0.549225	1del	2
0.967407	1del	2
0.971262	1del	2
0.992054	1del	2
0.928888	1del	2
0.933129	1del	2
0.886856	1del	2
0.962603	1del	2
0.0200266	1del	2
1	1del	2
0.870311	1del	2
0.994011	1del	2
0.763691	1del	2
0.9738	1del	2
0.517532	1del	2
1	1del	2
1	1del	2
1	1del	2
1	1del	2
0.943765	1del	2
1	1del	2
1	1del	2
1	1del	2
0.86543	1del	2
0.693087	1del	2
1	1del	2
0.390763	1del	2
0.98728	1del	2
0.83221	1del	2
1	1del	2
0.957628	1del	2
1	1del	2
1	1del	2
0.852971	1del	2
0.143337	1del	2
1	1del	2
0.397347	1del	2
0.129215	1del	2
0.718855	1del	2
0.890906	1del	2
0.951312	1del	2
0.168042	1del	2
0.313154	1del	2
0.96833	1del	2
0.91381	1del	2
1	1del	2
1	1del	2
1	1del	2
1	1del	2
0.387934	1del	2
0.860653	1del	2
0.132946	1del	2
1	1del	2
1	1del	2
0.876219	1del	2
0.974056	1del	2
0.508109	1del	2
0.550922	1del	2
0.813114	1del	2
1	1del	2
0.873962	1del	2
0.991105	1del	2
0.996933	1del	2
1	1del	2
0.99002	1del	2
0.998059	1del	2
0.973283	1del	2
1	1del	2
0.92534	1del	2
0.202548	1del	3
0.0765503	1del	3
0.346111	1del	3
0.266104	1del	3
0.953277	1del	3
0.812056	1del	3
0.950093	1del	3
0.636931	1del	3
0.194289	1del	3
1	1del	3
0.481438	1del	3
0.107665	1del	3
0.0215076	1del	3
0.194751	1del	3
0.330707	1del	3
0.723594	1del	3
0.833568	1del	3
0.995556	1del	3
0.319697	1del	3
0.992875	1del	3
0.504728	1del	3
1	1del	3
0.852694	1del	3
0.423771	1del	3
0.851104	1del	3
0.102175	1del	3
0.309532	1del	3
0.228999	1del	3
1	1del	3
1	1del	3
0.791507	1del	3
0.811589	1del	3
0.868148	1del	3
0.864425	1del	3
0.884419	1del	3
0.851591	1del	3
0.464677	1del	3
1	1del	3
0.910629	1del	3
1	1del	3
0.230308	1del	3
0.444349	1del	3
0.0847853	1del	3
0.0111643	1del	3
0.147326	1del	3
0.76882	1del	3
0.980816	1del	3
0.0945341	1del	3
0.594435	1del	3
0.239083	1del	3
0.227482	1del	3
0.910499	1del	3
0.948093	1del	3
1	1del	3
0.274106	1del	3
0.11967	1del	3
0.860956	1del	3
0.935926	1del	3
1	1del	3
0.692552	1del	3
0.882149	1del	3
0.697954	1del	3
0.179728	1del	3
1	1del	3
1	1del	3
1	1del	3
0.929353	1del	3
1	1del	3
0.809497	1del	3
0.855227	1del	3
0.132491	1del	3
0.938776	1del	3
0.174408	1del	3
0.261249	1del	3
1	1del	3
0.337235	1del	3
0.920622	1del	3
0.964482	1del	3
0.616638	1del	3
1	1del	3
0.958653	1del	3
0.00481013	1del	3
0.52689	1del	3
0.985657	1del	3
1	1del	3
0.741717	1del	3
0.30568	1del	3
0.0995559	1del	3
0.426516	1del	3
0.866883	1del	3
0.0735449	1del	3
0.1644	1del	3
0.134549	1del	3
0.606873	1del	3
0.501491	1del	3
0.933983	1del	3
0.685429	1del	3
0.683875	1del	3
0.581415	1del	3
0.703207	1del	3
0.922349	1del	3
0.0136491	1del	3
1	1del	3
0.942307	1del	3
0.900442	1del	3
0.440163	1del	3
0.377608	1del	3
0.940151	1del	3
1	1del	3
0.970149	1del	3
0.679265	1del	3
0.920222	1del	3
0.161714	1del	3
0.947866	1del	3
0.0637754	1del	3
0.996405	1del	3
1	1del	3
0.506018	1del	3
0.100827	1del	3
1	1del	3
0.0664297	1del	3
0.945695	1del	3
0.220461	1del	3
0.97328	1del	3
1	1del	3
0.233012	1del	3
0.927406	1del	3
0.982258	1del	3
0.283494	1del	3
1	1del	3
0.972995	1del	3
1	1del	3
0.916792	1del	3
1	1del	3
1	1del	3
1	1del	3
0.92441	1del	3
0.706318	1del	3
1	1del	3
0.851396	1del	3
0.954315	1del	3
0.924418	1del	3
0.759156	1del	3
0.145479	1del	3
0.116638	1del	3
0.116534	1del	3
0.165324	1del	3
1	1del	3
0.612604	1del	3
0.974438	1del	3
1	1del	3
0.933675	1del	3
0.0833888	1del	3
0.743404	1del	3
0.621678	1del	3
0.437119	1del	3
0.966343	1del	3
0.962964	1del	3
0.872817	1del	3
0.548252	1del	3
0.0939061	1del	3
1	1del	3
0.971612	1del	3
0.835207	1del	3
0.71966	1del	3
0.755556	1del	3
0.119753	1del	3
0.862178	1del	3
0.343835	1del	3
0.147837	1del	3
0.761447	1del	3
0.974612	1del	3
1	1del	3
1	1del	3
0.21792	1del	3
0.954701	1del	3
0.446774	1del	4
1	1del	4
0.255052	1del	4
1	1del	4
0.187664	1del	4
0.0594479	1del	4
0.0863934	1del	4
0.0685428	1del	4
0.146841	1del	4
0.106045	1del	4
0.470615	1del	4
0.893873	1del	4
0.206979	1del	4
0.752221	1del	4
0.60086	1del	4
0.726073	1del	4
0.352156	1del	4
1	1del	4
0.495451	1del	4
0.477726	1del	4
0.749541	1del	4
0.147838	1del	4
0.590205	1del	4
0.816255	1del	4
0.112299	1del	4
0.221591	1del	4
0.323959	1del	4
0.981996	1del	4
0.832717	1del	4
0.968872	1del	4
0.3295	1del	4
1	1del	4
0.766949	1del	4
0.895826	1del	4
1	1del	4
0.831079	1del	4
0.878464	1del	4
0.850392	1del	4
0.0568348	1del	4
0.917403	1del	4
0.101068	1del	4
0.212241	1del	4
0.0803758	1del	4
0.702118	1del	4
0.107337	1del	4
0.379713	1del	4
0.993779	1del	4
0.791196	1del	4
0.977279	1del	4
0.0899207	1del	4
0.0849188	1del	4
0.927472	1del	4
0.474482	1del	4
1	1del	4
1	1del	4
0.267874	1del	4
1	1del	4
0.435982	1del	4
0.61154	1del	4
0.859235	1del	4
0.762021	1del	4
1	1del	4
0.478052	1del	4
0.562731	1del	4
0.303628	1del	4
0.293437	1del	4
0.205103	1del	4
0.627484	1del	4
0.792723	1del	4
0.130032	1del	4
0.959838	1del	4
0.725081	1del	4
0.29557	1del	4
0.0862246	1del	4
0.276634	1del	4
0.876621	1del	4
0.870772	1del	4
0.56219	1del	4
0.852862	1del	4
1	1del	4
0.543303	1del	4
0.948293	1del	4
0.84376	1del	4
0.410642	1del	4
1	1del	4
0.11695	1del	4
0.965049	1del	4
0.843108	1del	4
0.211447	1del	4
0.487591	1del	4
0.21036	1del	4
0.136096	1del	4
0.619807	1del	4
0.278244	1del	4
0.612944	1del	4
0.714168	1del	4
0.43167	1del	4
0.281342	1del	4
0.737967	1del	4
0.0463891	1del	4
0.92464	1del	4
0.48219	1del	4
0.872325	1del	4
0.783382	1del	4
1	1del	4
0.578195	1del	4
0.569823	1del	4
0.516549	1del	4
0.464728	1del	4
0.274879	1del	4
0.922195	1del	4
0.359117	1del	4
0.427958	1del	4
0.935537	1del	4
0.268895	1del	4
0.882727	1del	4
1	1del	4
1	1del	4
0.261395	1del	4
0.700468	1del	4
0.251261	1del	4
0.99338	1del	4
1	1del	4
0.790027	1del	4
0.125517	1del	4
0.951011	1del	4
0.844828	1del	4
0.95818	1del	4
0.469171	1del	4
0.245054	1del	4
0.872885	1del	4
1	1del	4
0.927981	1del	4
0.623122	1del	5
0.310576	1del	5
0.435479	1del	5
0.964739	1del	5
0.503164	1del	5
0.665056	1del	5
0.1693	1del	5
0.8775	1del	5
0.32525	1del	5
0.864218	1del	5
0.642232	1del	5
0.794529	1del	5
0.932846	1del	5
0.873309	1del	5
0.3686	1del	5
0.110979	1del	5
1	1del	5
0.643716	1del	5
1	1del	5
1	1del	5
0.684014	1del	5
0.817732	1del	5
0.648359	1del	5
1	1del	5
0.545164	1del	5
0.980071	1del	5
1	1del	5
0.19805	1del	5
0.884919	1del	5
0.777392	1del	5
0.832685	1del	5
0.761342	1del	5
1	1del	5
0.881934	1del	5
0.752636	1del	5
0.855811	1del	5
0.647909	1del	5
1	1del	5
0.866592	1del	5
1	1del	5
0.951454	1del	5
0.838483	1del	5
0.964894	1del	5
0.710526	1del	5
0.97893	1del	5
0.968838	1del	5
0.969234	1del	5
0.144679	1del	5
0.962061	1del	5
0.939942	1del	5
0.298761	1del	5
0.976971	1del	5
0.198863	1del	5
0.733388	1del	5
0.0884977	1del	5
0.123115	1del	5
0.69355	1del	5
0.765838	1del	5
0.597076	1del	5
0.0713082	1del	5
0.129017	1del	5
0.952758	1del	5
0.243629	1del	5
0.212006	1del	5
0.97033	1del	5
0.917486	1del	5
0.817521	1del	5
0.952036	1del	5
0.274012	1del	5
1	1del	5
1	1del	5
1	1del	5
0.805416	1del	5
0.866897	1del	5
0.899604	1del	5
0.224838	1del	5
1	1del	5
0.825185	1del	5
0.463486	1del	5
0.759373	1del	5
0.985197	1del	5
0.503729	1del	5
0.922971	1del	5
0.510565	1del	5
0.201628	1del	5
0.814381	1del	5
0.19804	1del	5
0.563293	1del	5
0.799446	1del	5
0.993086	1del	5
0.180347	1del	5
1	1del	5
0.881122	1del	5
0.835714	1del	5
0.872646	1del	5
0.915335	1del	5
0.157544	1del	5
0.427621	1del	5
0.92027	1del	5
0.841401	1del	5
1	1del	5
0.920374	1del	5
0.477732	1del	5
0.667757	1del	5
0.0544422	1del	5
0.941123	1del	5
0.846363	1del	5
0.846194	1del	5
0.592803	1del	5
0.258374	1del	5
0.558948	1del	5
0.744402	1del	5
0.99151	1del	5
0.0844951	1del	5
0.290703	1del	5
1	1del	5
0.736688	1del	5
0.703432	1del	5
0.514735	1del	5
0.916202	1del	5
0.567057	1del	5
0.0417546	1del	5
0.933159	1del	5
0.986333	1del	5
0.72712	1del	5
0.870769	1del	5
0.930812	1del	5
0.956927	1del	5
0.842411	1del	5
0.780392	1del	5
0.219222	1del	5
1	1del	6
0.911999	1del	6
0.733317	1del	6
0.487559	1del	6
1	1del	6
0.833259	1del	6
0.816043	1del	6
0.491905	1del	6
0.630664	1del	6
0.711341	1del	6
0.815078	1del	6
0.535731	1del	6
0.273124	1del	6
1	1del	6
0.921001	1del	6
0.688734	1del	6
0.914999	1del	6
0.217794	1del	6
0.637554	1del	6
1	1del	6
1	1del	6
0.858168	1del	6
0.930132	1del	6
1	1del	6
0.963455	1del	6
1	1del	6
1	1del	6
0.727358	1del	6
0.84056	1del	6
0.140074	1del	6
0.833461	1del	6
0.901861	1del	6
0.993983	1del	6
0.473826	1del	6
1	1del	6
0.9588	1del	6
0.973023	1del	6
1	1del	6
0.201981	1del	6
0.926119	1del	6
0.861776	1del	6
0.276429	1del	6
0.942104	1del	6
0.963305	1del	6
0.927277	1del	6
0.647619	1del	6
0.988686	1del	6
0.810555	1del	6
0.954177	1del	6
0.514182	1del	6
0.969883	1del	6
1	1del	6
0.411123	1del	6
1	1del	6
0.997394	1del	6
0.898985	1del	6
0.451035	1del	6
0.633634	1del	6
0.914891	1del	6
0.175527	1del	6
1	1del	6
0.549029	1del	6
1	1del	6
0.955046	1del	6
0.694981	1del	6
0.707785	1del	6
0.96372	1del	6
1	1del	6
0.332959	1del	6
0.43698	1del	6
0.964046	1del	6
0.884564	1del	6
1	1del	6
0.814873	1del	6
1	1del	6
0.297247	1del	6
0.342739	1del	6
0.509867	1del	6
0.273194	1del	6
0.885347	1del	6
0.460124	1del	6
0.232699	1del	6
0.894706	1del	6
0.863963	1del	6
1	1del	6
0.261617	1del	6
0.890839	1del	6
0.829192	1del	6
1	1del	6
0.685046	1del	6
0.883183	1del	6
0.773422	1del	6
1	1del	6
0.131355	1del	6
0.904411	1del	6
0.198865	1del	6
0.0914633	1del	6
0.703634	1del	6
0.348215	1del	6
1	1del	6
0.804935	1del	6
0.946234	1del	6
0.37779	1del	6
0.868671	1del	6
0.808404	1del	6
0.981308	1del	6
0.92196	1del	6
0.714498	1del	6
0.46743	1del	6
1	1del	6
0.59704	1del	6
0.965593	1del	6
0.985887	1del	6
1	1del	6
1	1del	6
0.867772	1del	6
1	1del	6
0.587864	1del	6
0.245429	1del	6
0.705288	1del	6
1	1del	6
1	1del	6
0.985513	1del	6
1	1del	6
0.776289	1del	6
0.93362	1del	6
0.871221	1del	6
0.80267	1del	6
0.86571	1del	6
0.919719	1del	6
0.99031	1del	6
0.931434	1del	6
0.902821	1del	6
1	1del	6
0.529552	1del	6
0.874528	1del	6
0.986621	1del	6
1	1del	6
0.993871	1del	6
0.238576	1del	7
0.638506	1del	7
0.782086	1del	7
0.883672	1del	7
0.672525	1del	7
1	1del	7
0.89892	1del	7
0.742727	1del	7
0.553522	1del	7
1	1del	7
0.392024	1del	7
1	1del	7
0.0884538	1del	7
0.688046	1del	7
0.973449	1del	7
0.597643	1del	7
0.629679	1del	7
0.831342	1del	7
0.420136	1del	7
0.0927075	1del	7
0.188217	1del	7
0.801566	1del	7
0.684797	1del	7
1	1del	7
0.674264	1del	7
0.976006	1del	7
0.96179	1del	7
0.966981	1del	7
0.791484	1del	7
1	1del	7
0.672348	1del	7
1	1del	7
0.980279	1del	7
0.71206	1del	7
0.430446	1del	7
0.904445	1del	7
0.263876	1del	7
1	1del	7
0.948831	1del	7
0.795477	1del	7
1	1del	7
1	1del	7
0.918868	1del	7
0.11976	1del	7
1	1del	7
0.881398	1del	7
0.285103	1del	7
0.899827	1del	7
0.280471	1del	7
0.721256	1del	7
0.313022	1del	7
0.129996	1del	7
0.897863	1del	7
0.58009	1del	7
0.951075	1del	7
0.129951	1del	7
0.338512	1del	7
0.165289	1del	7
0.358814	1del	7
0.447706	1del	7
0.388002	1del	7
0.373868	1del	7
0.258325	1del	7
0.49644	1del	7
0.706071	1del	7
1	1del	7
1	1del	7
0.243651	1del	7
0.163617	1del	7
0.254656	1del	7
0.768408	1del	7
0.5572	1del	7
0.997046	1del	7
0.35679	1del	7
0.770821	1del	7
0.741354	1del	7
0.771751	1del	7
0.900154	1del	7
0.101733	1del	7
1	1del	7
0.923468	1del	7
0.937133	1del	7
0.898612	1del	7
1	1del	7
0.493401	1del	7
0.318478	1del	7
0.868123	1del	7
0.540789	1del	7
0.821741	1del	7
0.706724	1del	7
0.890683	1del	7
0.146674	1del	7
0.945341	1del	7
0.250275	1del	7
0.607998	1del	7
0.135755	1del	7
1	1del	7
0.0509214	1del	7
0.0365788	1del	7
0.982492	1del	7
1	1del	7
0.662074	1del	7
0.588659	1del	7
0.250343	1del	7
1	1del	7
0.607504	1del	7
0.884572	1del	7
1	1del	7
1	1del	7
0.957941	1del	7
1	1del	7
1	1del	7
0.99058	1del	7
0.926874	1del	7
0.908595	1del	7
0.268363	1del	7
0.144726	1del	7
0.847092	1del	7
0.516363	1del	7
0.987287	1del	7
0.079411	1del	7
0.513608	1del	7
0.964577	1del	7
0.728787	1del	7
0.849404	1del	7
0.545488	1del	7
0.676577	1del	7
1	1del	7
0.321454	1del	7
0.976646	1del	7
0.760587	1del	7
0.616191	1del	7
0.862222	1del	8
0.692735	1del	8
0.155981	1del	8
1	1del	8
0.675464	1del	8
0.954242	1del	8
1	1del	8
0.925929	1del	8
0.876204	1del	8
0.860164	1del	8
0.771821	1del	8
0.710778	1del	8
0.44616	1del	8
0.577176	1del	8
0.146296	1del	8
0.481958	1del	8
1	1del	8
1	1del	8
0.995954	1del	8
0.796321	1del	8
0.778486	1del	8
1	1del	8
0.985244	1del	8
1	1del	8
1	1del	8
0.981512	1del	8
0.81872	1del	8
0.919469	1del	8
0.91483	1del	8
0.86811	1del	8
0.935287	1del	8
0.829601	1del	8
0.999697	1del	8
0.833274	1del	8
0.960967	1del	8
0.792661	1del	8
0.444448	1del	8
1	1del	8
1	1del	8
0.537569	1del	8
0.918736	1del	8
1	1del	8
1	1del	8
1	1del	8
1	1del	8
1	1del	8
1	1del	8
0.941904	1del	8
1	1del	8
0.602213	1del	8
0.570679	1del	8
0.472932	1del	8
1	1del	8
0.92675	1del	8
0.244987	1del	8
0.918747	1del	8
0.716439	1del	8
0.755179	1del	8
1	1del	8
1	1del	8
0.842702	1del	8
0.561862	1del	8
0.630219	1del	8
0.843173	1del	8
0.61425	1del	8
0.644103	1del	8
0.820846	1del	8
0.994519	1del	8
1	1del	8
1	1del	8
0.408317	1del	8
1	1del	8
0.820744	1del	8
0.558431	1del	8
0.944538	1del	8
1	1del	8
1	1del	8
0.531835	1del	8
0.40945	1del	8
0.880338	1del	8
0.986467	1del	8
0.605596	1del	8
0.816765	1del	8
1	1del	8
0.980719	1del	8
0.335346	1del	8
0.888889	1del	8
0.903277	1del	8
0.364709	1del	8
0.923283	1del	8
0.714057	1del	8
0.604572	1del	8
0.612245	1del	8
0.87198	1del	8
0.30484	1del	8
0.308252	1del	8
0.888861	1del	8
0.727898	1del	8
0.906682	1del	8
0.861383	1del	8
0.636802	1del	8
0.82997	1del	8
1	1del	8
1	1del	8
0.13242	1del	8
0.435611	1del	8
1	1del	8
0.90673	1del	8
0.0551076	1del	8
1	1del	8
0.827304	1del	8
1	1del	8
0.938877	1del	8
0.887658	1del	8
1	1del	8
0.729818	1del	8
0.0656445	1del	8
0.850055	1del	8
0.871706	1del	8
0.869678	1del	8
1	1del	8
1	1del	8
1	1del	8
0.721372	1del	8
1	1del	8
0.988105	1del	8
0.812947	1del	8
1	1del	8
0.869502	1del	8
1	1del	8
0.894899	1del	8
1	1del	8
1	1del	8
0.672076	1del	8
0.527224	1del	8
1	1del	8
0.850149	1del	8
0.932572	1del	8
1	1del	8
0.828278	1del	8
1	1del	8
0.903726	1del	8
1	1del	8
1	1del	8
1	1del	8
0.686192	1del	8
1	1del	8
0.920047	1del	8
0.44749	1del	8
1	1del	9
0.931739	1del	9
0.540235	1del	9
0.448586	1del	9
0.964472	1del	9
0.871044	1del	9
1	1del	9
0.902256	1del	9
0.926462	1del	9
0.90986	1del	9
0.971254	1del	9
1	1del	9
0.839457	1del	9
0.698194	1del	9
0.546151	1del	9
1	1del	9
0.680163	1del	9
0.955186	1del	9
0.706468	1del	9
1	1del	9
0.958656	1del	9
0.823942	1del	9
0.500774	1del	9
0.63134	1del	9
1	1del	9
0.930301	1del	9
0.57825	1del	9
0.994717	1del	9
1	1del	9
0.934942	1del	9
1	1del	9
0.991738	1del	9
1	1del	9
0.942222	1del	9
0.544786	1del	9
0.983267	1del	9
1	1del	9
1	1del	9
1	1del	9
0.509129	1del	9
0.787372	1del	9
1	1del	9
0.927896	1del	9
1	1del	9
0.935422	1del	9
0.991293	1del	9
0.950112	1del	9
0.205785	1del	9
0.0521182	1del	9
0.924547	1del	9
1	1del	9
0.988538	1del	9
0.64477	1del	9
0.286209	1del	9
0.44413	1del	9
0.209158	1del	9
1	1del	9
0.592262	1del	9
0.976133	1del	9
0.934243	1del	9
1	1del	9
0.950429	1del	9
0.918126	1del	9
0.0687857	1del	9
0.45	1del	9
0.667616	1del	9
1	1del	9
0.869159	1del	9
1	1del	9
0.960801	1del	9
1	1del	9
0.877918	1del	9
0.9683	1del	9
0.838875	1del	9
0.95361	1del	9
0.622307	1del	9
0.941652	1del	9
1	1del	9
0.875097	1del	9
0.817509	1del	9
0.879975	1del	9
0.878942	1del	9
0.967234	1del	9
0.968976	1del	9
0.242773	1del	9
0.870058	1del	9
0.963307	1del	9
0.909322	1del	9
0.946847	1del	9
1	1del	9
0.856048	1del	9
1	1del	9
1	1del	9
0.720874	1del	9
0.756128	1del	9
0.910954	1del	9
0.983683	1del	9
0.973822	1del	9
0.70568	1del	9
1	1del	9
0.858463	1del	9
0.976395	1del	9
0.842938	1del	9
0.909879	1del	9
0.780171	1del	9
0.721963	1del	9
1	1del	9
0.826546	1del	9
0.609342	1del	9
0.489552	1del	9
0.899766	1del	9
0.712431	1del	9
0.572233	1del	9
1	1del	9
0.818704	1del	9
0.295338	1del	9
0.874912	1del	9
1	1del	9
1	1del	9
0.8102	1del	9
1	1del	9
0.889425	1del	9
1	1del	9
1	1del	9
1	1del	9
1	1del	9
0.867955	1del	9
0.995992	1del	9
0.533288	1del	9
1	1del	9
1	1del	9
1	1del	9
1	1del	9
0.944198	1del	9
0.952965	1del	9
0.693779	1del	9
0.111049	1del	9
0.887038	1del	9
0.934353	1del	9
1	1del	9
0.448445	1del	9
1	1del	9
0.924359	1del	9
1	1del	9
0.561	1del	9
0.871645	1del	9
0.649821	1del	9
0.547826	1del	9
0.92815	1del	9
1	1del	9
0.706538	1del	9
0.928466	1del	9
1	1del	9
1	1del	9
0.953924	1del	9
0.998434	1del	9
1	1del	9
0.603874	1del	9
0.956612	1del	9
0.952784	1del	9
0.66464	1del	10
0.444582	1del	10
0.554157	1del	10
0.780136	1del	10
0.981514	1del	10
0.919102	1del	10
0.498775	1del	10
0.900141	1del	10
0.859445	1del	10
0.844008	1del	10
0.59418	1del	10
0.779549	1del	10
0.929225	1del	10
0.946639	1del	10
0.840132	1del	10
0.514539	1del	10
0.154907	1del	10
0.878175	1del	10
0.100779	1del	10
0.666082	1del	10
0.770578	1del	10
0.608015	1del	10
0.882654	1del	10
1	1del	10
0.302875	1del	10
0.807683	1del	10
0.598903	1del	10
0.707462	1del	10
0.857313	1del	10
0.87576	1del	10
0.473885	1del	10
0.98454	1del	10
0.991981	1del	10
0.98058	1del	10
0.155556	1del	10
0.692078	1del	10
0.996894	1del	10
0.144751	1del	10
0.91905	1del	10
0.935724	1del	10
0.597301	1del	10
0.853373	1del	10
1	1del	10
0.714834	1del	10
1	1del	10
0.0768677	1del	10
0.628259	1del	10
1	1del	10
0.796638	1del	10
1	1del	10
0.64438	1del	10
0.710945	1del	10
0.964629	1del	10
0.995349	1del	10
0.78258	1del	10
0.982695	1del	10
0.326841	1del	10
1	1del	10
0.939408	1del	10
0.164228	1del	10
0.880353	1del	10
0.81061	1del	10
0.164073	1del	10
0.318658	1del	10
0.985126	1del	10
0.909133	1del	10
0.356068	1del	10
1	1del	10
0.399313	1del	10
0.0635801	1del	10
0.900286	1del	10
0.116736	1del	10
0.287299	1del	10
0.806604	1del	10
1	1del	10
0.866806	1del	10
0.402696	1del	10
0.474822	1del	10
0.87929	1del	10
0.623054	1del	10
0.831617	1del	10
0.112572	1del	10
0.551806	1del	10
1	1del	10
1	1del	10
0.494309	1del	10
0.400974	1del	10
0.315802	1del	10
0.906406	1del	10
0.688925	1del	10
1	1del	10
0.921847	1del	10
0.354882	1del	10
0.351722	1del	10
0.94608	1del	10
0.784855	1del	10
0.539351	1del	10
0.930944	1del	10
0.699516	1del	10
1	1del	10
0.814025	1del	10
0.883362	1del	10
0.889747	1del	10
1	1del	10
0.904933	1del	10
0.781386	1del	10
0.263637	1del	10
0.602476	1del	10
0.621514	1del	10
1	1del	10
0.296952	1del	10
0.729537	1del	10
0.69965	1del	10
1	1del	10
0.715016	1del	10
0.659019	1del	10
0.993087	1del	10
0.733861	1del	10
0.73731	1del	10
0.110433	1del	10
0.627883	1del	10
0.580707	1del	10
0.948693	1del	10
1	1del	10
1	1del	10
0.00436644	1del	10
1	1del	10
0.989938	1del	10
0.91437	1del	10
1	1del	10
1	1del	10
0.940374	1del	10
0.575785	1del	10
1	1del	10
0.568082	1del	10
0.14876	1del	10
0.906237	1del	10
0.91123	1del	10
1	1del	10
1	1del	10
1	1del	10
0.878314	1del	10
0.891724	1del	10
1	1del	10
0.986725	1del	10
0.983417	1del	10
0.577231	1del	10
0.0904036	1del	10
0.87303	1del	10
0.783031	1del	10
0.822673	1del	10
0.870311	1del	10
0.669555	1del	10
0.749168	1del	10
1	1del	10
0.133582	1del	10
0.78558	1del	10
0.890745	1del	10
0.861505	1del	10
0.90635	1del	10
0.804465	1del	10
0.860937	1del	10
1	1del	10
0.460987	1del	10
0.941453	1del	10
1	1del	10
0.590508	1del	10
0.931408	1del	10
0.297958	1del	10
0.0329165	1del	11
0.275133	1del	11
0.744338	1del	11
0.454109	1del	11
1	1del	11
0.169211	1del	11
1	1del	11
0.135944	1del	11
0.499159	1del	11
0.111785	1del	11
0.971826	1del	11
0.111662	1del	11
0.277396	1del	11
0.0571121	1del	11
0.931055	1del	11
0.0457076	1del	11
0.149741	1del	11
0.0900782	1del	11
0.889898	1del	11
0.602103	1del	11
0.105204	1del	11
0.201658	1del	11
0.376575	1del	11
0.0872763	1del	11
0.0349682	1del	11
0.369571	1del	11
0.928044	1del	11
0.848371	1del	11
0.901972	1del	11
0.781527	1del	11
0.797979	1del	11
1	1del	11
0.921804	1del	11
0.658162	1del	11
0.0598719	1del	11
0.49725	1del	11
0.122407	1del	11
0.116172	1del	11
0.171259	1del	11
0.757439	1del	11
0.810186	1del	11
0.482577	1del	11
0.542366	1del	11
0.0249301	1del	11
0.52527	1del	11
0.361597	1del	11
0.572053	1del	11
0.160933	1del	11
0.253988	1del	11
0.243934	1del	11
1	1del	11
0.377632	1del	11
1	1del	11
0.92574	1del	11
0.846054	1del	11
0.329758	1del	11
0.121014	1del	11
0.227153	1del	11
0.642378	1del	11
0.284535	1del	11
0.557295	1del	11
0.216981	1del	11
1	1del	11
0.326021	1del	11
0.490531	1del	11
0.0679648	1del	11
0.946108	1del	11
0.0413016	1del	11
0.636312	1del	11
0.148311	1del	11
0.344859	1del	11
0.924842	1del	11
0.900218	1del	11
0.114727	1del	11
0.164604	1del	11
0.0367524	1del	11
0.0572919	1del	11
0.142057	1del	11
0.797678	1del	11
0.354896	1del	11
0.183734	1del	11
0.53926	1del	11
0.096268	1del	11
0.944372	1del	11
0.08001	1del	11
0.947008	1del	11
0.356195	1del	11
0.523077	1del	11
1	1del	11
0.288688	1del	11
0.122117	1del	11
0.268328	1del	11
0.890873	1del	11
0.344929	1del	11
0.440832	1del	11
0.199089	1del	11
0.113175	1del	11
0.485092	1del	11
0.272054	1del	11
0.521525	1del	11
0.0828382	1del	11
0.14815	1del	11
0.156366	1del	11
0.19213	1del	11
0.789845	1del	11
0.716516	1del	11
0.157269	1del	11
0.400809	1del	11
0.494965	1del	11
0.758334	1del	11
0.634145	1del	11
0.292531	1del	11
0.270561	1del	11
0.155512	1del	11
0.91455	1del	11
0.305788	1del	11
0.0409242	1del	11
0.438107	1del	11
0.496874	1del	11
0.786727	1del	11
0.599852	1del	11
0.897414	1del	11
0.196448	1del	11
0.578831	1del	11
0.470822	1del	11
0.0936233	1del	11
0.165879	1del	11
0.803801	1del	11
0.0693842	1del	11
0.224996	1del	11
0.969016	1del	11
0.62205	1del	11
0.329129	1del	11
0.885436	1del	11
0.139363	1del	11
0.219618	1del	11
0.773773	1del	11
0.830659	1del	11
0.339793	1del	11
0.0968793	1del	11
0.189288	1del	11
0.24894	1del	11
0.454157	1del	11
0.0659121	1del	11
0.790772	1del	11
0.268631	1del	11
0.174283	1del	11
0.112036	1del	11
0.674805	1del	11
0.609581	1del	11
1	1del	11
0.799325	1del	11
0.0488182	1del	11
0.390712	1del	11
0.0761488	1del	11
0.342195	1del	11
0.104747	1del	11
0.0685702	1del	12
0.0383603	1del	12
0.13178	1del	12
0.558432	1del	12
0.04783	1del	12
0.0453517	1del	12
0.0552608	1del	12
0.224971	1del	12
0.0718602	1del	12
0.143212	1del	12
0.1616	1del	12
0.0836307	1del	12
0.440515	1del	12
0.279585	1del	12
0.345002	1del	12
0.0504947	1del	12
0.0948207	1del	12
0.0766588	1del	12
0.4313	1del	12
0.6246	1del	12
0.0580308	1del	12
0.414514	1del	12
0.037565	1del	12
0.039391	1del	12
0.0174745	1del	12
0.384747	1del	12
0.145091	1del	12
0.193822	1del	12
0.038254	1del	12
0.24337	1del	12
0.112987	1del	12
0.153027	1del	12
1	1del	12
0.23342	1del	12
0.0884107	1del	12
0.296239	1del	12
0.0289913	1del	12
0.0371802	1del	12
0.909004	1del	12
0.374329	1del	12
0.103072	1del	12
0.0270937	1del	12
0.293722	1del	12
0.0892967	1del	12
0.0426219	1del	12
0.165894	1del	12
0.0995254	1del	12
0.649201	1del	12
0.823171	1del	12
0.278078	1del	12
0.242751	1del	12
0.145966	1del	12
0.061258	1del	12
0.570192	1del	12
0.140416	1del	12
0.0958303	1del	12
0.439554	1del	12
0.779191	1del	12
0.187977	1del	12
0.0711083	1del	12
0.111965	1del	12
0.188368	1del	12
0.0320275	1del	12
0.0265468	1del	12
0.079271	1del	12
0.0252033	1del	12
1	1del	12
0.583131	1del	12
0.0187013	1del	12
0.334158	1del	12
0.225422	1del	12
0.0108363	1del	12
0.170581	1del	12
0.0391513	1del	12
0.0483749	1del	12
0.0376718	1del	12
0.0580992	1del	12
0.0511463	1del	12
0.138647	1del	12
0.153128	1del	12
0.331401	1del	12
0.335726	1del	12
0.81443	1del	12
0.37614	1del	12
0.0606281	1del	12
0.350112	1del	12
0.0340251	1del	12
0.182917	1del	12
0.0519831	1del	12
1	1del	12
0.0895116	1del	12
0.070285	1del	12
0.016153	1del	12
0.0585004	1del	12
0.0711833	1del	12
0.0415582	1del	12
0.876546	1del	12
0.115029	1del	12
0.399478	1del	12
0.186283	1del	12
0.0375984	1del	12
0.104336	1del	12
0.147068	1del	12
0.0226075	1del	12
0.0737678	1del	12
0.0466467	1del	12
0.1011	1del	12
0.133491	1del	12
0.0782588	1del	12
0.308725	1del	12
0.0698361	1del	12
0.387866	1del	12
0.0985233	1del	12
0.0310115	1del	12
0.478794	1del	12
0.832633	1del	12
0.0419519	1del	12
0.265612	1del	12
0.141768	1del	12
0.149374	1del	12
0.0747816	1del	12
0.243423	1del	12
0.114874	1del	12
0.471844	1del	12
0.0074875	1del	12
0.0281901	1del	12
0.157713	1del	12
0.0396221	1del	12
0.147669	1del	12
0.337659	1del	12
0.988642	1del	12
0.0296301	1del	12
0.0679936	1del	12
0.113052	1del	12
0.100265	1del	12
0.262851	1del	12
0.0811412	1del	12
0.0192861	1del	12
0.738515	1del	12
0.476288	1del	12
0.0577442	1del	12
0.192395	1del	12
0.594688	1del	12
0.121064	1del	12
0.101607	1del	12
0.158894	1del	12
0.128629	1del	12
0.0623703	1del	12
0.131365	1del	12
0.0876048	1del	12
0.0428411	1del	12
0.210483	1del	12
0.0340057	1del	12
0.626967	1del	12
0.354199	1del	12
0.0666063	1del	12
0.0045988	1del	12
0.154252	1del	12
0.0564312	1del	12
0.34807	1del	12
0.373176	1del	12
0.0675277	1del	12
0.603481	1del	12
0.513381	1del	12
0.472728	1del	12
0.179335	1del	12
0.247137	1del	12
0.367161	1del	12
0.0396191	1del	12
0.742023	1del	12
0.139804	1del	12
0.0716801	1del	12
0.0488917	1del	13
0.112159	1del	13
0.122115	1del	13
0.129582	1del	13
0.0362814	1del	13
0.710767	1del	13
0.110929	1del	13
0.0490545	1del	13
0.0470352	1del	13
0.0328955	1del	13
0.0697019	1del	13
0.0973171	1del	13
0.148612	1del	13
0.0210764	1del	13
0.0384538	1del	13
0.0639709	1del	13
0.0858452	1del	13
0.0435479	1del	13
0.0471923	1del	13
0.0399859	1del	13
0.0678355	1del	13
0.0284829	1del	13
0.145605	1del	13
0.0652726	1del	13
0.042439	1del	13
0.0421576	1del	13
0.0240038	1del	13
0.0525058	1del	13
0.101343	1del	13
0.0526146	1del	13
1	1del	13
0.0419764	1del	13
0.0576063	1del	13
0.175818	1del	13
0.302142	1del	13
0.0905089	1del	13
0.071284	1del	13
0.034585	1del	13
0.0384231	1del	13
0.262265	1del	13
0.0884378	1del	13
0.0812274	1del	13
0.0248781	1del	13
0.210094	1del	13
0.10957	1del	13
0.437334	1del	13
0.0429459	1del	13
0.0486364	1del	13
0.104027	1del	13
0.0306585	1del	13
0.0191881	1del	13
0.258513	1del	13
0.0670797	1del	13
0.0328394	1del	13
0.0880315	1del	13
0.0589919	1del	13
0.0657914	1del	13
0.0340438	1del	13
0.0356501	1del	13
0.278118	1del	13
0.36372	1del	13
0.870337	1del	13
0.0443046	1del	13
0.0157722	1del	13
0.0385494	1del	13
0.0381322	1del	13
0.0337906	1del	13
0.138434	1del	13
0.424083	1del	13
0.0559987	1del	13
0.0403061	1del	13
0.0459181	1del	13
0.13619	1del	13
0.0413962	1del	13
0.0370946	1del	13
0.180557	1del	13
0.0659007	1del	13
0.10195	1del	13
0.0954504	1del	13
0.0229233	1del	13
0.134178	1del	13
0.0590234	1del	13
0.253764	1del	13
0.0372259	1del	13
0.0407545	1del	13
0.0422635	1del	13
0.150554	1del	13
0.135864	1del	13
0.410534	1del	13
0.281771	1del	13
0.0350231	1del	13
0.108777	1del	13
0.0291802	1del	13
0.40961	1del	13
0.0312878	1del	13
0.124615	1del	13
0.0440902	1del	13
0.0944502	1del	13
0.0827616	1del	13
0.0378451	1del	13
0.0371193	1del	13
0.0310144	1del	13
0.0308262	1del	13
0.0155864	1del	13
0.107567	1del	13
0.492876	1del	13
0.0807319	1del	13
0.156477	1del	13
0.0630349	1del	13
0.0469114	1del	13
0.0236151	1del	13
0.0744907	1del	13
0.0166928	1del	13
0.0908807	1del	13
0.25075	1del	13
0.0432708	1del	13
0.0562631	1del	13
0.235184	1del	13
[truncated: 39,029 more rows]

## Sheet: Figure 1f
Off:on-target ratio	Off type	Position
0.903258	1del	1
0.978481	1del	1
1	1del	1
0.988545	1del	1
1	1del	1
1	1del	1
1	1del	1
0.962873	1del	1
0.96388	1del	1
0.995965	1del	1
0.889959	1del	1
0.987836	1del	1
0.989678	1del	1
0.713223	1del	1
1	1del	1
1	1del	1
1	1del	1
0.987661	1del	1
1	1del	1
0.982664	1del	1
0.926935	1del	1
0.663484	1del	1
0.98668	1del	1
0.989647	1del	1
1	1del	1
0.960637	1del	1
0.997341	1del	1
0.99077	1del	1
0.993858	1del	1
0.960595	1del	1
1	1del	1
1	1del	1
0.998926	1del	1
0.993053	1del	1
0.995249	1del	1
0.992044	1del	1
1	1del	1
0.977806	1del	1
1	1del	1
0.990409	1del	1
1	1del	1
0.985707	1del	1
0.994024	1del	1
0.978693	1del	1
0.985014	1del	1
1	1del	1
1	1del	1
0.98345	1del	1
1	1del	1
0.745237	1del	1
0.989729	1del	1
0.96788	1del	1
0.997326	1del	1
1	1del	1
0.875417	1del	1
1	1del	1
1	1del	1
0.984402	1del	1
1	1del	1
0.99576	1del	1
1	1del	1
0.990168	1del	1
0.967527	1del	1
0.998426	1del	1
0.988597	1del	1
0.995585	1del	1
0.926341	1del	1
1	1del	1
0.987402	1del	1
0.991491	1del	1
1	1del	1
0.990187	1del	1
0.99384	1del	1
0.970025	1del	1
1	1del	1
0.984884	1del	1
0.994653	1del	1
1	1del	1
1	1del	1
0.99935	1del	1
1	1del	1
0.971484	1del	1
1	1del	1
0.91791	1del	1
1	1del	1
1	1del	1
0.993033	1del	1
1	1del	1
1	1del	1
0.976429	1del	1
1	1del	1
0.991383	1del	1
1	1del	1
0.990109	1del	1
0.977529	1del	1
1	1del	1
0.997152	1del	1
0.996906	1del	1
0.971107	1del	1
0.989795	1del	1
1	1del	1
0.99741	1del	1
1	1del	1
0.855425	1del	1
0.997548	1del	1
0.916466	1del	1
0.980281	1del	1
0.983926	1del	1
1	1del	1
0.991839	1del	1
1	1del	1
1	1del	1
0.995821	1del	1
0.968322	1del	1
0.996577	1del	1
0.99695	1del	1
0.994351	1del	1
0.995796	1del	1
1	1del	1
1	1del	1
0.925008	1del	1
0.970385	1del	1
0.993875	1del	1
0.993267	1del	1
0.999565	1del	1
0.996687	1del	1
1	1del	1
1	1del	1
0.99471	1del	1
0.996204	1del	1
0.99337	1del	1
0.997879	1del	1
0.995416	1del	1
1	1del	1
0.966981	1del	1
0.940706	1del	1
0.992182	1del	1
0.928777	1del	1
0.953416	1del	1
0.993243	1del	1
0.998999	1del	1
0.994897	1del	1
1	1del	1
0.956983	1del	1
1	1del	1
0.994091	1del	1
0.977392	1del	1
0.97667	1del	1
1	1del	1
0.987919	1del	1
0.970102	1del	1
1	1del	1
0.991165	1del	1
0.99016	1del	1
1	1del	1
0.789358	1del	1
1	1del	1
1	1del	1
1	1del	1
0.987547	1del	1
0.997281	1del	1
1	1del	1
1	1del	1
1	1del	1
1	1del	1
1	1del	1
0.977263	1del	1
1	1del	1
0.957091	1del	1
0.967347	1del	1
1	1del	1
0.996968	1del	1
1	1del	1
0.968827	1del	1
0.918327	1del	1
0.99817	1del	1
0.932995	1del	1
1	1del	1
0.993389	1del	1
1	1del	1
1	1del	1
0.990676	1del	1
0.863708	1del	1
1	1del	1
0.728563	1del	1
1	1del	1
0.963955	1del	1
1	1del	1
1	1del	1
1	1del	1
1	1del	1
0.993008	1del	1
0.998897	1del	1
0.994466	1del	1
0.976448	1del	1
0.919283	1del	1
0.997614	1del	1
1	1del	1
0.990624	1del	1
0.998358	1del	1
1	1del	1
0.995345	1del	1
0.983655	1del	1
0.996749	1del	1
1	1del	1
0.993514	1del	1
0.994923	1del	1
0.976108	1del	1
1	1del	1
1	1del	1
1	1del	1
1	1del	1
0.965178	1del	1
0.990264	1del	1
1	1del	1
0.997389	1del	1
1	1del	1
1	1del	1
1	1del	1
0.969065	1del	1
0.989592	1del	1
1	1del	1
0.990526	1del	1
0.834697	1del	1
0.988447	1del	1
1	1del	1
0.994645	1del	1
1	1del	1
0.998319	1del	1
0.990506	1del	1
0.973091	1del	1
1	1del	1
1	1del	1
0.988315	1del	1
1	1del	1
0.993134	1del	1
1	1del	1
0.994161	1del	1
1	1del	1
0.868878	1del	1
0.992883	1del	1
0.930165	1del	2
1	1del	2
1	1del	2
0.978924	1del	2
0.983389	1del	2
0.976593	1del	2
0.680732	1del	2
0.369081	1del	2
0.983826	1del	2
0.986841	1del	2
0.286065	1del	2
0.989598	1del	2
0.974807	1del	2
0.996614	1del	2
0.99435	1del	2
0.981281	1del	2
1	1del	2
0.995179	1del	2
0.953102	1del	2
1	1del	2
0.993177	1del	2
0.989175	1del	2
1	1del	2
0.988873	1del	2
1	1del	2
0.995976	1del	2
0.992697	1del	2
0.994141	1del	2
0.970382	1del	2
0.996185	1del	2
1	1del	2
0.95128	1del	2
0.978541	1del	2
0.960562	1del	2
0.965336	1del	2
1	1del	2
0.987279	1del	2
0.997034	1del	2
0.506422	1del	2
0.786372	1del	2
0.989351	1del	2
1	1del	2
1	1del	2
0.99855	1del	2
1	1del	2
1	1del	2
1	1del	2
0.992452	1del	2
0.986063	1del	2
0.90849	1del	2
1	1del	2
0.999653	1del	2
1	1del	2
0.98744	1del	2
0.998698	1del	2
0.976018	1del	2
0.994945	1del	2
0.992632	1del	2
0.993362	1del	2
1	1del	2
0.987081	1del	2
0.761662	1del	2
0.990343	1del	2
0.974064	1del	2
1	1del	2
1	1del	2
1	1del	2
1	1del	2
0.97955	1del	2
1	1del	2
0.994111	1del	2
1	1del	2
1	1del	2
0.718014	1del	2
0.992454	1del	2
0.993815	1del	2
0.936122	1del	2
1	1del	2
0.985855	1del	2
0.962065	1del	2
1	1del	2
1	1del	2
1	1del	2
1	1del	2
1	1del	2
1	1del	2
0.696219	1del	2
0.954668	1del	2
1	1del	2
0.975113	1del	2
0.908922	1del	2
0.808635	1del	2
0.802131	1del	2
1	1del	2
0.989913	1del	2
0.872688	1del	2
0.989358	1del	2
0.973393	1del	2
0.996188	1del	2
0.931102	1del	2
1	1del	2
1	1del	2
0.987109	1del	2
0.469482	1del	2
0.978875	1del	2
0.993495	1del	2
1	1del	2
0.977633	1del	2
1	1del	2
0.999653	1del	2
0.986527	1del	2
0.993737	1del	2
0.99847	1del	2
1	1del	2
0.879756	1del	2
0.984379	1del	2
0.968665	1del	2
0.991025	1del	2
0.999238	1del	2
1	1del	2
0.966824	1del	2
0.674791	1del	2
0.984852	1del	2
0.990006	1del	2
0.772027	1del	2
0.992331	1del	2
0.980591	1del	2
0.979896	1del	2
0.771353	1del	2
1	1del	2
1	1del	2
0.98925	1del	2
0.993413	1del	2
0.958685	1del	2
0.995896	1del	2
0.992703	1del	2
0.154799	1del	2
1	1del	2
0.864199	1del	2
0.996015	1del	2
0.472143	1del	2
1	1del	2
0.951335	1del	2
0.991688	1del	2
1	1del	2
0.992584	1del	2
0.933008	1del	2
1	1del	2
0.992473	1del	2
0.980513	1del	2
0.980394	1del	2
0.930756	1del	2
1	1del	2
0.99657	1del	2
1	1del	2
1	1del	2
1	1del	2
1	1del	2
0.807767	1del	2
0.986856	1del	2
1	1del	2
0.982508	1del	2
1	1del	2
1	1del	2
0.837444	1del	2
0.519673	1del	2
0.988495	1del	2
0.998168	1del	2
0.836204	1del	2
0.967742	1del	2
0.936028	1del	2
0.561631	1del	2
0.981935	1del	2
1	1del	2
0.987719	1del	2
1	1del	2
1	1del	2
0.959067	1del	2
0.945073	1del	2
0.991656	1del	2
0.91937	1del	3
0.990574	1del	3
0.977574	1del	3
0.980791	1del	3
1	1del	3
0.838121	1del	3
1	1del	3
0.364957	1del	3
0.960259	1del	3
0.945136	1del	3
0.174938	1del	3
0.315987	1del	3
1	1del	3
0.870143	1del	3
0.977506	1del	3
0.471809	1del	3
0.892858	1del	3
1	1del	3
0.701561	1del	3
0.591188	1del	3
0.355707	1del	3
0.664342	1del	3
0.975115	1del	3
0.811265	1del	3
0.603271	1del	3
0.75089	1del	3
0.213073	1del	3
0.981402	1del	3
0.6634	1del	3
0.92671	1del	3
0.751634	1del	3
0.747884	1del	3
0.100317	1del	3
0.976519	1del	3
1	1del	3
1	1del	3
0.750857	1del	3
0.986022	1del	3
0.394017	1del	3
0.347344	1del	3
0.982502	1del	3
0.895236	1del	3
0.947567	1del	3
0.896645	1del	3
0.971854	1del	3
0.991045	1del	3
0.912303	1del	3
1	1del	3
1	1del	3
0.895654	1del	3
1	1del	3
0.989007	1del	3
0.964583	1del	3
0.978456	1del	3
0.993455	1del	3
0.989178	1del	3
0.711189	1del	3
0.79832	1del	3
0.0602752	1del	3
0.0882972	1del	3
0.604007	1del	3
0.863893	1del	3
0.795986	1del	3
0.987727	1del	3
0.593547	1del	3
0.647102	1del	3
0.992935	1del	3
0.977082	1del	3
0.978591	1del	3
0.983399	1del	3
1	1del	3
0.995943	1del	3
0.472938	1del	3
1	1del	3
0.505617	1del	3
0.655736	1del	3
0.986674	1del	3
0.877983	1del	3
1	1del	3
0.0923007	1del	3
0.991041	1del	3
0.984022	1del	3
0.993257	1del	3
1	1del	3
1	1del	3
0.406588	1del	3
1	1del	3
0.992851	1del	3
0.204997	1del	3
0.73886	1del	3
0.956221	1del	3
0.96978	1del	3
0.995749	1del	3
0.942927	1del	3
0.969263	1del	3
0.809206	1del	3
0.97158	1del	3
0.143016	1del	3
0.372019	1del	3
0.454975	1del	3
0.250428	1del	3
0.54209	1del	3
0.994908	1del	3
0.942321	1del	3
0.0881679	1del	3
0.989033	1del	3
0.483976	1del	3
0.979275	1del	3
0.994987	1del	3
0.648339	1del	3
1	1del	3
0.978785	1del	3
0.999324	1del	3
0.942003	1del	3
0.338792	1del	3
0.755484	1del	3
0.924413	1del	3
0.922306	1del	3
0.464924	1del	3
1	1del	3
0.324515	1del	3
0.396057	1del	3
0.986262	1del	3
0.814639	1del	3
0.384173	1del	3
0.128532	1del	3
1	1del	3
0.978803	1del	3
0.843649	1del	3
0.994499	1del	3
0.807149	1del	3
0.995848	1del	3
0.934979	1del	3
0.765002	1del	3
1	1del	3
0.99618	1del	3
0.998037	1del	3
0.984135	1del	3
0.287496	1del	3
0.972372	1del	3
0.659142	1del	3
0.99225	1del	3
0.821864	1del	3
0.702694	1del	3
0.771355	1del	3
0.986631	1del	3
0.21237	1del	3
0.135429	1del	3
0.735674	1del	3
0.0501896	1del	3
0.971287	1del	3
1	1del	3
0.967393	1del	3
0.981501	1del	3
1	1del	3
0.905796	1del	3
0.429591	1del	3
0.843339	1del	3
0.646829	1del	3
0.740063	1del	3
0.958458	1del	3
0.417664	1del	3
0.502805	1del	3
0.937571	1del	3
0.997374	1del	3
0.994405	1del	3
0.98301	1del	3
0.982456	1del	3
0.980477	1del	3
0.591195	1del	3
0.781857	1del	3
1	1del	3
1	1del	3
0.999442	1del	3
1	1del	3
0.998584	1del	3
0.955406	1del	3
0.795195	1del	3
0.22938	1del	4
0.728292	1del	4
0.214482	1del	4
0.546831	1del	4
0.446719	1del	4
0.877273	1del	4
0.172966	1del	4
0.0327431	1del	4
0.0477195	1del	4
0.916948	1del	4
0.681673	1del	4
0.235767	1del	4
0.115361	1del	4
0.0839081	1del	4
0.634837	1del	4
0.931579	1del	4
0.454874	1del	4
0.738746	1del	4
0.773759	1del	4
0.969186	1del	4
0.401718	1del	4
0.829549	1del	4
0.93021	1del	4
0.803462	1del	4
0.947573	1del	4
0.924141	1del	4
0.465187	1del	4
0.953483	1del	4
0.596306	1del	4
0.79535	1del	4
0.726995	1del	4
0.0484197	1del	4
0.960274	1del	4
0.718532	1del	4
0.281885	1del	4
0.523629	1del	4
0.0238624	1del	4
0.464593	1del	4
0.979241	1del	4
0.874757	1del	4
0.999004	1del	4
0.918507	1del	4
0.979091	1del	4
0.97722	1del	4
1	1del	4
0.604274	1del	4
1	1del	4
0.973976	1del	4
1	1del	4
0.905725	1del	4
1	1del	4
0.888281	1del	4
0.161012	1del	4
0.39461	1del	4
0.222884	1del	4
0.487836	1del	4
0.646974	1del	4
0.301687	1del	4
0.347043	1del	4
0.623032	1del	4
0.975565	1del	4
0.748904	1del	4
0.924627	1del	4
0.959359	1del	4
0.886207	1del	4
0.295289	1del	4
0.812536	1del	4
0.76153	1del	4
0.82195	1del	4
0.992978	1del	4
0.813771	1del	4
0.995525	1del	4
0.761009	1del	4
1	1del	4
0.982529	1del	4
0.234019	1del	4
0.261918	1del	4
0.937008	1del	4
0.994236	1del	4
0.866986	1del	4
0.973629	1del	4
0.995897	1del	4
0.77639	1del	4
0.978351	1del	4
0.955002	1del	4
0.860028	1del	4
0.548379	1del	4
1	1del	4
0.999783	1del	4
0.991157	1del	4
0.976425	1del	4
0.985663	1del	4
0.944812	1del	4
0.982789	1del	4
0.09923	1del	4
0.670521	1del	4
0.411704	1del	4
0.630953	1del	4
0.872249	1del	4
0.931483	1del	4
0.0740978	1del	4
0.735668	1del	4
0.877773	1del	4
0.342131	1del	4
0.828991	1del	4
0.882791	1del	4
0.988306	1del	4
0.574771	1del	4
0.593683	1del	4
0.858218	1del	4
0.708913	1del	4
0.978667	1del	4
0.198835	1del	4
0.986839	1del	4
0.226172	1del	4
0.761421	1del	4
0.50233	1del	4
0.734507	1del	4
0.430392	1del	4
1	1del	4
0.650002	1del	4
0.987105	1del	4
0.999151	1del	4
0.157004	1del	4
0.562781	1del	4
1	1del	4
0.89331	1del	4
0.890238	1del	4
0.998854	1del	4
0.778221	1del	4
0.986984	1del	4
0.946703	1del	4
1	1del	4
0.534544	1del	4
0.139873	1del	4
0.624685	1del	4
0.356273	1del	4
0.367692	1del	4
0.0925093	1del	4
0.519259	1del	4
0.478696	1del	4
0.650428	1del	4
0.982998	1del	4
1	1del	4
0.981723	1del	4
0.378091	1del	4
0.913333	1del	4
0.107824	1del	5
0.960255	1del	5
0.719342	1del	5
0.731898	1del	5
0.954112	1del	5
0.404688	1del	5
0.12178	1del	5
0.771528	1del	5
0.840056	1del	5
0.314686	1del	5
0.285968	1del	5
0.334974	1del	5
0.585767	1del	5
0.426848	1del	5
0.466353	1del	5
0.742404	1del	5
1	1del	5
0.750138	1del	5
0.730065	1del	5
0.516868	1del	5
0.348378	1del	5
0.376903	1del	5
0.6761	1del	5
0.71373	1del	5
0.955615	1del	5
0.789796	1del	5
0.162651	1del	5
0.197769	1del	5
0.905265	1del	5
0.950401	1del	5
0.141267	1del	5
0.674418	1del	5
0.410714	1del	5
0.89669	1del	5
0.0925779	1del	5
0.848742	1del	5
0.54911	1del	5
0.861767	1del	5
0.966124	1del	5
0.976083	1del	5
0.542506	1del	5
0.94005	1del	5
0.79952	1del	5
0.936391	1del	5
0.928896	1del	5
0.789587	1del	5
0.862224	1del	5
0.947964	1del	5
0.268811	1del	5
0.930603	1del	5
0.976075	1del	5
0.132633	1del	5
0.976994	1del	5
0.451337	1del	5
0.990881	1del	5
0.982735	1del	5
0.0938713	1del	5
0.942739	1del	5
0.727219	1del	5
0.380799	1del	5
0.367685	1del	5
0.420815	1del	5
1	1del	5
0.275759	1del	5
0.995203	1del	5
0.956851	1del	5
0.114944	1del	5
0.107514	1del	5
0.996085	1del	5
0.386035	1del	5
0.904397	1del	5
0.901	1del	5
0.94698	1del	5
0.978874	1del	5
1	1del	5
0.634544	1del	5
0.932505	1del	5
0.988767	1del	5
1	1del	5
0.894514	1del	5
0.752988	1del	5
0.970381	1del	5
0.966125	1del	5
0.473754	1del	5
0.968544	1del	5
0.961892	1del	5
0.141263	1del	5
0.977002	1del	5
0.155825	1del	5
1	1del	5
0.961164	1del	5
0.988503	1del	5
0.974409	1del	5
0.182804	1del	5
0.516024	1del	5
0.492838	1del	5
0.199821	1del	5
0.373245	1del	5
0.769321	1del	5
1	1del	5
0.498166	1del	5
0.255457	1del	5
0.655409	1del	5
0.552655	1del	5
0.889117	1del	5
0.928367	1del	5
0.497605	1del	5
0.813728	1del	5
0.916953	1del	5
0.26276	1del	5
0.871928	1del	5
0.649865	1del	5
0.216867	1del	5
0.97806	1del	5
0.539294	1del	5
0.731894	1del	5
0.706287	1del	5
0.822687	1del	5
0.84091	1del	5
0.847694	1del	5
0.948045	1del	5
0.974767	1del	5
0.955685	1del	5
0.971119	1del	5
1	1del	5
0.718488	1del	5
0.646907	1del	5
0.442667	1del	5
0.896764	1del	5
0.301713	1del	5
0.999394	1del	5
0.172503	1del	5
0.609404	1del	5
0.99116	1del	5
0.914435	1del	5
0.15978	1del	5
1	1del	5
0.870211	1del	5
0.764136	1del	5
0.985863	1del	5
0.989	1del	5
0.886209	1del	5
0.969512	1del	5
0.960978	1del	5
0.806761	1del	5
0.884655	1del	5
0.994437	1del	5
0.97739	1del	5
1	1del	5
0.858277	1del	5
0.499697	1del	5
0.529953	1del	6
0.0439235	1del	6
1	1del	6
1	1del	6
1	1del	6
0.905906	1del	6
0.912238	1del	6
0.850511	1del	6
0.625236	1del	6
0.901583	1del	6
1	1del	6
0.778583	1del	6
0.859712	1del	6
0.99858	1del	6
0.305194	1del	6
0.781596	1del	6
0.0570201	1del	6
0.478861	1del	6
0.91029	1del	6
0.669123	1del	6
0.971372	1del	6
0.842779	1del	6
0.998742	1del	6
0.972012	1del	6
0.93043	1del	6
0.413493	1del	6
0.142688	1del	6
0.989981	1del	6
0.812197	1del	6
0.600349	1del	6
0.590187	1del	6
0.843341	1del	6
0.95662	1del	6
0.459918	1del	6
0.941979	1del	6
1	1del	6
0.962366	1del	6
1	1del	6
1	1del	6
0.990765	1del	6
0.437222	1del	6
0.888091	1del	6
0.750101	1del	6
0.862909	1del	6
0.818279	1del	6
0.952791	1del	6
0.82436	1del	6
0.907995	1del	6
0.93161	1del	6
0.834861	1del	6
0.681946	1del	6
0.948413	1del	6
1	1del	6
0.88786	1del	6
0.623023	1del	6
0.894845	1del	6
0.967889	1del	6
0.953172	1del	6
0.96489	1del	6
0.704769	1del	6
0.558847	1del	6
0.253274	1del	6
0.989122	1del	6
0.800817	1del	6
0.0894057	1del	6
0.668149	1del	6
0.962635	1del	6
0.996096	1del	6
0.994291	1del	6
1	1del	6
0.994259	1del	6
0.753782	1del	6
0.999581	1del	6
0.96305	1del	6
0.879862	1del	6
0.927171	1del	6
0.986713	1del	6
0.994467	1del	6
1	1del	6
0.989738	1del	6
0.31125	1del	6
0.942982	1del	6
0.990304	1del	6
0.725722	1del	6
0.0933911	1del	6
0.877405	1del	6
0.174112	1del	6
0.342878	1del	6
0.887773	1del	6
0.494	1del	6
0.967227	1del	6
0.128675	1del	6
0.551858	1del	6
0.90065	1del	6
0.902576	1del	6
0.92816	1del	6
0.931776	1del	6
0.981566	1del	6
0.122277	1del	6
0.490234	1del	6
0.245834	1del	6
0.920756	1del	6
0.800034	1del	6
0.692196	1del	6
0.959604	1del	6
0.926881	1del	6
0.695759	1del	6
0.933118	1del	6
0.967936	1del	6
0.977584	1del	6
0.843121	1del	6
0.954918	1del	6
0.986626	1del	6
0.947075	1del	6
0.724439	1del	6
0.909572	1del	6
0.849754	1del	6
0.999556	1del	6
0.938171	1del	6
0.490085	1del	6
0.959145	1del	6
0.994393	1del	6
0.750694	1del	6
0.793228	1del	6
0.794012	1del	6
0.880499	1del	6
0.99702	1del	6
0.988056	1del	6
0.969216	1del	6
0.944078	1del	6
0.963546	1del	6
0.997155	1del	6
0.978711	1del	6
0.967702	1del	6
1	1del	6
0.977914	1del	6
0.110125	1del	7
0.678448	1del	7
0.840115	1del	7
0.639513	1del	7
0.747945	1del	7
0.828717	1del	7
0.237722	1del	7
0.831991	1del	7
0.843192	1del	7
0.389907	1del	7
0.68946	1del	7
0.869531	1del	7
0.680026	1del	7
0.889995	1del	7
0.174257	1del	7
0.460876	1del	7
0.158467	1del	7
0.699047	1del	7
0.912244	1del	7
0.234875	1del	7
0.989016	1del	7
0.400602	1del	7
0.983165	1del	7
0.197628	1del	7
0.621449	1del	7
0.299146	1del	7
0.0435516	1del	7
0.510504	1del	7
0.896755	1del	7
0.772446	1del	7
0.970276	1del	7
0.361884	1del	7
0.629522	1del	7
0.778933	1del	7
0.635113	1del	7
0.860254	1del	7
1	1del	7
0.7088	1del	7
0.954664	1del	7
0.988799	1del	7
0.909667	1del	7
0.91074	1del	7
0.805714	1del	7
0.95259	1del	7
0.956295	1del	7
0.309714	1del	7
0.7624	1del	7
0.901061	1del	7
0.962547	1del	7
0.952616	1del	7
1	1del	7
0.621478	1del	7
0.565316	1del	7
0.919361	1del	7
0.928967	1del	7
0.894158	1del	7
0.880773	1del	7
1	1del	7
0.523515	1del	7
0.975967	1del	7
0.169846	1del	7
1	1del	7
0.937547	1del	7
0.0396059	1del	7
0.959295	1del	7
0.940406	1del	7
0.669669	1del	7
0.585207	1del	7
0.800548	1del	7
0.787446	1del	7
0.961079	1del	7
0.547529	1del	7
0.561716	1del	7
0.958903	1del	7
0.411062	1del	7
0.692291	1del	7
0.892583	1del	7
0.931493	1del	7
0.72827	1del	7
0.946981	1del	7
0.531235	1del	7
0.952815	1del	7
1	1del	7
0.138615	1del	7
0.127108	1del	7
0.960848	1del	7
0.430478	1del	7
0.971774	1del	7
0.967813	1del	7
0.143397	1del	7
0.901454	1del	7
1	1del	7
0.796572	1del	7
0.993079	1del	7
0.958622	1del	7
0.152195	1del	7
0.83647	1del	7
0.880064	1del	7
0.748056	1del	7
0.597624	1del	7
0.984647	1del	7
0.703245	1del	7
0.921592	1del	7
0.165791	1del	7
0.876751	1del	7
0.617726	1del	7
0.80661	1del	7
0.988587	1del	7
0.964448	1del	7
0.259953	1del	7
0.705952	1del	7
0.876367	1del	7
0.802084	1del	7
0.400265	1del	7
0.979929	1del	7
0.810586	1del	7
0.902915	1del	7
0.945383	1del	7
0.844771	1del	7
0.84097	1del	7
0.976919	1del	7
0.765981	1del	7
0.904109	1del	7
0.9743	1del	7
0.197533	1del	7
0.787181	1del	7
0.655569	1del	7
0.914781	1del	7
0.966836	1del	7
0.868847	1del	7
0.49751	1del	7
0.414833	1del	7
1	1del	7
0.120432	1del	7
0.0997673	1del	7
0.860528	1del	7
0.86587	1del	7
0.602095	1del	7
0.345521	1del	7
0.578153	1del	7
0.9902	1del	7
0.834197	1del	7
0.612862	1del	7
0.703912	1del	7
0.0417357	1del	7
0.0527914	1del	7
1	1del	7
0.602113	1del	7
0.428406	1del	8
0.765348	1del	8
0.978405	1del	8
0.99071	1del	8
0.977758	1del	8
0.825588	1del	8
0.925581	1del	8
0.334971	1del	8
1	1del	8
0.650719	1del	8
0.490632	1del	8
0.941109	1del	8
0.824037	1del	8
0.616647	1del	8
0.981814	1del	8
0.835801	1del	8
0.981258	1del	8
0.9633	1del	8
0.9168	1del	8
0.747326	1del	8
0.958897	1del	8
0.407234	1del	8
0.968928	1del	8
0.553669	1del	8
0.0771871	1del	8
0.519573	1del	8
0.951753	1del	8
0.96599	1del	8
0.964451	1del	8
0.980481	1del	8
0.954002	1del	8
0.954795	1del	8
0.777979	1del	8
0.745376	1del	8
0.994676	1del	8
0.842476	1del	8
0.882776	1del	8
0.88535	1del	8
0.758474	1del	8
0.969763	1del	8
0.904561	1del	8
0.955923	1del	8
0.48605	1del	8
0.713848	1del	8
0.955465	1del	8
0.941389	1del	8
0.983822	1del	8
0.865444	1del	8
0.911176	1del	8
0.152432	1del	8
0.324361	1del	8
0.955389	1del	8
0.11761	1del	8
0.918973	1del	8
0.616678	1del	8
0.805272	1del	8
0.911285	1del	8
0.973935	1del	8
0.555239	1del	8
0.596077	1del	8
0.970965	1del	8
0.980558	1del	8
0.652611	1del	8
0.923248	1del	8
1	1del	8
0.968658	1del	8
0.825646	1del	8
0.822081	1del	8
0.73028	1del	8
0.984817	1del	8
0.982381	1del	8
0.780783	1del	8
0.407325	1del	8
0.21414	1del	8
0.867164	1del	8
0.343178	1del	8
0.574131	1del	8
0.112548	1del	8
0.963459	1del	8
0.988375	1del	8
0.0606405	1del	8
0.327132	1del	8
0.86363	1del	8
0.696274	1del	8
0.641486	1del	8
1	1del	8
0.87889	1del	8
0.406369	1del	8
0.95553	1del	8
0.352594	1del	8
0.923463	1del	8
0.584877	1del	8
0.96579	1del	8
0.372829	1del	8
1	1del	8
0.975531	1del	8
1	1del	8
0.910392	1del	8
0.993044	1del	8
0.697473	1del	8
0.552693	1del	8
1	1del	8
0.857556	1del	8
0.7876	1del	8
0.985844	1del	8
0.983017	1del	8
0.900678	1del	8
0.488561	1del	8
0.945197	1del	8
0.991075	1del	8
0.95206	1del	8
0.96674	1del	8
0.993752	1del	8
0.936548	1del	8
1	1del	8
0.739147	1del	8
0.990217	1del	8
0.967924	1del	8
0.959908	1del	8
0.938722	1del	8
0.325837	1del	8
0.947278	1del	8
0.900604	1del	8
0.923265	1del	8
0.909553	1del	8
0.407854	1del	8
0.625355	1del	8
0.603826	1del	8
0.890383	1del	8
0.879046	1del	8
0.772059	1del	8
0.977693	1del	8
1	1del	8
1	1del	8
0.963953	1del	8
1	1del	8
0.975879	1del	8
0.827044	1del	8
0.19756	1del	9
0.309408	1del	9
0.906414	1del	9
0.943171	1del	9
1	1del	9
0.954869	1del	9
0.940633	1del	9
0.982517	1del	9
0.903225	1del	9
1	1del	9
0.834595	1del	9
0.995211	1del	9
0.953131	1del	9
0.988185	1del	9
0.461621	1del	9
0.212951	1del	9
0.648996	1del	9
0.99028	1del	9
0.877539	1del	9
0.689529	1del	9
0.295391	1del	9
0.93428	1del	9
0.930083	1del	9
0.993049	1del	9
0.997462	1del	9
0.978236	1del	9
0.882294	1del	9
0.76533	1del	9
0.963111	1del	9
0.849136	1del	9
0.898244	1del	9
0.954521	1del	9
0.886807	1del	9
0.890061	1del	9
0.984418	1del	9
0.949168	1del	9
0.984724	1del	9
1	1del	9
1	1del	9
0.944285	1del	9
0.847567	1del	9
0.994886	1del	9
0.973914	1del	9
0.974464	1del	9
1	1del	9
0.97394	1del	9
1	1del	9
0.853377	1del	9
0.988051	1del	9
0.990134	1del	9
0.976536	1del	9
0.984821	1del	9
0.467435	1del	9
0.940384	1del	9
1	1del	9
0.777064	1del	9
0.987574	1del	9
0.309083	1del	9
0.958669	1del	9
0.983895	1del	9
1	1del	9
0.985404	1del	9
0.90667	1del	9
0.820942	1del	9
0.87493	1del	9
0.993063	1del	9
0.781351	1del	9
0.656546	1del	9
0.798902	1del	9
0.0541281	1del	9
1	1del	9
0.969021	1del	9
0.145025	1del	9
0.934909	1del	9
0.816196	1del	9
0.828577	1del	9
0.953612	1del	9
0.888802	1del	9
0.965428	1del	9
0.827608	1del	9
0.992082	1del	9
0.918258	1del	9
0.815514	1del	9
0.965592	1del	9
1	1del	9
0.9891	1del	9
0.991039	1del	9
0.990783	1del	9
0.963134	1del	9
0.942858	1del	9
0.995682	1del	9
0.959736	1del	9
0.977042	1del	9
0.805377	1del	9
0.848768	1del	9
0.672867	1del	9
0.991754	1del	9
1	1del	9
0.977124	1del	9
0.983317	1del	9
0.594745	1del	9
0.849557	1del	9
0.990959	1del	9
0.987947	1del	9
0.941246	1del	9
1	1del	9
0.629905	1del	9
0.945958	1del	9
0.859147	1del	9
0.555469	1del	9
0.989013	1del	9
0.990027	1del	9
0.888214	1del	9
0.822804	1del	9
0.930005	1del	9
0.990346	1del	9
0.722951	1del	9
1	1del	9
0.995591	1del	9
0.550719	1del	9
0.980487	1del	9
0.911227	1del	9
0.991607	1del	9
0.988458	1del	9
0.857875	1del	9
0.970409	1del	9
0.605189	1del	9
0.90164	1del	9
0.937815	1del	9
0.991048	1del	9
0.970812	1del	9
0.952054	1del	9
0.998138	1del	9
0.966846	1del	9
0.998787	1del	9
1	1del	9
0.997843	1del	9
0.991771	1del	9
0.999946	1del	9
0.983035	1del	9
0.840601	1del	9
1	1del	9
0.919678	1del	9
1	1del	9
0.940486	1del	9
0.943729	1del	9
0.967438	1del	9
0.969804	1del	9
1	1del	9
0.979081	1del	9
0.808134	1del	9
0.985674	1del	9
0.975484	1del	9
0.971743	1del	9
1	1del	9
1	1del	9
0.972075	1del	9
0.976766	1del	9
0.986956	1del	9
0.145712	1del	10
0.4058	1del	10
0.780438	1del	10
0.79055	1del	10
0.82324	1del	10
0.365885	1del	10
0.466213	1del	10
0.810754	1del	10
0.98354	1del	10
0.0291632	1del	10
0.909366	1del	10
0.48951	1del	10
0.215817	1del	10
0.602324	1del	10
0.929471	1del	10
0.82092	1del	10
0.49767	1del	10
0.304691	1del	10
0.282503	1del	10
0.965577	1del	10
0.989702	1del	10
0.47713	1del	10
0.770872	1del	10
0.713785	1del	10
0.926346	1del	10
0.917468	1del	10
0.983749	1del	10
0.76126	1del	10
0.726865	1del	10
0.248122	1del	10
0.977884	1del	10
0.892404	1del	10
0.614295	1del	10
0.110749	1del	10
0.202881	1del	10
0.680169	1del	10
0.996101	1del	10
0.767018	1del	10
0.0905348	1del	10
0.336691	1del	10
0.951394	1del	10
0.246407	1del	10
0.973124	1del	10
0.89105	1del	10
0.322947	1del	10
0.977911	1del	10
0.860811	1del	10
0.951559	1del	10
0.62685	1del	10
0.880701	1del	10
0.406051	1del	10
0.886942	1del	10
0.942208	1del	10
0.976252	1del	10
0.995204	1del	10
0.854535	1del	10
0.467167	1del	10
0.971798	1del	10
0.763933	1del	10
0.883913	1del	10
0.886685	1del	10
0.915666	1del	10
0.389916	1del	10
0.962753	1del	10
0.768205	1del	10
0.184928	1del	10
0.139769	1del	10
0.857877	1del	10
0.509053	1del	10
0.529969	1del	10
0.0928058	1del	10
0.866865	1del	10
0.315626	1del	10
0.910543	1del	10
0.949797	1del	10
0.867276	1del	10
0.0279543	1del	10
0.942925	1del	10
0.705306	1del	10
0.811445	1del	10
0.951375	1del	10
0.126124	1del	10
0.65516	1del	10
0.951501	1del	10
0.98111	1del	10
0.420142	1del	10
0.679389	1del	10
0.911533	1del	10
0.525132	1del	10
0.990552	1del	10
0.748675	1del	10
0.135445	1del	10
0.960491	1del	10
0.7613	1del	10
1	1del	10
0.7425	1del	10
0.936876	1del	10
0.936957	1del	10
0.402248	1del	10
0.17275	1del	10
0.982246	1del	10
0.790831	1del	10
0.707664	1del	10
0.857296	1del	10
0.275255	1del	10
0.999944	1del	10
0.980902	1del	10
0.951113	1del	10
0.101155	1del	10
0.152814	1del	10
0.407617	1del	10
0.968674	1del	10
0.457308	1del	10
1	1del	10
0.772827	1del	10
0.74668	1del	10
0.44529	1del	10
0.894519	1del	10
0.350034	1del	10
0.541395	1del	10
0.91617	1del	10
0.534247	1del	10
0.924549	1del	10
0.86107	1del	10
0.514608	1del	10
0.986155	1del	10
0.960751	1del	10
0.935177	1del	10
0.979463	1del	10
0.936288	1del	10
0.276586	1del	10
0.541394	1del	10
0.884695	1del	10
0.917769	1del	10
0.623593	1del	10
0.929873	1del	10
0.905684	1del	10
0.839828	1del	10
0.953905	1del	10
0.982639	1del	10
0.937651	1del	10
0.986439	1del	10
0.885233	1del	10
0.93826	1del	10
0.711655	1del	10
0.999104	1del	10
0.979316	1del	10
0.97695	1del	10
0.507025	1del	10
1	1del	10
0.735832	1del	10
0.276375	1del	10
0.0696274	1del	10
0.919504	1del	10
0.97043	1del	10
0.573457	1del	10
0.984516	1del	10
0.580248	1del	10
0.652536	1del	10
0.99224	1del	10
0.837671	1del	10
0.405608	1del	10
0.752903	1del	10
1	1del	10
1	1del	10
0.897997	1del	10
0.778331	1del	10
0.738989	1del	10
0.75	1del	10
0.0969867	1del	11
0.150308	1del	11
0.108001	1del	11
0.163537	1del	11
0.897256	1del	11
0.224203	1del	11
0.12453	1del	11
0.172366	1del	11
0.411144	1del	11
0.642923	1del	11
0.100065	1del	11
0.246521	1del	11
0.41597	1del	11
0.153963	1del	11
0.885469	1del	11
0.499479	1del	11
0.0579035	1del	11
0.0465174	1del	11
0.505247	1del	11
0.0704686	1del	11
0.693309	1del	11
0.0685507	1del	11
0.0538211	1del	11
0.552595	1del	11
0.25672	1del	11
0.158276	1del	11
0.369328	1del	11
0.143702	1del	11
0.823061	1del	11
0.539647	1del	11
0.448834	1del	11
0.118777	1del	11
0.185565	1del	11
0.57143	1del	11
0.0382628	1del	11
0.616198	1del	11
0.0687536	1del	11
0.0309587	1del	11
0.749541	1del	11
0.148856	1del	11
0.139534	1del	11
0.0518291	1del	11
0.284879	1del	11
0.8588	1del	11
0.166667	1del	11
0.03153	1del	11
0.398093	1del	11
0.004525	1del	11
0.748266	1del	11
0.843126	1del	11
0.100079	1del	11
0.618803	1del	11
0.385685	1del	11
0.952378	1del	11
0.694138	1del	11
0.494077	1del	11
0.920586	1del	11
0.721555	1del	11
0.27999	1del	11
0.232451	1del	11
0.244888	1del	11
0.627935	1del	11
0.462426	1del	11
0.466357	1del	11
0.0319453	1del	11
0.203158	1del	11
0.793351	1del	11
0.828324	1del	11
0.450835	1del	11
0.946787	1del	11
0.896457	1del	11
0.227485	1del	11
0.868068	1del	11
0.396965	1del	11
0.374716	1del	11
0.180855	1del	11
0.589689	1del	11
0.394627	1del	11
0.0679473	1del	11
0.0842661	1del	11
0.0434622	1del	11
0.45663	1del	11
0.236198	1del	11
0.0725462	1del	11
0.030541	1del	11
0.117999	1del	11
0.12735	1del	11
0.533839	1del	11
0.0254688	1del	11
0.556599	1del	11
0.421901	1del	11
0.41833	1del	11
0.426309	1del	11
0.152649	1del	11
0.20857	1del	11
0.339938	1del	11
0.326481	1del	11
0.0850928	1del	11
0.449014	1del	11
0.637305	1del	11
0.0452668	1del	11
0.15575	1del	11
0.917165	1del	11
0.471186	1del	11
0.309148	1del	11
0.102543	1del	11
0.101125	1del	11
0.307202	1del	11
0.454012	1del	11
0.154288	1del	11
0.0305599	1del	11
0.234728	1del	11
0.926423	1del	11
0.533169	1del	11
0.619486	1del	11
0.850884	1del	11
0.121049	1del	11
0.0300571	1del	11
0.369836	1del	11
0.252737	1del	11
0.900748	1del	11
0.507963	1del	11
0.970318	1del	11
0.0935582	1del	11
0.416058	1del	11
0.243173	1del	11
0.077047	1del	11
0.29589	1del	11
0.212089	1del	11
0.499912	1del	11
0.104949	1del	11
0.107142	1del	11
0.0688667	1del	11
0.908152	1del	11
0.935648	1del	11
0.882731	1del	11
0.552222	1del	11
0.130198	1del	11
0.655368	1del	11
0.171369	1del	11
0.152012	1del	11
0.114908	1del	11
0.0854087	1del	11
0.326876	1del	11
0.5197	1del	11
0.256698	1del	11
0.619313	1del	11
0.518659	1del	11
0.290724	1del	11
0.339593	1del	11
0.496005	1del	11
0.263496	1del	11
0.639735	1del	11
0.848258	1del	11
0.420019	1del	11
0.845544	1del	11
0.419223	1del	11
0.542272	1del	11
0.527367	1del	11
0.143386	1del	11
0.97772	1del	11
0.108137	1del	11
0.491383	1del	11
0.155353	1del	11
0.0263468	1del	11
0.488142	1del	11
0.771188	1del	11
0.403158	1del	11
0.590406	1del	11
0.209509	1del	11
0.290834	1del	11
0.541441	1del	11
0.724194	1del	11
0.0625003	1del	11
0.0671245	1del	11
0.563988	1del	11
0.928595	1del	11
0.2495	1del	11
0.411089	1del	11
0.703488	1del	11
0.734895	1del	11
0.0887304	1del	11
0.285054	1del	11
0.922615	1del	12
0.0246243	1del	12
0.0282432	1del	12
0.0589338	1del	12
0.401429	1del	12
0.0666671	1del	12
0.0304832	1del	12
0.384834	1del	12
0.0341635	1del	12
0.0254959	1del	12
0.0333483	1del	12
0.0243469	1del	12
0.067956	1del	12
0.0332322	1del	12
0.0258689	1del	12
0.042883	1del	12
0.0581354	1del	12
0.110393	1del	12
0.0803002	1del	12
0.170784	1del	12
0.308255	1del	12
0.225976	1del	12
0.0341165	1del	12
0.0786715	1del	12
0.337774	1del	12
0.036445	1del	12
0.0693044	1del	12
0.290362	1del	12
0.024691	1del	12
0.222862	1del	12
0.0258945	1del	12
0.022222	1del	12
0.146255	1del	12
0.0614201	1del	12
0.0582977	1del	12
0.27646	1del	12
0.0491282	1del	12
0.333332	1del	12
0.0260026	1del	12
0.0880147	1del	12
0.118647	1del	12
0.279197	1del	12
0.56422	1del	12
0.0997028	1del	12
0.0340232	1del	12
0.161089	1del	12
0.076377	1del	12
0.00935739	1del	12
0.190121	1del	12
0.982112	1del	12
0.172741	1del	12
0.0553383	1del	12
0.309131	1del	12
0.0743264	1del	12
0.213503	1del	12
0.0289508	1del	12
0.0621257	1del	12
0.0221008	1del	12
0.305276	1del	12
0.124529	1del	12
0.050825	1del	12
0.0346689	1del	12
0.0710591	1del	12
0.313645	1del	12
0.340901	1del	12
0.0313368	1del	12
0.136887	1del	12
0.302859	1del	12
0.0303234	1del	12
0.0812899	1del	12
0.284812	1del	12
0.614739	1del	12
0.00906878	1del	12
0.0248416	1del	12
0.0793098	1del	12
0.264413	1del	12
0.0328684	1del	12
0.350099	1del	12
0.129165	1del	12
0.769649	1del	12
0.57723	1del	12
0.717658	1del	12
0.300725	1del	12
0.268054	1del	12
0.0628797	1del	12
0.343926	1del	12
0.120376	1del	12
0.374023	1del	12
0.137377	1del	12
0.273019	1del	12
0.909552	1del	12
0.0261446	1del	12
0.0788713	1del	12
0.162136	1del	12
0.984906	1del	12
0.107226	1del	12
0.0561188	1del	12
0.0246175	1del	12
0.196964	1del	12
0.197001	1del	12
0.316274	1del	12
0.0953213	1del	12
0.250203	1del	12
0.00322891	1del	12
0.152908	1del	12
0.0413956	1del	12
0.0191437	1del	12
0.0438817	1del	12
0.237787	1del	12
0.203061	1del	12
0.100622	1del	12
0.0351838	1del	12
0.114391	1del	12
0.18125	1del	12
0.106109	1del	12
0.215164	1del	12
0.237487	1del	12
0.0370731	1del	12
0.157965	1del	12
0.110739	1del	12
0.0285258	1del	12
0.776632	1del	12
0.235748	1del	12
0.0516534	1del	12
0.0614196	1del	12
0.23724	1del	12
0.11427	1del	12
0.0498942	1del	12
0.701284	1del	12
0.322288	1del	12
0.366667	1del	12
0.789144	1del	12
0.032379	1del	12
0.03272	1del	12
0.0948716	1del	12
0.00433445	1del	12
0.0336138	1del	12
0.34231	1del	12
0.105886	1del	12
0.637327	1del	12
0.130315	1del	12
0.0072952	1del	12
0.140823	1del	12
0.0600895	1del	12
0.215664	1del	12
0.357792	1del	12
0.220746	1del	12
0.0516464	1del	12
0.151922	1del	12
0.317627	1del	12
0.0241563	1del	12
0.0500928	1del	12
0.0204051	1del	12
0.49482	1del	12
0.50465	1del	12
0.491574	1del	12
0.114587	1del	12
0.00843453	1del	12
0.0601293	1del	12
0.169226	1del	12
0.361283	1del	12
0.0283789	1del	12
0.0397134	1del	12
0.23056	1del	12
0.0640577	1del	12
0.125994	1del	12
0.0932012	1del	12
0.257945	1del	12
0.173417	1del	12
[truncated: 38,501 more rows]

## Sheet: Figure 2c
Model	Algorithm	Spearman correlation
ABE	Linear	0.203854
ABE	Linear	0.409749
ABE	Linear	0.275835
ABE	Linear	0.354599
ABE	Linear	0.26883
ABE	Linear	0.46515
ABE	Linear	0.320214
ABE	Linear	0.436462
ABE	Linear	0.387623
ABE	Linear	0.414763
ABE	Ridge	0.205632
ABE	Ridge	0.409085
ABE	Ridge	0.27633
ABE	Ridge	0.355611
ABE	Ridge	0.273323
ABE	Ridge	0.464869
ABE	Ridge	0.320621
ABE	Ridge	0.43076
ABE	Ridge	0.386849
ABE	Ridge	0.414802
ABE	XGB	0.515182
ABE	XGB	0.587796
ABE	XGB	0.55359
ABE	XGB	0.572004
ABE	XGB	0.495121
ABE	XGB	0.605942
ABE	XGB	0.559533
ABE	XGB	0.606038
ABE	XGB	0.594645
ABE	XGB	0.530048
ABE	MLP	0.627586
ABE	MLP	0.679826
ABE	MLP	0.650965
ABE	MLP	0.647704
ABE	MLP	0.618451
ABE	MLP	0.71004
ABE	MLP	0.703131
ABE	MLP	0.678389
ABE	MLP	0.67949
ABE	MLP	0.658486
ABE	LSTM	0.793025
ABE	LSTM	0.805548
ABE	LSTM	0.801397
ABE	LSTM	0.811703
ABE	LSTM	0.777184
ABE	LSTM	0.804632
ABE	LSTM	0.806875
ABE	LSTM	0.804313
ABE	LSTM	0.785962
ABE	LSTM	0.784048
CBE	Linear	0.424188
CBE	Linear	0.39801
CBE	Linear	0.379725
CBE	Linear	0.338774
CBE	Linear	0.352685
CBE	Linear	0.390644
CBE	Linear	0.287991
CBE	Linear	0.388953
CBE	Linear	0.413671
CBE	Linear	0.442354
CBE	Ridge	0.428313
CBE	Ridge	0.396937
CBE	Ridge	0.380154
CBE	Ridge	0.340642
CBE	Ridge	0.353762
CBE	Ridge	0.392477
CBE	Ridge	0.286811
CBE	Ridge	0.390618
CBE	Ridge	0.412345
CBE	Ridge	0.44291
CBE	XGB	0.597536
CBE	XGB	0.59265
CBE	XGB	0.616708
CBE	XGB	0.626077
CBE	XGB	0.615968
CBE	XGB	0.63563
CBE	XGB	0.619915
CBE	XGB	0.652897
CBE	XGB	0.651411
CBE	XGB	0.661807
CBE	MLP	0.704051
CBE	MLP	0.669804
CBE	MLP	0.727543
CBE	MLP	0.759106
CBE	MLP	0.733765
CBE	MLP	0.727138
CBE	MLP	0.711926
CBE	MLP	0.694505
CBE	MLP	0.74315
CBE	MLP	0.706513
CBE	LSTM	0.842549
CBE	LSTM	0.878792
CBE	LSTM	0.863488
CBE	LSTM	0.877243
CBE	LSTM	0.873366
CBE	LSTM	0.851569
CBE	LSTM	0.84763
CBE	LSTM	0.868313
CBE	LSTM	0.863994
CBE	LSTM	0.866652

## Sheet: Figure 3a
Fold	Spearman correlation	Offtype	Mean
0	0.8314	1del	0.83562
6	0.848461	1del	0.83562
1	0.816748	1del	0.83562
8	0.817947	1del	0.83562
7	0.839462	1del	0.83562
9	0.831307	1del	0.83562
5	0.830143	1del	0.83562
4	0.844561	1del	0.83562
3	0.833551	1del	0.83562
2	0.862619	1del	0.83562
0	0.802297	2mis	0.766651
9	0.774714	2mis	0.766651
8	0.742111	2mis	0.766651
7	0.806446	2mis	0.766651
6	0.711149	2mis	0.766651
4	0.744275	2mis	0.766651
3	0.747001	2mis	0.766651
2	0.789178	2mis	0.766651
1	0.756106	2mis	0.766651
5	0.793232	2mis	0.766651
2	0.684822	1ins	0.726963
1	0.791913	1ins	0.726963
9	0.711921	1ins	0.726963
8	0.718943	1ins	0.726963
7	0.741989	1ins	0.726963
6	0.761571	1ins	0.726963
5	0.761714	1ins	0.726963
4	0.627946	1ins	0.726963
3	0.776032	1ins	0.726963
0	0.692777	1ins	0.726963
1	0.618521	1mis	0.591731
0	0.590034	1mis	0.591731
9	0.574825	1mis	0.591731
8	0.553387	1mis	0.591731
7	0.612217	1mis	0.591731
6	0.573076	1mis	0.591731
5	0.583657	1mis	0.591731
4	0.565903	1mis	0.591731
3	0.623674	1mis	0.591731
2	0.62202	1mis	0.591731
5	0.513864	2ins	0.476616
9	0.700513	2ins	0.476616
8	0.117647	2ins	0.476616
7	0.56731	2ins	0.476616
6	0.157935	2ins	0.476616
2	0.531158	2ins	0.476616
4	0.580724	2ins	0.476616
3	0.669238	2ins	0.476616
1	0.44474	2ins	0.476616
0	0.483027	2ins	0.476616
0	0.521629	2del	0.346876
1	0.258445	2del	0.346876
2	0.300546	2del	0.346876
3	0.246906	2del	0.346876
4	0.470863	2del	0.346876
5	0.349687	2del	0.346876
6	0.0630837	2del	0.346876
7	0.431174	2del	0.346876
8	0.324307	2del	0.346876
9	0.502119	2del	0.346876
9	0.383357	3mis	0.334104
8	0.257796	3mis	0.334104
7	0.257866	3mis	0.334104
6	0.226114	3mis	0.334104
5	0.332987	3mis	0.334104
4	0.532241	3mis	0.334104
3	0.317792	3mis	0.334104
2	0.287373	3mis	0.334104
1	0.277889	3mis	0.334104
0	0.467627	3mis	0.334104
8	0.383468	mix	0.301208
7	0.359041	mix	0.301208
6	0.498416	mix	0.301208
5	-0.257143	mix	0.301208
4	0.321625	mix	0.301208
3	0.357102	mix	0.301208
2	0.412641	mix	0.301208
1	0.449927	mix	0.301208
0	0.507593	mix	0.301208
9	-0.0205882	mix	0.301208
0	0.148585	4mis	0.0829072
1	0.0344156	4mis	0.0829072
2	0.154042	4mis	0.0829072
3	-0.0240478	4mis	0.0829072
4	0.119006	4mis	0.0829072
9	-0.0080255	4mis	0.0829072
5	0.212394	4mis	0.0829072
6	0.0267796	4mis	0.0829072
7	-0.00797124	4mis	0.0829072
8	0.173895	4mis	0.0829072
0	-0.192281	5mis	0.0551887
1	0.199504	5mis	0.0551887
7	0.0179575	5mis	0.0551887
9	0.133421	5mis	0.0551887
2	0.0343476	5mis	0.0551887
3	0.0514707	5mis	0.0551887
4	0.0773966	5mis	0.0551887
5	0.0535887	5mis	0.0551887
6	0.0668277	5mis	0.0551887
8	0.109654	5mis	0.0551887
3	-0.117265	6mis	-0.00816941
0	0.171001	6mis	-0.00816941
4	-0.052361	6mis	-0.00816941
1	0.00491852	6mis	-0.00816941
9	0.0485412	6mis	-0.00816941
8	0.00643585	6mis	-0.00816941
7	-0.072489	6mis	-0.00816941
6	-0.100138	6mis	-0.00816941
2	-0.0572709	6mis	-0.00816941
5	0.0869328	6mis	-0.00816941

## Sheet: Figure 3b
x	y	R	r	N	Group
0.321294	0.753644	0.838	0.844	31	gRNA_1
0.0910459	0.224267	0.838	0.844	31	gRNA_1
1	0.991441	0.838	0.844	31	gRNA_1
0.00802608	0.136908	0.838	0.844	31	gRNA_1
0.977928	0.927464	0.838	0.844	31	gRNA_1
0.446451	0.562586	0.838	0.844	31	gRNA_1
0.0115375	0.488443	0.838	0.844	31	gRNA_1
0.00777527	0.039004	0.838	0.844	31	gRNA_1
0.00978179	0.131016	0.838	0.844	31	gRNA_1
0.232756	0.561382	0.838	0.844	31	gRNA_1
0.0386255	0.183591	0.838	0.844	31	gRNA_1
0.358916	0.504361	0.838	0.844	31	gRNA_1
1	0.998367	0.838	0.844	31	gRNA_1
1	0.836597	0.838	0.844	31	gRNA_1
0.753449	0.861486	0.838	0.844	31	gRNA_1
0.0198144	0.0855991	0.838	0.844	31	gRNA_1
1	0.781958	0.838	0.844	31	gRNA_1
0.62754	0.821163	0.838	0.844	31	gRNA_1
0.131176	0.13694	0.838	0.844	31	gRNA_1
0.0082769	0.354322	0.838	0.844	31	gRNA_1
0.0140456	0.0831902	0.838	0.844	31	gRNA_1
0.150991	0.590155	0.838	0.844	31	gRNA_1
0.936042	0.936436	0.838	0.844	31	gRNA_1
1	0.399309	0.838	0.844	31	gRNA_1
0.983446	0.931724	0.838	0.844	31	gRNA_1
0.0102834	0.0677536	0.838	0.844	31	gRNA_1
1	0.861286	0.838	0.844	31	gRNA_1
0.398294	0.783909	0.838	0.844	31	gRNA_1
0.0120391	0.157177	0.838	0.844	31	gRNA_1
0.0546777	0.564052	0.838	0.844	31	gRNA_1
1	0.892646	0.838	0.844	31	gRNA_1
1	0.999815	0.839	0.868711	31	gRNA_2
0.017939	0.0612792	0.839	0.868711	31	gRNA_2
1	0.96539	0.839	0.868711	31	gRNA_2
1	0.383657	0.839	0.868711	31	gRNA_2
0.919746	0.962209	0.839	0.868711	31	gRNA_2
0.302806	0.426311	0.839	0.868711	31	gRNA_2
0.0874022	0.111398	0.839	0.868711	31	gRNA_2
0.172107	0.0560388	0.839	0.868711	31	gRNA_2
1	0.887666	0.839	0.868711	31	gRNA_2
1	0.987971	0.839	0.868711	31	gRNA_2
1	0.486344	0.839	0.868711	31	gRNA_2
0.771918	0.678512	0.839	0.868711	31	gRNA_2
1	0.999939	0.839	0.868711	31	gRNA_2
1	0.921703	0.839	0.868711	31	gRNA_2
0.915565	0.922434	0.839	0.868711	31	gRNA_2
1	0.99997	0.839	0.868711	31	gRNA_2
0.716482	0.604211	0.839	0.868711	31	gRNA_2
0.0115997	0.130146	0.839	0.868711	31	gRNA_2
1	0.98843	0.839	0.868711	31	gRNA_2
1	1	0.839	0.868711	31	gRNA_2
0.456569	0.945016	0.839	0.868711	31	gRNA_2
1	0.997837	0.839	0.868711	31	gRNA_2
0.0690585	0.474946	0.839	0.868711	31	gRNA_2
0.0156461	0.0993372	0.839	0.868711	31	gRNA_2
0.666442	0.318397	0.839	0.868711	31	gRNA_2
0.0405989	0.344819	0.839	0.868711	31	gRNA_2
0.0094416	0.0528498	0.839	0.868711	31	gRNA_2
1	0.999929	0.839	0.868711	31	gRNA_2
0.017939	0.0386989	0.839	0.868711	31	gRNA_2
0.0323712	0.0953112	0.839	0.868711	31	gRNA_2
0.832344	0.784124	0.839	0.868711	31	gRNA_2
0.842697	0.999415	0.803614	0.604	35	gRNA_3
0.224719	0.581242	0.803614	0.604	35	gRNA_3
0.469101	0.988697	0.803614	0.604	35	gRNA_3
0.376404	0.993234	0.803614	0.604	35	gRNA_3
0.123596	0.791313	0.803614	0.604	35	gRNA_3
0.679775	0.976249	0.803614	0.604	35	gRNA_3
0.117978	0.260144	0.803614	0.604	35	gRNA_3
0.710674	0.980697	0.803614	0.604	35	gRNA_3
0.533708	0.458784	0.803614	0.604	35	gRNA_3
0.101124	0.558323	0.803614	0.604	35	gRNA_3
0.0786517	0.470938	0.803614	0.604	35	gRNA_3
0.235955	0.996216	0.803614	0.604	35	gRNA_3
0.0730337	0.149511	0.803614	0.604	35	gRNA_3
0.946629	0.997397	0.803614	0.604	35	gRNA_3
0.63764	0.999694	0.803614	0.604	35	gRNA_3
0.196629	0.752152	0.803614	0.604	35	gRNA_3
0.974719	0.995394	0.803614	0.604	35	gRNA_3
0.710674	0.976245	0.803614	0.604	35	gRNA_3
1	0.999996	0.803614	0.604	35	gRNA_3
0.328652	0.99258	0.803614	0.604	35	gRNA_3
0.0646067	0.302512	0.803614	0.604	35	gRNA_3
0.682584	0.534722	0.803614	0.604	35	gRNA_3
0.205056	0.924433	0.803614	0.604	35	gRNA_3
0.794944	0.999632	0.803614	0.604	35	gRNA_3
1	0.99967	0.803614	0.604	35	gRNA_3
0.516854	0.995214	0.803614	0.604	35	gRNA_3
0.853933	0.999978	0.803614	0.604	35	gRNA_3
1	0.999975	0.803614	0.604	35	gRNA_3
1	0.999994	0.803614	0.604	35	gRNA_3
0.0758427	0.668793	0.803614	0.604	35	gRNA_3
0.213483	0.963192	0.803614	0.604	35	gRNA_3
1	0.999194	0.803614	0.604	35	gRNA_3
1	0.999889	0.803614	0.604	35	gRNA_3
0.0646067	0.990979	0.803614	0.604	35	gRNA_3
1	0.999975	0.803614	0.604	35	gRNA_3
1	0.999969	0.785349	0.710501	35	gRNA_4
0.219568	0.851041	0.785349	0.710501	35	gRNA_4
0.164906	0.997961	0.785349	0.710501	35	gRNA_4
0.0128617	0.398605	0.785349	0.710501	35	gRNA_4
0.225999	0.996936	0.785349	0.710501	35	gRNA_4
0.0160772	0.602796	0.785349	0.710501	35	gRNA_4
0.361047	0.93099	0.785349	0.710501	35	gRNA_4
0.217731	0.984066	0.785349	0.710501	35	gRNA_4
0.0156178	0.558735	0.785349	0.710501	35	gRNA_4
0.022508	0.486081	0.785349	0.710501	35	gRNA_4
0.471291	0.899478	0.785349	0.710501	35	gRNA_4
0.0280202	0.249472	0.785349	0.710501	35	gRNA_4
0.17639	0.664069	0.785349	0.710501	35	gRNA_4
0.896187	0.97777	0.785349	0.710501	35	gRNA_4
0.185117	0.744066	0.785349	0.710501	35	gRNA_4
0.842444	0.853789	0.785349	0.710501	35	gRNA_4
0.0128617	0.186308	0.785349	0.710501	35	gRNA_4
0.0151585	0.154416	0.785349	0.710501	35	gRNA_4
0.26045	0.995386	0.785349	0.710501	35	gRNA_4
0.886082	0.985248	0.785349	0.710501	35	gRNA_4
0.490583	0.75079	0.785349	0.710501	35	gRNA_4
0.863114	0.998967	0.785349	0.710501	35	gRNA_4
0.847956	0.844535	0.785349	0.710501	35	gRNA_4
0.61966	0.999508	0.785349	0.710501	35	gRNA_4
0.00689022	0.730246	0.785349	0.710501	35	gRNA_4
0.798346	0.999425	0.785349	0.710501	35	gRNA_4
0.242536	0.893142	0.785349	0.710501	35	gRNA_4
0.107947	0.6286	0.785349	0.710501	35	gRNA_4
0.79559	0.999256	0.785349	0.710501	35	gRNA_4
0.0192926	0.571655	0.785349	0.710501	35	gRNA_4
0.651814	0.947074	0.785349	0.710501	35	gRNA_4
0.00551217	0.303154	0.785349	0.710501	35	gRNA_4
0.600367	0.995786	0.785349	0.710501	35	gRNA_4
0.553514	0.994417	0.785349	0.710501	35	gRNA_4
0.0215893	0.426034	0.785349	0.710501	35	gRNA_4
0.00272727	0.214801	0.754148	0.630698	31	gRNA_5
0.00318182	0.143834	0.754148	0.630698	31	gRNA_5
0.260227	0.286368	0.754148	0.630698	31	gRNA_5
0.00227273	0.0396675	0.754148	0.630698	31	gRNA_5
0.00477273	0.0732175	0.754148	0.630698	31	gRNA_5
0.529773	0.7416	0.754148	0.630698	31	gRNA_5
0.00272727	0.0582207	0.754148	0.630698	31	gRNA_5
0.00227273	0.309708	0.754148	0.630698	31	gRNA_5
0.00454545	0.362276	0.754148	0.630698	31	gRNA_5
0.0802273	0.911059	0.754148	0.630698	31	gRNA_5
0.318409	0.70491	0.754148	0.630698	31	gRNA_5
0.00340909	0.12074	0.754148	0.630698	31	gRNA_5
0.0277273	0.22141	0.754148	0.630698	31	gRNA_5
0.314773	0.709783	0.754148	0.630698	31	gRNA_5
0.00318182	0.0457257	0.754148	0.630698	31	gRNA_5
0.00272727	0.0642278	0.754148	0.630698	31	gRNA_5
0.00227273	0.118716	0.754148	0.630698	31	gRNA_5
0.0311364	0.986984	0.754148	0.630698	31	gRNA_5
1	0.999891	0.754148	0.630698	31	gRNA_5
0.410455	0.828839	0.754148	0.630698	31	gRNA_5
0.00295455	0.0656387	0.754148	0.630698	31	gRNA_5
0.00272727	0.146651	0.754148	0.630698	31	gRNA_5
0.0327273	0.660503	0.754148	0.630698	31	gRNA_5
0.226818	0.914618	0.754148	0.630698	31	gRNA_5
0.005	0.411449	0.754148	0.630698	31	gRNA_5
0.00863636	0.273451	0.754148	0.630698	31	gRNA_5
0.113409	0.617807	0.754148	0.630698	31	gRNA_5
0.00386364	0.0673526	0.754148	0.630698	31	gRNA_5
0.00318182	0.042148	0.754148	0.630698	31	gRNA_5
0.00272727	0.527145	0.754148	0.630698	31	gRNA_5
0.204091	0.952399	0.754148	0.630698	31	gRNA_5
1	0.999958	0.745	0.75	35	gRNA_6
0.0562981	0.101467	0.745	0.75	35	gRNA_6
0.396922	0.801985	0.745	0.75	35	gRNA_6
0.656946	0.88273	0.745	0.75	35	gRNA_6
0.351559	0.885569	0.745	0.75	35	gRNA_6
0.136898	0.452745	0.745	0.75	35	gRNA_6
0.577967	0.979889	0.745	0.75	35	gRNA_6
0.558526	0.968508	0.745	0.75	35	gRNA_6
0.111786	0.937375	0.745	0.75	35	gRNA_6
0.45079	0.999147	0.745	0.75	35	gRNA_6
0.622519	0.976241	0.745	0.75	35	gRNA_6
0.0477926	0.500977	0.745	0.75	35	gRNA_6
0.0437424	0.111029	0.745	0.75	35	gRNA_6
0.122722	0.423551	0.745	0.75	35	gRNA_6
0.763872	0.957191	0.745	0.75	35	gRNA_6
0.0660186	0.28245	0.745	0.75	35	gRNA_6
0.885784	0.887658	0.745	0.75	35	gRNA_6
0.614014	0.67089	0.745	0.75	35	gRNA_6
0.447145	0.322146	0.745	0.75	35	gRNA_6
0.247874	0.418194	0.745	0.75	35	gRNA_6
0.486027	0.882472	0.745	0.75	35	gRNA_6
1	0.89621	0.745	0.75	35	gRNA_6
0.0643985	0.0595078	0.745	0.75	35	gRNA_6
0.231673	0.597646	0.745	0.75	35	gRNA_6
0.919401	0.944584	0.745	0.75	35	gRNA_6
0.783313	0.998163	0.745	0.75	35	gRNA_6
0.675172	0.697228	0.745	0.75	35	gRNA_6
0.229648	0.711321	0.745	0.75	35	gRNA_6
0.44998	0.248762	0.745	0.75	35	gRNA_6
0.890239	0.998002	0.745	0.75	35	gRNA_6
0.885379	0.967196	0.745	0.75	35	gRNA_6
0.976104	0.980956	0.745	0.75	35	gRNA_6
1	0.978458	0.745	0.75	35	gRNA_6
0.0486027	0.249744	0.745	0.75	35	gRNA_6
0.548805	0.994514	0.745	0.75	35	gRNA_6

## Sheet: Figure 3c
Fold	Spearman correlation	Offtype	Mean
0	0.887006	1del	0.886733
6	0.874243	1del	0.886733
1	0.890429	1del	0.886733
8	0.891626	1del	0.886733
7	0.874792	1del	0.886733
9	0.900641	1del	0.886733
5	0.910583	1del	0.886733
4	0.857119	1del	0.886733
3	0.883925	1del	0.886733
2	0.896962	1del	0.886733
0	0.828832	2mis	0.844985
9	0.855524	2mis	0.844985
8	0.863334	2mis	0.844985
7	0.872742	2mis	0.844985
6	0.775997	2mis	0.844985
4	0.8083	2mis	0.844985
3	0.87036	2mis	0.844985
2	0.843532	2mis	0.844985
1	0.878365	2mis	0.844985
5	0.852861	2mis	0.844985
1	0.836812	1ins	0.811084
2	0.810945	1ins	0.811084
3	0.836635	1ins	0.811084
4	0.816631	1ins	0.811084
5	0.769528	1ins	0.811084
6	0.81223	1ins	0.811084
7	0.829708	1ins	0.811084
8	0.799802	1ins	0.811084
9	0.814217	1ins	0.811084
0	0.784336	1ins	0.811084
1	0.74318	1mis	0.693736
0	0.649266	1mis	0.693736
8	0.696692	1mis	0.693736
2	0.699776	1mis	0.693736
3	0.720739	1mis	0.693736
4	0.682217	1mis	0.693736
5	0.697505	1mis	0.693736
6	0.647482	1mis	0.693736
7	0.711257	1mis	0.693736
9	0.689243	1mis	0.693736
5	0.772496	2ins	0.689063
8	0.744984	2ins	0.689063
7	0.606673	2ins	0.689063
6	0.587688	2ins	0.689063
1	0.754902	2ins	0.689063
4	0.61485	2ins	0.689063
3	0.612598	2ins	0.689063
2	0.765811	2ins	0.689063
0	0.757344	2ins	0.689063
9	0.673282	2ins	0.689063
7	0.635567	3mis	0.574587
6	0.533978	3mis	0.574587
9	0.449895	3mis	0.574587
1	0.684226	3mis	0.574587
2	0.529536	3mis	0.574587
3	0.344789	3mis	0.574587
4	0.546856	3mis	0.574587
8	0.721926	3mis	0.574587
0	0.653158	3mis	0.574587
5	0.645935	3mis	0.574587
9	0.430352	mix	0.549177
8	0.391543	mix	0.549177
7	0.625756	mix	0.549177
6	0.691626	mix	0.549177
5	0.755842	mix	0.549177
4	0.121192	mix	0.549177
3	0.563367	mix	0.549177
2	0.695614	mix	0.549177
1	0.610462	mix	0.549177
0	0.606019	mix	0.549177
8	0.600593	2del	0.478473
9	0.360667	2del	0.478473
4	0.423096	2del	0.478473
3	0.52681	2del	0.478473
0	0.444087	2del	0.478473
1	0.455782	2del	0.478473
2	0.5871	2del	0.478473
7	0.490182	2del	0.478473
6	0.429617	2del	0.478473
5	0.466795	2del	0.478473
3	0.191471	4mis	0.187459
0	0.310783	4mis	0.187459
1	0.220908	4mis	0.187459
2	0.173863	4mis	0.187459
9	0.145953	4mis	0.187459
8	0.157684	4mis	0.187459
7	0.207074	4mis	0.187459
6	0.203948	4mis	0.187459
5	0.102057	4mis	0.187459
4	0.160855	4mis	0.187459
5	-0.0094225	6mis	0.0558428
9	-0.0313559	6mis	0.0558428
8	0.140646	6mis	0.0558428
7	0.0465202	6mis	0.0558428
6	0.117969	6mis	0.0558428
1	-0.128669	6mis	0.0558428
4	0.0914124	6mis	0.0558428
3	0.118038	6mis	0.0558428
2	0.147859	6mis	0.0558428
0	0.0654309	6mis	0.0558428
9	-0.00276076	5mis	0.00837109
8	-0.024855	5mis	0.00837109
7	0.0026485	5mis	0.00837109
6	0.0809515	5mis	0.00837109
4	-0.00379725	5mis	0.00837109
3	-0.135343	5mis	0.00837109
2	0.083346	5mis	0.00837109
1	0.11886	5mis	0.00837109
0	0.0551226	5mis	0.00837109
5	-0.0904621	5mis	0.00837109

## Sheet: Figure 3d
x	y	R	r	N	Group
0.00196515	0.161283	0.858871	0.787436	31	gRNA_1
0.00235818	0.0156368	0.858871	0.787436	31	gRNA_1
0.888903	0.999248	0.858871	0.787436	31	gRNA_1
0.00222717	0.0581322	0.858871	0.787436	31	gRNA_1
0.0875147	0.844362	0.858871	0.787436	31	gRNA_1
0.791432	0.990541	0.858871	0.787436	31	gRNA_1
0.052142	0.531111	0.858871	0.787436	31	gRNA_1
0.00248919	0.223492	0.858871	0.787436	31	gRNA_1
0.00157212	0.00288443	0.858871	0.787436	31	gRNA_1
0.00327525	0.0220262	0.858871	0.787436	31	gRNA_1
0.00288222	0.0482288	0.858871	0.787436	31	gRNA_1
0.866108	0.912156	0.858871	0.787436	31	gRNA_1
0.139002	0.553207	0.858871	0.787436	31	gRNA_1
1	0.999635	0.858871	0.787436	31	gRNA_1
0.953098	0.958116	0.858871	0.787436	31	gRNA_1
0.575658	0.857273	0.858871	0.787436	31	gRNA_1
0.0200445	0.505848	0.858871	0.787436	31	gRNA_1
0.00838465	0.0552893	0.858871	0.787436	31	gRNA_1
0.940259	0.983652	0.858871	0.787436	31	gRNA_1
0.306433	0.910147	0.858871	0.787436	31	gRNA_1
0.665531	0.999491	0.858871	0.787436	31	gRNA_1
0.646797	0.538649	0.858871	0.787436	31	gRNA_1
0.00170313	0.0465881	0.858871	0.787436	31	gRNA_1
0.981528	0.980793	0.858871	0.787436	31	gRNA_1
0.220883	0.388194	0.858871	0.787436	31	gRNA_1
0.0276431	0.989927	0.858871	0.787436	31	gRNA_1
0.16088	0.716194	0.858871	0.787436	31	gRNA_1
0.0026202	0.0560559	0.858871	0.787436	31	gRNA_1
0.00275121	0.372615	0.858871	0.787436	31	gRNA_1
0.943273	0.875953	0.858871	0.787436	31	gRNA_1
0.00353727	0.0255675	0.858871	0.787436	31	gRNA_1
0.84	0.999694	0.817691	0.657469	31	gRNA_2
0.76	0.998206	0.817691	0.657469	31	gRNA_2
0.57	0.999344	0.817691	0.657469	31	gRNA_2
0	0.00807322	0.817691	0.657469	31	gRNA_2
0.01	0.579995	0.817691	0.657469	31	gRNA_2
0	0.843336	0.817691	0.657469	31	gRNA_2
0.73	0.999765	0.817691	0.657469	31	gRNA_2
0.78	0.99955	0.817691	0.657469	31	gRNA_2
0.42	0.778026	0.817691	0.657469	31	gRNA_2
0.01	0.882532	0.817691	0.657469	31	gRNA_2
0	0.079773	0.817691	0.657469	31	gRNA_2
0.59	0.277306	0.817691	0.657469	31	gRNA_2
0	0.127113	0.817691	0.657469	31	gRNA_2
0.88	0.998956	0.817691	0.657469	31	gRNA_2
0	0.0435597	0.817691	0.657469	31	gRNA_2
0.41	0.90307	0.817691	0.657469	31	gRNA_2
0.28	0.791825	0.817691	0.657469	31	gRNA_2
0.3	0.999531	0.817691	0.657469	31	gRNA_2
0.01	0.532498	0.817691	0.657469	31	gRNA_2
0.87	0.997375	0.817691	0.657469	31	gRNA_2
0.63	0.995017	0.817691	0.657469	31	gRNA_2
0.03	0.983103	0.817691	0.657469	31	gRNA_2
0	0.471295	0.817691	0.657469	31	gRNA_2
0	0.207892	0.817691	0.657469	31	gRNA_2
0	0.108313	0.817691	0.657469	31	gRNA_2
0.02	0.785858	0.817691	0.657469	31	gRNA_2
0.01	0.0631995	0.817691	0.657469	31	gRNA_2
0.18	0.99939	0.817691	0.657469	31	gRNA_2
0.01	0.321441	0.817691	0.657469	31	gRNA_2
1	0.999996	0.817691	0.657469	31	gRNA_2
0.72	0.999658	0.817691	0.657469	31	gRNA_2
0.00152418	0.0753181	0.805889	0.723734	31	gRNA_3
0.00277123	0.00783986	0.805889	0.723734	31	gRNA_3
0.0231398	0.0801388	0.805889	0.723734	31	gRNA_3
0.832479	0.983331	0.805889	0.723734	31	gRNA_3
0.00374117	0.0221398	0.805889	0.723734	31	gRNA_3
0.00318692	0.430954	0.805889	0.723734	31	gRNA_3
0.00374117	0.0465512	0.805889	0.723734	31	gRNA_3
0.0827214	0.933263	0.805889	0.723734	31	gRNA_3
0.00900651	0.258084	0.805889	0.723734	31	gRNA_3
0.789109	0.875461	0.805889	0.723734	31	gRNA_3
0.979216	0.998293	0.805889	0.723734	31	gRNA_3
0.0156575	0.141105	0.805889	0.723734	31	gRNA_3
0.657891	0.853945	0.805889	0.723734	31	gRNA_3
0.0018013	0.516071	0.805889	0.723734	31	gRNA_3
0.509492	0.849871	0.805889	0.723734	31	gRNA_3
0.00457254	0.112673	0.805889	0.723734	31	gRNA_3
0.00221699	0.0280406	0.805889	0.723734	31	gRNA_3
0.269087	0.998107	0.805889	0.723734	31	gRNA_3
0.00277123	0.167345	0.805889	0.723734	31	gRNA_3
1	0.999992	0.805889	0.723734	31	gRNA_3
0.43065	0.999879	0.805889	0.723734	31	gRNA_3
0.00512678	0.991523	0.805889	0.723734	31	gRNA_3
0.00221699	0.0313115	0.805889	0.723734	31	gRNA_3
0.349176	0.973713	0.805889	0.723734	31	gRNA_3
0.030345	0.751843	0.805889	0.723734	31	gRNA_3
0.22738	0.999684	0.805889	0.723734	31	gRNA_3
0.860745	0.999335	0.805889	0.723734	31	gRNA_3
0.471803	0.921218	0.805889	0.723734	31	gRNA_3
0.212415	0.566459	0.805889	0.723734	31	gRNA_3
0.0083137	0.080821	0.805889	0.723734	31	gRNA_3
0.908272	0.999781	0.805889	0.723734	31	gRNA_3
0.920546	0.996999	0.775481	0.771464	31	gRNA_4
0.00213777	0.00766577	0.775481	0.771464	31	gRNA_4
0.903207	0.269136	0.775481	0.771464	31	gRNA_4
0.0130641	0.117027	0.775481	0.771464	31	gRNA_4
0.283373	0.201406	0.775481	0.771464	31	gRNA_4
0.00225653	0.0495897	0.775481	0.771464	31	gRNA_4
0.00617577	0.32792	0.775481	0.771464	31	gRNA_4
0.964133	0.991845	0.775481	0.771464	31	gRNA_4
0.0507126	0.804964	0.775481	0.771464	31	gRNA_4
1	0.999922	0.775481	0.771464	31	gRNA_4
0.00225653	0.0198139	0.775481	0.771464	31	gRNA_4
0.168409	0.306078	0.775481	0.771464	31	gRNA_4
0.882779	0.883754	0.775481	0.771464	31	gRNA_4
0.786817	0.785833	0.775481	0.771464	31	gRNA_4
0.00890736	0.0148919	0.775481	0.771464	31	gRNA_4
0.964727	0.914315	0.775481	0.771464	31	gRNA_4
0.867102	0.976626	0.775481	0.771464	31	gRNA_4
0.84715	0.949414	0.775481	0.771464	31	gRNA_4
0.894893	0.316644	0.775481	0.771464	31	gRNA_4
0.0921615	0.429029	0.775481	0.771464	31	gRNA_4
0.961876	0.970937	0.775481	0.771464	31	gRNA_4
0.16247	0.0195817	0.775481	0.771464	31	gRNA_4
0.821615	0.467793	0.775481	0.771464	31	gRNA_4
0.968052	0.986328	0.775481	0.771464	31	gRNA_4
0.178147	0.0132629	0.775481	0.771464	31	gRNA_4
0.0538005	0.00867827	0.775481	0.771464	31	gRNA_4
0.882423	0.0833522	0.775481	0.771464	31	gRNA_4
0.926128	0.908164	0.775481	0.771464	31	gRNA_4
0.961401	0.757571	0.775481	0.771464	31	gRNA_4
0.961283	0.997234	0.775481	0.771464	31	gRNA_4
0.0140143	0.0472464	0.775481	0.771464	31	gRNA_4
0	0.430954	0.772	0.632	31	gRNA_5
0	0.516071	0.772	0.632	31	gRNA_5
0.27	0.849871	0.772	0.632	31	gRNA_5
0	0.00783986	0.772	0.632	31	gRNA_5
0.01	0.0801388	0.772	0.632	31	gRNA_5
0.71	0.983331	0.772	0.632	31	gRNA_5
0	0.0221398	0.772	0.632	31	gRNA_5
0.07	0.933263	0.772	0.632	31	gRNA_5
0	0.0753181	0.772	0.632	31	gRNA_5
0.2	0.998107	0.772	0.632	31	gRNA_5
0.01	0.258084	0.772	0.632	31	gRNA_5
0.65	0.875461	0.772	0.632	31	gRNA_5
1	0.998293	0.772	0.632	31	gRNA_5
0.02	0.141105	0.772	0.632	31	gRNA_5
0.55	0.853945	0.772	0.632	31	gRNA_5
0	0.0280406	0.772	0.632	31	gRNA_5
0	0.167345	0.772	0.632	31	gRNA_5
0.13	0.999684	0.772	0.632	31	gRNA_5
0.89	0.999781	0.772	0.632	31	gRNA_5
0	0.0465512	0.772	0.632	31	gRNA_5
0.01	0.080821	0.772	0.632	31	gRNA_5
0.16	0.566459	0.772	0.632	31	gRNA_5
0.23	0.999335	0.772	0.632	31	gRNA_5
0.31	0.921218	0.772	0.632	31	gRNA_5
0.02	0.751843	0.772	0.632	31	gRNA_5
0.21	0.973713	0.772	0.632	31	gRNA_5
0	0.112673	0.772	0.632	31	gRNA_5
0	0.0313115	0.772	0.632	31	gRNA_5
0	0.991523	0.772	0.632	31	gRNA_5
0.22	0.999879	0.772	0.632	31	gRNA_5
1	0.999992	0.772	0.632	31	gRNA_5
0.05	0.848702	0.709698	0.440199	31	gRNA_6
0.51	0.90662	0.709698	0.440199	31	gRNA_6
0.01	0.0717472	0.709698	0.440199	31	gRNA_6
0.01	0.211538	0.709698	0.440199	31	gRNA_6
0.02	0.808984	0.709698	0.440199	31	gRNA_6
0.47	0.994251	0.709698	0.440199	31	gRNA_6
0.02	0.924614	0.709698	0.440199	31	gRNA_6
0.01	0.114972	0.709698	0.440199	31	gRNA_6
0.22	0.227019	0.709698	0.440199	31	gRNA_6
0.45	0.997461	0.709698	0.440199	31	gRNA_6
0.01	0.862564	0.709698	0.440199	31	gRNA_6
1	0.998863	0.709698	0.440199	31	gRNA_6
0	0.248696	0.709698	0.440199	31	gRNA_6
0.91	0.984443	0.709698	0.440199	31	gRNA_6
0.78	0.434171	0.709698	0.440199	31	gRNA_6
0	0.0152301	0.709698	0.440199	31	gRNA_6
1	0.999836	0.709698	0.440199	31	gRNA_6
0.01	0.0737969	0.709698	0.440199	31	gRNA_6
0.29	0.982568	0.709698	0.440199	31	gRNA_6
0.01	0.0281853	0.709698	0.440199	31	gRNA_6
0.01	0.60651	0.709698	0.440199	31	gRNA_6
0.01	0.996869	0.709698	0.440199	31	gRNA_6
0.01	0.874626	0.709698	0.440199	31	gRNA_6
0.15	0.997141	0.709698	0.440199	31	gRNA_6
0	0.461683	0.709698	0.440199	31	gRNA_6
0.12	0.998963	0.709698	0.440199	31	gRNA_6
0.02	0.599083	0.709698	0.440199	31	gRNA_6
0.08	0.890971	0.709698	0.440199	31	gRNA_6
0.23	0.997932	0.709698	0.440199	31	gRNA_6
0.01	0.144281	0.709698	0.440199	31	gRNA_6
0	0.0536413	0.709698	0.440199	31	gRNA_6

## Sheet: Figure 4a
Attrbution Score	Model
-7.45584	ABE
-10.5936	ABE
-27.6336	ABE
-21.6976	ABE
-7.36814	ABE
-21.4617	ABE
-14.5411	ABE
-5.17813	ABE
-10.1852	ABE
-12.0091	ABE
-6.53319	ABE
-17.3541	ABE
-14.3598	ABE
-6.32398	ABE
-10.4079	ABE
-16.0307	ABE
-6.33262	ABE
-11.6672	ABE
-16.9532	ABE
-15.1888	ABE
-19.9688	ABE
-26.2108	ABE
-23.692	ABE
-11.9192	ABE
-4.1431	ABE
-28.0385	ABE
-11.2647	ABE
-8.2753	ABE
-30.1325	ABE
-32.3652	ABE
-10.1284	ABE
-23.2786	ABE
-14.3091	ABE
-11.9654	ABE
-20.5183	ABE
-15.9363	ABE
-24.8533	ABE
-6.29281	ABE
-15.1079	ABE
-14.1203	ABE
-20.2773	ABE
-13.7975	ABE
-20.7953	ABE
-11.9048	ABE
-12.4879	ABE
-7.63531	ABE
-2.88032	ABE
-17.8082	ABE
-21.962	ABE
-13.8598	ABE
-25.3929	ABE
-24.0243	ABE
-19.66	ABE
-12.4309	ABE
-4.30213	ABE
-14.1936	ABE
-7.17997	ABE
-0.947909	ABE
-15.5531	ABE
-14.635	ABE
-25.0645	ABE
-10.5227	ABE
-17.2506	ABE
-1.24706	ABE
-15.438	ABE
-32.8843	ABE
-17.4367	ABE
-11.925	ABE
-6.04583	ABE
-25.1747	ABE
-18.6976	ABE
-21.3703	ABE
-25.7432	ABE
-11.7647	ABE
-11.3801	ABE
-19.0246	ABE
-18.6215	ABE
-7.07293	ABE
-14.9587	ABE
-8.21721	ABE
-10.7995	ABE
-10.7465	ABE
-20.878	ABE
-11.1633	ABE
-19.7109	ABE
-19.0033	ABE
-16.2708	ABE
-15.4063	ABE
-14.9013	ABE
-1.83526	ABE
-15.4347	ABE
-23.4811	ABE
-14.6817	ABE
-12.5948	ABE
-19.1977	ABE
-17.7975	ABE
-23.0018	ABE
-14.2416	ABE
-14.4127	ABE
-8.19008	ABE
-13.3277	ABE
-6.71548	ABE
-17.5942	ABE
-9.18717	ABE
-6.51905	ABE
-8.40796	ABE
-13.8395	ABE
-17.4047	ABE
-8.27977	ABE
-12.5942	ABE
-9.74456	ABE
-8.65488	ABE
-35.5239	ABE
-14.3359	ABE
-4.54247	ABE
-30.7692	ABE
-11.0061	ABE
-19.2237	ABE
-12.6347	ABE
-18.8225	ABE
-16.6343	ABE
-19.9187	ABE
-19.6757	ABE
-21.4338	ABE
-4.52809	ABE
-7.20051	ABE
-22.6029	ABE
-14.5617	ABE
-15.0916	ABE
-14.8088	ABE
-2.96431	ABE
-16.8792	ABE
-28.4025	ABE
-6.28648	ABE
-14.3198	ABE
-30.1058	ABE
-9.56327	ABE
-20.4137	ABE
-23.5582	ABE
-14.8229	ABE
-3.04288	ABE
-3.43013	ABE
-9.72891	ABE
-10.2805	ABE
-17.1361	ABE
-7.44563	ABE
-15.655	ABE
-8.80041	ABE
-15.357	ABE
-7.94418	ABE
-28.6598	ABE
-14.3085	ABE
-20.6415	ABE
1.13125	ABE
-6.88568	ABE
-11.0054	ABE
-13.8457	ABE
-23.5948	ABE
-15.4781	ABE
-22.9066	ABE
-7.58894	ABE
-10.3676	ABE
-28.0317	ABE
-26.9446	ABE
-19.1223	ABE
-16.6417	ABE
-23.1375	ABE
-27.2272	ABE
-5.851	ABE
-5.7392	ABE
-14.7086	ABE
-5.54142	ABE
-9.28717	ABE
-9.48099	ABE
-26.1897	ABE
-8.48685	ABE
-17.9279	ABE
-13.0277	ABE
-16.9046	ABE
-5.11852	ABE
-16.9951	ABE
-16.0068	ABE
-12.1343	ABE
-27.7543	ABE
-14.1168	ABE
-21.8531	ABE
-18.8519	ABE
-16.356	ABE
-24.0837	ABE
-26.4258	ABE
-27.834	ABE
-25.987	ABE
-25.7454	ABE
-25.5445	ABE
-10.903	ABE
-15.6319	ABE
-3.42463	ABE
-29.7929	ABE
-8.30669	ABE
-19.3731	ABE
-9.00581	ABE
-5.29329	ABE
-10.9512	ABE
-7.82127	ABE
-11.4566	ABE
-3.48446	ABE
2.11278	ABE
-18.6792	ABE
-9.43241	ABE
-11.8131	ABE
-27.0773	ABE
-22.6439	ABE
-31.3004	ABE
-27.1477	ABE
-16.8077	ABE
-16.6973	ABE
-16.2857	ABE
-16.5146	ABE
-13.7444	ABE
-22.2081	ABE
-30.2408	ABE
-12.2262	ABE
-23.0863	ABE
-17.3011	ABE
-23.1303	ABE
-20.312	ABE
-15.2866	ABE
-10.1126	ABE
-13.2438	ABE
-5.71534	ABE
-3.24664	ABE
-25.186	ABE
-23.3502	ABE
-22.6351	ABE
-14.4096	ABE
-8.93797	ABE
-25.8853	ABE
-13.3171	ABE
-27.0621	ABE
-20.754	ABE
-12.9446	ABE
-25.3101	ABE
-29.3513	ABE
-4.48602	ABE
-23.4383	ABE
-4.21702	ABE
-23.5092	ABE
-11.8736	ABE
-2.00226	ABE
-1.28424	ABE
-26.5661	ABE
-15.2512	ABE
-3.83335	ABE
-6.52097	ABE
-25.0246	ABE
-5.13956	ABE
-24.2231	ABE
-13.2372	ABE
-20.4959	ABE
-8.98049	ABE
-21.0705	ABE
-6.4922	ABE
-26.7483	ABE
-22.2755	ABE
-13.7449	ABE
-18.574	ABE
-14.3036	ABE
-21.2233	ABE
0.477723	ABE
-15.8253	ABE
-9.93328	ABE
-14.2394	ABE
-23.7709	ABE
-16.9772	ABE
-14.1589	ABE
-27.5402	ABE
-21.844	ABE
-20.4048	ABE
-27.3424	ABE
-4.76625	ABE
-19.5908	ABE
-6.6034	ABE
-8.39969	ABE
-1.03346	ABE
-15.1263	ABE
-14.7651	ABE
-22.3688	ABE
-16.4568	ABE
-32.7737	ABE
-6.78892	ABE
-14.3489	ABE
-27.5012	ABE
-13.4139	ABE
-3.05119	ABE
-7.14881	ABE
-10.645	ABE
-26.6716	ABE
-15.0034	ABE
-13.7933	ABE
-24.6799	ABE
-12.0172	ABE
-14.0625	ABE
-27.8556	ABE
-13.8341	ABE
-0.210841	ABE
-37.8831	ABE
-3.63073	ABE
-20.2212	ABE
-19.6597	ABE
1.08503	ABE
-7.3876	ABE
-12.1924	ABE
-3.16037	ABE
-2.24264	ABE
-16.5456	ABE
2.99094	ABE
-13.3823	ABE
-20.8388	ABE
-14.2176	ABE
-31.0792	ABE
-14.5597	ABE
-11.7255	ABE
-22.013	ABE
-4.59289	ABE
-14.6391	ABE
-17.3968	ABE
-18.5973	ABE
-23.8565	ABE
-14.0205	ABE
-16.9433	ABE
-21.8943	ABE
-14.3786	ABE
-6.64332	ABE
-14.1429	ABE
-28.8308	ABE
-10.3266	ABE
-20.0076	ABE
-22.5006	ABE
-13.1217	ABE
-14.638	ABE
-26.0138	ABE
-19.2659	ABE
-23.3409	ABE
-19.3495	ABE
-14.1114	ABE
-26.3428	ABE
-15.9099	ABE
-14.2769	ABE
-1.708	ABE
-8.92666	ABE
-22.4715	ABE
-10.2167	ABE
-15.0038	ABE
-22.1142	ABE
-9.53298	ABE
-7.93897	ABE
-18.0411	ABE
-24.6634	ABE
-6.45454	ABE
-13.1808	ABE
-9.25934	ABE
-15.5265	ABE
-5.73407	ABE
-34.7312	ABE
-17.6376	ABE
-23.6069	ABE
-10.3959	ABE
-12.2998	ABE
-19.0528	ABE
-18.6151	ABE
-14.5903	ABE
-9.38124	ABE
-8.10176	ABE
-13.1779	ABE
-5.07087	ABE
-21.6524	ABE
-25.8833	ABE
-9.34427	ABE
-26.3753	ABE
-37.231	ABE
-20.3873	ABE
-18.2121	ABE
-13.0004	ABE
-16.3954	ABE
-15.2849	ABE
-18.8647	ABE
-16.4782	ABE
-15.7059	ABE
-21.7355	ABE
-16.8958	ABE
-7.73168	ABE
-15.1268	ABE
-17.8704	ABE
-3.13114	ABE
-7.40582	ABE
-13.8797	ABE
-12.5883	ABE
0.40252	ABE
-15.9134	ABE
-20.7834	ABE
-15.4036	ABE
-32.0016	ABE
-7.35836	ABE
-8.66827	ABE
-1.64659	ABE
-5.98422	ABE
-10.5447	ABE
-2.54	ABE
-9.13515	ABE
-10.8614	ABE
-15.1123	ABE
-16.915	ABE
-25.5349	ABE
-31.7367	ABE
-10.564	ABE
-13.5592	ABE
-12.9959	ABE
-10.9906	ABE
-11.9519	ABE
-25.1989	ABE
-15.4678	ABE
-31.1164	ABE
-4.29574	ABE
-9.48406	ABE
-16.512	ABE
-10.2231	ABE
-17.7379	ABE
-18.1688	ABE
-12.4287	ABE
-6.16773	ABE
-13.2831	ABE
-7.4506	ABE
-6.48739	ABE
-18.8989	ABE
-18.1427	ABE
-18.0945	ABE
-14.9012	ABE
-19.8476	ABE
-8.66469	ABE
-22.8613	ABE
-12.3912	ABE
-21.2044	ABE
-18.1205	ABE
-16.7795	ABE
-20.3842	ABE
-7.22601	ABE
-10.8982	ABE
-21.0278	ABE
-3.04044	ABE
-15.7099	ABE
-12.4553	ABE
-7.7895	ABE
-19.0031	ABE
-12.1199	ABE
-7.03601	ABE
-11.4474	ABE
-12.6942	ABE
-8.21703	ABE
-19.8222	ABE
-3.67028	ABE
-17.9002	ABE
-17.6303	ABE
-15.447	ABE
-31.1054	ABE
-23.144	ABE
-14.8564	ABE
-10.6449	ABE
-3.9816	ABE
-20.6074	ABE
-13.5098	ABE
-13.6873	ABE
-10.6628	ABE
-13.0072	ABE
-13.4578	ABE
-33.67	ABE
-34.2459	ABE
-21.9183	ABE
-27.6112	ABE
-8.9892	ABE
-21.4678	ABE
-13.5995	ABE
-8.77395	ABE
-2.86696	ABE
-11.7697	ABE
-26.8137	ABE
-11.8898	ABE
-9.92644	ABE
-16.7885	ABE
-26.3555	ABE
-3.81246	ABE
-7.22348	ABE
-6.81699	ABE
-6.15436	ABE
-14.685	ABE
-2.6888	ABE
-3.2714	ABE
-2.84853	ABE
-10.8337	ABE
-4.68024	ABE
-4.39633	ABE
-10.7643	ABE
-3.93087	ABE
-16.694	ABE
-10.5262	ABE
-10.916	ABE
-26.1091	ABE
-29.9448	ABE
-22.1891	ABE
-14.0623	ABE
-16.5937	ABE
-18.3253	ABE
-6.49692	ABE
-27.6911	ABE
-11.4465	ABE
-20.4033	ABE
-25.9808	ABE
-27.4096	ABE
-17.4224	ABE
-22.5055	ABE
-25.1263	ABE
-10.7566	ABE
-7.73287	ABE
-3.4668	ABE
-2.24123	ABE
-11.5135	ABE
-21.1281	ABE
-16.326	ABE
-3.60626	ABE
-31.3473	ABE
-12.1347	ABE
-11.41	ABE
-22.2651	ABE
-9.56165	ABE
-10.4355	ABE
-22.3351	ABE
-16.9573	ABE
-9.98037	ABE
-20.8707	ABE
-24.69	ABE
-17.2884	ABE
-7.44649	ABE
-16.2453	ABE
-14.4186	ABE
-17.1214	ABE
-10.157	ABE
-13.9378	ABE
-4.13514	ABE
-19.1126	ABE
-13.0882	ABE
-21.661	ABE
-16.6248	ABE
-29.741	ABE
-9.11952	ABE
-6.8792	ABE
-27.9133	ABE
-25.9675	ABE
-18.2204	ABE
-14.8636	ABE
-15.2079	ABE
-13.907	ABE
-8.1651	ABE
-12.0169	ABE
-8.55735	ABE
-12.3438	ABE
-29.2641	ABE
-5.06405	ABE
-17.6204	ABE
-21.8034	ABE
-12.0998	ABE
-34.215	ABE
-5.19749	ABE
-18.6924	ABE
-18.611	ABE
-9.17219	ABE
-11.4489	ABE
-11.9115	ABE
-21.4637	ABE
-15.2001	ABE
-34.8321	ABE
-17.9725	ABE
0.154846	ABE
-12.3427	ABE
-8.93674	ABE
-20.8696	ABE
-30.5779	ABE
-15.6929	ABE
-14.3863	ABE
-15.1343	ABE
-22.5494	ABE
-13.7173	ABE
-8.3885	ABE
-16.1756	ABE
-20.4056	ABE
-1.32174	ABE
-24.9827	ABE
-18.3599	ABE
-16.7402	ABE
-15.3596	ABE
-11.4578	ABE
-20.1815	ABE
-17.4754	ABE
-22.4827	ABE
-18.7671	ABE
-25.1091	ABE
-13.6097	ABE
-39.4368	ABE
-15.6383	ABE
-15.3348	ABE
-10.9837	ABE
-17.9503	ABE
-17.8606	ABE
-7.81602	ABE
-10.125	ABE
-17.2457	ABE
-20.7097	ABE
-13.2686	ABE
-41.5534	ABE
-27.2457	ABE
-15.8228	ABE
-26.8498	ABE
-23.4184	ABE
-30.2741	ABE
-11.1573	ABE
-24.906	ABE
-27.6207	ABE
-18.9917	ABE
-19.0961	ABE
-10.2384	ABE
-25.8612	ABE
-7.57079	ABE
-4.19426	ABE
-23.8755	ABE
-13.8706	ABE
-26.927	ABE
-24.0576	ABE
-20.195	ABE
-4.76201	ABE
-20.4671	ABE
-7.6107	ABE
-16.6847	ABE
-18.3096	ABE
-17.848	ABE
-34.4786	ABE
-26.6452	ABE
-13.3312	ABE
-1.93384	ABE
-32.2335	ABE
-14.1669	ABE
-24.4556	ABE
-7.39414	ABE
-26.3678	ABE
-17.1713	ABE
-23.7743	ABE
-17.1236	ABE
-25.672	ABE
-28.3975	ABE
-23.7445	ABE
-9.59763	ABE
-18.445	ABE
-25.8891	ABE
-19.0576	ABE
-20.3278	ABE
-16.7218	ABE
-13.7308	ABE
-15.9197	ABE
-18.3042	ABE
-18.2442	ABE
-18.9689	ABE
-18.1585	ABE
-20.3107	ABE
-11.1959	ABE
-12.493	ABE
-18.5816	ABE
-17.2743	ABE
-25.5743	ABE
-20.688	ABE
-15.2677	ABE
-12.816	ABE
-16.5833	ABE
-29.9622	ABE
-10.2692	ABE
-11.1588	ABE
-11.3126	ABE
-6.06957	ABE
-36.3682	ABE
-4.69417	ABE
-12.3749	ABE
-16.6527	ABE
-13.9082	ABE
-16.7049	ABE
-10.6888	ABE
-6.76494	ABE
-8.64356	ABE
-5.37875	ABE
-10.9786	ABE
-11.1402	ABE
-8.3055	ABE
-15.3906	ABE
-16.2679	ABE
-13.1598	ABE
-21.3543	ABE
-12.3467	ABE
-24.534	ABE
-16.7046	ABE
-21.0909	ABE
-23.1042	ABE
-11.566	ABE
-7.89561	ABE
-29.6192	ABE
-9.74794	ABE
-24.8597	ABE
-25.3874	ABE
-16.5887	ABE
-5.58754	ABE
-17.3962	ABE
-12.1012	ABE
-13.652	ABE
-19.836	ABE
-16.6133	ABE
-29.6191	ABE
-10.8766	ABE
-21.3871	ABE
-6.98808	ABE
-24.8601	ABE
-11.8436	ABE
-6.70905	ABE
-11.9078	ABE
-25.1298	ABE
-5.64149	ABE
-10.4577	ABE
-15.3433	ABE
-16.6258	ABE
-12.2901	ABE
-21.7519	ABE
-11.2193	ABE
-26.2589	ABE
-10.4666	ABE
-16.7388	ABE
-11.4993	ABE
-18.8248	ABE
-5.11242	ABE
-1.50039	ABE
-11.7082	ABE
-18.5166	ABE
-20.7938	ABE
-15.0614	ABE
-16.6101	ABE
-26.8294	ABE
-18.4533	ABE
-17.4865	ABE
-29.0365	ABE
-12.4603	ABE
-10.3042	ABE
-11.7149	ABE
-11.3772	ABE
-11.7281	ABE
-28.18	ABE
-6.21063	ABE
-3.38136	ABE
-21.2555	ABE
-7.60673	ABE
-23.543	ABE
-19.5662	ABE
-17.4863	ABE
-8.07384	ABE
-11.9709	ABE
-24.0857	ABE
-12.7713	ABE
-28.7521	ABE
-10.7756	ABE
-8.02358	ABE
-18.8816	ABE
-9.71247	ABE
-21.2614	ABE
-5.29087	ABE
-13.9485	ABE
-11.6255	ABE
-17.7826	ABE
-25.8593	ABE
-10.6656	ABE
-10.0339	ABE
-14.1562	ABE
-7.84908	ABE
-12.4212	ABE
-9.6108	ABE
-17.3374	ABE
-6.08164	ABE
-18.891	ABE
-17.8918	ABE
-10.8495	ABE
-7.75464	ABE
-9.74127	ABE
-20.5408	ABE
-21.9842	ABE
-27.7571	ABE
-19.791	ABE
-11.5524	ABE
-24.4831	ABE
-29.696	ABE
-11.6258	ABE
-10.7481	ABE
-19.8486	ABE
-13.6218	ABE
-15.4181	ABE
-14.8343	ABE
-21.5706	ABE
-12.1883	ABE
-7.72843	ABE
-17.6156	ABE
-11.0754	ABE
-10.8333	ABE
-22.9418	ABE
-11.3347	ABE
-22.073	ABE
-4.11787	ABE
-22.9709	ABE
-17.467	ABE
-15.6297	ABE
-22.2791	ABE
-25.4122	ABE
-17.5731	ABE
-24.0712	ABE
-21.0662	ABE
-27.5667	ABE
-9.40197	ABE
-36.8732	ABE
-26.5787	ABE
-12.2297	ABE
-26.3401	ABE
-18.3767	ABE
-13.9892	ABE
-14.0024	ABE
-6.44562	ABE
-11.1043	ABE
-13.1123	ABE
-7.05473	ABE
-16.141	ABE
-17.9202	ABE
-16.2412	ABE
-37.5238	ABE
-38.9642	ABE
-10.0439	ABE
-34.2406	ABE
-17.2457	ABE
0.0156996	ABE
-5.89405	ABE
-2.51432	ABE
-5.5177	ABE
-7.56223	ABE
0.9478	ABE
-4.39116	ABE
-7.91035	ABE
-9.91784	ABE
-2.00205	ABE
-17.0331	ABE
-21.6568	ABE
-30.2331	ABE
-25.5202	ABE
-8.56143	ABE
-19.6962	ABE
-6.53831	ABE
-32.5232	ABE
-17.3746	ABE
-16.683	ABE
-17.4873	ABE
-15.2341	ABE
-19.8453	ABE
-8.60445	ABE
-15.7682	ABE
-6.80803	ABE
-12.1841	ABE
-5.54922	ABE
-18.9539	ABE
-26.9053	ABE
-8.12615	ABE
-7.68867	ABE
-18.3193	ABE
-12.3228	ABE
-14.3979	ABE
-13.639	ABE
-14.1709	ABE
1.32867	ABE
-17.4966	ABE
-7.47495	ABE
-10.3744	ABE
-14.0863	ABE
-23.4054	ABE
-18.0173	ABE
-11.145	ABE
-6.87858	ABE
-12.9342	ABE
-32.7691	ABE
-20.1689	ABE
-13.8216	ABE
-10.3697	ABE
-26.7311	ABE
-8.98842	ABE
-26.0211	ABE
-11.0184	ABE
-19.2593	ABE
-7.54556	ABE
-18.5814	ABE
-20.5564	ABE
-28.2795	ABE
-16.3423	ABE
-36.5582	ABE
-12.9949	ABE
-15.4314	ABE
-23.9053	ABE
-23.3621	ABE
-29.8667	ABE
-15.8017	ABE
-23.3294	ABE
-5.96275	ABE
-20.928	ABE
-27.1233	ABE
-23.4349	ABE
-11.271	ABE
-10.0863	ABE
-8.65164	ABE
-18.2517	ABE
-24.0444	ABE
-18.6156	ABE
-6.57299	ABE
-18.5953	ABE
-9.49759	ABE
-12.7832	ABE
-19.1493	ABE
-11.7501	ABE
-27.6901	ABE
-14.6239	ABE
-16.7047	ABE
-17.0313	ABE
-32.4785	ABE
-12.4091	ABE
-17.8077	ABE
-13.5777	ABE
-14.1562	ABE
-17.6361	ABE
-28.6619	ABE
-28.6612	ABE
-24.2189	ABE
-16.8148	ABE
-8.72155	ABE
-15.5285	ABE
-19.2191	ABE
-9.64173	ABE
-22.1295	ABE
-8.59375	ABE
-4.96032	ABE
-11.5211	ABE
-6.88833	ABE
-21.7712	ABE
-1.58252	ABE
-2.75345	ABE
-11.9253	ABE
-24.1247	ABE
-6.10082	ABE
-22.2628	ABE
-16.243	ABE
-18.4608	ABE
-11.8193	ABE
-15.625	ABE
-9.41799	ABE
-10.4114	ABE
-5.56455	ABE
-21.2822	ABE
-7.7349	ABE
-9.71632	ABE
-23.6059	ABE
-8.43305	ABE
-2.47991	ABE
-14.83	ABE
-20.1036	ABE
-32.351	ABE
-8.01903	ABE
-10.3753	ABE
-11.8266	ABE
-10.4392	ABE
-26.0246	ABE
-13.4729	ABE
-11.9152	ABE
-19.7224	ABE
-2.18114	ABE
-12.3518	ABE
-25.6736	ABE
-13.4626	ABE
-10.3984	ABE
-5.47719	ABE
-21.3378	ABE
-20.7544	ABE
-13.1678	ABE
-5.60824	ABE
-21.9005	ABE
-13.3746	ABE
-11.1559	ABE
-4.8545	ABE
-18.0663	ABE
-16.3224	ABE
-14.4409	ABE
-12.1521	ABE
-8.16441	ABE
-2.67277	ABE
-14.0227	ABE
-11.7534	ABE
5.09551	ABE
-19.2256	ABE
-15.8428	ABE
-3.41666	ABE
7.38083	ABE
-6.26172	ABE
-3.29417	ABE
-7.47714	ABE
-6.05078	ABE
-23.5614	ABE
-20.4083	ABE
-18.477	ABE
-19.9199	ABE
-17.1088	ABE
-18.9526	ABE
-24.0696	ABE
-23.6888	ABE
-40.0752	ABE
-15.0572	ABE
-13.4548	ABE
-10.1315	ABE
-18.503	ABE
-30.3073	ABE
-18.4149	ABE
-32.325	ABE
-9.78365	ABE
-17.794	ABE
-15.1476	ABE
-12.1708	ABE
-24.0296	ABE
-33.002	ABE
-25.6726	ABE
-11.3953	ABE
-6.56558	ABE
-8.09199	ABE
-10.6173	ABE
-11.3551	ABE
-11.5241	ABE
-7.18532	ABE
-4.96097	ABE
-4.84578	ABE
-6.1792	ABE
-11.855	ABE
-12.8576	ABE
-14.6828	ABE
-5.74823	ABE
-6.64373	ABE
-28.1738	ABE
-9.57186	ABE
-33.5984	ABE
-30.6925	ABE
-28.4596	ABE
-18.4867	ABE
-8.95062	ABE
-29.0207	ABE
-13.2387	ABE
-6.80579	ABE
-29.1715	ABE
-19.5572	ABE
-11.8445	ABE
-27.1319	ABE
-16.4585	ABE
-13.8198	ABE
-17.9848	ABE
-4.39175	ABE
-5.46078	ABE
-15.9411	ABE
-28.0528	ABE
-15.7782	ABE
-21.4756	ABE
-24.7429	ABE
2.13893	ABE
-16.9102	ABE
-13.8112	ABE
-26.495	ABE
-10.8483	ABE
-18.486	ABE
-25.7576	ABE
-7.22116	ABE
-17.663	ABE
-12.6803	ABE
-20.0195	ABE
-15.0829	ABE
-13.7061	ABE
-24.5385	ABE
-14.9483	ABE
-21.4261	ABE
-27.2744	ABE
-17.2178	ABE
-23.8492	ABE
-10.3952	ABE
-16.986	ABE
-17.3048	ABE
-13.693	ABE
-14.0411	ABE
-22.8252	ABE
-13.5968	ABE
-36.8221	ABE
-21.2191	ABE
-21.3944	ABE
1.34335	ABE
-3.03255	ABE
0.186617	ABE
-3.33472	ABE
-5.60219	ABE
-32.9227	ABE
-17.8862	ABE
-14.5647	ABE
-9.42252	ABE
-12.5553	ABE
-7.12805	ABE
-17.06	ABE
-20.351	ABE
-18.1892	ABE
-31.4514	ABE
-19.1584	ABE
-11.4419	ABE
-8.98106	ABE
-18.0388	ABE
-12.5246	ABE
1.84017	ABE
-21.1248	ABE
-8.20484	ABE
-17.8769	ABE
-31.955	ABE
-10.8999	ABE
-7.11273	ABE
-28.5989	ABE
-2.81765	ABE
-12.3378	ABE
-18.5879	ABE
-17.4138	ABE
-9.38571	ABE
-15.3315	ABE
-20.2016	ABE
-11.7169	ABE
-17.9732	ABE
-27.2412	ABE
-16.3805	ABE
-23.2602	ABE
-12.6648	ABE
-19.1611	ABE
-9.65585	ABE
-4.43741	ABE
-15.9543	ABE
-28.7803	ABE
-16.0423	ABE
-23.2768	ABE
-14.8442	ABE
-21.0378	ABE
-5.04959	ABE
-12.925	ABE
-12.5836	ABE
-13.1889	ABE
-5.32945	ABE
-26.4384	ABE
-4.63364	ABE
-24.2628	ABE
-4.09874	ABE
-9.72357	ABE
-22.6789	ABE
-13.4204	ABE
-26.0797	ABE
-13.8386	ABE
-21.4113	ABE
-17.6626	ABE
-14.2225	ABE
-16.7749	ABE
-26.0067	ABE
-19.4688	ABE
-2.71598	ABE
-17.5756	ABE
-22.6323	ABE
-22.9712	ABE
-10.0289	ABE
-6.61486	ABE
-31.6737	ABE
-27.0186	ABE
-23.8577	ABE
-17.0189	ABE
-14.0538	ABE
-25.0882	ABE
-20.9958	ABE
-20.8059	ABE
-18.2155	ABE
-31.0547	ABE
-7.54045	ABE
-19.8208	ABE
-25.1264	ABE
-11.0459	ABE
-10.3113	ABE
-25.5903	ABE
-26.6252	ABE
-12.6198	ABE
-3.35235	ABE
-3.37225	ABE
-15.1566	ABE
-5.4267	ABE
-5.79434	ABE
-15.8905	ABE
-19.0166	ABE
-12.1164	ABE
-17.1819	ABE
-10.4789	ABE
-20.2012	ABE
-20.7179	ABE
-17.4575	ABE
-3.10281	ABE
-16.4575	ABE
-10.6958	ABE
-9.82731	ABE
-8.17342	ABE
-14.6105	ABE
-1.33017	ABE
-13.2712	ABE
-6.1017	ABE
-24.0095	ABE
-17.4553	ABE
-3.41312	ABE
-28.4276	ABE
-33.4178	ABE
-14.8304	ABE
-10.6577	ABE
-20.4295	ABE
-10.9477	ABE
-15.0522	ABE
-16.2957	ABE
-29.6944	ABE
-20.98	ABE
-16.1247	ABE
-29.0676	ABE
-33.6599	ABE
-15.4849	ABE
-15.7755	ABE
-12.5404	ABE
-7.65663	ABE
-15.362	ABE
-7.0587	ABE
-20.9632	ABE
-18.7035	ABE
-2.18828	ABE
-24.1867	ABE
-20.188	ABE
-5.76002	ABE
-20.1238	ABE
-16.8691	ABE
-15.5002	ABE
-2.805	ABE
-24.2618	ABE
-16.577	ABE
-25.5937	ABE
-13.9013	ABE
-5.10101	ABE
-12.19	ABE
-1.12295	ABE
-33.9758	ABE
-28.0685	ABE
-19.2287	ABE
-14.3343	ABE
-9.44911	ABE
-19.294	ABE
-27.2948	ABE
-18.7129	ABE
-10.3011	ABE
-5.88813	ABE
-11.0891	ABE
-11.8521	ABE
-15.3405	ABE
-13.0551	ABE
-12.4521	ABE
-16.1572	ABE
-17.1582	ABE
-19.029	ABE
-10.2298	ABE
-5.5674	ABE
-22.8473	ABE
-29.6985	ABE
-7.41478	ABE
-18.1548	ABE
-38.0449	ABE
-23.4638	ABE
-10.6278	ABE
-7.69483	ABE
-26.4341	ABE
-10.1698	ABE
-29.5145	ABE
-26.1692	ABE
-26.2162	ABE
-21.2365	ABE
-14.6742	ABE
-30.51	ABE
-18.5617	ABE
-16.5048	ABE
-18.5101	ABE
-10.9583	ABE
-14.7951	ABE
-11.4185	ABE
-14.9514	ABE
-8.62449	ABE
-10.5439	ABE
-14.9223	ABE
-8.11749	ABE
-3.28956	ABE
-11.6412	ABE
-23.9225	ABE
-25.7399	ABE
-26.583	ABE
-12.1813	ABE
-18.2624	ABE
-6.65853	ABE
-8.6406	ABE
-17.5085	ABE
-13.9066	ABE
-12.5755	ABE
-12.944	ABE
-4.25853	ABE
-18.3779	ABE
-7.60269	ABE
-13.5753	ABE
-12.6002	ABE
-22.0969	ABE
-8.41448	ABE
-5.91081	ABE
-5.49508	ABE
-18.1374	ABE
-13.4774	ABE
-15.6883	ABE
-12.101	ABE
-19.7364	ABE
-5.62438	ABE
-11.6658	ABE
-9.63292	ABE
-4.92156	ABE
-12.6894	ABE
-27.1802	ABE
-9.57321	ABE
-12.2684	ABE
-7.19402	ABE
-14.0954	ABE
-2.63304	ABE
-26.1647	ABE
-26.031	ABE
-8.96788	ABE
-13.1285	ABE
-25.6356	ABE
-9.21169	ABE
-19.9547	ABE
-2.04527	ABE
-20.3245	ABE
-6.06664	ABE
-23.0758	ABE
-6.48078	ABE
-22.4654	ABE
-24.4756	ABE
-27.8699	ABE
-18.6565	ABE
-14.8939	ABE
-19.595	ABE
-19.5458	ABE
-19.6781	ABE
-19.3018	ABE
-38.695	ABE
-9.22026	ABE
-2.99344	ABE
-10.81	ABE
-8.18029	ABE
-4.34308	ABE
-12.7553	ABE
-41.7033	ABE
-32.2904	ABE
-22.6608	ABE
-29.5034	ABE
-6.16907	ABE
-10.7251	ABE
-15.2752	ABE
-12.3779	ABE
-9.03717	ABE
-17.0504	ABE
-9.14569	ABE
-4.03158	ABE
-4.61696	ABE
-16.813	ABE
-8.9358	ABE
-2.72325	ABE
-18.9219	ABE
-12.0089	ABE
-2.84982	ABE
-26.4702	ABE
-46.4294	ABE
-14.3154	ABE
-23.6407	ABE
-28.0053	ABE
-6.4904	ABE
-9.28931	ABE
-11.0157	ABE
-25.2403	ABE
-24.7468	ABE
-14.119	ABE
-18.1152	ABE
-17.1179	ABE
-15.8336	ABE
-32.4956	ABE
-11.8369	ABE
-7.76841	ABE
-28.4175	ABE
-6.66462	ABE
-3.7735	ABE
-15.5572	ABE
-19.9574	ABE
-20.7515	ABE
-28.245	ABE
-14.3686	ABE
-26.3709	ABE
-11.0766	ABE
-10.3393	ABE
-7.82047	ABE
-9.3498	ABE
-8.24825	ABE
-19.094	ABE
-19.7409	ABE
-22.6516	ABE
-20.4737	ABE
-20.2553	ABE
-14.7327	ABE
-15.8605	ABE
-4.00807	ABE
-10.9277	ABE
-21.7311	ABE
-27.4028	ABE
-13.6297	ABE
-24.9477	ABE
-15.967	ABE
-28.5832	ABE
-5.36997	ABE
-20.9208	ABE
-11.5371	ABE
-20.4066	ABE
-8.76626	ABE
-6.43338	ABE
-38.1648	ABE
-14.2245	ABE
-26.6603	ABE
-14.5657	ABE
-12.9237	ABE
-16.9238	ABE
-10.2038	ABE
-23.2834	ABE
1.93478	ABE
-25.0394	ABE
-9.7529	ABE
-18.2287	ABE
-21.1182	ABE
-16.0166	ABE
-16.7408	ABE
-21.2791	ABE
-18.1102	ABE
-9.19796	ABE
-21.3933	ABE
-22.1711	ABE
-25.9615	ABE
-17.7012	ABE
-9.09603	ABE
-11.407	ABE
-10.6126	ABE
-27.5719	ABE
-5.91088	ABE
-23.4841	ABE
-23.0527	ABE
-20.0153	ABE
-30.8512	ABE
-12.9466	ABE
-21.1823	ABE
-9.65798	ABE
-20.4241	ABE
-34.7255	ABE
-21.6455	ABE
-17.1527	ABE
-26.4606	ABE
-25.0564	ABE
-21.6164	ABE
-16.535	ABE
-12.3026	ABE
-8.18499	ABE
-25.5388	ABE
-24.0637	ABE
-16.655	ABE
-15.7392	ABE
-32.6847	ABE
-1.8371	ABE
-20.522	ABE
-16.1124	ABE
-20.2935	ABE
-13.5505	ABE
-20.6689	ABE
-31.3034	ABE
-1.7761	ABE
-35.1656	ABE
-26.6345	ABE
-7.34015	ABE
-7.22151	ABE
-16.8872	ABE
-24.8899	ABE
-16.839	ABE
-11.1977	ABE
-12.8606	ABE
-23.6728	ABE
-15.8436	ABE
-9.21333	ABE
-9.49346	ABE
-20.1445	ABE
-15.7436	ABE
-18.2542	ABE
-21.067	ABE
-11.1839	ABE
-6.76541	ABE
-15.7599	ABE
-9.9119	ABE
-11.9466	ABE
-24.5499	ABE
-30.3325	ABE
-7.19707	ABE
-13.3716	ABE
-23.1271	ABE
-14.4002	ABE
-15.6504	ABE
-31.2236	ABE
-28.3065	ABE
-16.3159	ABE
-18.4783	ABE
-10.0254	ABE
-33.4093	ABE
-20.0628	ABE
-5.6017	ABE
-15.8424	ABE
-12.1596	ABE
-17.7342	ABE
-13.2904	ABE
-17.3284	ABE
-6.59122	ABE
3.32632	ABE
-18.5456	ABE
-18.0912	ABE
-14.0528	ABE
-10.6466	ABE
-24.1311	ABE
-24.2336	ABE
-1.59357	ABE
-40.3643	ABE
-23.8774	ABE
-16.5418	ABE
-21.1768	ABE
-18.1434	ABE
-32.2781	ABE
-12.5927	ABE
-19.7808	ABE
-19.0394	ABE
-5.07359	ABE
-23.8915	ABE
-27.9934	ABE
-9.6453	ABE
-14.1401	ABE
-21.9514	ABE
-13.5002	ABE
-7.27644	ABE
-12.612	ABE
-19.178	ABE
-14.4406	ABE
-11.2701	ABE
-19.9532	ABE
-30.1448	ABE
-12.9587	ABE
-15.8204	ABE
-16.9628	ABE
-6.45647	ABE
-8.93623	ABE
-17.1633	ABE
-4.00068	ABE
-5.1817	ABE
-5.74325	ABE
-13.8792	ABE
-15.77	ABE
-5.18918	ABE
-0.997613	ABE
-26.0179	ABE
-36.5289	ABE
-14.4141	ABE
-14.4851	ABE
-8.69544	ABE
-8.50729	ABE
-9.93091	ABE
-19.2043	ABE
-13.8511	ABE
-5.36731	ABE
-3.30641	ABE
-14.7853	ABE
-26.13	ABE
-11.9597	ABE
-3.57845	ABE
-14.018	ABE
-27.8549	ABE
-10.089	ABE
-6.40215	ABE
-16.0398	ABE
-19.8152	ABE
-14.4004	ABE
-37.2295	ABE
-7.36889	ABE
-11.0883	ABE
-10.025	ABE
-13.8508	ABE
-16.1325	ABE
-20.1209	ABE
-9.00335	ABE
-15.9906	ABE
-19.0829	ABE
-13.4066	ABE
-20.9783	ABE
-14.2365	ABE
-29.3787	ABE
-28.775	ABE
-11.6537	ABE
-9.45962	ABE
-4.89064	ABE
-22.4033	ABE
-22.6216	ABE
-10.8724	ABE
-8.71753	ABE
-14.4184	ABE
-28.7001	ABE
-16.299	ABE
-13.1298	ABE
-21.311	ABE
-5.34909	ABE
-18.0467	ABE
-13.6499	ABE
-31.8333	ABE
-6.83562	ABE
-13.6275	ABE
-6.38657	ABE
-13.0195	ABE
-24.3344	ABE
-12.9625	ABE
-22.2876	ABE
-13.8142	ABE
-5.08627	ABE
-10.1357	ABE
-26.7935	ABE
-23.1472	ABE
-11.5764	ABE
-6.43566	ABE
-23.5365	ABE
-28.7769	ABE
-21.3218	ABE
-15.8549	ABE
-22.1123	ABE
-21.109	ABE
-16.4188	ABE
-12.0154	ABE
-12.0083	ABE
-8.14068	ABE
-8.28993	ABE
-7.57799	ABE
-20.388	ABE
-26.4924	ABE
-23.7051	ABE
-12.0204	ABE
-19.2333	ABE
-7.62974	ABE
-10.9637	ABE
-10.8708	ABE
-12.3167	ABE
-14.6006	ABE
-22.5868	ABE
-19.6761	ABE
-16.7024	ABE
-14.7102	ABE
-11.1438	ABE
-6.85692	ABE
-13.498	ABE
-11.173	ABE
-8.67219	ABE
-13.001	ABE
-22.9663	ABE
-16.6176	ABE
-7.61002	ABE
-12.9643	ABE
-19.4911	ABE
-16.8896	ABE
-26.2757	ABE
-10.8158	ABE
-20.0745	ABE
-19.5066	ABE
-5.8426	ABE
-14.5454	ABE
-16.2549	ABE
-28.4083	ABE
-24.6351	ABE
-17.3634	ABE
-25.1597	ABE
-28.3426	ABE
-14.3021	ABE
-9.48671	ABE
-21.9926	ABE
-11.2565	ABE
-1.67703	ABE
-9.61459	ABE
-29.1344	ABE
-8.74299	ABE
-14.7846	ABE
-4.28774	ABE
-10.811	ABE
-20.8626	ABE
-0.702528	ABE
-6.42365	ABE
-19.2432	ABE
-10.3239	ABE
-22.9721	ABE
-9.43707	ABE
-8.82411	ABE
-3.93089	ABE
-27.2772	ABE
-6.56389	ABE
-14.5958	ABE
-16.616	ABE
-14.2394	ABE
-14.0516	ABE
-4.8289	ABE
-8.85108	ABE
-4.29108	ABE
-15.7494	ABE
-9.44833	ABE
0.391598	ABE
-22.3704	ABE
-15.7582	ABE
-27.88	ABE
-14.7292	ABE
-17.2117	ABE
-12.422	ABE
-16.0015	ABE
-1.98803	ABE
-20.7104	ABE
-12.5278	ABE
-5.50131	ABE
-8.31915	ABE
-7.49723	ABE
-16.6029	ABE
-26.6112	ABE
-8.12044	ABE
-16.5236	ABE
-6.36031	ABE
-42.3028	ABE
-27.8177	ABE
-22.2574	ABE
-15.184	ABE
-14.7952	ABE
-21.7592	ABE
-13.5679	ABE
-10.0258	ABE
-16.5985	ABE
-20.5998	ABE
-32.1921	ABE
-21.3035	ABE
-13.3907	ABE
-20.624	ABE
-17.2576	ABE
-16.8146	ABE
-1.85981	ABE
-13.7604	ABE
-14.1221	ABE
-26.0086	ABE
-12.7275	ABE
-33.6814	ABE
-9.72658	ABE
-32.8751	ABE
-16.9392	ABE
-9.92403	ABE
-12.899	ABE
-31.3969	ABE
-3.2952	ABE
-18.955	ABE
-33.817	ABE
-7.88049	ABE
-29.6286	ABE
-16.4051	ABE
-17.1592	ABE
-15.1469	ABE
-19.4282	ABE
-18.8477	ABE
-12.0715	ABE
-18.4482	ABE
-12.8745	ABE
-11.8707	ABE
-24.8181	ABE
-6.98102	ABE
-13.6744	ABE
-16.6049	ABE
-21.2153	ABE
-20.5999	ABE
-20.9907	ABE
-1.17654	ABE
-9.84547	ABE
-19.2704	ABE
-14.2	ABE
-13.1831	ABE
-20.2248	ABE
-10.0031	ABE
-22.6145	ABE
-7.52754	ABE
-12.4683	ABE
-14.4552	ABE
-10.7223	ABE
-21.5074	ABE
-18.2758	ABE
-23.8756	ABE
-21.0356	ABE
-14.2262	ABE
-18.2745	ABE
-5.69084	ABE
-11.9765	ABE
-10.665	ABE
-17.2623	ABE
-7.62161	ABE
-18.5366	ABE
-28.4998	ABE
-11.0011	ABE
-6.05053	ABE
-13.1371	ABE
-29.2222	ABE
-10.6573	ABE
-17.0351	ABE
-33.3255	ABE
-18.8076	ABE
-0.80798	ABE
-24.5753	ABE
-12.5197	ABE
-19.6733	ABE
-21.3654	ABE
-17.8015	ABE
-13.3542	ABE
-20.9327	ABE
-11.9213	ABE
-18.6367	ABE
-9.76512	ABE
-17.2811	ABE
-7.93134	ABE
-2.61561	ABE
-19.4199	ABE
-16.6704	ABE
-26.2013	ABE
-19.8559	ABE
-6.40685	ABE
-28.9245	ABE
-19.1496	ABE
-33.6479	ABE
-10.0496	ABE
-2.78992	ABE
-20.0238	ABE
-21.9496	ABE
-14.3774	ABE
-15.5734	ABE
-18.146	ABE
-11.6187	ABE
-21.7941	ABE
-8.19404	ABE
-13.2797	ABE
-15.212	ABE
-22.5004	ABE
-19.9461	ABE
-12.9693	ABE
-25.4858	ABE
-31.0373	ABE
-16.0153	ABE
-21.8771	ABE
-35.162	ABE
-14.9219	ABE
-19.0526	ABE
-9.4446	ABE
-12.815	ABE
-6.42896	ABE
-16.3055	ABE
-22.085	ABE
-26.5275	ABE
-28.7175	ABE
-3.02844	ABE
-10.0543	ABE
-7.7265	ABE
-10.7937	ABE
-9.66912	ABE
-6.13658	ABE
0.413688	ABE
-20.8479	ABE
-17.3947	ABE
-9.31664	ABE
-2.09875	ABE
-8.53753	ABE
-5.52964	ABE
-9.59505	ABE
-20.838	ABE
-17.9253	ABE
-18.4991	ABE
-19.7924	ABE
-6.9832	ABE
-16.8026	ABE
-14.0569	ABE
-14.5556	ABE
-2.35021	ABE
-22.8166	ABE
-23.5983	ABE
-30.176	ABE
-13.8416	ABE
-32.6912	ABE
-12.4054	ABE
-18.299	ABE
-14.9911	ABE
-18.146	ABE
-16.4247	ABE
-18.4815	ABE
-18.1977	ABE
-10.8952	ABE
-22.3045	ABE
-8.81936	ABE
-23.934	ABE
-20.004	ABE
-21.6546	ABE
-11.7453	ABE
-16.4617	ABE
-7.37254	ABE
-14.8865	ABE
-6.49434	ABE
-5.88069	ABE
-10.758	ABE
-13.3536	ABE
-38.9385	ABE
-11.0411	ABE
-13.5028	ABE
-3.47819	ABE
-6.06631	ABE
-15.2581	ABE
-23.2173	ABE
-15.0348	ABE
-25.6904	ABE
-9.22983	ABE
-14.7371	ABE
-22.9002	ABE
-23.9126	ABE
-12.9357	ABE
-24.9824	ABE
-14.4404	ABE
-16.68	ABE
-17.9328	ABE
-14.117	ABE
-26.2482	ABE
-23.9957	ABE
-30.5203	ABE
-14.4225	ABE
-8.30223	ABE
-25.4515	ABE
-11.4535	ABE
-12.8283	ABE
-24.9685	ABE
-16.1532	ABE
-13.0191	ABE
-2.89218	ABE
-6.32875	ABE
-0.6242	ABE
-17.3812	ABE
-15.7063	ABE
-15.5999	ABE
-10.2122	ABE
-7.96877	ABE
-29.4813	ABE
-6.10674	ABE
-10.7868	ABE
-9.6734	ABE
-13.8631	ABE
-34.3123	ABE
-25.7391	ABE
-19.9245	ABE
-23.9703	ABE
-11.9461	ABE
-26.1827	ABE
-6.29562	ABE
-14.0722	ABE
-46.736	ABE
-13.4769	ABE
-4.78752	ABE
-23.59	ABE
-15.8518	ABE
-9.43293	ABE
-24.275	ABE
0.86186	ABE
-7.63413	ABE
-25.3519	ABE
-26.7509	ABE
[truncated: 13,319 more rows]

## Sheet: Figure 4c
1del	A	C	G	T
1	3.04712	0.720628	1.6366	1.36486
2	1.28147	0.99964	3.05524	-0.60045
3	0.667317	0.27148	0.49966	-0.711166
4	0.258188	1.07082	0.0439115	0.646163
5	0.609002	1.13876	-0.247693	1.11242
6	0.920474	0.120289	-0.260866	0.127937
7	0.564593	1.94833	0.846497	0.893692
8	-0.230629	0.976675	0.464893	1.47132
9	1.1488	0.720232	-0.859967	0.70764
10	-1.75773	-0.0635547	0.464335	0.937172
11	-0.272475	-0.720996	-0.405928	-0.634877
12	-0.426278	-0.978461	-1.02185	-0.582838
13	-0.15602	-0.883513	-0.849108	-0.622472
14	-1.70871	-1.41159	-0.136101	-0.644264
15	-0.807083	-1.187	-0.987263	-1.12049
16	-0.203278	-1.30261	-0.676503	-0.116117
17	-1.38853	-0.958506	-0.691487	-0.748442
18	-1.21886	-1.06504	0.0976157	-0.353405
19	-0.599155	-0.56566	-1.32244
20	0.823241		-0.157594
1ins	A	C	G	T
1	2.45928	1.5614	1.14484	1.92442
2	3.28554	0.51223	3.14799	1.23141
3	0.857336	-0.024948	-0.0753728	1.0041
4	0.447126	-0.822432	-0.286249	0.230503
5	0.296471	-0.487382	-0.447338	0.309434
6	0.527432	-0.55428	0.440653	0.423507
7	0.602612	-0.148029	0.787251	0.530695
8	-0.964623	0.392069	-0.237539	1.24123
9	0.759938	-0.734069	-0.572668	0.166547
10	1.02648	-0.0440835	-0.539113	-0.158682
11	0.421139	-1.08623	-0.415223	-0.569468
12	0.608017	-1.25071	-0.448477	-0.54626
13	-0.723191	-1.46322	-0.734191	-1.15556
14	-0.0383297	-0.127384	-0.871825	-0.787558
15	-0.357461	-2.27675	-0.420647	-0.957153
16	-0.453264	-1.46148	-0.256593	-0.662007
17	-1.05552	-1.11066	-0.793986	-1.06114
18	-0.579298	0.0185163	-1.54977	-0.28751
19	-0.316402	0.180014	-0.43801	-0.177466
20	1.77322	0.339978	0.202088	1.67611
1mis	A	C	G	T
1	1.43825	0.192492	1.76398	0.664415
2	0.237325	0.464859	0.747029	-0.269004
3	-0.615076	0.366285	-0.0293138	0.707788
4	0.214878	0.897053	0.689838	0.522072
5	0.166886	1.32342	1.58622	0.304419
6	0.240544	1.28202	1.74267	0.790363
7	0.870784	1.49505	1.58467	1.26475
8	0.504091	1.21784	1.63564	0.856096
9	0.680635	0.441656	1.55019	0.922873
10	0.111675	-0.187	1.08135	0.633744
11	-0.299958	-0.406058	0.778369	-0.185798
12	-0.625292	-0.792922	1.05173	-0.18818
13	-0.785593	-2.03148	-0.342574	-1.08246
14	-1.33639	-2.01721	-0.922548	-1.9369
15	-1.63796	-0.840475	-0.919021	-1.01927
16	-1.37536	-1.20466	-0.645053	-0.717622
17	-1.27824	-0.796374	-0.122991	-1.16883
18	-0.466069	-1.27629	0.160626	-1.56389
19	-0.641492	-1.08514	-0.021584	-1.50263
20	-0.534766		-0.3131

## Sheet: Figure 4d
1del	A	C	G	T
1	2.26463	2.23963	2.30189	2.14692
2	1.54521	1.72925	1.64767	0.625308
3	0.534365	0.67231	0.979994	0.276937
4	0.408329	0.585775	0.604712	0.555729
5	0.771928	0.043137	0.404747	0.197712
6	1.20851	0.338152	0.89398	0.185745
7	1.01176	0.547582	0.909388	0.717514
8	1.00184	1.15455	0.591928	0.38384
9	0.931156	-0.0251845	0.315726	0.494157
10	0.359722	-0.0306437	0.576412	0.0705203
11	-0.460536	-0.617391	-0.10637	-0.301433
12	-1.1179	-1.16622	-1.06704	-1.28863
13	-0.49125	-1.1996	-0.851146	-1.25431
14	-1.15943	-1.25972	-1.1828	-1.0709
15	-1.05253	-1.25024	-1.19668	-1.26219
16	-1.08827	-1.05978	-1.46958	-1.2794
17	-1.25531	-1.20646	-0.596756	-0.841825
18	-0.689231	-1.42736	-0.298745	-0.963922
19	-0.119199	-0.735855	0.112323	-0.570433
20	0.26598		0.407312
1ins	A	C	G	T
1	2.22353	1.96871	1.56795	2.20209
2	2.09877	1.12823	1.50592	1.16002
3	2.11483	0.450578	0.789752	1.06493
4	0.8558	0.253624	0.130954	0.733566
5	0.664363	-0.157487	0.195049	0.593136
6	0.369852	0.462175	-0.162058	0.497481
7	0.382223	0.335279	0.0624976	0.603381
8	0.177095	-0.286484	-0.420735	0.682538
9	0.401268	-0.0778053	0.00150498	0.195641
10	-0.173547	-0.261296	0.127309	0.292611
11	0.447703	-0.289785	-0.978573	0.305987
12	0.102184	-1.01543	-0.672823	-0.367136
13	-0.3491	-1.2183	-1.17	-0.678487
14	-0.779792	-0.992413	-1.6232	-0.851389
15	-0.3232	-1.70225	-1.10418	-0.817111
16	-0.463897	-1.68351	-1.05234	-0.719522
17	-0.81589	-1.57013	-1.49456	-1.20483
18	-0.894913	-1.04871	-1.33917	-0.984234
19	-0.493763	-0.769363	-1.33229	-0.431303
20	1.77534	0.874272	1.49916	1.47371
1mis	A	C	G	T
1	1.4413	0.411994	2.04118	0.748137
2	-0.0387667	0.435965	1.05018	-0.266003
3	-0.298684	0.691805	0.822839	0.255822
4	0.112914	0.563968	1.28152	0.322199
5	0.395183	0.777352	1.53949	0.529761
6	0.531754	0.552485	1.56885	0.326883
7	0.760383	0.918872	1.69248	0.999218
8	0.70619	0.776275	1.2236	0.93399
9	0.378308	0.216006	1.25278	0.677208
10	0.135623	-0.325298	0.943498	0.370249
11	-0.618521	-0.501733	0.572919	-0.260162
12	-1.44743	-1.42634	0.568155	-0.353501
13	-1.38022	-2.29092	0.357804	-1.73342
14	-1.38031	-2.87891	-0.859102	-2.02153
15	-1.33688	-0.897786	-1.00565	-0.944542
16	-2.25228	-0.957164	-0.96078	-0.771142
17	-1.09266	-0.695652	-0.00567381	-0.178216
18	-0.189176	-0.771826	0.755366	-0.359613
19	-0.0852752	-0.723397	0.610554	-0.542771
20	-0.051532		0.651813

[truncated: 9 more sheets: Supp Fig. 3c, Supp Fig. 3d, Supp Fig. 4a, Supp Fig. 4b, Supp Fig. 5a, Supp Fig. 5b, Supp Fig. 7, Supp Fig. 8, Supp Fig. 9]
